# Supplementary material for: Bacterial Signaling Nucleotides Inhibit Yeast Cell Growth by Impacting Mitochondrial and Other Specifically Eukaryotic Functions
Source: mBio. 2017 Jul 25;8(4):e01047-17. doi: 10.1128/mBio.01047-17 (PMC5527313; doi:10.1128/mBio.01047-17)
Supplement: DATA SET S1 [file mbo004173404sd1.xlsx]

## Sheet: All.Data
Plate	ID	UID	Gene_ID	GENENAME	DESCRIPTION	No_134	No_135	No_136	No_137	Yes_134	Yes_135	Yes_136	Yes_137	logFC.134	logFC.135	logFC.136	logFC.137	FD.134	FD.135	FD.136	FD.137	S.134	S.135	S.136	S.137	No_134.limma	Yes_134.limma	limma.logFC.134	limma.adj.P.Val.134	No_135.limma	Yes_135.limma	limma.logFC.135	limma.adj.P.Val.135	No_136.limma	Yes_136.limma	limma.logFC.136	limma.adj.P.Val.136	No_137.limma	Yes_137.limma	limma.logFC.137	limma.adj.P.Val.137
1	197	1_197	YAL002W	VPS8	Membrane-binding component of the CORVET complex; involved in endosomal vesicle tethering and fusion in the endosome to vacuole protein targeting pathway; interacts with Vps21p; contains RING finger motif	1559.81	1293.97	1172.61	1427.08	1555.38	34.5803	296.696	24.7144	-0.00409886	-5.18569	-1.97903	-5.79535	-0.303508	4.54784	1.26024	5.07236	0.23994	-0.651827	-0.467798	-0.506639	10.6038	10.6243	0.0205041	1	10.2747	4.93421	-5.34051	1.19137e-07	10.2045	8.28947	-1.91507	6.03039e-08	10.4768	3.90354	-6.57322	0.000688648
1	193	1_193	YAL004W		Dubious open reading frame; unlikely to encode a functional protein, based on available experimental and comparative sequence data; completely overlaps verified gene SSA1/YAL005C	1818.89	1914.54	1812.53	2021.41	1770.15	1923.07	1840.71	1683.78	-0.0391655	0.0064046	0.0222424	-0.263515	-0.268442	-0.644261	-0.741039	-0.459479	-0.0303546	0.105156	0.0602279	0.138564	10.8373	10.858	0.0206472	1	10.9083	11.0754	0.167106	1	10.8223	10.9398	0.117529	1	10.9515	11.2655	0.314072	1
1	195	1_195	YAL005C	SSA1	ATPase involved in protein folding and NLS-directed nuclear transport; member of HSP70 family; forms chaperone complex with Ydj1p; localized to nucleus, cytoplasm, and cell wall; 98% identical with paralog Ssa2p, but subtle differences between the two proteins provide functional specificity with respect to propagation of yeast [URE3] prions and vacuolar-mediated degradations of gluconeogenesis en…	1913.54	1856.01	1726.43	1900.42	1812.32	2169.6	1810.08	2600.31	-0.0783681	0.225114	0.0682223	0.452157	-0.229239	-0.86297	-0.787019	-1.17515	-0.0562612	0.269841	0.0933208	0.674004	10.8999	10.806	-0.0938811	1	10.83	11.2719	0.441906	1	10.791	10.9213	0.130319	1	10.9152	11.8943	0.97912	1.60663e-05
1	167	1_167	YAL007C	ERP2	Member of the p24 family involved in ER to Golgi transport; similar to Emp24p and Erv25p; role in misfolded protein quality control; forms a heterotrimeric complex with Erp1p, Emp24p, and Erv25p; localized to COPII-coated vesicles; ERP2 has a paralog, ERP4, that arose from the whole genome duplication	1892.42	1890.2	1691.29	2054.55	2089.24	1293.2	1596.74	331.738	0.142679	-0.547243	-0.0829413	-2.62707	-0.450287	-0.0906132	-0.635855	1.90408	0.0956984	-0.219394	-0.0157436	-0.536233	10.8884	11.0698	0.181468	1	10.8244	10.5203	-0.304036	1	10.6941	10.7296	0.035514	1	11.0331	8.89261	-2.14045	2.41655e-07
1	165	1_165	YAL008W	FUN14	Mitochondrial protein of unknown function	2017.37	1953.69	1818.65	2017.42	1871.1	1407.44	1653	160.22	-0.10853	-0.472845	-0.137699	-3.64613	-0.199078	-0.165011	-0.581098	2.92314	-0.132456	-0.229433	-0.100085	-0.654014	10.987	10.8913	-0.0957289	1	10.824	10.68	-0.143914	1	10.8839	10.7753	-0.108575	1	11.0043	7.86193	-3.14233	9.8495e-08
1	163	1_163	YAL009W	SPO7	Putative regulatory subunit of Nem1p-Spo7p phosphatase holoenzyme; regulates nuclear growth by controlling phospholipid biosynthesis, required for normal nuclear envelope morphology, premeiotic replication, and sporulation	1918.93	1772.85	1749.27	1902.62	1742.51	942.664	1527.62	558.142	-0.139061	-0.910539	-0.195353	-1.76746	-0.168546	0.272683	-0.523444	1.04447	-0.0930753	-0.365404	-0.0797265	-0.399381	10.9019	10.7942	-0.107676	1	10.7157	10.0281	-0.68759	0.336541	10.7267	10.6951	-0.0315493	1	10.9158	9.64378	-1.27204	1.24786e-07
1	159	1_159	YAL011W	SWC3	Protein of unknown function; component of the SWR1 complex, which exchanges histone variant H2AZ (Htz1p) for chromatin-bound histone H2A; required for formation of nuclear-associated array of smooth endoplasmic reticulum known as karmellae	1893.08	1748	1647.98	1860.94	1667.25	84.2793	194.018	32.0535	-0.183162	-4.35819	-3.0799	-5.81586	-0.124445	3.72034	2.3611	5.09287	-0.083132	-0.815489	-0.799778	-0.649702	10.8832	10.7306	-0.152586	1	10.729	6.51052	-4.21847	7.58644e-10	10.7117	7.49209	-3.21956	2.57078e-07	10.8531	4.65004	-6.20311	8.67826e-05
1	157	1_157	YAL013W	DEP1	Component of the Rpd3L histone deacetylase complex; required for diauxic shift-induced histone H2B deposition onto rDNA genes; transcriptional modulator involved in regulation of structural phospholipid biosynthesis genes and metabolically unrelated genes, as well as maintenance of telomeres, mating efficiency, and sporulation	1627.09	1476.66	1483.6	1756.04	1523.76	1372.56	1607.14	2194.44	-0.0945908	-0.105392	0.115319	0.321364	-0.213016	-0.532464	-0.834115	-1.04436	0.0936701	0.174239	0.280956	0.66646	10.6787	10.5903	-0.0884372	1	10.5289	10.6014	0.0725041	1	10.5288	10.7416	0.212803	1	10.763	11.636	0.872999	2.53109e-06
1	155	1_155	YAL014C	SYN8	Endosomal SNARE related to mammalian syntaxin 8	1962.09	2035.08	1799.47	2118.09	1800.11	1850.28	1795.73	1576.64	-0.124239	-0.137275	-0.0029967	-0.425672	-0.183368	-0.500581	-0.7158	-0.297322	-0.141448	-0.0396925	-0.0100702	0.011672	10.9387	10.8344	-0.104272	1	10.9179	11.0354	0.117533	1	10.7908	10.9025	0.111667	1	11.0479	11.1527	0.104834	1
1	153	1_153	YAL015C	NTG1	DNA N-glycosylase and apurinic/apyrimidinic (AP) lyase; involved in base excision repair; acts in both nucleus and mitochondrion; creates a double-strand break at mtDNA origins that stimulates replication in response to oxidative stress; required for maintaining mitochondrial genome integrity; NTG1 has a paralog, NTG2, that arose from the whole genome duplication	1869.37	1830.69	1652.32	1803.25	1743.16	1511.76	1613.94	1367.54	-0.100794	-0.275992	-0.0338846	-0.39876	-0.206813	-0.361864	-0.684912	-0.324233	-0.0370247	-0.0429964	0.0538681	0.0875271	10.8698	10.7918	-0.0780827	1	10.7488	10.7441	-0.00468202	1	10.7021	10.7349	0.0327887	1	10.8199	10.9314	0.11152	1
14	2	14_2	YAL016C-B		Dubious open reading frame; unlikely to encode a functional protein, based on available experimental and comparative sequence data	2597.93	2994.19	2470.31	2465.16	2826.28	3782.85	2294.68	3365.88	0.121499	0.337206	-0.106355	0.449145	-0.429106	-0.975062	-0.612442	-1.17214	-0.296113	0.0231733	-0.388579	0.407716	11.3352	11.4911	0.155931	1	11.5378	12.0011	0.463347	1	11.3069	11.2309	-0.0760244	1	11.2876	12.2462	0.958644	0.000135823
1	151	1_151	YAL017W	PSK1	PAS domain-containing serine/threonine protein kinase; coordinately regulates protein synthesis and carbohydrate metabolism and storage in response to a unknown metabolite that reflects nutritional status; PSK1 has a paralog, PSK2, that arose from the whole genome duplication	1913.16	1732.54	1654.77	1857.73	1758.77	2162.21	1818.73	3142.91	-0.121323	0.31945	0.136219	0.758244	-0.186284	-0.957306	-0.855015	-1.48124	-0.0626499	0.368064	0.164331	1.01234	10.9021	10.8012	-0.100845	1	10.6777	11.2506	0.572908	0.530396	10.6689	10.9283	0.259402	1	10.8954	12.1669	1.27146	1.82526e-08
1	149	1_149	YAL018C	LDS1	Protein Involved in spore wall assembly; localizes to lipid droplets found on or outside of the prospore membrane; shares similarity with Lds2p and Rrt8p, and a strain mutant for all 3 genes exhibits reduced dityrosine fluorescence relative to the single mutants	1868.82	1862.83	1712.46	1914.23	1797.39	2231.85	1755.07	2342.08	-0.056191	0.260617	0.0354444	0.29089	-0.251416	-0.898473	-0.754241	-1.01388	-0.0266552	0.312353	0.0839654	0.539566	10.8615	10.8365	-0.0249743	1	10.8502	11.3016	0.451442	0.314432	10.6788	10.8768	0.198001	1	10.8574	11.7457	0.888297	0.000245486
1	147	1_147	YAL019W	FUN30	Snf2p family member with ATP-dependent chromatin remodeling activity; has a role in silencing at the mating type locus, telomeres and centromeres; enriched at centromeres and is required for correct chromatin structure around centromeres, as well as at the boundary element of the silent HMR; recruited to DNA double-strand breaks (DSBs) where it promotes 5' strand resection of DSBs; potential Cdc2…	1968.1	2023.29	1725.22	1900.11	1867.7	1699.61	1653.27	288.857	-0.075502	-0.251364	-0.0614268	-2.71343	-0.232105	-0.386492	-0.65737	1.99043	-0.0701395	-0.073223	-0.0118452	-0.55316	10.94	10.9014	-0.0385594	1	11.008	10.9162	-0.0917753	1	10.7956	10.7744	-0.0211727	1	10.9391	8.69645	-2.24269	1.8785e-06
1	145	1_145	YAL020C	ATS1	Protein required for modification of wobble nucleosides in tRNA; acts with Elongator complex, Kti11p, and Kti12p; has a potential role in regulatory interactions between microtubules and the cell cycle; forms a stable heterodimer with Kti11p	1806.75	2017.27	1745.39	1877	1578.58	1913.78	1919.96	1628.88	-0.194648	-0.0759416	0.137446	-0.204427	-0.112959	-0.561914	-0.856242	-0.518566	-0.0993906	0.0766892	0.173683	0.194474	10.7804	10.6633	-0.117068	1	10.9419	11.0781	0.136163	1	10.7376	10.9911	0.253486	1	10.8122	11.2097	0.397528	0.714058
1	119	1_119	YAL021C	CCR4	Component of the CCR4-NOT transcriptional complex; CCR4-NOT is involved in regulation of gene expression; component of the major cytoplasmic deadenylase, which is involved in mRNA poly(A) tail shortening	1763.87	1228.27	1078.31	1716.35	2052.32	31.687	215.49	35.0509	0.218398	-5.23294	-2.31774	-5.57401	-0.526005	4.59508	1.59894	4.85102	0.287458	-0.75926	-0.634124	-0.585777	10.8024	11.0217	0.219289	1	10.2468	5.22522	-5.0216	3.10471e-11	10.1371	7.82608	-2.31107	0.000187686	10.7709	3.46279	-7.30807	0.0011796
14	25	14_25	YAL021C	CCR4	Component of the CCR4-NOT transcriptional complex; CCR4-NOT is involved in regulation of gene expression; component of the major cytoplasmic deadenylase, which is involved in mRNA poly(A) tail shortening	2207.95	2069.13	1697.84	1508.44	2131.84	1830.39	1411.4	184.401	-0.0505876	-0.176786	-0.266398	-3.0253	-0.25702	-0.46107	-0.452399	2.30231	-0.00351586	0.0162488	-0.0911686	-0.548282	11.0915	11.0804	-0.0111093	1	10.9942	11.0194	0.025177	1	10.7149	10.454	-0.260938	1	10.5741	7.72751	-2.8466	4.8728e-05
1	117	1_117	YAL022C	FUN26	High affinity, broad selectivity, nucleoside/nucleobase transporter; vacuolar membrane localized transporter which may regulate the balance of nicotinamide riboside (NmR) levels between the cytosol and vacuole, contributing to salvage of NmR for use in cytosolic NAD+ synthesis; equilibrative nucleoside transporter (ENT) family member	2038.99	1901.07	1753.1	2053.62	1811.71	1991.34	1794.55	1855.68	-0.170415	0.0668908	0.0336935	-0.146147	-0.137192	-0.704747	-0.75249	-0.576847	-0.167481	0.101181	0.0183915	0.172908	10.9956	10.839	-0.156574	1	10.8703	11.1486	0.278323	1	10.7554	10.8955	0.140023	1	11.03	11.2836	0.253561	1
1	115	1_115	YAL023C	PMT2	Protein O-mannosyltransferase of the ER membrane; transfers mannose residues from dolichyl phosphate-D-mannose to protein serine/threonine residues; involved in ER quality control; acts in a complex with Pmt1p, can instead interact with Pmt5p; antifungal drug target; PMT2 has a paralog, PMT3, that arose from the whole genome duplication	1795.68	1783.26	1573.57	1848.02	1678.47	365.22	828.018	19.2676	-0.0973248	-2.28454	-0.925481	-6.51144	-0.210282	1.64669	0.206685	5.78845	-0.0249959	-0.655211	-0.387387	-0.653653	10.803	10.7449	-0.0581173	1	10.6316	8.59474	-2.03686	8.78231e-05	10.5714	9.68286	-0.888543	0.128206	10.8839	2.47145	-8.41243	0.000422447
13	216	13_216	YAL024C	LTE1	Protein similar to GDP/GTP exchange factors; without detectable GEF activity; required for asymmetric localization of Bfa1p at daughter-directed spindle pole bodies and for mitotic exit at low temperatures	1901.2	1825.6	1407.83	1669.91	1929.84	1950.2	1239.55	1138.91	0.0215631	0.0952032	-0.183515	-0.551714	-0.32917	-0.733059	-0.535282	-0.171279	0.128175	0.273503	0.0362109	0.0683361	10.8046	10.9321	0.127581	1	10.7672	11.1131	0.34585	1	10.411	10.4252	0.0142294	1	10.7419	10.6831	-0.0588225	1
1	113	1_113	YAL026C	DRS2	Trans-golgi network aminophospholipid translocase (flippase); maintains membrane lipid asymmetry in post-Golgi secretory vesicles; contributes to clathrin-coated vesicle formation, endocytosis, protein trafficking between the Golgi and endosomal system and the cellular response to mating pheromone; autoinhibited by its C-terminal tail; localizes to the trans-Golgi network; mutations in human homo…	1793.18	1827.89	1646.63	1849.82	1688.06	464.327	262.219	63.2662	-0.0871029	-1.97465	-2.64606	-4.84796	-0.220504	1.33679	1.92727	4.12497	-0.0278258	-0.614487	-0.76337	-0.636438	10.8115	10.7434	-0.0681819	1	10.7287	9.04301	-1.68566	7.65863e-05	10.6674	8.05542	-2.612	2.6414e-08	10.9011	6.43214	-4.46893	2.09724e-07
1	111	1_111	YAL027W	SAW1	5'- and 3'-flap DNA binding protein; recruits Rad1p-Rad10p to single-strand annealing intermediates with 3' non-homologous tails for removal during double-strand break repair; complexes with Rad1p-Rad10p and stimulates its endonuclease activity; green fluorescent protein (GFP)-fusion protein localizes to the nucleus	1821.29	1757.05	1614.57	1785.74	1682.19	580.839	1576.92	372.37	-0.114552	-1.59528	-0.0340191	-2.25865	-0.193056	0.957427	-0.684777	1.53566	-0.0239067	-0.518516	0.0746942	-0.44712	10.8416	10.7455	-0.0961552	1	10.6511	9.34452	-1.30658	0.00305096	10.6872	10.7	0.0128784	1	10.8163	9.05989	-1.7564	4.85993e-07
1	109	1_109	YAL028W	FRT2	Tail-anchored ER membrane protein of unknown function; interacts with homolog Frt1p; promotes growth in conditions of high Na+, alkaline pH, or cell wall stress, possibly via a role in posttranslational translocation; potential Cdc28p substrate; FRT2 has a paralog, FRT1, that arose from the whole genome duplication	1833.43	1765.17	1673.75	1888.04	1688.19	705.626	1386.15	299.161	-0.118999	-1.32161	-0.271818	-2.65384	-0.188608	0.683752	-0.446979	1.93085	-0.0452452	-0.465916	-0.0914194	-0.50999	10.8454	10.7428	-0.102621	1	10.8704	9.62064	-1.24977	6.12803e-06	10.6931	10.5385	-0.154607	1	10.8679	8.61592	-2.25199	0.000140175
1	107	1_107	YAL029C	MYO4	Type V myosin motor involved in actin-based transport of cargos; required for mRNA transport, including ASH1 mRNA, and facilitating the growth and movement of ER tubules into the growing bud along with She3p; MYO4 has a paralog, MYO2, that arose from the whole genome duplication	1872.86	1912.31	1686.17	1851.53	1722.04	1694.49	1714.59	1669.06	-0.121055	-0.174372	0.0240971	-0.14959	-0.186552	-0.463484	-0.742894	-0.573403	-0.0726323	-0.00293847	0.0724385	0.214969	10.8726	10.7844	-0.0881936	1	10.8461	10.9046	0.0584345	1	10.7157	10.8313	0.115677	1	10.8357	11.255	0.419286	0.518392
1	105	1_105	YAL030W	SNC1	Vesicle membrane receptor protein (v-SNARE); involved in the fusion between Golgi-derived secretory vesicles with the plasma membrane; proposed to be involved in endocytosis; member of the synaptobrevin/VAMP family of R-type v-SNARE proteins; SNC1 has a paralog, SNC2, that arose from the whole genome duplication	2055.4	1912.75	1877.52	1968.11	1901.17	1245.46	1723.58	120.265	-0.112469	-0.618566	-0.12335	-4.0213	-0.195138	-0.01929	-0.595447	3.29831	-0.11933	-0.284667	-0.0760885	-0.661492	11.0007	10.9066	-0.0941723	1	10.833	10.4695	-0.363552	1	10.8548	10.8339	-0.0209271	1	10.9708	7.4376	-3.53321	1.45569e-10
1	103	1_103	YAL031C	GIP4	Cytoplasmic protein that regulates protein phosphatase 1 Glc7p; protein overexpression relocalizes Glc7p from the nucleus and prevents chromosome segregation; potential Cdc28p substrate	1876.87	1790.83	1642.03	1944.5	1722.99	1551.53	1551.78	1003.89	-0.123347	-0.206811	-0.0815058	-0.953102	-0.184261	-0.431045	-0.637291	0.230109	-0.0749045	-0.0233842	-0.000150544	-0.170774	10.8749	10.7668	-0.108137	1	10.8157	10.7571	-0.0586469	1	10.6418	10.7014	0.0595745	1	10.9431	10.5153	-0.42776	0.539211
1	101	1_101	YAL034C	FUN19	Non-essential protein of unknown function; expression induced in response to heat stress; FUN19 has a paralog, YOR338W, that arose from the whole genome duplication	2004.13	1973.91	1742.77	1998.19	1829.85	1206.25	1587.4	1024.22	-0.13118	-0.710063	-0.134643	-0.963477	-0.176427	0.0722068	-0.584153	0.240483	-0.144396	-0.33648	-0.0957627	-0.219115	10.9704	10.8578	-0.112572	1	10.893	10.3463	-0.546706	1	10.7662	10.7404	-0.0257596	1	10.9993	10.4302	-0.569063	0.168544
1	99	1_99	YAL035W	FUN12	Translation initiation factor eIF5B; GTPase that promotes Met-tRNAiMet binding to ribosomes and ribosomal subunit joining; promotes GTP-dependent maturation of 18S rRNA by Nob1p; protein abundance increases in response to DNA replication stress; homolog of bacterial IF2	1681	771.58	960.517	1272.04	1692.12	1118.68	1369.93	2031.76	0.00950576	0.535325	0.51177	0.675165	-0.317113	-1.17318	-1.23057	-1.39816	0.41533	0.919996	0.86338	1.18811	10.7199	10.7497	0.0297797	1	9.55009	10.2826	0.73247	0.00461553	9.92515	10.5235	0.598302	0.00680843	10.2868	11.5138	1.22708	1.55726e-06
1	97	1_97	YAL036C	RBG1	Member of the DRG family of GTP-binding proteins; associates with translating ribosomes; interacts with Tma46p, Ygr250cp, Gir2p and Yap1p via two-hybrid	1947.38	2192.99	1779.27	2067.83	1817.73	1592.32	1698.05	1179.38	-0.0993407	-0.461521	-0.0673669	-0.809563	-0.208267	-0.176335	-0.65143	0.0865698	-0.111806	-0.210544	-0.0406356	-0.152899	10.9038	10.8481	-0.05573	1	11.0745	10.8251	-0.249375	1	10.8402	10.8254	-0.0148215	1	11.001	10.735	-0.266059	1
14	4	14_4	YAL037C-A		Putative protein of unknown function	2372.56	2519.39	2409.01	2281.47	2561.62	2695.31	1884.09	1831.3	0.110564	0.0973357	-0.354409	-0.316937	-0.418171	-0.735192	-0.364387	-0.406056	-0.179223	-0.0582915	-0.416292	-0.0684113	11.2196	11.3527	0.133193	1	11.3377	11.5407	0.203001	1	11.2261	10.9797	-0.246327	1	11.1892	11.3469	0.157714	1
1	71	1_71	YAL037W		Putative protein of unknown function; YAL037W has a paralog, YOR342C, that arose from the whole genome duplication	2012.62	1800.87	1684.58	1965.76	1845.05	1380.03	1543.36	488.721	-0.125347	-0.38375	-0.126231	-2.00579	-0.18226	-0.254107	-0.592566	1.28279	-0.109353	-0.153178	-0.0605992	-0.461387	10.9792	10.8762	-0.102958	1	10.7027	10.6038	-0.0988393	1	10.6938	10.69	-0.00380131	1	10.9798	9.38639	-1.59345	0.000295591
1	67	1_67	YAL040C	CLN3	G1 cyclin involved in cell cycle progression; activates Cdc28p kinase to promote G1 to S phase transition; plays a role in regulating transcription of other G1 cyclins, CLN1 and CLN2; regulated by phosphorylation and proteolysis; acetly-CoA induces CLN3 transcription in response to nutrient repletion to promote cell-cycle entry	1854.87	1846.39	1674.11	1921.29	1849.77	1288.15	1469.71	823.003	-0.00396544	-0.519067	-0.18775	-1.2221	-0.303642	-0.118789	-0.531047	0.49911	0.00737473	-0.189379	-0.064395	-0.256585	10.8582	10.8667	0.00848419	1	10.9258	10.49	-0.435759	1	10.6899	10.6164	-0.0735035	1	10.9485	10.1644	-0.784124	0.0150125
1	63	1_63	YAL042W	ERV46	Protein localized to COPII-coated vesicles; forms a complex with Erv41p; involved in the membrane fusion stage of transport	1861.27	1767.32	1641.04	1804.39	1769.31	1416.73	1536.43	1097.27	-0.0730629	-0.318798	-0.094969	-0.717074	-0.234544	-0.319058	-0.623828	-0.00591972	-0.0164812	-0.0649753	0.0156676	-0.0610505	10.8595	10.8258	-0.0336932	1	10.8499	10.6463	-0.203579	1	10.6689	10.6924	0.0234735	1	10.7268	10.6654	-0.0614413	1
1	65	1_65	YAL043C-a			1913.44	1932.68	1818.74	1982	1864.85	975.583	1663.79	934.362	-0.0370902	-0.985536	-0.128397	-1.08409	-0.270517	0.34768	-0.5904	0.361093	-0.0472554	-0.410915	-0.0579402	-0.23565	10.9053	10.889	-0.0163181	1	10.9703	10.1042	-0.866125	2.64423e-05	10.7606	10.7904	0.0297759	1	10.9976	10.425	-0.572559	0.0706171
14	27	14_27	YAL044W-A		Putative protein of unknown function; similar to S. pombe uvi31 which is a putative DNA repair protein	2003.44	2056.53	1646.19	1907.84	2064.66	1773.44	1734.42	1794.11	0.0434078	-0.213552	0.0752777	-0.0886244	-0.351015	-0.424304	-0.794074	-0.634369	0.01824	-0.0448037	0.0899372	0.239915	10.9387	11.0388	0.100052	1	10.9735	10.9759	0.00232539	1	10.6682	10.8578	0.189547	1	10.9069	11.3761	0.469224	0.389749
1	59	1_59	YAL045C		Dubious open reading frame; unlikely to encode a functional protein, based on available experimental and comparative sequence data; almost completely overlaps YAL044W-A	1881.85	1828.39	1649.39	1873.01	1770.13	1685.35	1784.38	2107.67	-0.0882487	-0.117463	0.113425	0.170206	-0.219359	-0.520393	-0.832222	-0.893199	-0.0461441	0.0375065	0.1425	0.442488	10.8773	10.8086	-0.0687234	1	10.8855	10.8951	0.00959144	1	10.6464	10.8966	0.250246	1	10.9179	11.5885	0.670628	0.00318393
1	57	1_57	YAL046C	AIM1	Protein involved in mitochondrial function or organization; null mutant displays elevated frequency of mitochondrial genome loss	1640.99	1561.52	1212.42	1529.23	1587.55	1308.51	782.015	562.645	-0.0477339	-0.254847	-0.631962	-1.44089	-0.259873	-0.383009	-0.0868343	0.7179	0.141746	0.0980665	-0.140993	-0.203407	10.678	10.6598	-0.0182627	1	10.6698	10.526	-0.143801	1	10.2569	9.67958	-0.577285	0.315403	10.5251	9.52543	-0.999657	0.00602281
1	55	1_55	YAL048C	GEM1	Outer mitochondrial membrane GTPase, subunit of the ERMES complex; potential regulatory subunit of the ERMES complex that links the ER to mitochondria and may promote inter-organellar calcium and phospholipid exchange as well as coordinating mitochondrial DNA replication and growth; cells lacking Gem1p contain collapsed, globular, or grape-like mitochondria; ortholog of metazoan Miro GTPases	1776.33	1731.56	1579.8	1782.07	1628.43	517.514	1040.62	12.0188	-0.125348	-1.74045	-0.601824	-7.09763	-0.182259	1.1026	-0.116973	6.37463	-0.00750142	-0.529345	-0.221106	-0.63278	10.7987	10.6983	-0.100413	1	10.6394	9.17314	-1.46622	6.00108e-05	10.5672	10.1064	-0.460742	1	10.7979	4.05541	-6.74252	1.69159e-08
15	26	15_26	YAL049C	AIM2	Cytoplasmic protein involved in mitochondrial function or organization; null mutant displays reduced frequency of mitochondrial genome loss; potential Hsp82p interactor	2165.04	2139.9	1901.62	1923.01	1924.1	1799.84	1704.65	1073.11	-0.170129	-0.249547	-0.15767	-0.840967	-0.137478	-0.388309	-0.561127	0.117973	-0.162983	-0.101345	-0.104723	-0.169678	11.0715	10.9318	-0.139725	1	11.0606	10.9934	-0.067281	1	10.8306	10.8304	-0.000228617	1	10.9045	10.5533	-0.351171	0.901949
15	1	15_1	YAL049C	AIM2	Cytoplasmic protein involved in mitochondrial function or organization; null mutant displays reduced frequency of mitochondrial genome loss; potential Hsp82p interactor	1855.83	1821.56	1564.09	1899.8	1863.09	1777.47	1519.65	1154.42	0.00563425	-0.0353247	-0.0415636	-0.718195	-0.313241	-0.602531	-0.677233	-0.0047983	0.0455694	0.117018	0.0593043	-0.0554742	10.8662	10.8685	0.00230442	1	10.8378	10.9584	0.120644	1	10.6411	10.6515	0.0103805	1	10.8879	10.6871	-0.200779	1
15	2	15_2	YAL049C	AIM2	Cytoplasmic protein involved in mitochondrial function or organization; null mutant displays reduced frequency of mitochondrial genome loss; potential Hsp82p interactor	2279.52	2158.3	1929.37	1831.99	2058.77	1929.77	1712.38	1058.08	-0.146877	-0.161389	-0.172029	-0.791386	-0.16073	-0.476467	-0.546767	0.0683925	-0.171683	-0.0690613	-0.135642	-0.166178	11.1484	11.0311	-0.117391	1	11.0622	11.0945	0.0323523	1	10.8587	10.8426	-0.0160587	1	10.8425	10.5963	-0.246219	1
1	53	1_53	YAL049C	AIM2	Cytoplasmic protein involved in mitochondrial function or organization; null mutant displays reduced frequency of mitochondrial genome loss; potential Hsp82p interactor	2002.65	1911.33	1734.35	1980.5	1621.77	1599.94	1594.31	1194.47	-0.304169	-0.256415	-0.121389	-0.729009	-0.00343811	-0.381441	-0.597407	0.0060157	-0.236938	-0.100921	-0.0771794	-0.121179	10.9684	10.684	-0.284418	1	10.8445	10.8273	-0.0171839	1	10.7827	10.7287	-0.0539762	1	10.8277	10.8236	-0.00406537	1
15	25	15_25	YAL049C	AIM2	Cytoplasmic protein involved in mitochondrial function or organization; null mutant displays reduced frequency of mitochondrial genome loss; potential Hsp82p interactor	2515.75	2297.39	2079.13	2102.76	2314.25	1993.8	1845.21	1549.14	-0.120395	-0.204377	-0.172104	-0.440576	-0.187212	-0.433479	-0.546692	-0.282418	-0.28239	-0.209528	-0.257007	-0.0952089	11.3011	11.1873	-0.113798	1	11.1582	11.1091	-0.0491009	1	10.9862	10.9236	-0.0625087	1	11.0439	11.1377	0.0938062	1
1	51	1_51	YAL051W	OAF1	Oleate-activated transcription factor; subunit of a heterodimeric complex with Pip2p, which binds to oleate-response elements (ORE) in the promoter of genes involved in beta-oxidation of fatty acids, peroxisome organization and biogenesis, activating transcription in the presence of oleate; regulates chromatin silencing at telomeres; involved in diauxic shift; OAF1 has a paralog, PIP2, that arose…	1978.51	1819.87	1743.81	1917.33	1707.55	1375.74	1669.88	187.995	-0.212372	-0.403373	-0.0624586	-3.34343	-0.0952348	-0.234484	-0.656338	2.62044	-0.145312	-0.147644	-0.00228234	-0.599682	10.9509	10.7271	-0.223793	1	10.7779	10.6145	-0.163386	1	10.8115	10.804	-0.00749656	1	10.8302	7.97769	-2.85248	8.48015e-07
1	49	1_49	YAL053W	FLC2	Putative calcium channel involved in calcium release under hypotonic stress; required for uptake of FAD into endoplasmic reticulum; involved in cell wall maintenance; FLC2 has a paralog, YOR365C, that arose from the whole genome duplication	1769.4	2540.18	2139.04	2201.95	1785.04	1653.08	1958.38	1644.2	0.012686	-0.619472	-0.12724	-0.421178	-0.320293	-0.0183837	-0.591557	-0.301816	-0.102001	-0.344659	-0.141899	-0.0219422	10.787	10.8336	0.0466109	1	11.2597	10.8968	-0.362956	1	11.0785	11.0173	-0.0611527	1	11.1122	11.0788	-0.0334077	1
10	243	10_243	YAL054C	ACS1	Acetyl-coA synthetase isoform; along with Acs2p, acetyl-coA synthetase isoform is the nuclear source of acetyl-coA for histone acetylation; expressed during growth on nonfermentable carbon sources and under aerobic conditions	1890.72	1988.43	1735.69	1873.36	1911.18	1816.55	1569.33	1707.89	0.0155184	-0.130357	-0.145272	-0.133337	-0.323126	-0.507499	-0.573525	-0.589656	0.0247369	0.029925	-0.0345295	0.229355	10.8453	10.9278	0.0824541	1	10.9308	11.002	0.0712455	1	10.7743	10.7211	-0.0531489	1	10.862	11.2806	0.418607	0.562872
1	23	1_23	YAL055W	PEX22	Putative peroxisomal membrane protein; required for import of peroxisomal proteins; functionally complements a Pichia pastoris pex22 mutation	1902.26	2015.78	1643.11	1727.59	1749.49	1468.71	1513.08	143.156	-0.120713	-0.456523	-0.118865	-3.58389	-0.186895	-0.181333	-0.599932	2.8609	-0.00460017	-0.0996584	0.0410026	-0.556697	10.8653	10.7875	-0.0778635	1	10.9647	10.6737	-0.291049	1	10.6493	10.6596	0.0102587	1	10.739	7.61	-3.12898	1.06338e-08
1	21	1_21	YAL056W	GPB2	Multistep regulator of cAMP-PKA signaling; inhibits PKA downstream of Gpa2p and Cyr1p, thereby increasing cAMP dependency; inhibits Ras activity through direct interactions with Ira1p/2p; regulated by G-alpha protein Gpa2p; GPB2 has a paralog, GPB1, that arose from the whole genome duplication	1845.34	1769.48	1754.59	1968.83	1727.03	1548.27	1738.78	1494.5	-0.0955359	-0.192545	-0.0130524	-0.39745	-0.212071	-0.445311	-0.705744	-0.325544	-0.00858542	0.0286389	0.0919134	0.105549	10.8353	10.78	-0.0552579	1	10.8062	10.7737	-0.0324688	1	10.7616	10.86	0.0984201	1	10.9252	11.0939	0.168654	1
10	245	10_245	YAL058C-A			1792.18	1863.15	1802.74	1711.51	1812.19	995.963	809.38	274.166	0.0160067	-0.902903	-1.15432	-2.63774	-0.323614	0.265047	0.435523	1.91474	0.0529382	-0.324113	-0.463191	-0.502852	10.7972	10.844	0.0468596	1	10.8661	10.1469	-0.719232	0.0028621	10.8182	9.78449	-1.03369	4.47332e-05	10.7149	8.68942	-2.02547	3.05941e-06
1	19	1_19	YAL058W	CNE1	Calnexin; integral membrane ER chaperone involved in folding and quality control of glycoproteins; chaperone activity is inhibited by Mpd1p, with which Cne1p interacts; 24% identical to mammalian calnexin; Ca+ binding not yet shown in yeast	1802.21	1774.91	1695.6	1956.06	1688.35	1676.05	1728.41	1711.01	-0.0941002	-0.0826392	0.0276361	-0.192993	-0.213507	-0.555217	-0.746433	-0.530001	-0.00496654	0.100354	0.122835	0.223057	10.754	10.745	-0.00900818	1	10.8167	10.8884	0.0717111	1	10.7411	10.8508	0.109771	1	10.9314	11.2816	0.350227	0.936873
1	17	1_17	YAL059W	ECM1	Pre-ribosomal factor involved in 60S ribosomal protein subunit export; associates with the pre-60S particle; shuttles between the nucleus and cytoplasm	1878.36	1976.99	1705.27	1940.35	1612.36	1834.11	1793.16	1569.98	-0.220172	-0.108173	0.0724663	-0.305392	-0.0874348	-0.529683	-0.791263	-0.417601	-0.15351	0.0209568	0.0882862	0.108943	10.8805	10.6882	-0.192317	1	10.9296	11.0376	0.108022	1	10.745	10.9072	0.162146	1	10.943	11.1579	0.214903	1
1	15	1_15	YAL060W	BDH1	NAD-dependent (R,R)-butanediol dehydrogenase; catalyzes oxidation of (R,R)-2,3-butanediol to (3R)-acetoin, oxidation of meso-butanediol to (3S)-acetoin, and reduction of acetoin; enhances use of 2,3-butanediol as an aerobic carbon source	1671.63	2116.25	1799.47	1929.63	1708.45	1951.55	1968.64	1476.64	0.0314192	-0.116833	0.129561	-0.385777	-0.339026	-0.521023	-0.848358	-0.337217	0.0196947	0.0239725	0.139859	0.0716815	10.6575	10.7635	0.105964	1	10.9978	11.1142	0.116333	1	10.8077	11.03	0.222283	1	10.9134	11.0815	0.168082	1
1	13	1_13	YAL061W	BDH2	Putative medium-chain alcohol dehydrogenase with similarity to BDH1; transcription induced by constitutively active PDR1 and PDR3	1866.61	1736.13	1768.14	1894.22	1685.38	1598.71	1746.49	1417.05	-0.147265	-0.118896	-0.01777	-0.418455	-0.160343	-0.51896	-0.701027	-0.304539	-0.0621765	0.0560263	0.0690568	0.0803041	10.867	10.7388	-0.128229	1	10.7382	10.8129	0.0747326	1	10.7792	10.8483	0.0690344	1	10.8905	10.9927	0.102126	1
1	11	1_11	YAL062W	GDH3	NADP(+)-dependent glutamate dehydrogenase; synthesizes glutamate from ammonia and alpha-ketoglutarate; rate of alpha-ketoglutarate utilization differs from Gdh1p; expression regulated by nitrogen and carbon sources; GDH3 has a paralog, GDH1, that arose from the whole genome duplication	1724.19	1687.45	1723.91	1947.71	1621.56	1410.21	1746.58	1422.72	-0.0884797	-0.25877	0.0188371	-0.452857	-0.219128	-0.379086	-0.737634	-0.270136	0.0066013	-0.00115151	0.124163	0.0842618	10.6875	10.6895	0.00201623	1	10.7401	10.6398	-0.100297	1	10.7425	10.8612	0.118664	1	10.9341	10.9993	0.0651776	1
10	77	10_77	YAL064C-A	TDA8	Putative protein of unknown function; null mutant is sensitive to expression of the top1-T722A allele; not an essential gene	1810.66	1896.69	1729.16	1753.45	1892.16	1870.21	1535.31	1515.46	0.0634836	-0.0202728	-0.171436	-0.210306	-0.371091	-0.617583	-0.54736	-0.512688	0.0868351	0.12741	-0.0242236	0.201269	10.7729	10.9188	0.145933	1	10.936	11.0488	0.112845	1	10.7282	10.67	-0.0581633	1	10.7704	11.0372	0.26683	1
1	9	1_9	YAL065C		Putative protein of unknown function; shows sequence similarity to FLO1 and other flocculins	1725.42	1817.01	1827.21	1938.09	1793.15	1659.39	1890.35	1556.28	0.0555191	-0.130839	0.0489888	-0.316357	-0.363126	-0.507018	-0.767785	-0.406636	0.0587472	0.0346118	0.101182	0.124533	10.7435	10.8364	0.0929036	1	10.8269	10.874	0.0470668	1	10.8418	10.9767	0.134937	1	10.9215	11.1449	0.223398	1
1	7	1_7	YAL066W		Dubious open reading frame; unlikely to encode a functional protein, based on available experimental and comparative sequence data	1948.73	1911.65	1939.02	2167.32	1936.64	1338.25	1721.3	1035.72	-0.00897676	-0.514141	-0.17174	-1.06455	-0.29863	-0.123715	-0.547056	0.341561	-0.0408613	-0.227109	-0.0972069	-0.238048	10.9398	10.9582	0.0183385	1	10.8521	10.5702	-0.281956	1	10.9207	10.8494	-0.0713406	1	11.0839	10.5382	-0.545776	0.197781
1	5	1_5	YAL067C	SEO1	Putative permease; member of the allantoate transporter subfamily of the major facilitator superfamily; mutation confers resistance to ethionine sulfoxide	2068.49	2622.42	1992.99	2208.24	1944.79	1639.42	1976.02	1275.01	-0.0889196	-0.677378	-0.0123297	-0.791914	-0.218688	0.039522	-0.706467	0.0689203	-0.208203	-0.403932	-0.101712	-0.217247	11.0176	10.938	-0.0795261	1	11.3617	10.8485	-0.513196	0.900042	10.9465	11.0406	0.0941916	1	11.1051	10.8496	-0.255554	1
14	6	14_6	YAL067W-A		Putative protein of unknown function; identified by gene-trapping, microarray-based expression analysis, and genome-wide homology searching	2469.42	2360.15	2473.76	2270.05	2699.92	2811.33	2027.34	2822.11	0.128697	0.252275	-0.286993	0.313926	-0.436304	-0.890131	-0.431804	-1.03692	-0.185931	0.0447975	-0.398245	0.358002	11.2866	11.4242	0.137643	1	11.2397	11.6092	0.369491	1	11.2887	11.0985	-0.190141	1	11.1473	11.9968	0.849531	6.37649e-06
1	3	1_3	YAL068C	PAU8	Protein of unknown function; member of the seripauperin multigene family encoded mainly in subtelomeric regions	1932.11	2475.18	2228.88	2332.4	2077.73	1817.18	2063.25	1783.55	0.10478	-0.445619	-0.111351	-0.386874	-0.412387	-0.192237	-0.607446	-0.33612	-0.121852	-0.338677	-0.213984	-0.0637302	10.9082	11.0512	0.143022	1	11.2794	11.0049	-0.2745	1	11.101	11.1026	0.00161441	1	11.1815	11.3418	0.16036	1
11	322	11_322	YAR002C-A	ERP1	Member of the p24 family involved in ER to Golgi transport; role in misfolded protein quality control; forms heterotrimeric complex with Erp2p, Emp24p, and Erv25p; localized to COPII-coated vesicles; ERP1 has a paralog, ERP6, that arose from the whole genome duplication	1811.82	1808.39	1712.72	1868.26	1757.71	1595.73	1549.95	1553.76	-0.0437174	-0.180385	-0.143983	-0.26577	-0.26389	-0.457471	-0.574813	-0.457223	0.0143129	0.0258827	-0.0049155	0.170285	10.8187	10.8043	-0.0143741	1	10.817	10.8111	-0.00594213	1	10.7446	10.7042	-0.0403406	1	10.8673	11.1412	0.273878	1
1	199	1_199	YAR002W	NUP60	FG-nucleoporin component of central core of the nuclear pore complex; contributes directly to nucleocytoplasmic transport and maintenance of the nuclear pore complex (NPC) permeability barrier and is involved in gene tethering at the nuclear periphery; relocalizes to the cytosol in response to hypoxia; both NUP1 and NUP60 are homologous to human NUP153	1922.79	1724.82	1641.96	1756.56	1691.95	31.5481	269.145	0.995845	-0.18441	-5.72856	-2.60449	-9.78236	-0.123197	5.09071	1.88569	9.05936	-0.0521003	-0.816923	-0.723327	-0.644361	10.9059	10.757	-0.148885	1	10.682	5.12738	-5.55465	2.64252e-09	10.6621	8.18284	-2.47923	2.20909e-11	10.8092	0.747411	-10.0617	2.21603e-07
1	201	1_201	YAR003W	SWD1	Subunit of the COMPASS (Set1C) complex; COMPASS methylates histone H3 on lysine 4 and is required in transcriptional silencing near telomeres; WD40 beta propeller superfamily member with similarity to mammalian Rbbp7	1819.12	1924.72	1702.16	2043.05	1579.17	1810.55	1801.23	2494.53	-0.203953	-0.0881721	0.0815691	0.287921	-0.103654	-0.549684	-0.800366	-1.01091	-0.10892	0.0651724	0.128151	0.544944	10.834	10.6498	-0.184138	1	10.8268	10.9917	0.164948	1	10.7461	10.8889	0.142805	1	10.9955	11.8239	0.828445	5.94823e-07
1	203	1_203	YAR014C	BUD14	Protein involved in bud-site selection; Bud14p-Glc7p complex is a cortical regulator of dynein; forms a complex with Kel1p and Kel2p that regulates Bnr1p (formin) to affect actin cable assembly, cytokinesis, and polarized growth; diploid mutants display a random budding pattern instead of the wild-type bipolar pattern; relative distribution to the nucleus increases upon DNA replication stress	1966.98	1938.23	1658.25	1825.98	1780.57	2185.06	1770.25	2422.11	-0.143564	0.172848	0.0942412	0.407405	-0.164043	-0.810704	-0.813038	-1.1304	-0.0950119	0.231022	0.115382	0.63436	10.9405	10.8219	-0.118572	1	10.8768	11.2669	0.390152	1	10.6897	10.8891	0.199343	1	10.8538	11.799	0.945206	8.28952e-07
1	207	1_207	YAR018C	KIN3	Nonessential serine/threonine protein kinase; possible role in DNA damage response; influences tolerance to high levels of ethanol	1863.37	1687.66	1695.5	1812.97	1715.86	1965.74	1687.59	1908.99	-0.11892	0.219925	-0.00674532	0.0744142	-0.188687	-0.857781	-0.712051	-0.797408	-0.0224087	0.319524	0.0974307	0.400288	10.869	10.7612	-0.107773	1	10.7187	11.1231	0.404364	1	10.727	10.82	0.0929885	1	10.7959	11.4859	0.689989	0.0126325
1	209	1_209	YAR020C	PAU7	Member of the seripauperin multigene family; active during alcoholic fermentation, regulated by anaerobiosis, inhibited by oxygen, repressed by heme	1966.17	2005.85	1752.7	1910.19	1737.16	2424.41	1965.37	3223.96	-0.178558	0.273296	0.165132	0.754808	-0.129049	-0.911152	-0.883928	-1.4778	-0.130042	0.300403	0.15649	0.98643	10.9488	10.7854	-0.16337	1	10.9702	11.4292	0.458992	0.520996	10.7705	11.026	0.255457	1	10.9381	12.1972	1.25912	1.62709e-07
1	211	1_211	YAR023C		Putative integral membrane protein; member of DUP240 gene family	2057.46	2000.91	1843.19	2042.22	1898.72	2087.98	1764.53	1740.23	-0.115775	0.0614264	-0.0628929	-0.230739	-0.191832	-0.699282	-0.655904	-0.492255	-0.144153	0.0873703	-0.0583927	0.113816	11.0148	10.9186	-0.0961526	1	10.9353	11.2067	0.271402	1	10.8176	10.877	0.0593229	1	11.0283	11.2895	0.261202	1
1	213	1_213	YAR027W	UIP3	Putative integral membrane protein of unknown function; interacts with Ulp1p at the nuclear periphery; member of DUP240 gene family	2006.43	2038.93	1842.76	2124.3	1927.67	1578.23	1734.63	323.861	-0.0577422	-0.369295	-0.0871864	-2.70977	-0.249865	-0.268561	-0.63161	1.98678	-0.10531	-0.181252	-0.0734876	-0.5852	10.9596	10.9461	-0.0134567	1	10.964	10.7886	-0.175456	1	10.8272	10.8589	0.0317246	1	11.0019	8.79292	-2.20902	9.79253e-05
1	215	1_215	YAR028W		Putative integral membrane protein; member of DUP240 gene family; GFP-fusion protein is induced in response to the DNA-damaging agent MMS	2039.85	2002.42	1818.4	1998.9	1824.65	2159.11	1818.3	2386.7	-0.160761	0.10864	-7.8147e-05	0.255693	-0.146846	-0.746496	-0.718718	-0.978687	-0.161469	0.131988	-0.00526465	0.46333	10.9907	10.8447	-0.14602	1	10.8861	11.2516	0.365523	1	10.8214	10.9283	0.106897	1	10.9465	11.7354	0.788877	0.00115724
1	241	1_241	YAR029W		Member of DUP240 gene family but contains no transmembrane domains; green fluorescent protein (GFP)-fusion protein localizes to the cytoplasm in a punctate pattern	1821.6	1634.76	1622.76	1847.17	1663.09	1175.21	1471.84	942.801	-0.131273	-0.475812	-0.140735	-0.969544	-0.176335	-0.162045	-0.578062	0.246551	-0.0230584	-0.119899	0.015958	-0.137286	10.8373	10.6994	-0.137955	1	10.7006	10.3781	-0.322524	1	10.6811	10.6153	-0.0658513	1	10.8633	10.3964	-0.466888	0.439622
1	245	1_245	YAR030C		Dubious open reading frame; unlikely to encode a functional protein, based on available experimental and comparative sequence data; partially overlaps the uncharacterized ORF YAR029W and the verified gene PRM9	1874.27	1941.16	1719.27	1880.88	1714.18	2015.61	1760.44	1251.67	-0.128742	0.054267	0.0341179	-0.587167	-0.178865	-0.692123	-0.752914	-0.135826	-0.0749001	0.151668	0.0820251	-0.0191997	10.8718	10.7636	-0.108248	1	10.9172	11.1613	0.244014	1	10.7475	10.8712	0.123708	1	10.8607	10.8038	-0.0569039	1
1	243	1_243	YAR031W	PRM9	Pheromone-regulated protein; contains 3 predicted transmembrane segments and an FF sequence, a motif involved in COPII binding; member of DUP240 gene family; PRM9 has a paralog, PRM8, that arose from a segmental duplication	1946.53	1898.2	1705.56	1924.11	1906.67	1774.51	1602.69	1380.94	-0.0298323	-0.0971576	-0.0896921	-0.478251	-0.277775	-0.540698	-0.629104	-0.244743	-0.0250443	0.034638	-0.0165912	0.0225923	10.913	10.8625	-0.0504933	1	10.883	10.9599	0.0769063	1	10.7374	10.7345	-0.00292724	1	10.9198	10.937	0.0172666	1
14	8	14_8	YAR035C-A		Putative protein of unknown function; identified by gene-trapping, microarray-based expression analysis, and genome-wide homology searching; predicted to have a role in cell budding based on computational "guilt by association" analysis	2357.25	2141.66	2320.13	2338.11	2608.38	2616.19	2008.87	2090.33	0.145987	0.288618	-0.207722	-0.161542	-0.453594	-0.926474	-0.511075	-0.561451	-0.115915	0.126129	-0.297839	0.048154	11.1866	11.3634	0.17684	1	11.0658	11.4721	0.40631	1	11.1657	11.0631	-0.102588	1	11.2111	11.5547	0.343609	1
1	247	1_247	YAR035W	YAT1	Outer mitochondrial carnitine acetyltransferase; minor ethanol-inducible enzyme involved in transport of activated acyl groups from the cytoplasm into the mitochondrial matrix; phosphorylated	1936.94	1842.78	1688.72	1934.14	1728.47	2130.47	1860.53	3169.78	-0.164195	0.20918	0.139707	0.712403	-0.143412	-0.847036	-0.858504	-1.4354	-0.118531	0.250239	0.139433	0.93937	10.9145	10.778	-0.136445	1	10.8514	11.211	0.359616	1	10.7217	10.9506	0.22893	1	10.9441	12.1801	1.23604	4.16261e-08
1	249	1_249	YAR037W			1924.89	1943.08	1741.27	1909.92	1791.19	2532.52	1894.08	3015.48	-0.103806	0.382053	0.121293	0.658595	-0.203801	-1.01991	-0.840089	-1.38159	-0.0812165	0.39671	0.124638	0.878766	10.9169	10.8288	-0.0880678	1	10.8976	11.4762	0.578619	0.0118962	10.7695	10.9862	0.216725	1	10.874	12.13	1.25594	2.03092e-08
1	251	1_251	YAR040C			1902.4	1893.74	1636.32	1933.08	1809.57	538.479	1311.88	544.521	-0.0721337	-1.81236	-0.318605	-1.82594	-0.235474	1.17451	-0.400191	1.10295	-0.0451735	-0.608515	-0.146759	-0.407756	10.8921	10.8434	-0.0486483	1	10.8889	9.27412	-1.61479	3.30529e-07	10.6808	10.4542	-0.226544	1	10.9093	9.64661	-1.26265	3.52059e-09
14	26	14_26	YAR042W	SWH1	Protein similar to mammalian oxysterol-binding protein; contains ankyrin repeats and FFAT motif; interacts with ER anchor Scs2p at the nucleus-vacuole junction; regulated by sterol binding; SWH1 has a paralog, OSH2, that arose from the whole genome duplication	1968.19	2131.83	1667.87	1903.06	2094.82	1925.69	1668.35	1442.31	0.0899135	-0.146647	0.000420455	-0.399698	-0.397521	-0.491209	-0.719217	-0.323296	0.0358308	-0.0183519	0.0212229	0.0462159	10.9279	11.0565	0.128592	1	11.0356	11.0831	0.0475859	1	10.7035	10.7967	0.0932234	1	10.8937	11.0355	0.141825	1
1	253	1_253	YAR042W	SWH1	Protein similar to mammalian oxysterol-binding protein; contains ankyrin repeats and FFAT motif; interacts with ER anchor Scs2p at the nucleus-vacuole junction; regulated by sterol binding; SWH1 has a paralog, OSH2, that arose from the whole genome duplication	2050.26	1953.27	1864.77	2039.39	1927.23	1919.45	1795.35	1465.95	-0.0892363	-0.0251828	-0.0547048	-0.476028	-0.218371	-0.612673	-0.664092	-0.246965	-0.111754	0.0402107	-0.0384171	-0.00893623	11.0084	10.9432	-0.06527	1	10.9461	11.0544	0.10831	1	10.8778	10.8997	0.0219399	1	11.0031	11.1216	0.11847	1
1	255	1_255	YAR043C			1993.78	1897.31	1738.71	1981.95	1836.64	1650.74	1669.78	1151.76	-0.118376	-0.200722	-0.0583279	-0.782563	-0.189231	-0.437134	-0.660469	0.0595694	-0.101827	-0.0466822	-0.0134828	-0.126749	10.9695	10.8593	-0.110268	1	10.896	10.8452	-0.0507172	1	10.7646	10.7938	0.0292509	1	10.9485	10.742	-0.206475	1
1	257	1_257	YAR044W			1966.92	1903.63	1750.15	1984.53	1797.01	1126.05	1633.59	704.994	-0.130273	-0.756962	-0.0993723	-1.49179	-0.177334	0.119106	-0.619424	0.7688	-0.103176	-0.319627	-0.0345136	-0.348321	10.9355	10.8301	-0.105313	1	10.8569	10.3378	-0.519032	0.226952	10.7675	10.7663	-0.00124352	1	10.9651	9.99231	-0.972827	0.0103848
1	259	1_259	YAR047C		Dubious open reading frame; unlikely to encode a functional protein, based on available experimental and comparative sequence data	1862.58	1882.44	1697.01	1886.13	1740.64	2029.05	1834.16	2243.97	-0.0976281	0.108145	0.112062	0.250499	-0.209979	-0.746001	-0.830858	-0.973492	-0.0537701	0.192257	0.140023	0.505865	10.8669	10.7914	-0.0754619	1	10.8585	11.1593	0.300837	1	10.7215	10.9297	0.208263	1	10.8696	11.6836	0.814065	8.75794e-06
10	247	10_247	YAR050W	FLO1	Lectin-like protein involved in flocculation; cell wall protein that binds mannose chains on the surface of other cells, confers floc-forming ability that is chymotrypsin sensitive and heat resistant; FLO1 has a paralog, FLO5, that arose from a segmental duplication	1671.91	1711.03	1677.26	1762.86	1894.35	511.901	954.055	528.8	0.180102	-1.73896	-0.813311	-1.73522	-0.487709	1.1011	0.0945144	1.01223	0.223225	-0.516119	-0.297267	-0.32958	10.7098	10.9088	0.198911	1	10.7341	9.25985	-1.47421	1.26714e-05	10.7158	9.99693	-0.718831	0.00665615	10.7841	9.58052	-1.20356	9.03241e-05
7	360	7_360	YBL001C	ECM15	Non-essential protein of unknown function; likely exists as tetramer, may be regulated by the binding of small-molecule ligands (possibly sulfate ions), may have a role in yeast cell-wall biogenesis	1774.33	1334.4	1627.14	1733.01	1861.59	1402.81	1684.35	1046.62	0.0692171	0.0720718	0.0498278	-0.727007	-0.376824	-0.709928	-0.768624	0.00401389	0.174531	0.267489	0.202563	-0.00128022	10.7798	10.8566	0.0768136	1	10.248	10.5715	0.32354	1	10.6787	10.816	0.137289	1	10.7676	10.568	-0.199633	1
14	99	14_99	YBL002W	HTB2	Histone H2B; core histone protein required for chromatin assembly and chromosome function; nearly identical to HTB1; Rad6p-Bre1p-Lge1p mediated ubiquitination regulates reassembly after DNA replication, transcriptional activation, meiotic DSB formation and H3 methylation	2166.85	2185.04	2146.86	2147.11	2195.56	2135.5	1736.86	1706.44	0.0189769	-0.0330689	-0.305581	-0.331235	-0.326584	-0.604787	-0.413215	-0.391759	-0.131269	-0.0482801	-0.280472	0.00281557	11.0581	11.1186	0.0605223	1	11.0984	11.2285	0.130079	1	11.0618	10.8623	-0.199493	1	11.1705	11.2445	0.0739668	1
7	27	7_27	YBL003C	HTA2	Histone H2A; core histone protein required for chromatin assembly and chromosome function; one of two nearly identical (see also HTA1) subtypes; DNA damage-dependent phosphorylation by Mec1p facilitates DNA repair; acetylated by Nat4p	2067.27	1962.57	1724.51	1832.98	1916.91	1998.84	1793.18	2802.15	-0.108891	0.0264078	0.0562981	0.612071	-0.198716	-0.664264	-0.775095	-1.33506	-0.0770274	0.118528	0.0837998	0.833821	11.0383	10.9251	-0.113245	1	10.954	11.1454	0.191411	1	10.7603	10.8863	0.125967	1	10.8205	11.9867	1.16621	4.50955e-06
7	29	7_29	YBL005W	PDR3	Transcriptional activator of the pleiotropic drug resistance network; regulates expression of ATP-binding cassette (ABC) transporters through binding to cis-acting PDRE sites (PDR responsive elements); has a role in response to drugs and organic solvents; post-translationally up-regulated in cells lacking functional mitochondrial genome; involved in diauxic shift; relative distribution to nucleus…	1975.78	1897.98	1603.13	1753.37	1901.94	1671.47	1747.96	1554.11	-0.0549202	-0.183246	0.124705	-0.173935	-0.252687	-0.45461	-0.843502	-0.549058	-0.0416365	-0.0192736	0.13435	0.191458	10.9428	10.9199	-0.0229553	1	10.8624	10.8738	0.011447	1	10.6439	10.8391	0.195227	1	10.7419	11.1859	0.444011	0.510182
7	31	7_31	YBL006C	LDB7	Component of the RSC chromatin remodeling complex; interacts with Rsc3p, Rsc30p, Npl6p, and Htl1p to form a module important for a broad range of RSC functions	2397.34	1783.3	1723.78	1721.53	2211.06	1373.13	1868.49	2.00324	-0.116649	-0.376839	0.116236	-9.16379	-0.190958	-0.261017	-0.835032	8.4408	-0.028392	-0.0819234	0.178963	-0.656662	11.2332	11.1355	-0.0976765	1	10.8113	10.6048	-0.206493	1	10.7115	10.9838	0.272366	1	10.7151	1.79185	-8.92327	2.84111e-14
7	33	7_33	YBL007C	SLA1	Cytoskeletal protein binding protein; required for assembly of the cortical actin cytoskeleton; interacts with proteins regulating actin dynamics and proteins required for endocytosis; found in the nucleus and cell cortex; has 3 SH3 domains	1609.87	1425.82	1154.65	1271.41	1729.28	670.699	786.095	232.116	0.103169	-1.08692	-0.554091	-2.44844	-0.410776	0.44906	-0.164706	1.72545	0.326991	-0.199162	-0.0304582	-0.334447	10.6459	10.779	0.13315	1	10.3651	9.53966	-0.825487	0.0679738	10.214	9.63193	-0.58204	1	10.2795	6.61303	-3.66643	0.0248884
7	35	7_35	YBL008W	HIR1	Subunit of the HIR complex; HIR is a nucleosome assembly complex involved in regulation of histone gene transcription; contributes to nucleosome formation, heterochromatic gene silencing, and formation of functional kinetochores	1963.64	1827.1	1635.55	1688.06	1877.47	2057.22	1856.45	1953.24	-0.0647078	0.171053	0.182662	0.210384	-0.242899	-0.808909	-0.901458	-0.933377	-0.0133594	0.257194	0.212184	0.486262	10.9398	10.8994	-0.0403649	1	10.8812	11.1802	0.298982	1	10.6329	10.96	0.327178	1	10.7193	11.4636	0.744333	0.00190166
14	10	14_10	YBL008W-A		Putative protein of unknown function; identified by fungal homology and RT-PCR	2255.66	2286.26	2313.07	2374.01	2423.58	2785.82	1896.88	2361.23	0.103545	0.285001	-0.286046	-0.00778443	-0.411152	-0.922857	-0.43275	-0.715209	-0.148906	0.122255	-0.344475	0.148123	11.1053	11.2614	0.156159	1	11.1973	11.5602	0.362947	1	11.1795	10.9771	-0.202353	1	11.2345	11.731	0.496515	0.153796
7	37	7_37	YBL009W	ALK2	Protein kinase; along with its paralog, ALK1, required for proper spindle positioning and nuclear segregation following mitotic arrest, proper organization of cell polarity factors in mitosis, proper localization of formins and polarity factors, and survival in cells that activate spindle assembly checkpoint; phosphorylated in response to DNA damage; ALK2 has a paralog, ALK1, that arose from the …	2165.51	2014.7	1763.82	1905.24	2057.71	1995.31	1821.96	2482.64	-0.0736384	-0.013947	0.0467624	0.381725	-0.233969	-0.623909	-0.765559	-1.10472	-0.118805	0.0324173	0.0153293	0.563352	11.0861	11.0296	-0.0565592	1	10.9129	11.1433	0.230428	1	10.8	10.9337	0.133734	1	10.8438	11.821	0.977146	0.000322375
7	39	7_39	YBL010C		Putative protein of unknown function; green fluorescent protein (GFP)-fusion protein colocalizes with clathrin-coated vesicles	2112.69	2001.18	1789.76	1876.46	2059.11	2029.74	1847.69	2252.36	-0.0370419	0.0204291	0.0459371	0.263299	-0.270565	-0.658285	-0.764734	-0.986292	-0.0872089	0.0627382	0.0215656	0.465583	11.0603	11.0334	-0.0269575	1	10.9732	11.1715	0.198315	1	10.832	10.9537	0.121697	1	10.8313	11.6199	0.788634	0.0108774
7	41	7_41	YBL011W	SCT1	Glycerol 3-phosphate/dihydroxyacetone phosphate sn-1 acyltransferase; dual substrate-specific acyltransferase of the glycerolipid biosynthesis pathway; prefers 16-carbon fatty acids; similar to Gpt2p; gene is constitutively transcribed	1996.12	1897.47	1634.06	1859.9	1950.29	1277.08	1404.22	345.713	-0.0334898	-0.570862	-0.218548	-2.42419	-0.274117	-0.0669937	-0.500249	1.70119	-0.0180679	-0.218684	-0.0879322	-0.502687	10.9366	10.9519	0.0153061	1	10.8835	10.4839	-0.399573	1	10.6126	10.5524	-0.0601944	1	10.8626	9.04554	-1.81704	1.93789e-05
7	43	7_43	YBL012C		Dubious open reading frame; unlikely to encode a functional protein, based on available experimental and comparative sequence data	1965.59	1915.92	1766.94	1735.97	1906.85	1067.09	1386.09	38.5389	-0.0437449	-0.843753	-0.350012	-5.45716	-0.263862	0.205897	-0.368785	4.73417	-0.0460528	-0.353637	-0.182869	-0.680937	10.9505	10.9155	-0.0350418	1	10.8658	10.2053	-0.660583	0.097566	10.7523	10.5469	-0.205373	1	10.7125	5.52188	-5.19057	3.97499e-06
7	45	7_45	YBL013W	FMT1	Methionyl-tRNA formyltransferase; catalyzes the formylation of initiator Met-tRNA in mitochondria; potential Cdc28p substrate	1896.63	1821.99	1640.55	1702.65	1717.39	1510.56	1423.93	1057.21	-0.143142	-0.270268	-0.204171	-0.686995	-0.164466	-0.367588	-0.514625	-0.0359988	-0.055618	-0.0321893	-0.0469566	-0.0441162	10.9169	10.78	-0.136866	1	10.7394	10.7382	-0.00124189	1	10.6629	10.5846	-0.0783442	1	10.7231	10.4882	-0.23492	1
7	47	7_47	YBL015W	ACH1	Protein with CoA transferase activity; particularly for CoASH transfer from succinyl-CoA to acetate; has minor acetyl-CoA-hydrolase activity; phosphorylated; required for acetate utilization and for diploid pseudohyphal growth	1908.33	1901.97	1624.82	1723.02	1824.22	1407.06	1407.28	196.58	-0.0649982	-0.434545	-0.207226	-3.12526	-0.242609	-0.203311	-0.51157	2.40227	0.00269723	-0.114403	-0.0412868	-0.545492	10.8663	10.8658	-0.000412864	1	10.8905	10.609	-0.281526	1	10.6925	10.5456	-0.146828	1	10.722	7.70047	-3.02155	2.45521e-05
7	73	7_73	YBL016W	FUS3	Mitogen-activated serine/threonine protein kinase involved in mating; phosphoactivated by Ste7p; substrates include Ste12p, Far1p, Bni1p, Sst2p; inhibits invasive growth during mating by phosphorylating Tec1p, promoting its; inhibits recruitment of Ste5p, Cdc42p-mediated asymmetry and mating morphogenesis	2057.49	2111.9	1745.22	1880.16	1975.13	2248.48	1997.72	2296.58	-0.0589037	0.0903666	0.194843	0.288493	-0.248704	-0.728223	-0.91364	-1.01149	-0.0418254	0.166951	0.191039	0.528289	10.9885	10.9691	-0.0194507	1	11.018	11.3184	0.300437	1	10.7881	11.0544	0.26634	1	10.8709	11.7292	0.858287	0.000392596
7	75	7_75	YBL017C	PEP1	Type I transmembrane sorting receptor for multiple vacuolar hydrolases; cycles between the late-Golgi and prevacuolar endosome-like compartments	1848.46	1732.72	1620.83	1651.43	1747.92	479.145	1135.42	338.061	-0.0806382	-1.85232	-0.513123	-2.28498	-0.226969	1.21447	-0.205673	1.56198	0.0377767	-0.536988	-0.163675	-0.423465	10.8403	10.7995	-0.0408258	1	10.7296	9.09413	-1.63549	0.000155192	10.6321	10.235	-0.39707	1	10.6653	7.88254	-2.78276	0.0189795
7	77	7_77	YBL019W	APN2	Class II abasic (AP) endonuclease involved in repair of DNA damage; homolog of human HAP1 and E. coli exoIII	1886.5	1891.91	1670.6	1647.88	1788.42	2479.11	1832.53	2279.34	-0.0769841	0.389797	0.133396	0.467763	-0.230623	-1.02765	-0.852192	-1.19076	0.00534662	0.465645	0.19958	0.730922	10.8459	10.8281	-0.0178333	1	10.8403	11.4395	0.599205	0.508133	10.707	10.9274	0.220305	1	10.7044	11.6826	0.978174	0.000469568
7	79	7_79	YBL021C	HAP3	Subunit of the Hap2p/3p/4p/5p CCAAT-binding complex; complex is heme-activated and glucose-repressed; complex is a transcriptional activator and global regulator of respiratory gene expression; contains sequences contributing to both complex assembly and DNA binding	1535.18	1189.14	1186.17	1022.67	1518.98	459.405	383.021	224.453	-0.0152949	-1.37015	-1.62826	-2.18284	-0.292312	0.732293	0.909466	1.45985	0.345083	-0.191084	-0.290483	-0.226388	10.5881	10.607	0.0188423	1	10.128	8.88864	-1.23938	0.0500013	10.2552	8.63392	-1.62127	4.57302e-07	9.859	8.28581	-1.5732	0.00211138
7	83	7_83	YBL024W	NCL1	S-adenosyl-L-methionine-dependent tRNA: m5C-methyltransferase; methylates cytosine to m5C at several positions in tRNAs and intron-containing pre-tRNAs; increases proportion of tRNALeu(CAA) with m5C at wobble position in response to hydrogen peroxide, causing selective translation of mRNA from genes enriched in TTG codon; loss of NCL1 confers hypersensitivity to oxidative stress; similar to Nop2p…	1996.86	1978.05	1692.29	1762.16	1937.56	1504.09	1549.04	310.684	-0.0434707	-0.394957	-0.127519	-2.5	-0.264137	-0.242899	-0.591278	1.77701	-0.0384909	-0.143597	-0.0449475	-0.521724	10.9581	10.9399	-0.0182226	1	10.7764	10.7432	-0.0332447	1	10.7234	10.7072	-0.0161883	1	10.7476	8.6142	-2.13339	0.00300005
7	85	7_85	YBL027W	RPL19B	Ribosomal 60S subunit protein L19B; rpl19a and rpl19b single null mutations result in slow growth, while the double null mutation is lethal; homologous to mammalian ribosomal protein L19, no bacterial homolog; RPL19B has a paralog, RPL19A, that arose from the whole genome duplication	1745.52	1226.77	1292.38	1400.99	1671.97	296.285	818.917	442.023	-0.0620685	-2.04612	-0.657601	-1.66202	-0.245539	1.40827	-0.061196	0.939023	0.221648	-0.418214	-0.0671796	-0.193915	10.7949	10.7342	-0.0607169	1	10.2491	8.39755	-1.85154	1.10126e-06	10.2514	9.72171	-0.529698	1	10.4898	9.30179	-1.18798	1.42821e-06
7	87	7_87	YBL028C		Protein of unknown function that may interact with ribosomes; green fluorescent protein (GFP)-fusion protein localizes to the nucleolus; predicted to be involved in ribosome biogenesis	2063.77	2105.64	1763.34	1914.95	1980.93	2372.37	1828.21	1661.58	-0.0590788	0.171996	0.0520917	-0.204636	-0.248528	-0.809852	-0.770888	-0.518358	-0.116915	0.161772	0.0117749	0.122618	11.0159	10.9713	-0.0446172	1	10.9624	11.3987	0.436275	1	10.7942	10.9253	0.131144	1	10.8821	11.2529	0.37083	0.843583
14	12	14_12	YBL029C-A		Protein of unknown function; green fluorescent protein (GFP)-fusion protein localizes to the cell periphery; protein abundance increases in response to DNA replication stress; has potential orthologs in Saccharomyces species and in Yarrowia lipolytica	2226.99	2294.7	2406.76	2373.87	2446.14	2011.12	2040.47	1736.28	0.135353	-0.190216	-0.238085	-0.45102	-0.44296	-0.44764	-0.480712	-0.271973	-0.126526	-0.22125	-0.318243	-0.116176	11.0872	11.2785	0.191283	1	11.1354	11.0781	-0.0573317	1	11.2382	11.1001	-0.138139	1	11.2209	11.3021	0.0812448	1
7	89	7_89	YBL029W		Non-essential protein of unknown function	1886.45	1815.82	1655.88	1657.72	1873.62	2061.07	1644.88	2703.1	-0.00984037	0.182678	-0.00961739	0.705079	-0.297767	-0.820534	-0.709179	-1.42807	0.0376064	0.27875	0.083694	0.969394	10.8892	10.8969	0.0077886	1	10.7532	11.1934	0.440245	1	10.6356	10.788	0.152387	1	10.6367	11.9394	1.30277	5.16231e-05
7	91	7_91	YBL031W	SHE1	Mitotic spindle protein; interacts with components of the Dam1 (DASH) complex, its effector Sli15p, and microtubule-associated protein Bim1p; also localizes to nuclear microtubules and to the bud neck in a ring-shaped structure; inhibits dynein function	1877.35	1713.34	1560.75	1667.75	1862.52	834.465	1393.86	197.599	-0.0114323	-1.037	-0.163041	-3.07083	-0.296175	0.399148	-0.555755	2.34784	0.0854172	-0.325449	0.0299697	-0.508896	10.8842	10.8805	-0.00369037	1	10.7624	9.75933	-1.00303	0.015104	10.5051	10.546	0.0409057	1	10.6459	7.9115	-2.73436	0.000614273
7	93	7_93	YBL032W	HEK2	RNA binding protein involved in asymmetric localization of ASH1 mRNA; represses translation of ASH1 mRNA, an effect reversed by Yck1p-dependent phosphoryation; regulates telomere position effect and length; similarity to hnRNP-K	2024.13	1750.1	1563.1	1598.05	1860.6	1572.74	1565.58	824.221	-0.121469	-0.154063	0.00227918	-0.954366	-0.186138	-0.483793	-0.721076	0.231373	0.0041947	0.078705	0.13055	-0.117378	10.982	10.8817	-0.10031	1	10.7638	10.7923	0.0285616	1	10.5655	10.7101	0.144612	1	10.6413	10.3143	-0.327016	0.93917
7	95	7_95	YBL036C		Putative non-specific single-domain racemase; based on structural similarity; binds pyridoxal 5'-phosphate; expression of GFP-fusion protein induced in response to the DNA-damaging agent MMS	2031.67	1852.27	1660.15	1881.34	1943.21	1880	1587.73	486.104	-0.0641899	0.0214241	-0.0643102	-1.95023	-0.243417	-0.65928	-0.654486	1.22723	-0.0295072	0.131436	0.0178028	-0.423857	10.9332	10.9414	0.0082315	1	10.7952	11.0399	0.244652	1	10.6778	10.7193	0.0415641	1	10.8642	9.33661	-1.52754	0.00866365
7	121	7_121	YBL037W	APL3	Alpha-adaptin; large subunit of the clathrin associated protein complex (AP-2); involved in vesicle mediated transport	2204.33	2125.51	1947.61	2046.45	1912.41	2067.79	2190.23	1727.59	-0.204847	-0.0397001	0.1693	-0.244231	-0.10276	-0.598156	-0.888097	-0.478763	-0.238483	-0.0182986	0.0716901	0.0788583	11.1301	10.9065	-0.223582	1	11.0522	11.1906	0.138477	1	10.9261	11.1907	0.264642	1	10.9942	11.3307	0.336494	0.995483
7	127	7_127	YBL039C	URA7	Major CTP synthase isozyme (see also URA8); catalyzes the ATP-dependent transfer of the amide nitrogen from glutamine to UTP, forming CTP, the final step in de novo biosynthesis of pyrimidines; involved in phospholipid biosynthesis; capable of forming cytoplasmic filaments termed cytoophidium, especially during conditions of glucose depletion; URA7 has a paralog, URA8, that arose from the whole g…	1982.59	2000.71	1678.43	1764.09	1968.34	1395.79	1587.18	83.5646	-0.0104009	-0.519119	-0.0805968	-4.38354	-0.297206	-0.118737	-0.6382	3.66055	-0.0452969	-0.232611	-0.0425749	-0.670948	10.9571	10.9611	0.00396859	1	10.9702	10.6159	-0.354342	1	10.7306	10.7376	0.00705869	1	10.792	6.78759	-4.00442	8.76863e-08
14	14	14_14	YBL039W-A			2119.41	2377.58	2156.83	2383.09	2312.29	2695.07	1772.65	2349.72	0.125604	0.180757	-0.282861	-0.0203372	-0.433212	-0.818613	-0.435935	-0.702656	-0.0919219	0.0735029	-0.30419	0.167471	11.0126	11.1987	0.186139	1	11.2247	11.5594	0.334655	1	11.0873	10.8723	-0.21494	1	11.2409	11.7383	0.497443	0.16657
7	129	7_129	YBL042C	FUI1	High affinity uridine permease, localizes to the plasma membrane; also mediates low but significant transport of the cytotoxic nucleoside analog 5-fluorouridine; not involved in uracil transport; relative distribution to the vacuole increases upon DNA replication stress	2106.1	2066.76	1810.67	1838.16	2078.8	1731.07	1625.56	271.382	-0.0188198	-0.255574	-0.155502	-2.75535	-0.288787	-0.382282	-0.563295	2.03235	-0.102632	-0.138882	-0.139522	-0.606354	11.0397	11.038	-0.00170955	1	11.0317	10.9187	-0.112978	1	10.8276	10.7603	-0.0673186	1	10.8417	6.4131	-4.42858	0.0804305
7	131	7_131	YBL043W	ECM13	Non-essential protein of unknown function; induced by treatment with 8-methoxypsoralen and UVA irradiation; ECM13 has a paralog, YJR115W, that arose from the whole genome duplication	2048.77	2098.54	1711.85	1889.07	2017.32	2258.42	1794.1	2302.98	-0.0223039	0.105878	0.0676631	0.285689	-0.285303	-0.743734	-0.78646	-1.00868	-0.0650909	0.135503	0.0487635	0.492742	10.995	11.0051	0.0100322	1	11.0393	11.2931	0.253796	1	10.7359	10.9124	0.176574	1	10.8538	11.7067	0.852824	9.002e-05
7	133	7_133	YBL044W		Putative protein of unknown function; YBL044W is not an essential protein	2175.2	2184.81	1980.98	1939.04	1907.28	1556.05	1624.45	487.517	-0.189536	-0.489355	-0.286105	-1.98961	-0.118071	-0.148501	-0.432692	1.26661	-0.228756	-0.278513	-0.23242	-0.513586	11.0773	10.9198	-0.157492	1	11.1302	10.7869	-0.343295	1	10.9707	10.7652	-0.205456	1	10.9292	9.49601	-1.4332	5.02245e-05
7	135	7_135	YBL045C	COR1	Core subunit of the ubiquinol-cytochrome c reductase complex; the ubiquinol-cytochrome c reductase complex (bc1 complex) is a component of the mitochondrial inner membrane electron transport chain	1396.33	1164.55	653.885	656.383	1263.39	506.338	498.472	23.8511	-0.144235	-1.19999	-0.390838	-4.72535	-0.163372	0.562136	-0.327959	4.00236	0.376099	-0.0389716	0.259046	-0.329489	10.4041	10.3102	-0.0939893	1	10.2193	9.11105	-1.10828	0.0146991	9.35482	8.99815	-0.356672	1	9.40959	3.47176	-5.93783	0.00327999
7	137	7_137	YBL046W	PSY4	Regulatory subunit of protein phosphatase PP4; presence of Psy4p in the PP4 complex (along with catalytic subunit Pph3p and Psy2p) is required for dephosphorylation of the histone variant H2AX, but not for dephosphorylation of Rad53p, during recovery from the DNA damage checkpoint; localization is cell-cycle dependent and regulated by Cdc28p phosphorylation; required for cisplatin resistance; hom…	2022.51	1862.07	1339.01	1917.73	1908.6	1486.01	1211.96	689.523	-0.0835924	-0.325265	-0.143711	-1.47439	-0.224015	-0.312591	-0.575085	0.751397	-0.0682717	-0.108771	-0.0581884	-0.340664	10.9853	10.9201	-0.0651676	1	10.8775	10.7054	-0.172129	1	10.3855	10.406	0.0204683	1	10.9068	10.0501	-0.856701	0.101432
7	139	7_139	YBL047C	EDE1	Scaffold protein involved in the formation of early endocytic sites; putative regulator of cytokinesis; homo-oligomerization is required for localization to and organization of endocytic sites; has a network of interactions with other endocytic proteins; binds membranes in a ubiquitin-dependent manner; may also bind ubiquitinated membrane-associated proteins; interacts with Cmk2 and functions ups…	1863.84	1738.92	1564.78	1711.34	1725.72	2182.67	1494.29	2098.76	-0.111017	0.327737	-0.0664508	0.294251	-0.19659	-0.965593	-0.652346	-1.01724	0.0105232	0.434918	0.0835848	0.592991	10.8545	10.7751	-0.0793644	1	10.7577	11.2941	0.536327	0.0995724	10.6124	10.6585	0.0460599	1	10.7416	11.5284	0.786814	0.0612995
7	141	7_141	YBL048W	RRT1	Protein of unknown function; identified in a screen for mutants with increased levels of rDNA transcription; dubious open reading frame unlikely to encode a protein, based on experimental and comparative sequence data	2004.57	1842.2	1702.46	1743.09	1915.38	1662.1	1639.9	1175.57	-0.0656287	-0.148342	-0.0539846	-0.56789	-0.241979	-0.489514	-0.664812	-0.155104	-0.0201981	0.0278972	0.0344472	-0.000720594	10.9737	10.93	-0.0436655	1	10.8603	10.8873	0.0270531	1	10.7613	10.7767	0.0154328	1	10.7914	10.7262	-0.0651951	1
7	143	7_143	YBL049W	MOH1	Protein of unknown function, essential for stationary phase survival; not required for growth on nonfermentable carbon sources; possibly linked with vacuolar transport	1973.04	1962.7	1672.68	1759.21	1892.09	1125.93	1469.82	79.3848	-0.0604111	-0.80117	-0.186405	-4.45268	-0.247196	0.163314	-0.532392	3.72969	-0.00956467	-0.294245	-0.0432574	-0.62505	10.9343	10.8996	-0.0346306	1	10.9144	10.3571	-0.557292	0.151467	10.6866	10.6168	-0.0698364	1	10.7857	6.54419	-4.24156	2.94431e-07
7	169	7_169	YBL051C	PIN4	Protein involved in G2/M phase progression and response to DNA damage; interacts with Rad53p; contains an RNA recognition motif, a nuclear localization signal, and several SQ/TQ cluster domains; hyperphosphorylated in response to DNA damage	2245.89	2128.8	1757.23	1976.56	2219.67	1651.34	1846.17	1164.9	-0.0169345	-0.366206	0.0711921	-0.762274	-0.290673	-0.27165	-0.789989	0.0392805	-0.102121	-0.201442	0.0125842	-0.165173	11.1213	11.1319	0.010525	1	11.0533	10.8676	-0.185729	1	10.7955	10.9164	0.120927	1	10.9286	10.6957	-0.232928	1
7	171	7_171	YBL052C	SAS3	Histone acetyltransferase catalytic subunit of NuA3 complex; acetylates histone H3, involved in transcriptional silencing; homolog of the mammalian MOZ proto-oncogene; mutant has aneuploidy tolerance; sas3gcn5 double mutation is lethal	2120.23	2177.19	1797.98	1925.96	2029.09	2025.03	1796.72	1088.13	-0.0633566	-0.104474	-0.00101468	-0.823155	-0.244251	-0.533382	-0.717782	0.100161	-0.0972062	-0.0145832	-0.00424874	-0.164487	11.042	11.0119	-0.0300812	1	11.0781	11.1508	0.0727088	1	10.7847	10.9152	0.130556	1	10.8842	10.5421	-0.342166	0.894293
7	173	7_173	YBL053W		Dubious open reading frame; unlikely to encode a functional protein, based on available experimental and comparative sequence data	1690.04	1781.59	1579.03	1616.19	1674.82	1413.47	1494.68	648.787	-0.0130425	-0.333719	-0.079153	-1.31545	-0.294565	-0.304137	-0.639644	0.592458	0.110021	0.00392468	0.107953	-0.208159	10.6919	10.7342	0.0423008	1	10.7331	10.6199	-0.113142	1	10.6096	10.6734	0.0637606	1	10.6048	9.86414	-0.740696	0.0410636
7	175	7_175	YBL054W	TOD6	PAC motif binding protein involved in rRNA and ribosome biogenesis; subunit of the RPD3L histone deacetylase complex; Myb-like HTH transcription factor; hypophosphorylated by rapamycin treatment in a Sch9p-dependent manner; activated in stochastic pulses of nuclear localization	1985.76	1952.09	1708.81	1755.46	1934.31	1793.91	1630.38	1741.48	-0.0378481	-0.121848	-0.0677413	-0.0115328	-0.269759	-0.516008	-0.651055	-0.711461	-0.0115568	0.0357191	0.0158326	0.310015	10.9506	10.9442	-0.00643503	1	10.898	10.9593	0.0612842	1	10.7337	10.7699	0.0362165	1	10.7575	11.2873	0.529772	0.312119
7	177	7_177	YBL055C		3'-->5' exonuclease and endonuclease with a possible role in apoptosis; has similarity to mammalian and C. elegans apoptotic nucleases	1948.42	1898.32	1661.56	1915.29	1874.7	1653.8	1608.49	1070.05	-0.0556141	-0.198828	-0.0468021	-0.839294	-0.251993	-0.439028	-0.671994	0.1163	-0.0481854	-0.0341927	0.00627652	-0.140423	10.9418	10.8927	-0.0490911	1	10.8477	10.8658	0.0181667	1	10.697	10.7284	0.031435	1	10.8997	10.621	-0.27867	1
7	179	7_179	YBL056W	PTC3	Type 2C protein phosphatase (PP2C); dephosphorylates Hog1p (see also Ptc2p) to limit maximal kinase activity induced by osmotic stress; dephosphorylates T169 phosphorylated Cdc28p (see also Ptc2p); role in DNA damage checkpoint inactivation; PTC3 has a paralog, PTC2, that arose from the whole genome duplication	1986.67	1867.18	1693.06	1735.63	1882.55	1712.29	1687.2	1937.53	-0.0776244	-0.124866	-0.00499831	0.158671	-0.229983	-0.51299	-0.713798	-0.881664	-0.0136558	0.0556652	0.0814995	0.451193	10.9601	10.9015	-0.0585302	1	10.7658	10.909	0.143133	1	10.7304	10.8173	0.086886	1	10.7607	11.4789	0.718157	0.00019111
7	181	7_181	YBL057C	PTH2	One of two mitochondrially-localized peptidyl-tRNA hydrolases; negatively regulates the ubiquitin-proteasome pathway via interactions with ubiquitin-like ubiquitin-associated proteins; dispensable for cell growth; see also PTH1	2040.57	1934	1705.36	1775.65	1939.26	2040	1707.68	2712.78	-0.0734264	0.0769468	0.00195928	0.611141	-0.234181	-0.714803	-0.720756	-1.33413	-0.0365978	0.170397	0.06185	0.844845	10.9853	10.9451	-0.0402227	1	10.9054	11.1701	0.264738	1	10.727	10.8296	0.102568	1	10.7995	11.9453	1.14581	6.8357e-07
7	185	7_185	YBL059W		Putative protein of unknown function; the authentic, non-tagged protein is detected in highly purified mitochondria in high-throughput studies; YBL059W has a paralog, YER093C-A, that arose from the whole genome duplication	2018.07	1758.71	1519.96	1681.18	1822.41	961.663	1345.74	234.872	-0.147049	-0.870238	-0.175509	-2.83426	-0.160559	0.232382	-0.543288	2.11126	-0.00294722	-0.26507	0.022935	-0.487195	10.991	10.8547	-0.1363	1	10.7182	10.1121	-0.6061	0.502145	10.5734	10.4928	-0.0805353	1	10.7371	7.91117	-2.82593	0.00115889
7	187	7_187	YBL060W	YEL1	Guanine nucleotide exchange factor specific for Arf3p; localized to the bud neck and tip; required for localization of Arf3p to the bud neck and tip	2030.11	1920.06	1709.6	1881.12	1880.15	2860.52	1779.71	2887.91	-0.110651	0.574874	0.0579484	0.618167	-0.196956	-1.21273	-0.776745	-1.34116	-0.0734417	0.594076	0.0894818	0.843555	10.9965	10.9023	-0.0941904	1	10.8721	11.6492	0.777076	0.0143475	10.7046	10.8854	0.180819	1	10.9076	12.0331	1.12552	1.03689e-07
7	189	7_189	YBL061C	SKT5	Activator of Chs3p (chitin synthase III) during vegetative growth; recruits Chs3p to the bud neck via interaction with Bni4p; SKT5 has a paralog, SHC1, that arose from the whole genome duplication	1925.38	1764.37	1571.8	1678.67	1863.4	898.14	1517.84	104.86	-0.0471748	-0.973351	-0.0503654	-3.98795	-0.260432	0.335495	-0.668431	3.26495	0.0402557	-0.322147	0.0826994	-0.579355	10.932	10.8784	-0.0536062	1	10.7099	9.9929	-0.716969	0.142713	10.5434	10.6539	0.110464	1	10.742	5.92271	-4.81925	0.00880084
7	191	7_191	YBL062W		Dubious open reading frame; unlikely to encode a functional protein, based on available experimental and comparative sequence data	1989.76	1867.34	1686.01	1822.6	1982.59	1685.5	1539.3	1340.85	-0.00520525	-0.147727	-0.131255	-0.442567	-0.302402	-0.490129	-0.587542	-0.280427	0.0243417	0.0315534	-0.0123439	0.0630682	10.9592	10.9632	0.00405035	1	10.8073	10.8857	0.0783678	1	10.658	10.6885	0.0304662	1	10.8318	10.9033	0.0714951	1
7	217	7_217	YBL063W	KIP1	Kinesin-related motor protein; required for mitotic spindle assembly, chromosome segregation, and 2 micron plasmid partitioning; functionally redundant with Cin8p for chromosomal but not plasmid functions	2134.82	2062.43	1797.23	1861.58	2059.53	1530.02	1731.82	1187.32	-0.0517713	-0.430553	-0.0534602	-0.648372	-0.255836	-0.207303	-0.665336	-0.0746213	-0.076689	-0.191375	-0.0277611	-0.0828054	11.0643	11.0382	-0.0260215	1	11.0054	10.7472	-0.258151	1	10.8121	10.859	0.0469223	1	10.8557	10.7764	-0.0792479	1
7	219	7_219	YBL064C	PRX1	Mitochondrial peroxiredoxin with thioredoxin peroxidase activity; has a role in reduction of hydroperoxides; reactivation requires Trr2p and glutathione; induced during respiratory growth and oxidative stress; phosphorylated; protein abundance increases in response to DNA replication stress	2056.55	2016.79	1672.72	1787.95	1938.63	1676.2	1616.1	327.203	-0.0851434	-0.266718	-0.0496508	-2.44645	-0.222464	-0.371138	-0.669146	1.72346	-0.0792118	-0.0845849	-0.00660424	-0.52408	11.0015	10.9442	-0.0573144	1	10.9769	10.8994	-0.0774616	1	10.7229	10.7565	0.0335398	1	10.8049	8.90043	-1.90451	1.96428e-11
7	221	7_221	YBL065W		Dubious open reading frame; unlikely to encode a functional protein, based on available experimental and comparative sequence data; partially overlaps verified ORF SEF1/YBL066C; YBL065W is a non-essential gene	2033.89	1923.03	1612.31	1769.34	1955.21	749.138	1352.74	2.63165	-0.0568872	-1.3589	-0.253074	-8.92919	-0.25072	0.721044	-0.465723	8.20619	-0.0373712	-0.50537	-0.111675	-0.689553	10.9957	10.9507	-0.0449736	1	10.9177	9.74905	-1.1686	4.02117e-06	10.6637	10.4966	-0.167031	1	10.794	1.62911	-9.16491	3.03746e-07
7	223	7_223	YBL066C	SEF1	Putative transcription factor; has homolog in Kluyveromyces lactis	1852.22	1914.65	1686.93	1752.52	1822.75	1543.24	1507.95	1477.43	-0.0231296	-0.310937	-0.161715	-0.246193	-0.284478	-0.326919	-0.557082	-0.4768	0.0442458	-0.0361821	-0.000764992	0.192708	10.8746	10.8592	-0.0153918	1	10.878	10.8202	-0.0577592	1	10.7239	10.6539	-0.0700348	1	10.7829	10.9516	0.168757	1
7	225	7_225	YBL067C	UBP13	Ubiquitin-specific protease that cleaves Ub-protein fusions; UBP13 has a paralog, UBP9, that arose from the whole genome duplication	2014.29	2003.3	1801.69	2056.82	1969.94	2284.27	1915.4	2826.07	-0.0321027	0.189268	0.0882493	0.458193	-0.275505	-0.827124	-0.807046	-1.18119	-0.0735693	0.197951	0.0621094	0.646382	10.9775	10.9618	-0.0157608	1	10.9921	11.323	0.330857	1	10.8106	10.9925	0.181867	1	11.032	11.9897	0.95773	0.00014222
7	227	7_227	YBL068W	PRS4	5-phospho-ribosyl-1(alpha)-pyrophosphate synthetase, synthesizes PRPP; which is required for nucleotide, histidine, and tryptophan biosynthesis; one of five related enzymes, which are active as heteromultimeric complexes; PRS4 has a paralog, PRS2, that arose from the whole genome duplication; a missense mutation in the conserved residue R196 of its human homolog PRPS1 is pathogenic	1894.72	1840.3	1651.81	1619.47	1860.06	711.576	1193.13	325.495	-0.0266209	-1.36961	-0.468958	-2.31128	-0.280986	0.73175	-0.249839	1.58828	0.0959412	-0.407078	-0.12087	-0.411915	10.8605	10.8779	0.0174224	1	10.8314	9.63767	-1.19373	2.26868e-06	10.6746	10.3306	-0.344018	1	10.6572	8.69309	-1.96416	7.55587e-06
7	229	7_229	YBL069W	AST1	Lipid raft associated protein; interacts with the plasma membrane ATPase Pma1p and has a role in its targeting to the plasma membrane by influencing its incorporation into lipid rafts; sometimes classified in the medium-chain dehydrogenase/reductases (MDRs) superfamily; AST1 has a paralog, AST2, that arose from the whole genome duplication	2050.31	1917.96	1770.67	1932.91	1874.89	2054.09	1651.17	1750.4	-0.128966	0.0988767	-0.100751	-0.143012	-0.178641	-0.736733	-0.618045	-0.579981	-0.103244	0.159017	-0.0362608	0.20139	10.9949	10.8969	-0.0979924	1	10.8921	11.1725	0.280411	1	10.8008	10.7837	-0.0171089	1	10.9171	11.3278	0.410709	0.450641
7	231	7_231	YBL070C		Dubious open reading frame; unlikely to encode a functional protein, based on available experimental and comparative sequence data	2132.45	2053.65	1808.76	1861.07	2004.33	2710.21	1824.9	2019.38	-0.0893421	0.400045	0.0128063	0.117715	-0.218265	-1.0379	-0.731603	-0.840708	-0.0551862	0.42798	0.0616458	0.396497	11.0629	10.9907	-0.0722072	1	11.0011	11.5822	0.581079	0.00127352	10.8162	10.9239	0.107653	1	10.8525	11.47	0.617458	0.0406051
7	233	7_233	YBL071C		Dubious open reading frame; unlikely to encode a functional protein, based on available experimental and comparative sequence data	2145.67	2008.84	1714.33	1788.16	2000.98	1447.64	1619.18	273.426	-0.100671	-0.47239	-0.0823333	-2.70479	-0.206936	-0.165467	-0.636463	1.9818	-0.0440745	-0.154545	0.0148007	-0.522876	11.0655	10.9918	-0.0737458	1	10.9828	10.6442	-0.33854	1	10.749	10.7416	-0.00747481	1	10.7916	8.68913	-2.10249	6.03253e-11
14	16	14_16	YBL071C-B		Putative protein of unknown function; identified by gene-trapping, microarray-based expression analysis, and genome-wide homology searching	1853.65	1890.25	1720.85	1814.12	1896.41	1663.67	1383.66	1834.04	0.0328892	-0.184101	-0.314426	0.0157478	-0.340496	-0.453756	-0.40437	-0.738741	0.0450071	0.00368368	-0.126993	0.334212	10.8787	10.8904	0.0117337	1	10.91	10.8699	-0.0400209	1	10.7255	10.5397	-0.185865	1	10.8172	11.413	0.59588	0.0915834
14	18	14_18	YBL071W-A	KTI11	Zn-ribbon protein that co-purifies with Dph1 and Dph2; in a complex required for synthesis of diphthamide on translation factor eEF2 and with Elongator subunits Iki3p, Elp2p, and Elp3p; involved in modification of wobble nucleosides in tRNAs; forms a stable heterodimer with Ats1p	1574.07	1357.38	1397.19	1800.53	1129.44	520.929	646.346	1818.41	-0.478531	-1.37997	-1.11095	0.0142496	0.170923	0.742109	0.392151	-0.737243	-0.112185	-0.359738	-0.327225	0.435813	10.6203	9.99218	-0.628091	1	10.2534	9.01647	-1.23691	0.301826	10.4637	9.34448	-1.11918	0.249859	10.813	11.3235	0.510456	0.576754
7	235	7_235	YBL072C	RPS8A	Protein component of the small (40S) ribosomal subunit; homologous to mammalian ribosomal protein S8, no bacterial homolog; RPS8A has a paralog, RPS8B, that arose from the whole genome duplication	938.698	877.599	1410.88	1446.47	943.417	784.022	1546	1590.26	0.00722757	-0.162471	0.131857	0.136632	-0.314835	-0.475385	-0.850654	-0.859625	0.403846	0.354649	0.523488	0.683418	9.88182	9.85866	-0.0231554	1	9.79999	9.82632	0.0263322	1	10.4627	10.6968	0.234077	1	10.4993	11.165	0.665652	0.0524474
7	237	7_237	YBL075C	SSA3	ATPase involved in protein folding and the response to stress; plays a role in SRP-dependent cotranslational protein-membrane targeting and translocation; member of the heat shock protein 70 (HSP70) family; localized to the cytoplasm; SSA3 has a paralog, SSA4, that arose from the whole genome duplication	2060.11	1975.44	1679.58	1971.28	2005.05	1927.37	1850.81	1747.6	-0.0390673	-0.035519	0.139977	-0.173663	-0.26854	-0.602337	-0.858774	-0.54933	-0.0704543	0.0403784	0.108394	0.164328	11.0122	10.9729	-0.0392042	1	10.939	11.0913	0.152297	1	10.721	10.9484	0.227473	1	10.9247	11.3228	0.39811	0.669366
7	239	7_239	YBL078C	ATG8	Component of autophagosomes and Cvt vesicles; regulator of Atg1p, targets it to autophagosomes; binds the Atg1p-Atg13p complex, triggering its vacuolar degradation; unique ubiquitin-like protein whose conjugation target is lipid phosphatidylethanolamine (PE); Atg8p-PE is anchored to membranes, is involved in phagophore expansion, and may mediate membrane fusion during autophagosome formation; dec…	2088.5	2027.5	1834.7	1804.08	1997.05	1843.26	1653.26	1539.17	-0.0645679	-0.137371	-0.150147	-0.228971	-0.243039	-0.500485	-0.568649	-0.494023	-0.069406	-0.0099332	-0.0752116	0.143489	11.028	10.982	-0.0459854	1	10.9611	11.0257	0.0645648	1	10.811	10.7872	-0.0237545	1	10.804	11.1451	0.341128	1
7	265	7_265	YBL079W	NUP170	Subunit of the inner ring of the nuclear pore complex (NPC); contributes to NPC assembly and nucleocytoplasmic transport; both Nup170p and NUP157p are similar to human Nup155p; NUP170 has a paralog, NUP157, that arose from the whole genome duplication	1900.11	1825	1546.53	1679.93	1907.42	1788.58	1476.21	611.292	0.00554057	-0.029066	-0.0670933	-1.45697	-0.313148	-0.60879	-0.651703	0.733977	0.0665364	0.14011	0.0622724	-0.284693	10.8882	10.9107	0.0224028	1	10.8287	10.9815	0.15279	1	10.5712	10.6201	0.0489099	1	10.7158	9.83734	-0.878455	0.0187848
7	269	7_269	YBL081W		Non-essential protein of unknown function; null mutation results in a decrease in plasma membrane electron transport	1961.5	1872.77	1715.1	1851.01	1886.93	2323.36	1806.74	3121.05	-0.0558885	0.310893	0.0750593	0.753402	-0.251719	-0.948749	-0.793856	-1.4764	-0.0233167	0.35767	0.115499	1.00436	10.9427	10.9048	-0.0378659	1	10.8734	11.3484	0.474952	0.266938	10.7409	10.9094	0.168494	1	10.84	12.1711	1.33103	1.90659e-08
7	271	7_271	YBL082C	ALG3	Dolichol-P-Man dependent alpha(1-3) mannosyltransferase; involved in synthesis of dolichol-linked oligosaccharide donor for N-linked glycosylation of proteins; G353A missense mutation in human ortholog ALG3 implicated in carbohydrate deficient glycoprotein syndrome type IV, which is characterized by microcephaly, severe epilepsy, minimal psychomotor development, partial deficiency of sialic acids…	2027.62	1934.34	1711.46	1838.19	1945.12	801.282	1496.49	343.694	-0.0598986	-1.2704	-0.193524	-2.41569	-0.247709	0.632546	-0.525272	1.69269	-0.0408478	-0.482009	-0.077689	-0.505084	10.9859	10.9429	-0.042962	1	10.9223	9.79627	-1.12604	2.96501e-06	10.7383	10.6531	-0.0852883	1	10.8447	9.08227	-1.76245	7.72927e-08
7	273	7_273	YBL083C		Dubious open reading frame; unlikely to encode a functional protein, based on available experimental and comparative sequence data; overlaps verified ORF ALG3	2027.18	1974.56	1679.98	1770.97	1987.69	1680.26	1634.86	213.002	-0.0283619	-0.232722	-0.0392566	-3.04965	-0.279245	-0.405134	-0.67954	2.32666	-0.0344191	-0.0585455	0.0069852	-0.582013	10.9947	10.9822	-0.0125499	1	10.9477	10.8954	-0.0522874	1	10.713	10.7677	0.0546708	1	10.7933	8.00386	-2.78948	2.83263e-05
7	275	7_275	YBL085W	BOI1	Protein implicated in polar growth; functionally redundant with Boi2p; interacts with bud-emergence protein Bem1p; contains an SH3 (src homology 3) domain and a PH (pleckstrin homology) domain; relocalizes from bud neck to cytoplasm upon DNA replication stress; BOI1 has a paralog, BOI2, that arose from the whole genome duplication	2095.18	1938.38	1682.47	1864.29	1911.18	1691.18	1540.09	1498.74	-0.132543	-0.196718	-0.12748	-0.314687	-0.175064	-0.441138	-0.591317	-0.408307	-0.10519	-0.0392061	-0.0530876	0.0999531	11.0306	10.9226	-0.108012	1	10.9309	10.9316	0.000785815	1	10.7054	10.6707	-0.0347362	1	10.8718	10.8848	0.0129939	1
7	277	7_277	YBL086C		Protein of unknown function; green fluorescent protein (GFP)-fusion protein localizes to the cell periphery	2162.47	1980	1798.96	1809.92	2050.68	1777.54	1686.46	604.567	-0.0765444	-0.155536	-0.0931131	-1.58037	-0.231063	-0.48232	-0.625683	0.857375	-0.0439446	0.00858702	-0.00708777	-0.352554	11.0781	11.0323	-0.0457994	1	10.9481	10.8992	-0.0489273	1	10.8094	10.8096	0.000199248	1	10.817	9.64696	-1.17002	0.00213548
7	279	7_279	YBL087C	RPL23A	Ribosomal 60S subunit protein L23A; homologous to mammalian ribosomal protein L23 and bacterial L14; RPL23A has a paralog, RPL23B, that arose from the whole genome duplication	1816.34	1583.11	1563.19	1778.53	1831.63	2305.14	1613.88	2715.36	0.0120837	0.541807	0.046004	0.610177	-0.319691	-1.17966	-0.764801	-1.33317	0.124065	0.663609	0.190581	0.914818	10.8301	10.8627	0.0325127	1	10.5799	11.3466	0.766672	0.00471003	10.6058	10.7496	0.143833	1	10.792	11.9386	1.1466	5.95355e-07
7	281	7_281	YBL088C	TEL1	Protein kinase primarily involved in telomere length regulation; contributes to cell cycle checkpoint control in response to DNA damage; acts with Red1p and Mec1p to promote interhomolog recombination by phosphorylation of Hop1; functionally redundant with Mec1p; regulates P-body formation induced by replication stress; homolog of human ataxia-telangiectasia mutated (ATM) gene	2041.32	1957.79	1746.1	1903.62	1936.11	2799.69	1927.22	2846.25	-0.0763033	0.515821	0.142309	0.580071	-0.231304	-1.15368	-0.861106	-1.30306	-0.0903641	0.49913	0.114841	0.776371	10.9942	10.939	-0.055178	1	10.9422	11.6333	0.691072	7.29494e-05	10.7682	11.0041	0.23587	1	10.9123	12.0446	1.13226	4.33914e-07
7	283	7_283	YBL089W	AVT5	Putative transporter; member of a family of seven S. cerevisiae genes (AVT1-7) related to vesicular GABA-glycine transporters; AVT5 has a paralog, AVT6, that arose from the whole genome duplication	1821.14	1906.64	1668.51	1775.29	1737.9	989.304	1028.95	21.19	-0.0674553	-0.945849	-0.696853	-6.32282	-0.240152	0.307993	-0.0219437	5.59983	0.00667988	-0.330293	-0.285377	-0.643764	10.8342	10.7658	-0.0684722	1	10.9281	10.0257	-0.902437	0.0202384	10.7128	10.1069	-0.605874	0.00172873	10.7906	4.33532	-6.45525	7.4177e-05
7	287	7_287	YBL091C	MAP2	Methionine aminopeptidase; catalyzes the cotranslational removal of N-terminal methionine from nascent polypeptides; function is partially redundant with that of Map1p	2059.79	2043.97	1745.15	1827.15	1974.34	2154.09	1752.44	2270.19	-0.0610973	0.0756737	0.00600847	0.313065	-0.24651	-0.71353	-0.724805	-1.03606	-0.0680031	0.134009	0.0270019	0.532181	11.0044	10.9781	-0.0263591	1	11.0183	11.2429	0.224563	1	10.7067	10.8603	0.153609	1	10.8314	11.7175	0.886038	5.36525e-07
10	79	10_79	YBL091C-A	SCS22	Protein involved in regulation of phospholipid metabolism; one of 6 proteins (Ist2p, Scs2p, Scs22p, Tcb1p, Tcb2p, Tcb3p) that connect ER to the plasma membrane (PM) and regulate PM phosphatidylinositol-4-phosphate (PI4P) levels by controlling access of Sac1p phosphatase to its substrate PI4P in the PM; human VAP homolog; similar to D. melanogaster inturned protein; SCS22 has a paralog, SCS2, that…	1811.6	1965.8	1797.14	1789.29	1957.76	1466.63	1559.49	818.787	0.111884	-0.422357	-0.204514	-1.12687	-0.419492	-0.215499	-0.514283	0.403877	0.114641	-0.119602	-0.0518475	-0.210846	10.6656	10.9596	0.293969	1	10.9537	10.7242	-0.229571	1	10.7774	10.7008	-0.0766673	1	10.7063	10.1003	-0.606059	0.418282
14	28	14_28	YBL091C-A	SCS22	Protein involved in regulation of phospholipid metabolism; one of 6 proteins (Ist2p, Scs2p, Scs22p, Tcb1p, Tcb2p, Tcb3p) that connect ER to the plasma membrane (PM) and regulate PM phosphatidylinositol-4-phosphate (PI4P) levels by controlling access of Sac1p phosphatase to its substrate PI4P in the PM; human VAP homolog; similar to D. melanogaster inturned protein; SCS22 has a paralog, SCS2, that…	1910.06	1856.79	1664.11	1798.66	1980.6	1846.16	1605.3	1623.6	0.0522868	-0.00828172	-0.051875	-0.147639	-0.359894	-0.629574	-0.666922	-0.575354	0.0712712	0.128942	0.0454234	0.234489	10.8791	10.9749	0.0958487	1	10.8043	11.0227	0.218427	1	10.7189	10.7476	0.028749	1	10.811	11.1957	0.384669	0.775347
14	97	14_97	YBL093C	ROX3	Subunit of the RNA polymerase II mediator complex; associates with core polymerase subunits to form the RNA polymerase II holoenzyme	2351.59	2338.07	2285.08	2466.55	2206.8	1937.88	1745.84	2141.85	-0.0916419	-0.270712	-0.388126	-0.20355	-0.215965	-0.367144	-0.33067	-0.519444	-0.313453	-0.292982	-0.427686	0.00212183	11.1465	11.1438	-0.00271977	1	11.1967	11.0953	-0.101371	1	11.118	10.86	-0.257995	1	11.2865	11.5944	0.307861	1
7	315	7_315	YBL094C		Dubious open reading frame; unlikely to encode a functional protein, based on available experimental and comparative sequence data; partially overlaps uncharacterized ORF YBL095W	2282.75	2316.24	1836.66	999.942	2126.23	2256.36	1587.83	355.723	-0.102433	-0.0377676	-0.209909	-1.48848	-0.205174	-0.600088	-0.508888	0.765487	-0.146377	0.00831857	-0.16148	-0.390043	11.1512	11.0891	-0.0620775	1	11.1701	11.336	0.165934	1	10.8216	10.7209	-0.100668	1	9.84596	8.77863	-1.06733	0.0275915
11	293	11_293	YBL095W	MRX3	Protein that associates with mitochondrial ribosome; likely functions in cristae junction formation; the authentic, non-tagged protein is detected in highly purified mitochondria in high-throughput studies	2014.03	1980.85	1745.54	2042.4	2060.81	2173.72	1519.15	2052.81	0.0331075	0.133978	-0.200286	0.0073325	-0.340715	-0.771834	-0.51851	-0.730326	-0.0354589	0.14867	-0.137491	0.272544	10.97	11.0352	0.0651667	1	10.9646	11.2652	0.300591	1	10.7979	10.6655	-0.13232	1	11.0234	11.5356	0.512176	0.118881
11	295	11_295	YBL096C		Non-essential protein of unknown function	1939.74	1937.78	1703.03	2022.88	2234.44	2513.76	1746.93	2095.74	0.203955	0.375272	0.0366968	0.0510244	-0.511562	-1.01313	-0.755493	-0.774018	0.125948	0.377848	0.0491143	0.326093	10.8776	11.1488	0.271258	1	10.9364	11.4792	0.542741	0.175543	10.7344	10.8683	0.133954	1	10.9985	11.5611	0.562655	0.0565646
11	297	11_297	YBL098W	BNA4	Kynurenine 3-monooxygenase; required for the de novo biosynthesis of NAD from tryptophan via kynurenine; expression regulated by Hst1p; putative therapeutic target for Huntington disease	1868.12	1872.14	1532.68	1779.99	1779.83	755.274	1343.46	1338.87	-0.0698096	-1.30848	-0.189974	-0.410582	-0.237798	0.670623	-0.528823	-0.312411	0.00541581	-0.445475	-0.0252446	0.0966829	10.8606	10.8233	-0.0372967	1	10.873	9.67284	-1.20019	4.26612e-06	10.588	10.4947	-0.0933512	1	10.785	10.9351	0.15008	1
11	303	11_303	YBL101C	ECM21	Protein involved in regulating endocytosis of plasma membrane proteins; identified as a substrate for ubiquitination by Rsp5p and deubiquitination by Ubp2p; promoter contains several Gcn4p binding elements; ECM21 has a paralog, CSR2, that arose from the whole genome duplication	1818.41	1924.85	1570.43	1834.1	1843.86	2247.2	1667.06	2113.14	0.0200368	0.223279	0.0860963	0.204209	-0.327644	-0.861135	-0.804893	-0.927203	0.0576505	0.310485	0.151161	0.490398	10.8465	10.8697	0.0232085	1	10.9173	11.3058	0.388501	1	10.6134	10.8117	0.198322	1	10.851	11.5813	0.730283	3.36912e-05
14	20	14_20	YBL101W-C			2481.68	2679.59	2519.05	2463.76	2272.28	3131.52	2175.15	1885.63	-0.127126	0.224773	-0.211669	-0.385635	-0.180481	-0.862629	-0.507127	-0.337358	-0.403847	-0.0137278	-0.392558	-0.147656	11.2518	11.1828	-0.0689441	1	11.393	11.7544	0.361398	1	11.3074	11.2067	-0.10062	1	11.2563	11.4189	0.162516	1
11	305	11_305	YBL102W	SFT2	Tetra-spanning membrane protein found mostly in the late Golgi; non-essential; can suppress some sed5 alleles; may be part of the transport machinery, but precise function is unknown; similar to mammalian syntaxin 5	1820.08	1850.82	1523.08	1891.49	1747.61	902.05	1127.59	1530.76	-0.0585873	-1.03607	-0.433415	-0.305098	-0.24902	0.398213	-0.285381	-0.417896	-0.0168161	-0.388118	-0.189698	0.133255	10.8556	10.7978	-0.057789	1	10.7844	9.99236	-0.792006	0.00898917	10.6061	10.2446	-0.361518	1	10.8821	11.0767	0.194677	1
14	30	14_30	YBL104C	SEA4	Subunit of SEACAT, a subcomplex of the SEA complex; Sea4p, along with Rtc1p and Mtc5p, redundantly inhibit the TORC1 inhibitory role of the Iml1p/SEACIT (Iml1p-Npr2p-Npr3p) subcomplex, a GAP for GTPase Gtr1p (EGOC subunit) in response to amino acid limitation, thereby resulting in activation of TORC1 signaling; SEA is a coatomer-related complex that associates dynamically with the vacuole; contai…	2009.5	1983.4	1843.05	1832.61	2122.95	1779.64	1686.75	974.793	0.0791937	-0.156312	-0.127782	-0.910043	-0.386801	-0.481544	-0.591015	0.187049	0.0278895	-0.0244414	-0.063932	-0.1798	10.9455	11.0777	0.13224	1	10.9239	10.9762	0.0522272	1	10.883	10.8163	-0.0666824	1	10.8492	10.3484	-0.500786	0.409381
11	309	11_309	YBL104C	SEA4	Subunit of SEACAT, a subcomplex of the SEA complex; Sea4p, along with Rtc1p and Mtc5p, redundantly inhibit the TORC1 inhibitory role of the Iml1p/SEACIT (Iml1p-Npr2p-Npr3p) subcomplex, a GAP for GTPase Gtr1p (EGOC subunit) in response to amino acid limitation, thereby resulting in activation of TORC1 signaling; SEA is a coatomer-related complex that associates dynamically with the vacuole; contai…	2088.53	2167.71	1976.85	2060.99	2079.67	2009.13	1705.55	1011.93	-0.00613032	-0.10955	-0.212845	-1.02551	-0.301477	-0.528306	-0.505951	0.302515	-0.111071	-0.0649942	-0.19086	-0.274877	11.0711	11.0432	-0.0278818	1	11.1037	11.1429	0.0392238	1	10.901	10.8219	-0.0791391	1	10.9479	10.453	-0.494883	0.306328
11	311	11_311	YBL106C	SRO77	Protein with roles in exocytosis and cation homeostasis; functions in docking and fusion of post-Golgi vesicles with plasma membrane; regulates cell proliferation and colony development via the Rho1-Tor1 pathway; interacts with SNARE protein Sec9p; homolog of Drosophila lethal giant larvae tumor suppressor; SRO77 has a paralog, SRO7, that arose from the whole genome duplication	1855.52	1835.53	1704.1	1777.05	1790.35	893.402	1196.2	1423.93	-0.051552	-1.03799	-0.510189	-0.319399	-0.256055	0.400131	-0.208608	-0.403595	0.010307	-0.368672	-0.206731	0.140778	10.7765	10.8325	0.0559889	1	10.877	9.99175	-0.885212	0.00731886	10.6832	10.2918	-0.391394	1	10.7922	11.0002	0.207925	1
11	337	11_337	YBL107C	MIX23	Mitochondrial intermembrane space protein of unknown function; imported via the MIA import machinery; contains an unusual twin cysteine motif (CX13C CX14C)	1513.97	1499.47	1685.63	1753.2	1576.55	1370.84	1472.86	1647.9	0.0584026	-0.129307	-0.194546	-0.0893123	-0.36601	-0.50855	-0.524251	-0.633681	0.159064	0.1236	0.033908	0.329448	10.5985	10.6349	0.0364063	1	10.5711	10.586	0.0149561	1	10.7067	10.6194	-0.0873482	1	10.7729	11.2259	0.452924	0.311957
11	341	11_341	YBR001C	NTH2	Putative neutral trehalase, required for thermotolerance; may mediate resistance to other cellular stresses; NTH2 has a paralog, NTH1, that arose from the whole genome duplication	2260.99	2099.91	2045.15	2381.33	2038.18	2005.57	1732.67	2193.78	-0.149602	-0.0662887	-0.239084	-0.118297	-0.158005	-0.571567	-0.479713	-0.604697	-0.242534	-0.0700673	-0.241791	0.12966	11.1672	11.0333	-0.133923	1	10.9819	11.1041	0.122236	1	11.0116	10.8581	-0.153418	1	11.2234	11.6719	0.448513	0.353477
11	343	11_343	YBR003W	COQ1	Hexaprenyl pyrophosphate synthetase; catalyzes the first step in ubiquinone (coenzyme Q) biosynthesis	559.461	707.08	628.93	646.34	521.753	50.0051	51.6731	5.49005	-0.100482	-3.7952	-3.58005	-6.64015	-0.207125	3.15734	2.86125	5.91716	0.598884	-0.228325	-0.235515	-0.22242	9.17416	9.05395	-0.120216	1	9.4645	5.71243	-3.75207	1.52949e-07	9.29389	5.88081	-3.41308	2.06849e-08	9.2965	2.26595	-7.03054	6.35988e-06
11	345	11_345	YBR005W	RCR1	Protein of the ER membrane involved in cell wall chitin deposition; may function in the endosomal-vacuolar trafficking pathway, helping determine whether plasma membrane proteins are degraded or routed to the plasma membrane; RCR1 has a paralog, RCR2, that arose from the whole genome duplication	1791.07	1821.68	1582.69	1953.66	1787.24	2028.6	1541.29	1760.39	-0.00308322	0.155135	-0.0382183	-0.150203	-0.304524	-0.792991	-0.680578	-0.572791	0.034275	0.250109	0.0565703	0.23432	10.8109	10.8358	0.0249038	1	10.8375	11.1578	0.320221	1	10.6336	10.6815	0.0478647	1	10.9297	11.3253	0.39556	0.606074
11	347	11_347	YBR006W	UGA2	Succinate semialdehyde dehydrogenase; involved in the utilization of gamma-aminobutyrate (GABA) as a nitrogen source; part of the 4-aminobutyrate and glutamate degradation pathways; localized to the cytoplasm	1902.65	2069.98	1704.78	2010.21	1892.93	1846.73	1401.47	1214.84	-0.00738763	-0.164558	-0.282454	-0.726102	-0.30022	-0.473298	-0.436343	0.00310817	-0.0486833	-0.0430039	-0.171322	-0.117759	10.8801	10.9118	0.0317088	1	11.0168	11.0459	0.0290994	1	10.7307	10.537	-0.193642	1	10.9656	10.7852	-0.180408	1
11	349	11_349	YBR007C	DSF2	Deletion suppressor of mpt5 mutation; relocalizes from bud neck to cytoplasm upon DNA replication stress	1927.89	1943.23	1694.73	1966.08	1889.71	2165.89	1635.24	2029.04	-0.0288382	0.156427	-0.0515284	0.0454473	-0.278769	-0.794283	-0.667268	-0.768441	-0.0321197	0.207436	0.00123535	0.331548	10.918	10.9086	-0.00942186	1	10.9229	11.2626	0.339752	1	10.7094	10.7726	0.0631878	1	10.9325	11.5202	0.587728	0.00100112
11	351	11_351	YBR008C	FLR1	Plasma membrane transporter of the major facilitator superfamily; member of the 12-spanner drug:H(+) antiporter DHA1 family; involved in efflux of fluconazole, diazaborine, benomyl, methotrexate, and other drugs; expression induced in cells treated with the mycotoxin patulin; relocalizes from nucleus to plasma membrane upon DNA replication stress	1925.22	1915.13	1631.88	1979.96	1977.63	1193.9	1402.42	1015.51	0.0387285	-0.681306	-0.218469	-0.962571	-0.346336	0.04345	-0.500328	0.239577	0.00568072	-0.292007	-0.113046	-0.193957	10.9162	10.9739	0.0577098	1	10.9109	10.4008	-0.510119	0.0201748	10.6712	10.5528	-0.118404	1	10.9581	10.4893	-0.468826	0.428896
11	353	11_353	YBR009C	HHF1	Histone H4; core histone protein required for chromatin assembly and chromosome function; one of two identical histone proteins (see also HHF2); contributes to telomeric silencing; N-terminal domain involved in maintaining genomic integrity	1910.31	1929.61	1655.99	1997.66	1962.62	438.154	861.849	259.933	0.0389588	-2.13626	-0.941385	-2.93728	-0.346566	1.4984	0.222589	2.21429	0.0103035	-0.684347	-0.447749	-0.573649	10.8999	10.9607	0.0607727	1	10.9316	8.91393	-2.01766	1.28146e-06	10.6911	9.85365	-0.837431	1.90622e-05	10.954	8.5289	-2.42505	5.21608e-08
11	355	11_355	YBR010W	HHT1	Histone H3; core histone protein required for chromatin assembly, part of heterochromatin-mediated telomeric and HM silencing; one of two identical histone H3 proteins (see HHT2); regulated by acetylation, methylation, and phosphorylation; H3K14 acetylation plays an important role in the unfolding of strongly positioned nucleosomes during repair of UV damage	1900.12	1995.4	1702.87	2040.56	2013.75	1773.82	1631.5	1752	0.0837514	-0.16973	-0.0617318	-0.219847	-0.391359	-0.468126	-0.657065	-0.503146	0.0182345	-0.0444025	-0.0334111	0.137877	10.8916	10.9989	0.107364	1	10.9621	10.9718	0.00973774	1	10.7411	10.763	0.0218728	1	10.9939	11.3201	0.326214	1
11	357	11_357	YBR012C		Dubious open reading frame; unlikely to encode a functional protein, based on available experimental and comparative sequence data; expression induced by iron-regulated transcriptional activator Aft2p	1874.55	1858.2	1791.22	1947.2	1889.92	1877.9	1583	1689.74	0.0117787	0.0152065	-0.178174	-0.204489	-0.319386	-0.653063	-0.540622	-0.518504	0.0135479	0.119285	-0.0630861	0.179529	10.8964	10.9098	0.0133835	1	10.8369	11.0387	0.201845	1	10.8323	10.724	-0.108316	1	10.9192	11.2592	0.340003	1
11	359	11_359	YBR013C		Putative protein of unknown function; haploid deletion mutant exhibits synthetic phenotype with alpha-synuclein	1974.83	1821.74	1790.68	1841.78	1923.21	1671.28	1521.18	1528.65	-0.0381957	-0.124291	-0.235174	-0.268683	-0.269412	-0.513565	-0.483622	-0.454311	-0.00340717	0.0416741	-0.0807915	0.153768	10.9392	10.9309	-0.00822981	1	10.8206	10.8821	0.0615035	1	10.8188	10.6467	-0.17218	1	10.8629	11.1127	0.249757	1
11	2	11_2	YBR014C	GRX7	Cis-golgi localized monothiol glutaredoxin; more similar in activity to dithiol than other monothiol glutaredoxins; involved in the oxidative stress response; does not bind metal ions; GRX7 has a paralog, GRX6, that arose from the whole genome duplication	1793.71	1887.36	1674.61	1818.79	1987.79	1694.11	1572.91	1466.34	0.148142	-0.155758	-0.0903355	-0.310573	-0.455749	-0.482098	-0.628461	-0.412421	0.156443	0.0447285	0.0332599	0.147648	10.7902	10.9787	0.18851	1	10.8832	10.9054	0.0222593	1	10.715	10.7144	-0.000660309	1	10.8199	11.0398	0.219886	1
11	4	11_4	YBR015C	MNN2	Alpha-1,2-mannosyltransferase; responsible for addition of the first alpha-1,2-linked mannose to form the branches on the mannan backbone of oligosaccharides, localizes to an early Golgi compartment	1858.58	1973.3	1517.45	1931.72	1950.01	1753.43	1655.54	1411.15	0.0692446	-0.170338	0.125572	-0.45274	-0.376852	-0.467518	-0.844368	-0.270254	0.0592288	0.00146308	0.148622	0.0455106	10.844	10.9506	0.10658	1	10.8936	10.9521	0.0584255	1	10.58	10.7796	0.199578	1	10.922	10.9891	0.0671579	1
11	6	11_6	YBR016W		Tail-anchored plasma membrane protein with a conserved CYSTM module; predicted to be palmitoylated; has similarity to hydrophilins, which are involved in the adaptive response to hyperosmotic conditions; YBR016W has a paralog, YDL012C, that arose from the whole genome duplication	1912.9	1952.2	1631.04	1984.87	1993.3	1921.01	1682.44	1912.95	0.0593649	-0.0232253	0.0447416	-0.0532184	-0.366972	-0.614631	-0.763538	-0.669775	0.0165766	0.0651067	0.055358	0.254206	10.9212	10.985	0.0638168	1	10.931	11.0855	0.154463	1	10.6755	10.8108	0.135299	1	10.9747	11.4473	0.472608	0.240208
11	8	11_8	YBR018C	GAL7	Galactose-1-phosphate uridyl transferase; synthesizes glucose-1-phosphate and UDP-galactose from UDP-D-glucose and alpha-D-galactose-1-phosphate in the second step of galactose catabolism; human homolog UGP2 can complement yeast null mutant	1766.05	1947.86	1683.09	1945.49	1828.08	1641.73	1536.03	1175.64	0.0497797	-0.24654	-0.131825	-0.726199	-0.357387	-0.391316	-0.586971	0.00320527	0.0980437	0.00310752	0.0205858	-0.0441212	10.8191	10.8577	0.0386398	1	10.9255	10.8482	-0.0773375	1	10.7079	10.6844	-0.0235343	1	10.9043	10.7628	-0.141515	1
11	10	11_10	YBR019C	GAL10	UDP-glucose-4-epimerase; catalyzes interconversion of UDP-galactose and UDP-D-glucose in galactose metabolism; also catalyzes conversion of alpha-D-glucose or alpha-D-galactose to their beta-anomers; human homolog GALE implicated in galactosemia, can complement yeast null mutant	1695.44	2086.94	1647.13	2034.19	1916.06	1682.31	1449.79	1504.09	0.176391	-0.310783	-0.18399	-0.435317	-0.483999	-0.327073	-0.534806	-0.287676	0.117676	-0.101157	-0.0835947	0.0388375	10.6924	10.9156	0.223148	1	11.0073	10.9035	-0.103802	1	10.6908	10.6044	-0.0864337	1	11.0059	11.0946	0.0886402	1
13	356	13_356	YBR020W	GAL1	Galactokinase; phosphorylates alpha-D-galactose to alpha-D-galactose-1-phosphate in the first step of galactose catabolism; expression regulated by Gal4p; human homolog GALK2 complements yeast null mutant; GAL1 has a paralog, GAL3, that arose from the whole genome duplication	2163.1	2519.69	1781.79	2079.66	2122.04	2288.24	1811.28	1746.26	-0.0276344	-0.138953	0.0236702	-0.251946	-0.279973	-0.498904	-0.742467	-0.471047	-0.140183	-0.0965755	-0.0507552	0.0638725	11.0787	11.0725	-0.0062493	1	11.2913	11.3291	0.0378303	1	10.7931	10.9229	0.129804	1	11.0321	11.3095	0.277332	1
11	12	11_12	YBR020W	GAL1	Galactokinase; phosphorylates alpha-D-galactose to alpha-D-galactose-1-phosphate in the first step of galactose catabolism; expression regulated by Gal4p; human homolog GALK2 complements yeast null mutant; GAL1 has a paralog, GAL3, that arose from the whole genome duplication	1955.45	1921.51	1695.96	1915.72	1431.18	1633.3	1535.01	1376.98	-0.450033	-0.234318	-0.143767	-0.476087	0.142426	-0.403538	-0.57503	-0.246906	-0.272296	-0.049849	-0.0508178	0.0239346	10.9165	10.0271	-0.889403	1	10.8721	10.8481	-0.0240131	1	10.7471	10.6723	-0.0747638	1	10.8978	10.9777	0.0799103	1
11	14	11_14	YBR021W	FUR4	Plasma membrane localized uracil permease; expression is tightly regulated by uracil levels and environmental cues; conformational alterations induced by unfolding or substrate binding result in Rsp5p-mediated ubiquitination and degradation	1978.83	1938.22	1569.22	1870.42	1738.51	1429.65	1497.27	1543.43	-0.186693	-0.438804	-0.067669	-0.277065	-0.120914	-0.199052	-0.651128	-0.445929	-0.11391	-0.151745	0.00939036	0.138441	10.8699	10.783	-0.0868816	1	10.8813	10.6424	-0.238904	1	10.6045	10.6443	0.0398303	1	10.8656	11.1151	0.249501	1
11	16	11_16	YBR022W	POA1	Phosphatase that is highly specific for ADP-ribose 1''-phosphate; a tRNA splicing metabolite; may have a role in regulation of tRNA splicing	1991.18	1948.64	1688.42	1856.73	1945.61	1742.43	1495.03	1475.58	-0.033382	-0.16128	-0.175389	-0.331276	-0.274225	-0.476576	-0.543408	-0.391717	-0.00808215	0.0113341	-0.0523789	0.113017	10.9297	10.9491	0.0193625	1	10.9311	10.9486	0.017472	1	10.7119	10.6488	-0.0631049	1	10.8612	11.0621	0.200847	1
11	18	11_18	YBR023C	CHS3	Chitin synthase III; catalyzes the transfer of N-acetylglucosamine (GlcNAc) to chitin; required for synthesis of the majority of cell wall chitin, the chitin ring during bud emergence, and spore wall chitosan; contains overlapping di-leucine and di-acidic signals that mediate, respectively, intracellular trafficking by AP-1 and trafficking to plasma membrane by exomer complex; requires AP-3 compl…	1791.82	1799.98	1621.03	1775.61	1773.07	1513.65	1382.01	1372.66	-0.0151666	-0.249795	-0.229995	-0.3711	-0.292441	-0.388062	-0.488802	-0.351893	0.0489222	-0.0019636	-0.0428529	0.122209	10.7587	10.8157	0.0570662	1	10.7995	10.7609	-0.0386085	1	10.6746	10.5323	-0.14228	1	10.791	10.9267	0.135685	1
11	20	11_20	YBR024W	SCO2	Protein anchored to mitochondrial inner membrane; may have a redundant function with Sco1p in delivery of copper to cytochrome c oxidase; interacts with Cox2p; SCO2 has a paralog, SCO1, that arose from the whole genome duplication	1881.85	1883.01	1719.09	1891.77	1896.24	1837.46	1442.14	1497.6	0.0109853	-0.0353067	-0.253272	-0.336883	-0.318592	-0.602549	-0.465524	-0.386111	0.0164255	0.0875701	-0.104677	0.105766	10.8995	10.9119	0.0124053	1	10.8943	11.0229	0.128613	1	10.7284	10.5709	-0.157532	1	10.8646	11.0967	0.232039	1
11	22	11_22	YBR025C	OLA1	P-loop ATPase with similarity to human OLA1 and bacterial YchF; identified as specifically interacting with the proteasome; null mutant displays increased translation rate and increased readthrough of premature stop codons; protein abundance increases in response to hydrogen peroxide and to DNA replication stress	1932.62	2014.47	1709.48	1843.49	1949.55	1798.1	1464.63	1679.63	0.0125816	-0.163836	-0.22288	-0.134214	-0.320189	-0.47402	-0.495917	-0.588779	0.00347675	-0.00824976	-0.100194	0.215512	10.9279	10.9501	0.0221569	1	10.9918	10.993	0.00119227	1	10.737	10.6296	-0.107379	1	10.8548	11.2472	0.392474	0.728889
11	24	11_24	YBR026C	ETR1	2-enoyl thioester reductase; member of the medium chain dehydrogenase/reductase family; localized to in mitochondria, where it has a probable role in fatty acid synthesis	1310.99	1281.4	1203.27	1477.7	1478.14	903.78	965.929	44.2311	0.172999	-0.503206	-0.316683	-5.03087	-0.480607	-0.13465	-0.402114	4.30787	0.445307	0.0939917	0.153352	-0.442107	10.359	10.5448	0.185799	1	10.3549	9.96906	-0.385849	1	10.1602	9.96812	-0.192121	1	10.4986	3.18139	-7.31717	0.00188467
11	50	11_50	YBR027C		Dubious open reading frame; unlikely to encode a functional protein, based on available experimental and comparative sequence data	1790.4	1987.85	1581.25	1844.01	1783.84	1876.7	1204.12	1717.26	-0.00528947	-0.0829712	-0.392802	-0.10268	-0.302318	-0.554885	-0.325994	-0.620314	0.0328849	0.0807254	-0.155643	0.264605	10.7189	10.8194	0.100565	1	10.8859	11.0554	0.169424	1	10.621	10.3445	-0.276521	1	10.8485	11.2601	0.411678	0.603728
11	52	11_52	YBR028C	YPK3	AGC kinase; phosphorylated by cAMP-dependent protein kinase (PKA) in a TORC1-dependent manner	1686.5	1878.83	1625.04	1839.6	1641.43	1013.36	982.331	1735.73	-0.0390528	-0.89003	-0.725611	-0.0838039	-0.268554	0.252174	0.00681458	-0.63919	0.00649256	-0.326986	-0.315815	0.274571	10.6752	10.7111	0.0359153	1	10.8183	10.1892	-0.629087	0.745233	10.6046	10.0589	-0.545636	1	10.9137	11.3051	0.391448	0.77579
11	54	11_54	YBR030W	RKM3	Ribosomal lysine methyltransferase; specific for monomethylation of Rpl42ap and Rpl42bp (lysine 40); nuclear SET domain containing protein; relocalizes to the cytosol in response to hypoxia	1923.91	1971.49	1709.81	1970.82	1889.59	1389.06	1395.47	641.509	-0.0259514	-0.504874	-0.292898	-1.61774	-0.281656	-0.132982	-0.425898	0.894743	-0.0436241	-0.214644	-0.160326	-0.384287	10.9598	10.9179	-0.0419013	1	10.9091	10.6214	-0.287768	1	10.7127	10.54	-0.172757	1	10.9944	9.86234	-1.13203	0.00608807
11	56	11_56	YBR031W	RPL4A	Ribosomal 60S subunit protein L4A; N-terminally acetylated; homologous to mammalian ribosomal protein L4 and bacterial L4; RPL4A has a paralog, RPL4B, that arose from the whole genome duplication	1823.13	1859.22	1631.49	1890.19	1834.91	1637.52	1296.87	1451.49	0.00928744	-0.183078	-0.33093	-0.380769	-0.316895	-0.454778	-0.387867	-0.342224	0.0173663	-0.00557843	-0.146652	0.0835029	10.7913	10.8704	0.0791077	1	10.6848	10.8415	0.156652	1	10.6254	10.4344	-0.190982	1	10.9322	11.0503	0.118102	1
11	58	11_58	YBR032W		Dubious open reading frame; unlikely to encode a functional protein, based on available experimental and comparative sequence data	2060.78	2094.33	1773.09	1962.34	2225.31	1896.25	1673.53	1078.5	0.110764	-0.143266	-0.083322	-0.86294	-0.418372	-0.49459	-0.635475	0.139947	0.00421879	-0.0584493	-0.0800659	-0.194671	11.0428	11.1148	0.0720681	1	10.9615	11.0641	0.102649	1	10.751	10.7958	0.0448565	1	10.9179	10.6588	-0.259131	1
11	60	11_60	YBR033W	EDS1	Putative zinc cluster protein, predicted to be a transcription factor; not an essential gene; EDS1 has a paralog, RGT1, that arose from the whole genome duplication	1972.22	2028.87	1758.54	1924.63	2328.83	2273.59	1757.15	2192.56	0.239671	0.164217	-0.0011428	0.187947	-0.547278	-0.802073	-0.717654	-0.91094	0.142293	0.18999	0.0106067	0.420611	10.9865	11.2122	0.225672	1	10.8992	11.3267	0.427447	1	10.7272	10.8695	0.142261	1	10.9352	11.6422	0.706952	0.071619
11	62	11_62	YBR034C	HMT1	Nuclear SAM-dependent mono- and asymmetric methyltransferase; modifies hnRNPs, including Npl3p and Hrp1p, affecting their activity and nuclear export; methylates U1 snRNP protein Snp1p, ribosomal protein Rps2p, and histones H3 and H4; interacts genetically with genes encoding components of Rpd3(L) and this interaction is important for Rpd3 recruitment to the subtelomeric region	1449.58	1425.13	1295.77	1676.41	1664.59	575.307	762.428	1433.9	0.199404	-1.3072	-0.764359	-0.225285	-0.507012	0.669343	0.045562	-0.497709	0.379166	-0.285564	-0.14379	0.323121	10.2736	10.7196	0.445983	1	10.3314	9.36357	-0.967781	0.357423	10.2788	9.62242	-0.656358	1	10.6107	11.022	0.411285	0.762379
13	380	13_380	YBR035C	PDX3	Pyridoxine (pyridoxamine) phosphate oxidase; has homologs in E. coli and Myxococcus xanthus; transcription is under the general control of nitrogen metabolism	1527.78	1385.91	1207.04	1299.21	1402.8	933.314	551.606	42.0991	-0.123046	-0.569899	-1.12834	-4.91494	-0.184561	-0.0679575	0.409543	4.19195	0.22805	0.0549858	-0.199977	-0.44514	10.5579	10.4604	-0.0975233	1	10.3766	10.0275	-0.349059	1	10.1683	8.77458	-1.39376	0.3517	10.1377	5.23437	-4.90333	8.59678e-06
11	68	11_68	YBR040W	FIG1	Integral membrane protein required for efficient mating; may participate in or regulate the low affinity Ca2+ influx system, which affects intracellular signaling and cell-cell fusion during mating	1908.98	2046.98	1728.77	1991.41	1967.56	1823.87	1580.14	1676.68	0.0435835	-0.166407	-0.129618	-0.248047	-0.351191	-0.471449	-0.589179	-0.474946	-0.0163459	-0.0472477	-0.0826787	0.117464	10.8677	10.9727	0.10492	1	11.0241	11.0112	-0.0129145	1	10.7625	10.7112	-0.0512644	1	10.9061	11.2683	0.362206	0.850136
11	70	11_70	YBR041W	FAT1	Very long chain fatty acyl-CoA synthetase and fatty acid transporter; activates imported fatty acids with a preference for very long lengths (C20-C26); has a separate function in the transport of long chain fatty acids	1819.38	1498.99	1622.91	1922.08	1758.75	1739.43	1622.67	1994.35	-0.0488664	0.214485	-0.000216901	0.0532207	-0.258741	-0.852341	-0.71858	-0.776214	0.0472939	0.336531	0.12466	0.401433	10.8342	10.8002	-0.0340192	1	10.5256	10.9342	0.408684	1	10.6638	10.7483	0.0844522	1	10.9718	11.4989	0.527121	0.412221
11	72	11_72	YBR042C	CST26	Putative transferase involved in phospholipid biosynthesis; required for incorporation of stearic acid into phosphatidylinositol; affects chromosome stability when overexpressed; CST26 has a paralog, YDR018C, that arose from the whole genome duplication	1924.81	2055.85	1782.07	2005.23	2088.05	1762.59	1632.12	1528.15	0.117383	-0.221926	-0.126726	-0.391758	-0.42499	-0.41593	-0.592071	-0.331236	0.0677025	-0.0540858	-0.0523545	0.0582973	10.9293	11.0585	0.129182	1	10.9657	10.9697	0.0040331	1	10.7971	10.7088	-0.0883059	1	10.7925	11.1469	0.354406	0.86447
11	98	11_98	YBR043C	QDR3	Multidrug transporter of the major facilitator superfamily; member of the 12-spanner drug:H(+) antiporter DHA1 family; has a role in polyamine homeostasis; involved in spore wall asembly; sequence similarity to DTR1 and QDR1, and the triple mutant dtr1 qdr1 qdr3 exhibits reduced dityrosine fluorescence relative to the single mutants; expression is upregulated under polyamine stress; required for …	1763.92	1765.52	1619.3	1801.83	1834.86	1818.71	1479.13	1799.31	0.0568476	0.0428022	-0.130535	-0.00202359	-0.364455	-0.680658	-0.588262	-0.72097	0.107939	0.194712	0.0259787	0.353513	10.8254	10.8664	0.0410455	1	10.7708	11.0078	0.236925	1	10.6441	10.6168	-0.0273334	1	10.7339	11.3509	0.617002	0.231336
11	100	11_100	YBR044C	TCM62	Protein involved in assembly of the succinate dehydrogenase complex; mitochondrial; putative chaperone	1690.6	1655.78	1594.72	1669.75	1561.94	838.509	1114.9	221.74	-0.114129	-0.980761	-0.515991	-2.90706	-0.193478	0.342905	-0.202805	2.18407	0.0427938	-0.283147	-0.139624	-0.476878	10.7174	10.664	-0.0534441	1	10.6143	9.90326	-0.711045	0.742025	10.6231	10.22	-0.403068	1	10.7522	8.27095	-2.48126	3.33126e-06
11	102	11_102	YBR045C	GIP1	Meiosis-specific regulatory subunit of the Glc7p protein phosphatase; regulates spore wall formation and septin organization, required for expression of some late meiotic genes and for normal localization of Glc7p	1929.94	1979.89	2070.25	1953.82	2543.77	1997.38	1837.84	1880.06	0.398235	0.0126824	-0.171706	-0.0554874	-0.705842	-0.650538	-0.54709	-0.667506	0.271163	0.0707028	-0.108835	0.237853	10.9556	11.312	0.356443	1	10.9696	11.1449	0.175264	1	10.919	10.944	0.0250118	1	10.9022	11.4196	0.51737	0.411508
11	104	11_104	YBR046C	ZTA1	NADPH-dependent quinone reductase; GFP-tagged protein localizes to the cytoplasm and nucleus; has similarity to E. coli quinone oxidoreductase and to human zeta-crystallin	2041.77	2076.28	1835.08	1988.65	2239.38	1814.15	1606.92	1455.4	0.133215	-0.194605	-0.191425	-0.450103	-0.440822	-0.443251	-0.527371	-0.27289	0.02442	-0.0872006	-0.145142	-0.0101628	11.0475	11.1667	0.119197	1	11.0006	11.0015	0.000932435	1	10.8733	10.7556	-0.117727	1	10.945	11.0769	0.131874	1
11	106	11_106	YBR047W	FMP23	Putative protein of unknown function; proposed to be involved in iron or copper homeostasis; the authentic, non-tagged protein is detected in highly purified mitochondria in high-throughput studies	2006.89	2066	1659.68	1983.4	1973.57	1935.28	1580.27	1476.72	-0.024147	-0.094249	-0.0706912	-0.425333	-0.28346	-0.543607	-0.648105	-0.297661	-0.0714692	-0.0085412	-0.0520035	0.0146285	10.987	10.9699	-0.0170571	1	10.9734	11.0877	0.114232	1	10.7412	10.7203	-0.0209721	1	10.9502	11.0699	0.11969	1
11	108	11_108	YBR048W	RPS11B	Protein component of the small (40S) ribosomal subunit; homologous to mammalian ribosomal protein S11 and bacterial S17; RPS11B has a paralog, RPS11A, that arose from the whole genome duplication	1266.77	958.84	1182.64	1233.82	1359.79	1367.22	1082.35	1511.9	0.10215	0.511435	-0.127735	0.293017	-0.409757	-1.14929	-0.591061	-1.01601	0.448458	0.865869	0.320266	0.792934	10.171	10.4133	0.242322	1	9.76755	10.5866	0.819096	0.4545	10.1482	10.1733	0.0250982	1	10.2021	11.0937	0.891681	0.0376194
11	110	11_110	YBR050C	REG2	Regulatory subunit of the Glc7p type-1 protein phosphatase; involved with Reg1p, Glc7p, and Snf1p in regulation of glucose-repressible genes, also involved in glucose-induced proteolysis of maltose permease; REG2 has a paralog, REG1, that arose from the whole genome duplication	2001.08	2029.28	1705.37	2003.62	2013.96	2039.96	1648.03	2024.05	0.0092544	0.00756396	-0.0493183	0.0146304	-0.316862	-0.64542	-0.669478	-0.737624	-0.0506208	0.0580206	-0.0398742	0.278768	10.9417	10.989	0.0472854	1	10.9905	11.1698	0.179288	1	10.7704	10.7678	-0.00258243	1	10.9077	11.5284	0.620732	0.230353
11	112	11_112	YBR051W		Dubious open reading frame; unlikely to encode a functional protein, based on available experimental and comparative sequence data; partially overlaps the REG2/YBR050C regulatory subunit of the Glc7p type-1 protein phosphatase	1884.83	1937.61	1647.29	1933.67	1885.49	2013.38	1610.35	1993	0.000503719	0.0553092	-0.0326951	0.0435798	-0.308111	-0.693165	-0.686101	-0.766573	-0.0155628	0.128735	0.0105005	0.327726	10.8561	10.9007	0.0446076	1	10.8833	11.144	0.260617	1	10.6786	10.7491	0.0704404	1	10.9518	11.5045	0.552786	0.372421
11	114	11_114	YBR052C	RFS1	Protein of unknown function; member of a flavodoxin-like fold protein family that includes Pst2p and Ycp4p; green fluorescent protein (GFP)-fusion protein localizes to the cytoplasm in a punctate pattern; RFS1 has a paralog, PST2, that arose from the whole genome duplication	1875.29	1940.55	1666.3	1918.18	1901.6	1344.36	1482	597.022	0.0200935	-0.529214	-0.168995	-1.68222	-0.327701	-0.108642	-0.549802	0.959228	0.00449778	-0.211878	-0.0716115	-0.387302	10.8718	10.917	0.0451998	1	10.9066	10.5804	-0.326179	1	10.7109	10.629	-0.0818573	1	10.9414	9.68698	-1.25444	0.00250799
11	116	11_116	YBR053C		Putative protein of unknown function; induced by cell wall perturbation	1915.66	1990.4	1686.96	1952.41	1984.59	1551.89	1430.51	1137.3	0.0509775	-0.358829	-0.23774	-0.77912	-0.358585	-0.279027	-0.481057	0.0561266	0.0123385	-0.137611	-0.126458	-0.125802	10.9071	10.9716	0.0644423	1	10.948	10.7715	-0.176528	1	10.6736	10.5812	-0.0923778	1	10.8811	10.6732	-0.207896	1
11	118	11_118	YBR054W	YRO2	Protein with a putative role in response to acid stress; null mutant is sensitive to acetic acid; transcription is regulated by Haa1p and induced in the presence of acetic acid; protein observed in plasma membrane foci in the presence of acetic acid; the authentic, non-tagged protein is detected in a phosphorylated state in highly purified mitochondria in high-throughput studies	1864.38	1923.65	1589.82	1924.63	1900.68	1927.27	1559.19	1872.01	0.0278074	0.00270836	-0.0280433	-0.0399772	-0.335415	-0.640564	-0.690753	-0.683016	0.00995622	0.0972454	0.0197482	0.274124	10.9293	10.922	-0.00733721	1	10.8909	11.092	0.201099	1	10.6254	10.674	0.0486917	1	10.8886	11.4177	0.529101	0.314945
11	120	11_120	YBR056W		Putative glycoside hydrolase of the mitochondrial intermembrane space	1791.02	1838.75	1509.42	1518.22	2007.14	1924.24	1579.32	1669.07	0.164276	0.0655287	0.0652668	0.136577	-0.471884	-0.703385	-0.784063	-0.859571	0.261202	0.276317	0.228154	0.504652	10.8688	10.9998	0.131016	1	10.8934	11.0859	0.19247	1	10.5846	10.7231	0.138543	1	10.5665	11.2546	0.688067	0.129709
14	22	14_22	YBR056W-A		Protein of unknown function; mRNA identified as translated by ribosome profiling data; partially overlaps dubious ORF YBR056C-B; YBR056W-A has a paralog, YDR034W-B, that arose from the whole genome duplication	2210.09	2261.91	2083.81	2462.92	2090.4	2577.55	1811.96	2330.16	-0.0802866	0.188379	-0.201575	-0.0799045	-0.227321	-0.826235	-0.517222	-0.643089	-0.254346	0.064044	-0.272961	0.115629	11.1416	11.0499	-0.0916431	1	11.1544	11.4499	0.295541	1	11.0116	10.9199	-0.0916981	1	11.288	11.69	0.402036	0.729196
11	146	11_146	YBR057C	MUM2	Protein essential for meiotic DNA replication and sporulation; cytoplasmic protein; subunit of the MIS complex which controls mRNA methylation during during the induction of sporulation; also interacts with Orc2p, which is a component of the origin recognition complex	2010.82	1951.36	1690.69	1991.66	1786.64	1651.55	1431.61	1751.11	-0.170444	-0.24053	-0.239813	-0.185602	-0.137163	-0.397326	-0.478984	-0.537392	-0.142667	-0.0776929	-0.134848	0.165698	10.9378	10.8226	-0.115208	1	10.8748	10.8617	-0.0130774	1	10.6764	10.5597	-0.116704	1	10.9413	11.3115	0.370131	0.850087
11	148	11_148	YBR058C	UBP14	Ubiquitin-specific protease; specifically disassembles unanchored ubiquitin chains; involved in fructose-1,6-bisphosphatase (Fbp1p) degradation; similar to human isopeptidase T	1879.8	1913.18	1687.7	1840.39	1895.55	2085.93	1695.33	1406.27	0.0120283	0.124652	0.00651064	-0.387891	-0.319636	-0.762508	-0.725307	-0.335103	0.0318473	0.215217	0.0749373	0.0884108	10.7048	10.916	0.211234	1	10.751	11.2138	0.462797	1	10.6809	10.8249	0.143988	1	10.8624	10.9882	0.125795	1
14	24	14_24	YBR058C-A	TSC3	Protein that stimulates the activity of serine palmitoyltransferase; involved in sphingolipid biosynthesis; Lcb1p and Lcb2p are the two components of serine palmitoyltransferase	1630.07	1820.28	1425.65	1577.03	1736.04	2212.39	1080.5	556.521	0.0908145	0.281304	-0.399594	-1.50103	-0.398422	-0.91916	-0.319203	0.778033	0.200079	0.440339	-0.065454	-0.245596	10.7006	10.774	0.0733244	1	10.8387	11.2415	0.402802	1	10.4426	10.2177	-0.224939	1	10.6209	9.24169	-1.37921	0.1338
11	150	11_150	YBR059C	AKL1	Ser-Thr protein kinase; member (with Ark1p and Prk1p) of the Ark kinase family; involved in endocytosis and actin cytoskeleton organization	2029.29	2076.2	1762.69	1950.95	1836.25	1747.59	1429.5	1707.34	-0.144135	-0.248445	-0.302084	-0.192314	-0.163472	-0.389412	-0.416712	-0.53068	-0.144606	-0.0987203	-0.188061	0.148951	10.9151	10.8628	-0.0523122	1	10.909	10.9389	0.029892	1	10.7454	10.5732	-0.172166	1	10.921	11.2791	0.35814	0.891283
11	152	11_152	YBR061C	TRM7	2'-O-ribose methyltransferase; methylates the 2'-O-ribose of tRNA-Phe, tRNA-Trp, and tRNA-Leu at positions C32 and N34 of tRNA anticodon loop; crucial biological role likely modification of tRNA-Phe; interacts with Trm732p and Rtt10p in 2'-O-methylation of C32 and N34 substrate tRNAs, respectively; yeast null mutant can be functionally complemented by human FTSJ1, mutations in which have been imp…	1938.01	1974.2	1706.29	1868.93	1822.02	1871.2	1554.69	1496.59	-0.0889888	-0.0772673	-0.134153	-0.320346	-0.218618	-0.560589	-0.584644	-0.402648	-0.0778632	0.0355752	-0.057926	0.0963592	10.9785	10.8542	-0.124283	1	11.0156	11.0386	0.0229856	1	10.7257	10.6918	-0.0339556	1	10.8126	11.0975	0.284842	1
15	27	15_27	YBR062C		Protein of unknown function that interacts with Msb2p; may play a role in activation of the filamentous growth pathway	2090.04	2082.61	1969.44	1967.1	2005.33	1894.69	1717.93	1173.12	-0.0596622	-0.136364	-0.197013	-0.745221	-0.247945	-0.501492	-0.521784	0.0222272	-0.1131	-0.0513712	-0.148722	-0.14579	10.954	10.9964	0.0424199	1	11.0259	11.0623	0.0364114	1	10.9169	10.8304	-0.0865286	1	10.9247	10.7059	-0.218746	1
15	28	15_28	YBR062C		Protein of unknown function that interacts with Msb2p; may play a role in activation of the filamentous growth pathway	1977.14	2006.13	1759.65	1847.48	1983.07	1747.93	1552.77	664.866	0.00432179	-0.198663	-0.180333	-1.47304	-0.311929	-0.439193	-0.538464	0.750042	-0.0143857	-0.0403947	-0.0860499	-0.344102	10.8761	10.9801	0.103984	1	10.9738	10.9347	-0.0390971	1	10.7604	10.6979	-0.0624602	1	10.843	9.96889	-0.874137	0.00116552
15	4	15_4	YBR062C		Protein of unknown function that interacts with Msb2p; may play a role in activation of the filamentous growth pathway	2084.56	1999.49	1707.39	1797.79	2064.16	1958.91	1665.79	1067.7	-0.0141832	-0.0295708	-0.0355709	-0.751173	-0.293424	-0.608285	-0.683226	0.0281795	0.00902691	0.100454	0.0416105	-0.0850346	10.9834	11.0363	0.0529021	1	10.9634	11.1111	0.147683	1	10.7408	10.7859	0.0451786	1	10.8129	10.5464	-0.266469	1
15	3	15_3	YBR062C		Protein of unknown function that interacts with Msb2p; may play a role in activation of the filamentous growth pathway	1914.35	2038.37	1872.9	1867.83	1879.85	1910.8	1716.56	1164.98	-0.0262188	-0.0931851	-0.125682	-0.680594	-0.281388	-0.544671	-0.593114	-0.0423994	-0.0550696	0.0081112	-0.0706746	-0.093878	10.8395	10.8975	0.0579276	1	10.9876	11.0768	0.0892834	1	10.8405	10.8315	-0.00896446	1	10.8739	10.7119	-0.161926	1
11	154	11_154	YBR062C		Protein of unknown function that interacts with Msb2p; may play a role in activation of the filamentous growth pathway	2261.28	2255.52	1871.67	2264	2070.47	2174.12	1709.71	2130.04	-0.127126	-0.0530015	-0.130503	-0.0879572	-0.180481	-0.584855	-0.588294	-0.635036	-0.260799	-0.090282	-0.2064	0.12681	11.1022	11.028	-0.0742583	1	11.159	11.2647	0.105714	1	10.8447	10.8375	-0.00723207	1	11.1389	11.6071	0.468205	0.30198
11	158	11_158	YBR063C		Putative protein of unknown function; YBR063C is not an essential gene	2033.14	1976.2	1764.42	1926.92	1868.98	1028.3	1347.49	1370.33	-0.121389	-0.941798	-0.388668	-0.491474	-0.186218	0.303942	-0.330128	-0.23152	-0.103182	-0.395878	-0.209596	0.00367038	10.9214	10.8959	-0.0255555	1	10.8886	10.1872	-0.701492	0.0857163	10.7649	10.5033	-0.261616	1	10.9195	10.9744	0.0549216	1
11	160	11_160	YBR064W		Dubious open reading frame; unlikely to encode a functional protein, based on available experimental and comparative sequence data; partially overlaps the uncharacterized ORF YBR063C	2104.91	2103.51	1749.03	2013.4	1897.66	1934.47	1623.97	1958.94	-0.149462	-0.120801	-0.106966	-0.0395337	-0.158145	-0.517055	-0.61183	-0.68346	-0.169395	-0.0400339	-0.0909584	0.231925	10.9925	10.9166	-0.0758962	1	10.9819	11.0931	0.111235	1	10.7602	10.7622	0.00204709	1	10.9547	11.4885	0.533713	0.165306
11	162	11_162	YBR065C	ECM2	Pre-mRNA splicing factor; facilitates the cooperative formation of U2/U6 helix II in association with stem II in the spliceosome, function may be regulated by Slu7p	2127.46	2133.84	1893.07	2024.64	1946.81	1960.91	1615.94	1742.01	-0.127958	-0.121866	-0.228227	-0.216794	-0.179649	-0.51599	-0.490569	-0.5062	-0.194695	-0.0755221	-0.202828	0.0924965	10.9389	10.9347	-0.00423255	1	10.9583	11.1128	0.15452	1	10.9231	10.7522	-0.170892	1	11.0034	11.3044	0.301038	1
11	164	11_164	YBR066C	NRG2	Transcriptional repressor; mediates glucose repression and negatively regulates filamentous growth; activated in stochastic pulses of nuclear localization in response to low glucose	2051.38	2175.06	1900.73	2052.02	2404.52	2221.12	1626.26	1951.05	0.229052	0.0302152	-0.224871	-0.072755	-0.536659	-0.668071	-0.493926	-0.650239	0.0815187	0.0438531	-0.182608	0.196138	10.8824	11.2464	0.363946	1	11.0564	11.2931	0.236645	1	10.9176	10.7618	-0.155806	1	11.012	11.472	0.459961	0.578373
11	166	11_166	YBR067C	TIP1	Major cell wall mannoprotein with possible lipase activity; transcription is induced by heat- and cold-shock; member of the Srp1p/Tip1p family of serine-alanine-rich proteins	2018.12	2257.2	1869.77	2107.08	2171.52	2151.69	1681.09	2109.38	0.105647	-0.0690267	-0.153373	0.00157383	-0.413254	-0.568829	-0.565423	-0.724567	-0.0237852	-0.0322782	-0.147841	0.240088	10.8374	11.1158	0.278476	1	11.1354	11.253	0.117586	1	10.8902	10.8109	-0.0793248	1	11.0488	11.587	0.538197	0.378306
11	168	11_168	YBR068C	BAP2	High-affinity leucine permease; functions as a branched-chain amino acid permease involved in uptake of leucine, isoleucine and valine; contains 12 predicted transmembrane domains; BAP2 has a paralog, BAP3, that arose from the whole genome duplication	2279.82	2458.33	1939.49	1715.55	1995.94	1808.39	1560.68	975.572	-0.19176	-0.44276	-0.313319	-0.813718	-0.115848	-0.195096	-0.405478	0.0907242	-0.196729	-0.225199	-0.215984	-0.173252	11.0413	10.9915	-0.0498634	1	11.2697	11.0052	-0.26452	1	10.8752	10.734	-0.141274	1	10.566	10.2968	-0.269196	1
11	194	11_194	YBR069C	TAT1	Amino acid transporter for valine, leucine, isoleucine, and tyrosine; low-affinity tryptophan and histidine transporter; overexpression confers FK506 and FTY720 resistance; protein abundance increases in response to DNA replication stress	1759.96	1878.73	1649.2	1986.65	1887.72	1377.05	1406.37	883.311	0.101046	-0.447896	-0.229639	-1.16844	-0.408653	-0.18996	-0.489158	0.445445	0.11142	-0.128345	-0.0622102	-0.220458	10.7356	10.9075	0.171914	1	10.8777	10.6079	-0.269763	1	10.6563	10.5531	-0.103276	1	10.923	10.3515	-0.571557	0.255808
11	196	11_196	YBR071W		Protein of unknown function found in the cytoplasm and bud neck; mRNA expression may be regulated by the cell cycle and/or cell wall stress; overexpression of YBR071W affects endocytic protein trafficking	1856.79	1901.79	1701.01	1993	1898.62	2334.24	1728.32	2100.15	0.0321186	0.295452	0.0229663	0.0755076	-0.339726	-0.933308	-0.741763	-0.798501	0.0343395	0.341869	0.0753718	0.369986	10.8669	10.9176	0.0506579	1	10.8328	11.3736	0.540838	0.536946	10.7469	10.8566	0.109707	1	10.9709	11.5777	0.606863	0.0303172
14	50	14_50	YBR072C-A		Putative protein of unknown function; identified by fungal homology and RT-PCR	2395.35	2581.46	1998	2371.24	2358.34	2024.74	1781.26	2332.53	-0.0224591	-0.350301	-0.16557	-0.0237374	-0.285148	-0.287555	-0.553227	-0.699256	-0.275737	-0.345013	-0.308181	0.111624	11.2749	11.2242	-0.0506727	1	11.3683	11.1684	-0.199826	1	10.9837	10.8962	-0.0875032	1	11.2598	11.7135	0.453664	0.53172
11	198	11_198	YBR072W	HSP26	Small heat shock protein (sHSP) with chaperone activity; forms hollow, sphere-shaped oligomers that suppress unfolded proteins aggregation; long-lived protein that is preferentially retained in mother cells and forms cytoplasmic foci; oligomer activation requires heat-induced conformational change; also has mRNA binding activity	1966.4	1934.29	1770.16	2056.08	1854.38	1647.49	1454.71	1157.38	-0.0845768	-0.231403	-0.282976	-0.828492	-0.22303	-0.406453	-0.435821	0.105498	-0.0856868	-0.0701135	-0.157476	-0.148915	10.8697	10.8809	0.0112219	1	10.9121	10.8515	-0.0605894	1	10.7859	10.5945	-0.191402	1	10.9965	10.7011	-0.295325	1
11	200	11_200	YBR073W	RDH54	DNA-dependent ATPase; DNA recombination/repair translocase, supercoils DNA and promotes DNA strand opening; stimulates strand exchange by modifying dsDNA topology; involved in recombinational repair of DNA double-strand breaks (DSBs) during mitosis and meiosis; phosphorylated in Mec1p-, Rad53p-dependent way in response to one DSB; contributes to remodelling of nucleosomes; proposed to be involved…	1815.36	2010.27	1567.44	2002.48	1912.96	2134.83	1588.89	1917.43	0.0755121	0.0866861	0.0195988	-0.0625777	-0.383119	-0.724542	-0.738395	-0.660416	0.0714546	0.181704	0.0785951	0.277823	10.8025	10.9244	0.1219	1	10.8976	11.2333	0.335766	1	10.6146	10.7338	0.119241	1	10.9382	11.4411	0.502898	0.263863
11	202	11_202	YBR074W	PFF1	Multi-spanning vacuolar membrane protease; glycosylated transmembrane protein bearing homology to the M28 family of metalloproteases; has a lumenal-facing protease domain; proposed role in vacuole physiology	1760.08	1742.75	1454.07	1848.02	1903.8	1333.44	1373.67	1325.07	0.113174	-0.385962	-0.0820019	-0.479603	-0.420782	-0.251894	-0.636795	-0.243391	0.165153	-0.0561477	0.0722641	0.0828525	10.7874	10.9208	0.133459	1	10.6667	10.5626	-0.104114	1	10.51	10.5251	0.0150979	1	10.8373	10.9295	0.0922084	1
14	32	14_32	YBR074W	PFF1	Multi-spanning vacuolar membrane protease; glycosylated transmembrane protein bearing homology to the M28 family of metalloproteases; has a lumenal-facing protease domain; proposed role in vacuole physiology	1882.02	2026.6	1769.25	1855.15	2063.46	1823.98	1703.71	1526.31	0.132716	-0.15189	-0.0544262	-0.281321	-0.440323	-0.485966	-0.66437	-0.441673	0.102755	0.00960225	0.0170687	0.135187	10.8566	11.0334	0.176852	1	10.9816	11.014	0.0323619	1	10.8152	10.8291	0.0139417	1	10.86	11.1029	0.242922	1
11	204	11_204	YBR075W			1808.48	1967.59	1675.98	2026.64	1885.82	1927.5	1580.3	1651.5	0.0603843	-0.0296839	-0.0847523	-0.295153	-0.367992	-0.608172	-0.634044	-0.427841	0.0508393	0.0907506	-0.00133432	0.128532	10.8474	10.9047	0.0573605	1	10.9472	11.082	0.134829	1	10.7004	10.7227	0.0222894	1	10.9865	11.2311	0.244627	1
13	358	13_358	YBR075W			2005.08	2054.77	1616.74	1856.21	1943.82	1894.88	1603.31	1389.54	-0.0447447	-0.116809	-0.0120327	-0.417492	-0.262863	-0.521047	-0.706764	-0.305501	-0.0644962	-0.00433579	0.00744752	0.0331555	10.9668	10.9503	-0.0164536	1	11.0304	11.0806	0.0502077	1	10.6563	10.7381	0.0817701	1	10.8961	10.9934	0.0972844	1
11	206	11_206	YBR076W	ECM8	Non-essential protein of unknown function	1856.02	1901.65	1625.31	1928.38	1921.06	2091.29	1587.38	1947.5	0.0496653	0.137072	-0.0340486	0.0142204	-0.357273	-0.774928	-0.684748	-0.737214	0.0442947	0.211906	0.0335368	0.324364	10.8464	10.9359	0.0894542	1	10.8281	11.208	0.379907	1	10.6728	10.7306	0.0577653	1	10.9045	11.4698	0.565295	0.0513917
11	208	11_208	YBR077C	SLM4	Component of the EGO and GSE complexes; essential for integrity and function of EGO; EGO is involved in the regulation of microautophagy and GSE is required for proper sorting of amino acid permease Gap1p; gene exhibits synthetic genetic interaction with MSS4	1966.94	2042.7	1820.52	1963.5	1978.31	2451.51	2070.59	2319.69	0.00831057	0.26308	0.185594	0.240387	-0.315918	-0.900936	-0.90439	-0.96338	-0.0416693	0.261508	0.140261	0.456622	10.8828	10.9731	0.0902698	1	11.0336	11.4366	0.402963	1	10.8366	11.1075	0.270906	1	10.9539	11.7179	0.764007	0.00648426
13	326	13_326	YBR078W	ECM33	GPI-anchored protein of unknown function; possible role in apical bud growth; GPI-anchoring on the plasma membrane crucial to function; phosphorylated in mitochondria; similar to Sps2p; ECM33 has a paralog, PST1, that arose from the whole genome duplication	1999.4	2104.46	1676.12	2032.98	2028.59	1874.17	1583.1	422.152	0.0208968	-0.167114	-0.0823283	-2.26506	-0.328504	-0.470742	-0.636468	1.54207	-0.060741	-0.0730479	-0.0791487	-0.536426	10.9897	11.0178	0.0280738	1	11.0398	11.081	0.0411658	1	10.7003	10.7365	0.0362529	1	10.9929	9.24277	-1.75014	5.88609e-07
12	262	12_262	YBR082C	UBC4	Ubiquitin-conjugating enzyme (E2); key E2 partner with Ubc1p for the anaphase-promoting complex (APC); mediates degradation of abnormal or excess proteins, including calmodulin and histone H3; regulates levels of DNA Polymerase-{alpha} to promote efficient and accurate DNA replication; interacts with many SCF ubiquitin protein ligases; component of the cellular stress response; UBC4 has a paralog…	1925.13	1988.95	1780.55	1899.14	1855.54	1241.5	1585.69	1071	-0.0530857	-0.679495	-0.167118	-0.825799	-0.254522	0.0416388	-0.551679	0.102805	-0.0552265	-0.28901	-0.0795352	-0.14121	10.9116	10.8837	-0.027901	1	10.9569	10.452	-0.504861	0.0183363	10.8035	10.733	-0.0704683	1	10.8499	10.6371	-0.212757	1
11	324	11_324	YBR083W	TEC1	Transcription factor targeting filamentation genes and Ty1 expression; Ste12p activation of most filamentation gene promoters depends on Tec1p and Tec1p transcriptional activity is dependent on its association with Ste12p; binds to TCS elements upstream of filamentation genes, which are regulated by Tec1p/Ste12p/Dig1p complex; competes with Dig2p for binding to Ste12p/Dig1p; positive regulator of…	1985.2	2068.47	1734.03	2057.33	1953.22	1915.77	1561.12	1597.65	-0.0234143	-0.110583	-0.151455	-0.364623	-0.284193	-0.527273	-0.567341	-0.358371	-0.0853194	-0.0319515	-0.117532	0.0367241	10.9663	10.9556	-0.0107005	1	11.0058	11.0841	0.0782819	1	10.7414	10.6994	-0.0420334	1	11.0061	11.1808	0.17471	1
11	326	11_326	YBR084C-A	RPL19A	Ribosomal 60S subunit protein L19A; rpl19a and rpl19b single null mutations result in slow growth, while the double null mutation is lethal; homologous to mammalian ribosomal protein L19, no bacterial homolog; RPL19A has a paralog, RPL19B, that arose from the whole genome duplication	1419.83	1597.5	1310.43	1608.1	1458.67	1858.78	1421.45	1683.18	0.038909	0.218408	0.11724	0.0657851	-0.346516	-0.856264	-0.836037	-0.788779	0.257467	0.473648	0.351842	0.513961	10.4663	10.5361	0.0698364	1	10.6358	11.0295	0.393701	1	10.3327	10.559	0.226313	1	10.6511	11.2574	0.606323	0.000235586
12	264	12_264	YBR084W	MIS1	Mitochondrial C1-tetrahydrofolate synthase; involved in interconversion between different oxidation states of tetrahydrofolate (THF); provides activities of formyl-THF synthetase, methenyl-THF cyclohydrolase, and methylene-THF dehydrogenase	1976.18	1806.19	1572.38	1872.73	1829.22	1496.7	1528.03	1616.52	-0.11143	-0.271005	-0.0412469	-0.212132	-0.196177	-0.366851	-0.67755	-0.510862	-0.0327519	-0.0301681	0.059481	0.200036	10.9331	10.853	-0.080078	1	10.7899	10.742	-0.0478429	1	10.614	10.6669	0.0529246	1	10.7721	11.1821	0.409982	0.691837
14	52	14_52	YBR085C-A		Protein of unknown function; green fluorescent protein (GFP)-fusion protein localizes to the cytoplasm and to the nucleus; protein abundance increases in response to DNA replication stress	2264.79	2227.15	1945.84	2159.56	2089.63	2352.27	1716.44	2681.78	-0.116079	0.0788203	-0.180872	0.312322	-0.191529	-0.716676	-0.537925	-1.03532	-0.259091	-0.0027949	-0.242834	0.424108	11.1449	11.0474	-0.097449	1	11.0971	11.3747	0.277628	1	10.9763	10.8471	-0.129215	1	11.1285	11.9285	0.799958	2.53583e-05
11	328	11_328	YBR090C		Putative protein of unknown function; green fluorescent protein (GFP)-fusion protein localizes to the cytoplasm and nucleus	1894.55	1948.37	1562.81	2008.16	1940.89	2031.14	1660.18	1810.1	0.0348456	0.0599917	0.0871479	-0.149726	-0.342453	-0.697848	-0.805944	-0.573267	0.0012488	0.125574	0.0882815	0.193364	10.8192	10.9467	0.127484	1	10.9099	11.1638	0.253884	1	10.6245	10.7912	0.166737	1	10.9589	11.3635	0.404623	0.667314
12	292	12_292	YBR090C-A			2015.04	2033.79	1704.96	1967.46	1881	2241.14	1919.76	2337.76	-0.0992564	0.140001	0.171094	0.248672	-0.208351	-0.777857	-0.889891	-0.971666	-0.11269	0.164475	0.130103	0.464313	10.979	10.8999	-0.0790848	1	10.9893	11.3209	0.331661	1	10.7322	11.0048	0.272597	1	10.8956	11.7449	0.849371	0.00101816
12	294	12_294	YBR092C	PHO3	Constitutively expressed acid phosphatase similar to Pho5p; brought to the cell surface by transport vesicles; hydrolyzes thiamin phosphates in the periplasmic space, increasing cellular thiamin uptake; expression is repressed by thiamin	1877.9	1823.5	1738.57	1919.64	1841.14	1319.66	1444.48	1709.33	-0.0285066	-0.466239	-0.267184	-0.16731	-0.279101	-0.171617	-0.451612	-0.555684	0.00275057	-0.152403	-0.0998353	0.213946	10.8909	10.8717	-0.0192079	1	10.8422	10.5501	-0.292128	1	10.7655	10.5805	-0.184987	1	10.8148	11.2877	0.472879	0.418573
12	296	12_296	YBR093C	PHO5	Repressible acid phosphatase; 1 of 3 repressible acid phosphatases that also mediates extracellular nucleotide-derived phosphate hydrolysis; secretory pathway derived cell surface glycoprotein; induced by phosphate starvation and coordinately regulated by PHO4 and PHO2	1959.88	1871.96	1733.37	1857.14	1869.3	1583.37	1672.49	1522.5	-0.0682352	-0.241405	-0.0515544	-0.28647	-0.239372	-0.396451	-0.667242	-0.436523	-0.037483	-0.0424398	0.0212617	0.133906	10.9523	10.8965	-0.0558099	1	10.8765	10.8236	-0.0528677	1	10.7703	10.8017	0.0314141	1	10.8239	11.1142	0.290277	1
12	298	12_298	YBR094W	PBY1	Putative tubulin tyrosine ligase associated with P-bodies; may have a role in mRNA metabolism; yeast knockout collection strain identified as a pby1 null mutant is actually wild-type for PBY1 and deleted for mms4	2042.23	2044.07	1893.77	1930.78	1969.61	1520.47	1663.14	1314.41	-0.0522042	-0.426681	-0.187241	-0.554421	-0.255403	-0.211175	-0.531555	-0.168572	-0.090417	-0.201423	-0.125936	-0.0491439	10.9981	10.9693	-0.0287876	1	11.0011	10.7225	-0.278615	1	10.9001	10.7865	-0.113575	1	10.9119	10.9347	0.0227929	1
12	300	12_300	YBR095C	RXT2	Component of the histone deacetylase Rpd3L complex; possibly involved in cell fusion and invasive growth; relocalizes to the cytosol in response to hypoxia	1923.25	1941.13	1556.59	1864.78	1906.62	2384.05	1860.17	1883.6	-0.0125247	0.296382	0.256897	0.0144743	-0.295083	-0.934238	-0.975693	-0.737468	7.52826e-06	0.339828	0.25134	0.324131	10.9073	10.9185	0.011177	1	10.9328	11.3977	0.464855	0.227031	10.5079	10.9504	0.44247	1	10.8482	11.4204	0.572271	0.00251162
14	34	14_34	YBR098W	MMS4	Subunit of structure-specific Mms4p-Mus81p endonuclease; cleaves branched DNA; involved in recombination, DNA repair, and joint molecule formation/resolution during meiotic recombination; phosphorylation of the non-catalytic subunit Mms4p by Cdc28p and Cdc5p during mitotic cell cycle activates the function of Mms4p-Mus81p	1940.95	2000.3	1704.19	1910.31	2021.83	1726.36	1537.11	1009.47	0.0588753	-0.212365	-0.148769	-0.919534	-0.366483	-0.425491	-0.570028	0.19654	0.0177563	-0.0544882	-0.0727372	-0.180065	10.8213	11.0023	0.18106	1	10.9726	10.9063	-0.0662709	1	10.7543	10.6703	-0.0840736	1	10.8797	10.5096	-0.370135	0.839158
12	302	12_302	YBR098W	MMS4	Subunit of structure-specific Mms4p-Mus81p endonuclease; cleaves branched DNA; involved in recombination, DNA repair, and joint molecule formation/resolution during meiotic recombination; phosphorylation of the non-catalytic subunit Mms4p by Cdc28p and Cdc5p during mitotic cell cycle activates the function of Mms4p-Mus81p	1895.15	1886.15	1630.82	1802.72	1793.98	1129.61	1409.85	698.117	-0.0791052	-0.73911	-0.209918	-1.36737	-0.228502	0.101254	-0.508879	0.644376	-0.0298195	-0.276095	-0.0649962	-0.288385	10.9196	10.8329	-0.0867616	1	10.8892	10.3014	-0.587842	0.0991455	10.6913	10.5486	-0.142709	1	10.8417	9.97226	-0.869481	0.000182367
12	304	12_304	YBR099C		Dubious open reading frame; unlikely to encode a functional protein, based on available experimental and comparative sequence data; completely overlaps the verified gene MMS4	1887.74	1797.27	1511.39	1792.76	1667.36	2074	1655.81	2002.11	-0.178991	0.206504	0.131574	0.159252	-0.128616	-0.84436	-0.850371	-0.882246	-0.0703898	0.299402	0.187744	0.456898	10.9042	10.7247	-0.17955	1	10.776	11.1884	0.412367	1	10.5691	10.7817	0.212602	1	10.7495	11.5095	0.759969	0.0176425
12	306	12_306	YBR100W			2085.65	2023.15	1790.2	1888.53	1969.03	1980.89	1748.51	1954.53	-0.0829728	-0.0304382	-0.0339738	0.049536	-0.224634	-0.607418	-0.684823	-0.77253	-0.105371	0.0386889	-0.0222946	0.308783	11.0514	10.9652	-0.0862285	1	10.9695	11.1327	0.163224	1	10.822	10.8742	0.0521848	1	10.8218	11.4631	0.64126	0.0558951
11	330	11_330	YBR100W			1815.5	1882.4	1548.32	1883.06	1911.93	1593.19	1428.42	1575.94	0.07462	-0.240521	-0.11621	-0.256715	-0.382227	-0.397335	-0.602586	-0.466279	0.075966	-0.0292709	-0.0076182	0.160771	10.8601	10.9271	0.0669638	1	10.8999	10.8009	-0.0989737	1	10.6254	10.569	-0.0564048	1	10.8538	11.1853	0.331409	1
12	308	12_308	YBR103W	SIF2	WD40 repeat-containing subunit of Set3C histone deacetylase complex; complex represses early/middle sporulation genes; antagonizes telomeric silencing; binds specifically to the Sir4p N-terminus	1925.94	1790.9	1563.45	1870.11	1758.29	1495.23	1453.88	1744.64	-0.131317	-0.260154	-0.10475	-0.100141	-0.17629	-0.377702	-0.614047	-0.622853	-0.054875	-0.0323707	0.00861674	0.26322	10.9058	10.7985	-0.107249	1	10.809	10.7267	-0.082295	1	10.678	10.5816	-0.0964008	1	10.7935	11.3063	0.512735	0.313721
12	310	12_310	YBR104W	YMC2	Putative mitochondrial inner membrane transporter; proposed role in oleate metabolism and glutamate biosynthesis; member of the mitochondrial carrier (MCF) family; YMC2 has a paralog, YMC1, that arose from the whole genome duplication	2018.42	2113.5	1788.01	1890.16	1902.57	1539.18	1531.87	1006.8	-0.0852321	-0.457216	-0.222929	-0.908069	-0.222375	-0.18064	-0.495868	0.185076	-0.0915032	-0.19841	-0.127655	-0.182898	10.979	10.9219	-0.0571326	1	11.0454	10.7517	-0.293684	1	10.7367	10.6683	-0.0684877	1	10.8043	10.568	-0.236247	1
15	30	15_30	YBR105C	VID24	GID Complex regulatory subunit; binds GID Complex in response to glucose through interactions with complex member Vid28p; regulates fructose-1,6-bisphosphatase (FBPase) targeting to the vacuole; promotes proteasome-dependent catabolite degradation of FBPase; peripheral membrane protein located at Vid (vacuole import and degradation) vesicles	2094.56	2243.13	1962.21	2143.57	2207.07	2038.84	1848.43	1140.68	0.075454	-0.137698	-0.0861321	-0.909534	-0.383061	-0.500158	-0.632664	0.186541	-0.0793111	-0.106388	-0.13655	-0.251858	11.042	11.1476	0.10554	1	11.1533	11.1819	0.0286019	1	10.9518	10.9463	-0.00543493	1	11.0934	10.6992	-0.394239	0.736505
12	312	12_312	YBR105C	VID24	GID Complex regulatory subunit; binds GID Complex in response to glucose through interactions with complex member Vid28p; regulates fructose-1,6-bisphosphatase (FBPase) targeting to the vacuole; promotes proteasome-dependent catabolite degradation of FBPase; peripheral membrane protein located at Vid (vacuole import and degradation) vesicles	1964.71	2338.87	1645.67	1762.52	1868.52	1772.25	1441.12	1086.74	-0.0723819	-0.400036	-0.191363	-0.697126	-0.235225	-0.23782	-0.527434	-0.0258679	-0.0687967	-0.156149	-0.0951128	-0.0890922	10.9672	10.8908	-0.076454	1	11.182	10.9656	-0.216388	1	10.6579	10.5952	-0.0627191	1	10.768	10.6321	-0.13594	1
15	6	15_6	YBR105C	VID24	GID Complex regulatory subunit; binds GID Complex in response to glucose through interactions with complex member Vid28p; regulates fructose-1,6-bisphosphatase (FBPase) targeting to the vacuole; promotes proteasome-dependent catabolite degradation of FBPase; peripheral membrane protein located at Vid (vacuole import and degradation) vesicles	2552.49	2013.56	2314.51	2273.51	2520.3	1918.46	2165.99	1459.13	-0.0183047	-0.0697635	-0.0956386	-0.639464	-0.289303	-0.568093	-0.623158	-0.0835299	-0.1879	-0.100413	-0.182962	-0.171443	11.2576	11.2432	-0.0144123	1	10.952	11.0826	0.130691	1	11.1922	11.1754	-0.0168023	1	11.1399	11.0491	-0.0907348	1
15	29	15_29	YBR105C	VID24	GID Complex regulatory subunit; binds GID Complex in response to glucose through interactions with complex member Vid28p; regulates fructose-1,6-bisphosphatase (FBPase) targeting to the vacuole; promotes proteasome-dependent catabolite degradation of FBPase; peripheral membrane protein located at Vid (vacuole import and degradation) vesicles	1795.49	1893.39	1640.88	1784.88	1855.82	1815.93	1476.74	574.444	0.0476524	-0.0602261	-0.15196	-1.63389	-0.35526	-0.57763	-0.566837	0.910895	0.0809105	0.10538	-0.00692896	-0.337373	10.7454	10.8779	0.132514	1	10.8832	10.9899	0.106656	1	10.6793	10.6236	-0.0556593	1	10.8065	9.76345	-1.04301	0.0169742
15	5	15_5	YBR105C	VID24	GID Complex regulatory subunit; binds GID Complex in response to glucose through interactions with complex member Vid28p; regulates fructose-1,6-bisphosphatase (FBPase) targeting to the vacuole; promotes proteasome-dependent catabolite degradation of FBPase; peripheral membrane protein located at Vid (vacuole import and degradation) vesicles	2010.88	2128.25	1793.02	1870.9	2107.09	1999.43	1800.39	1120.95	0.0673916	-0.090041	0.00591534	-0.738499	-0.374999	-0.547815	-0.724712	0.015505	-0.00727683	-0.00603428	-0.000291446	-0.13094	10.9569	11.0624	0.105508	1	11.068	11.1491	0.081065	1	10.8233	10.9157	0.0923759	1	10.8803	10.6825	-0.19775	1
12	338	12_338	YBR106W	PHO88	Probable membrane protein; involved in phosphate transport; role in the maturation of secretory proteins; pho88 pho86 double null mutant exhibits enhanced synthesis of repressible acid phosphatase at high inorganic phosphate concentrations	2426.42	1962.51	2157.92	2729.72	2525.2	1398.74	1698.35	1414.38	0.057545	-0.488274	-0.345323	-0.948087	-0.365152	-0.149582	-0.373474	0.225094	-0.170874	-0.372979	-0.366312	-0.32021	11.2332	11.3336	0.100433	1	10.9366	10.6252	-0.311353	1	11.058	10.8365	-0.221553	1	11.452	10.9842	-0.467809	0.263031
12	342	12_342	YBR107C	IML3	Outer kinetochore protein and component of the Ctf19 complex; involved in the establishment of pericentromeric cohesion during mitosis; prevents non-disjunction of sister chromatids during meiosis II; forms a stable complex with Chl4p; required for localization of Sgo1p to pericentric sites during meiosis I; orthologous to human centromere constitutive-associated network (CCAN) subunit CENP-L and…	1595.54	1424.01	1402.81	1753.53	1504.4	598.968	839.48	1100.92	-0.084801	-1.24801	-0.740062	-0.671066	-0.222806	0.610159	0.021265	-0.0519276	0.136008	-0.302423	-0.169658	0.0695179	10.6435	10.5792	-0.0642643	1	10.4717	9.40645	-1.06523	2.21146e-07	10.3916	9.82393	-0.567699	0.324186	10.7491	10.6129	-0.136197	1
12	344	12_344	YBR108W	AIM3	Protein that inhibits barbed-end actin filament elongation; interacts with Rvs167p; null mutant is viable and displays elevated frequency of mitochondrial genome loss	1864.65	1845.22	1670.68	1906.71	1793.05	2173.44	1710.01	2017.53	-0.0564593	0.236068	0.0335413	0.0814642	-0.251148	-0.873924	-0.752338	-0.804458	-0.00654899	0.310308	0.101924	0.388213	10.8761	10.8312	-0.0448723	1	10.7686	11.2614	0.492774	0.773297	10.7086	10.842	0.133447	1	10.8961	11.5296	0.633541	0.000433064
12	346	12_346	YBR111C	YSA1	Nudix hydrolase family member with ADP-ribose pyrophosphatase activity; shown to metabolize O-acetyl-ADP-ribose to AMP and acetylated ribose 5'-phosphate	1953.71	2050.94	1735.05	2087.56	1848.13	1706.45	1600.02	1659.29	-0.0801024	-0.26515	-0.116818	-0.331068	-0.227505	-0.372706	-0.601978	-0.391925	-0.136487	-0.137961	-0.108243	0.0458508	10.9358	10.8824	-0.0533886	1	11.0036	10.921	-0.0826067	1	10.7538	10.7581	0.00433756	1	11.0389	11.1966	0.157698	1
14	54	14_54	YBR111W-A	SUS1	Component of both the SAGA histone acetylase and TREX-2 complexes; interacts with RNA polymerase II; involved in mRNA export coupled transcription activation and elongation; involved in post-transcriptional tethering of active genes to the nuclear periphery and to non-nascent mRNP	1759.95	1480.87	1660.35	1691.56	1815.45	282.971	509.512	2094.3	0.0447684	-2.3836	-1.70234	0.307945	-0.352376	1.74575	0.983545	-1.03094	0.150536	-0.598386	-0.531781	0.628478	10.7276	10.8405	0.112895	1	10.487	8.15402	-2.33302	5.94327e-06	10.6953	9.05505	-1.64024	1.54612e-06	10.6536	11.5513	0.897784	0.00664185
14	105	14_105	YBR112C	CYC8	General transcriptional co-repressor; acts together with Tup1p; also acts as part of a transcriptional co-activator complex that recruits the SWI/SNF and SAGA complexes to promoters; can form the prion [OCT+]	1678.73	929.61	1223.67	1026.96	1450.38	364.684	1161.97	76.8859	-0.210803	-1.34758	-0.0745814	-3.72228	-0.0968042	0.709726	-0.644215	2.99929	0.240473	-0.166427	0.356046	-0.356563	10.7415	10.5129	-0.228583	1	9.88116	8.75892	-1.12225	0.0979099	10.1822	10.2624	0.080249	1	10.1229	6.72257	-3.40033	1.1745e-05
12	348	12_348	YBR113W		Dubious open reading frame; unlikely to encode a functional protein, based on available experimental and comparative sequence data; partially overlaps the verified gene CYC8	1852.52	1859.89	1564.75	1865.84	1813.05	1482.71	1397.7	1730.76	-0.0310513	-0.326792	-0.162772	-0.108357	-0.276556	-0.311064	-0.556024	-0.614637	0.00864151	-0.0720739	-0.0301855	0.256379	10.8578	10.8452	-0.0126119	1	10.8647	10.7198	-0.144862	1	10.5602	10.5486	-0.0116415	1	10.8646	11.2851	0.420484	0.358273
12	350	12_350	YBR114W	RAD16	Nucleotide excision repair (NER) protein; binds damaged DNA during NER; binds DNA in an ATP-dependent manner (with Rad7p) during NER; required for NER of non-transcribed chromatin; subunit of Nucleotide Excision Repair Factor 4 (NEF4) and the Elongin-Cullin-Socs (ECS) ligase complex	1853.44	1884.31	1611.06	1821.83	1805.12	1280.75	1385.98	1505.46	-0.0380874	-0.556682	-0.216966	-0.275018	-0.26952	-0.0811743	-0.501831	-0.447976	0.00638679	-0.18733	-0.0607489	0.156855	10.8586	10.8457	-0.012891	1	10.873	10.5003	-0.372655	1	10.6725	10.5252	-0.147344	1	10.831	11.0981	0.267147	1
12	354	12_354	YBR116C		Dubious open reading frame; unlikely to encode a functional protein, based on available experimental and comparative sequence data; partially overlaps the verified gene TKL2	2113.11	2189.47	2009.07	2154.54	2051.76	1691.05	1841.21	1112.66	-0.0424815	-0.372471	-0.125804	-0.952742	-0.265126	-0.265385	-0.592992	0.229748	-0.151364	-0.233377	-0.151933	-0.260171	11.0454	11.0237	-0.0216955	1	11.0922	10.9022	-0.190056	1	10.9916	10.9405	-0.0510677	1	11.0619	10.6572	-0.40468	0.560239
12	356	12_356	YBR119W	MUD1	U1 snRNP A protein; homolog of human U1-A; involved in nuclear mRNA splicing	2138.66	2166.54	1902.63	2106.53	2020.96	2330.65	2050.02	2129.09	-0.0816321	0.105293	0.107583	0.0153637	-0.225975	-0.743149	-0.82638	-0.738357	-0.176258	0.0710138	0.0101382	0.234886	11.0572	10.9944	-0.0627517	1	11.0807	11.3599	0.279214	1	10.9217	11.0914	0.169777	1	11.0538	11.5892	0.53543	0.0421033
12	358	12_358	YBR120C	CBP6	Mitochondrial protein required for translation of the COB mRNA; forms a complex with Cbp3p that binds to mt ribosomes near the polypeptide tunnel exit and promotes efficient translation of the COB mRNA; Cbp3p-Cbp6p complex also interacts with newly synthesized cytochrome b (Cobp) and Cbp4p to promote assembly of Cobp into the cytochrome bc1 complex; Cbp3p-Cbp6p complex is sequestered if assembly …	767.2	665.106	630.031	422.161	562.654	75.6138	349.267	8.69285	-0.446672	-3.12008	-0.849256	-5.44814	0.139065	2.48222	0.130459	4.72515	0.407772	-0.178099	0.244402	-0.204717	9.49813	9.16688	-0.33125	1	9.36175	6.43857	-2.92319	6.97395e-08	9.28376	8.38125	-0.902517	0.347438	8.74015	2.72157	-6.01858	0.000166319
12	360	12_360	YBR121C	GRS1	Cytoplasmic and mitochondrial glycyl-tRNA synthase; ligates glycine to the cognate anticodon-bearing tRNA; transcription termination factor that may interact with the 3'-end of pre-mRNA to promote 3'-end formation; GRS1 has a paralog, GRS2, that arose from the whole genome duplication; human homolog GARS implicated in Charcot-Marie-Tooth disease, can complement yeast null mutant	1782.2	1757.61	1738.78	1863.65	1802.37	1278.49	1539.57	913.945	0.0162243	-0.458873	-0.175445	-1.02715	-0.323832	-0.178983	-0.543352	0.304152	0.0685801	-0.117393	-0.0119906	-0.161917	10.8177	10.8461	0.0284379	1	10.7614	10.4655	-0.29593	1	10.7854	10.6872	-0.0982746	1	10.8813	10.311	-0.570329	0.211627
13	370	13_370	YBR122C	MRPL36	Mitochondrial ribosomal protein of the large subunit; overproduction suppresses mutations in the COX2 leader peptide-encoding region	2662.88	2559.95	2025.39	2181.13	2480.85	2167.67	1743.98	1506.94	-0.102109	-0.239866	-0.215698	-0.533156	-0.205499	-0.39799	-0.503099	-0.189838	-0.313947	-0.269419	-0.324656	-0.170984	11.3636	11.299	-0.0645515	1	11.3115	11.2935	-0.0179381	1	10.9194	10.8675	-0.0518841	1	11.1114	11.2064	0.094969	1
11	334	11_334	YBR125C	PTC4	Cytoplasmic type 2C protein phosphatase (PP2C); identified as a high-copy number suppressor of cnb1 mpk1 synthetic lethality; overexpression decreases high-osmolarity induced Hog1p phosphorylation and kinase activity	1868	1959.13	1730.42	1862.63	1847.09	1947.35	1689.41	1676.89	-0.0162319	-0.00869092	-0.0345849	-0.151469	-0.291375	-0.629165	-0.684212	-0.571525	-5.43711e-05	0.107866	0.0349723	0.21604	10.8047	10.8618	0.057099	1	10.8708	11.0974	0.226533	1	10.6608	10.8117	0.150954	1	10.8415	11.2472	0.405656	0.666937
12	25	12_25	YBR126C	TPS1	Synthase subunit of trehalose-6-P synthase/phosphatase complex; synthesizes the storage carbohydrate trehalose, which is critically important for survival of long-term desiccation; also found in a monomeric form; expression is induced by the stress response and repressed by the Ras-cAMP pathway; protein abundance increases in response to DNA replication stress and in response to prolonged exposur…	1855.37	1987.46	1463.65	1751.03	1560.86	1423.35	1070.26	396.01	-0.249218	-0.481345	-0.451249	-2.14178	-0.0583891	-0.156511	-0.267548	1.41878	-0.0725521	-0.102713	-0.138666	-0.406156	10.8291	10.632	-0.197146	1	10.9284	10.6484	-0.279929	1	10.5071	10.15	-0.357071	1	10.7754	9.11978	-1.65557	0.000109309
12	29	12_29	YBR128C	ATG14	Autophagy-specific subunit of phosphatidylinositol 3-kinase complex I; Atg14p targets complex I to the phagophore assembly site (PAS); required for localizing additional ATG proteins to the PAS; required for overflow degradation of misfolded proteins when ERAD is saturated; homolog of human Barkor; other members are Vps34, Vps15, and Vps30p	1972.68	1951.04	1580.41	1794.54	1741.48	1021.54	1288.04	380.357	-0.179744	-0.932828	-0.294915	-2.2352	-0.127863	0.294972	-0.423881	1.51221	-0.113396	-0.369112	-0.133307	-0.477363	10.9497	10.7778	-0.171893	1	10.9246	10.1414	-0.783268	0.0113552	10.613	10.4274	-0.185599	1	10.8016	9.13417	-1.66739	4.2271e-08
12	31	12_31	YBR129C	OPY1	Protein of unknown function; overproduction blocks cell cycle arrest in the presence of mating pheromone; the authentic, non-tagged protein is detected in highly purified mitochondria in high-throughput studies	1883.74	1946.12	1654.5	1888.81	1725.18	2101.57	1693.75	2166.92	-0.126783	0.11081	0.033807	0.198071	-0.180825	-0.748666	-0.752604	-0.921065	-0.0794347	0.188014	0.076304	0.458572	10.8907	10.7905	-0.100165	1	10.916	11.2136	0.297544	1	10.6799	10.8246	0.14472	1	10.8863	11.6244	0.738109	5.35188e-05
12	33	12_33	YBR130C	SHE3	Protein adaptor between Myo4p and the She2p-mRNA complex; part of the mRNA localization machinery that restricts accumulation of certain proteins to the bud; also required for cortical ER inheritance	1972.97	1944.05	1721.55	1847.47	1800.57	2044.04	1708.59	1967.41	-0.131844	0.0723189	-0.0108949	0.0907034	-0.175763	-0.710175	-0.707902	-0.813697	-0.106896	0.137836	0.0219642	0.359473	10.9903	10.8372	-0.153089	1	10.8931	11.1714	0.278301	1	10.7279	10.8402	0.112285	1	10.8539	11.4907	0.636809	0.000198354
11	336	11_336	YBR131W	CCZ1	Subunit of a heterodimeric guanine nucleotide exchange factor (GEF); subunit of the Mon1-Ccz1 GEF complex, which stimulates nucleotide exchange and activation of Ypt7p, a Rab family GTPase involved in membrane tethering and fusion events at the late endosome and vacuole; GEF activity is stimulated by membrane association and anionic phospholipids; involved in localizing Ypt7p to the vacuolar memb…	1810.2	1822.37	1613.84	1931.19	1886.91	1705.9	1501.63	1656.36	0.0598433	-0.0952252	-0.103896	-0.221344	-0.367451	-0.542631	-0.6149	-0.50165	0.0981811	0.089991	0.0316653	0.204359	10.7454	10.8903	0.14494	1	10.8476	10.9096	0.0620306	1	10.6909	10.6416	-0.0492571	1	10.8976	11.224	0.326426	1
12	35	12_35	YBR132C	AGP2	Plasma membrane regulator of polyamine and carnitine transport; has similarity to transporters but lacks transport activity; may act as a sensor that transduces environmental signals; has a positive or negative regulatory effect on transcription of many transporter genes	2098.51	2016.77	1647.46	1933.87	1975.4	1462.08	1575.53	719.546	-0.0871784	-0.463755	-0.0643699	-1.42507	-0.220429	-0.174101	-0.654427	0.702081	-0.097694	-0.206121	-0.0327465	-0.346877	11.0744	10.9789	-0.0955569	1	10.961	10.6928	-0.268197	1	10.6974	10.7071	0.00972174	1	10.9294	9.97196	-0.957479	0.00288522
12	37	12_37	YBR133C	HSL7	Protein arginine N-methyltransferase; exhibits septin and Hsl1p-dependent bud neck localization and periodic Hsl1p-dependent phosphorylation; required along with Hsl1p for bud neck recruitment, phosphorylation, and degradation of Swe1p; relocalizes away from bud neck upon DNA replication stress	2074.66	2017.39	1712.26	1766.86	1889.62	1670.8	1596.11	1037.08	-0.134715	-0.271804	-0.101278	-0.768086	-0.172892	-0.366052	-0.617519	0.0450926	-0.0723582	-0.0528233	-0.00373756	-0.0933363	11.0248	10.9064	-0.118421	1	10.9069	10.8743	-0.0325953	1	10.7783	10.7292	-0.0490925	1	10.7933	10.6046	-0.188782	1
14	29	14_29	YBR133C	HSL7	Protein arginine N-methyltransferase; exhibits septin and Hsl1p-dependent bud neck localization and periodic Hsl1p-dependent phosphorylation; required along with Hsl1p for bud neck recruitment, phosphorylation, and degradation of Swe1p; relocalizes away from bud neck upon DNA replication stress	2039.23	1887.64	1791.62	1983.13	2054.57	1652.36	1657.48	1549.86	0.0108096	-0.191942	-0.112214	-0.355441	-0.318417	-0.445914	-0.606583	-0.367553	-0.00777284	-0.034455	-0.0413673	0.078988	10.9795	11.0352	0.0557181	1	10.8516	10.8767	0.0251198	1	10.8143	10.7946	-0.019708	1	10.9667	11.1721	0.205414	1
12	39	12_39	YBR134W		Dubious open reading frame; unlikely to encode a functional protein, based on available experimental and comparative sequence data	1964.66	1974.36	1761.33	1955.37	1850.45	2219.77	2034.09	2254.02	-0.0863542	0.168947	0.207608	0.204954	-0.221253	-0.806803	-0.926404	-0.927948	-0.0956712	0.194552	0.167192	0.434803	10.9631	10.8784	-0.084664	1	10.9655	11.2941	0.328653	1	10.7673	11.0785	0.311224	1	10.9421	11.687	0.744822	1.19897e-05
12	41	12_41	YBR137W		Protein with a role in ER delivery of tail-anchored membrane proteins; interacts with Sgt2p; binds to the TRC complex, which inserts proteins into the ER membrane; interacts with Msn5p karyopherin; YBR137W is not an essential gene	1853.05	1959.03	1705.63	1970.92	1870.33	2078.49	1871.54	2225.49	0.0133827	0.0853553	0.133849	0.175171	-0.32099	-0.723211	-0.852646	-0.898165	-0.0220344	0.136772	0.115492	0.415518	10.8784	10.889	0.0105317	1	10.9526	11.1994	0.246795	1	10.7723	10.9641	0.191782	1	10.9468	11.6618	0.715011	3.13534e-06
12	43	12_43	YBR138C		Cytoplasmic protein of unknown function; APCC(Cdh1) substrate; potentially phosphorylated by Cdc28p; YBR138C is not an essential gene	1996	1875.99	1800.61	1923.57	1973.72	1660.95	1613.7	1598.87	-0.0161864	-0.175537	-0.158022	-0.26658	-0.291421	-0.462319	-0.560775	-0.456414	-0.0295378	-0.0271968	-0.0732274	0.126538	10.9495	10.9624	0.0129314	1	10.8136	10.8684	0.0547829	1	10.7355	10.7515	0.0160138	1	10.9098	11.2016	0.29179	1
12	45	12_45	YBR139W		Putative serine type carboxypeptidase; role in phytochelatin synthesis; green fluorescent protein (GFP)-fusion protein localizes to the vacuole; expression induced by nitrogen limitation in a GLN3, GAT1-independent manner	1806.49	1882.8	1695.8	1814.71	1859.07	1456.95	1471.77	1804.35	0.0413709	-0.369704	-0.204276	-0.00825563	-0.348978	-0.268152	-0.51452	-0.714738	0.0678946	-0.0875285	-0.0471119	0.329182	10.8371	10.8861	0.0490067	1	10.8467	10.6877	-0.158945	1	10.7059	10.6026	-0.103303	1	10.8337	11.3297	0.496069	0.0644284
12	47	12_47	YBR141C	BMT2	Nucleolar S-adenosylmethionine-dependent rRNA methyltransferase; methylates adenine (m1A) of the large subunit (LSU) rRNA at position 2142; belongs to Rossmann fold superfamily; green fluorescent protein (GFP)-fusion protein localizes to the nucleolus; YBR141C is not an essential gene	2103.17	1905.83	1757.18	2032.53	2036.97	1747.75	1710.59	2268.47	-0.0461166	-0.124852	-0.0387522	0.15837	-0.261491	-0.513004	-0.680044	-0.881364	-0.0858722	-0.0277984	-0.0302317	0.386495	11.0289	11.0072	-0.0216146	1	10.8835	10.9425	0.0590086	1	10.7274	10.8228	0.0953563	1	10.9869	11.6936	0.706749	0.000837299
12	73	12_73	YBR144C		Dubious open reading frame; unlikely to encode a functional protein, based on available experimental and comparative sequence data; YBR144C is not an essential gene	2269.06	2335.01	1802.05	2493.44	1971.21	1824.98	1557.69	1779.19	-0.202913	-0.355372	-0.210105	-0.48669	-0.104694	-0.282484	-0.508691	-0.236304	-0.291808	-0.258398	-0.24036	-0.0894907	11.1392	10.9542	-0.184914	1	11.1692	11.0069	-0.162236	1	10.8132	10.6984	-0.114733	1	11.24	11.3222	0.0822645	1
12	75	12_75	YBR145W	ADH5	Alcohol dehydrogenase isoenzyme V; involved in ethanol production; ADH5 has a paralog, ADH1, that arose from the whole genome duplication	2009.86	1922.92	1779.48	1894.43	1836.83	1629.89	1561.43	1880.95	-0.129803	-0.238397	-0.188478	-0.0102967	-0.177804	-0.399459	-0.530319	-0.712697	-0.100432	-0.0613546	-0.0881241	0.291011	10.8775	10.8552	-0.0222872	1	10.8596	10.8376	-0.0220397	1	10.8002	10.6982	-0.102032	1	10.8413	11.4188	0.577472	0.348413
12	77	12_77	YBR146W	MRPS9	Mitochondrial ribosomal protein of the small subunit	1891.54	1867.96	1636.9	1821.85	1783.07	1815.15	1521.54	1777.71	-0.0851498	-0.041354	-0.105364	-0.0353647	-0.222457	-0.596502	-0.613433	-0.687629	-0.0453429	0.0863739	-0.0109794	0.292128	10.7984	10.8179	0.0195307	1	10.8744	11.0055	0.131109	1	10.6534	10.6635	0.0101195	1	10.8408	11.343	0.502237	0.445602
12	79	12_79	YBR147W	RTC2	Putative vacuolar membrane transporter for cationic amino acids; likely contributes to amino acid homeostasis by exporting cationic amino acids from the vacuole; positive regulation by Lys14p suggests that lysine may be the primary substrate; member of the PQ-loop family, with seven transmembrane domains; similar to mammalian PQLC2 vacuolar transporter; RTC2 has a paralog, YPQ1, that arose from t…	2107.55	2118.22	1966.33	1962.72	1971.93	1756.97	1740.83	1388.53	-0.095917	-0.26962	-0.175636	-0.498992	-0.21169	-0.368236	-0.54316	-0.224002	-0.125132	-0.121114	-0.124469	-0.026551	11.0103	10.9748	-0.0354784	1	10.9768	10.9448	-0.0320655	1	10.915	10.8726	-0.0424011	1	10.9092	10.9837	0.0744858	1
12	81	12_81	YBR148W	YSW1	Protein required for normal prospore membrane formation; interacts with Gip1p, which is the meiosis-specific regulatory subunit of the Glc7p protein phosphatase; expressed specifically in spores and localizes to the prospore membrane; YSW1 has a paralog, SPO21, that arose from the whole genome duplication	2091.07	2090.19	1889.01	2002.44	1993.19	2159.44	1703.06	1946.6	-0.0691272	0.0469959	-0.149419	-0.0407835	-0.23848	-0.684852	-0.569378	-0.68221	-0.124251	0.0676224	-0.12409	0.226579	10.9268	10.9823	0.0554867	1	10.9817	11.2517	0.270012	1	10.9011	10.8328	-0.0683043	1	10.9532	11.4556	0.502484	0.47806
12	83	12_83	YBR149W	ARA1	NADP+ dependent arabinose dehydrogenase; involved in carbohydrate metabolism; purified as homodimer; naturally occurs with a N-terminus degradation product	1933.02	1967.87	1644.34	1925.09	1893.46	2223.1	1804.4	2001.37	-0.0298182	0.175852	0.133927	0.0560327	-0.277789	-0.813708	-0.852723	-0.779026	-0.0461486	0.210576	0.120957	0.329905	10.7789	10.9105	0.131647	1	10.8807	11.2951	0.414364	1	10.7137	10.9143	0.200655	1	10.8406	11.5028	0.662144	0.219825
11	362	11_362	YBR150C	TBS1	Putative protein of unknown function; the authentic, non-tagged protein is detected in highly purified mitochondria in high-throughput studies; TBS1 has a paralog, HAL9, that arose from the whole genome duplication	1585.8	1810.57	1940.84	2017.28	1881.49	1913.38	1748.43	1828.94	0.246522	0.079638	-0.150536	-0.141332	-0.554129	-0.717494	-0.56826	-0.581661	0.246917	0.214852	0.00648389	0.25652	10.6372	10.9096	0.272386	1	10.8602	11.0973	0.237161	1	10.8917	10.8754	-0.0163026	1	10.9764	11.3615	0.38505	0.76836
12	85	12_85	YBR151W	APD1	Protein of unknown function; required for normal localization of actin patches and for normal tolerance of sodium ions and hydrogen peroxide; localizes to both cytoplasm and nucleus	2107.82	2046.65	1888.49	1977	2068.18	1811.66	1709.33	1205.67	-0.0273732	-0.17586	-0.14372	-0.713007	-0.280234	-0.461996	-0.575077	-0.0099863	-0.0900861	-0.0748005	-0.114655	-0.131421	10.9806	11.0318	0.0512042	1	10.9865	11.0084	0.0218267	1	10.8329	10.8373	0.00440254	1	10.9452	10.7224	-0.222741	1
12	87	12_87	YBR156C	SLI15	Subunit of the conserved chromosomal passenger complex (CPC); complex regulates kinetochore-microtubule attachments, activation of the spindle tension checkpoint, and mitotic spindle disassembly; other complex members are Ipl1p, Bir1p, and Nbl1p	1956.4	1948.24	1687.13	1832.29	1903.31	2089.75	1763.2	1799.85	-0.0396698	0.101105	0.0635816	-0.0257574	-0.267937	-0.738961	-0.782378	-0.697236	-0.0290253	0.174832	0.0913545	0.28904	10.8503	10.9149	0.0645652	1	10.8438	11.2045	0.36066	1	10.7151	10.8921	0.176929	1	10.7892	11.3532	0.563993	0.342307
14	38	14_38	YBR157C	ICS2	Protein of unknown function; null mutation does not confer any obvious defects in growth, spore germination, viability, or carbohydrate utilization	1879.99	2137.67	1877.29	1962.83	2056.72	1821.78	1645.01	1000.68	0.129552	-0.230573	-0.190441	-0.971256	-0.437159	-0.407283	-0.528355	0.248262	0.0607644	-0.0736663	-0.1073	-0.205135	10.797	11.027	0.230023	1	11.0538	11.0006	-0.0531915	1	10.8376	10.7721	-0.0654437	1	10.945	10.531	-0.413911	0.674948
12	89	12_89	YBR157C	ICS2	Protein of unknown function; null mutation does not confer any obvious defects in growth, spore germination, viability, or carbohydrate utilization	2133.17	2150.64	1790.2	2036.92	2003.79	1561.74	1622.41	869.157	-0.0902196	-0.461365	-0.141892	-1.22775	-0.217388	-0.176491	-0.576904	0.504755	-0.165396	-0.263801	-0.145366	-0.337726	11.0443	10.9809	-0.0633994	1	10.9658	10.7952	-0.170563	1	10.7403	10.7537	0.0134011	1	10.9545	10.3369	-0.617602	0.164214
12	91	12_91	YBR158W	AMN1	Protein required for daughter cell separation; multiple mitotic checkpoints, and chromosome stability; contains 12 degenerate leucine-rich repeat motifs; expression is induced by the Mitotic Exit Network (MEN)	2220.98	2179.88	1896.5	2176.62	1983.12	2212.66	1790.49	2627.84	-0.163343	0.02152	-0.0829393	0.271671	-0.144264	-0.659376	-0.635857	-0.994665	-0.263128	-0.0208948	-0.156361	0.407386	11.0825	10.9756	-0.10696	1	11.1149	11.2836	0.168767	1	10.8417	10.9088	0.0670605	1	11.0328	11.9024	0.869604	0.0254578
12	93	12_93	YBR159W	IFA38	Microsomal beta-keto-reductase; contains oleate response element (ORE) sequence in the promoter region; mutants exhibit reduced VLCFA synthesis, accumulate high levels of dihydrosphingosine, phytosphingosine and medium-chain ceramides	2101.03	2097.24	1890.71	2040.77	2002.2	1705.76	1663.61	1077.76	-0.0694769	-0.297924	-0.184511	-0.92045	-0.23813	-0.339932	-0.534286	0.197457	-0.153498	-0.178173	-0.173388	-0.237499	11.0235	10.9986	-0.0248208	1	10.985	10.8868	-0.0982022	1	10.8776	10.7957	-0.0819227	1	10.995	10.5774	-0.41759	0.677139
12	95	12_95	YBR161W	CSH1	Mannosylinositol phosphorylceramide (MIPC) synthase catalytic subunit; forms a complex with regulatory subunit Csg2p; function in sphingolipid biosynthesis is overlapping with that of Sur1p; CSH1 has a paralog, SUR1, that arose from the whole genome duplication	1802.62	1842.57	1635.87	1857.61	1814.6	1709.49	1548.94	1656.89	0.00954884	-0.108089	-0.0787278	-0.164871	-0.317156	-0.529767	-0.640069	-0.558122	0.042037	0.063385	0.0286202	0.224492	10.8225	10.8554	0.0328939	1	10.8345	10.9194	0.0848599	1	10.5411	10.6723	0.131124	1	10.8323	11.212	0.379744	0.80668
12	121	12_121	YBR162C	TOS1	Covalently-bound cell wall protein of unknown function; identified as a cell cycle regulated SBF target gene; deletion mutants are highly resistant to treatment with beta-1,3-glucanase; has sequence similarity to YJL171C	2104.88	2220.7	1699.98	2494.21	1935.83	1657.7	1586.89	1852.58	-0.120733	-0.421615	-0.0992493	-0.428846	-0.186874	-0.216241	-0.619547	-0.294148	-0.168041	-0.228242	-0.101958	-0.00989476	11.0177	10.936	-0.0816757	1	11.1263	10.8598	-0.266453	1	10.7323	10.7215	-0.0107835	1	11.2023	11.3942	0.191901	1
12	123	12_123	YBR162W-A	YSY6	Protein of unknown function; expression suppresses a secretory pathway mutation in E. coli; has similarity to the mammalian RAMP4 protein involved in secretion	1977.37	1988.42	1700.25	1960.4	1988.51	1732.23	1645.27	1849.32	0.00809797	-0.198886	-0.0473939	-0.0841041	-0.315705	-0.43897	-0.671403	-0.638889	-0.0345752	-0.0609789	-0.0225413	0.223573	10.9448	10.9742	0.0293929	1	10.8967	10.9335	0.036778	1	10.6825	10.7736	0.0911178	1	10.9584	11.3953	0.43692	0.575344
12	127	12_127	YBR164C	ARL1	Soluble GTPase with a role in regulation of membrane traffic; regulates potassium influx; role in membrane organization at trans-Golgi network; G protein of the Ras superfamily, similar to ADP-ribosylation factor	1811.38	1792.7	1650.19	1704.52	1761.31	1794.36	1653.2	1738.93	-0.0404203	0.00133483	0.00262616	0.0288212	-0.267187	-0.639191	-0.721423	-0.751815	0.0412756	0.166578	0.115499	0.375931	10.8443	10.8087	-0.0355248	1	10.7704	10.9692	0.198739	1	10.6806	10.7845	0.10383	1	10.7221	11.3057	0.583614	0.150165
12	129	12_129	YBR165W	UBS1	Ubiquitin-conjugating enzyme suppressor that regulates Cdc34p; functions as a general positive regulator of Cdc34p activity; nuclear protein that may represent a link between nucleocytoplasmic transport and ubiquitin ligase activity	1988.33	1944.06	1718.99	1866.91	1920.64	1920.3	1653.15	2152.88	-0.0499398	-0.0177329	-0.0563057	0.205514	-0.257667	-0.620123	-0.662491	-0.928508	-0.0642244	0.064622	-0.0189625	0.440346	11.0086	10.9291	-0.0795763	1	10.8568	11.085	0.228162	1	10.7775	10.7884	0.0108543	1	10.8166	11.5941	0.777502	0.0172537
12	131	12_131	YBR166C	TYR1	Prephenate dehydrogenase involved in tyrosine biosynthesis; expression is dependent on phenylalanine levels	1903.39	1919.21	1597.53	1814.21	1839.58	1520.28	1493.61	1313.65	-0.0491672	-0.335975	-0.0969752	-0.465453	-0.25844	-0.301882	-0.621821	-0.257541	-0.00134859	-0.0751347	0.013648	0.0544075	10.9519	10.8665	-0.0854009	1	10.8755	10.7452	-0.13027	1	10.6416	10.6422	0.000515283	1	10.7913	10.8997	0.108428	1
11	366	11_366	YBR168W	PEX32	Peroxisomal integral membrane protein; involved in negative regulation of peroxisome size; partially functionally redundant with Pex31p; genetic interactions suggest action at a step downstream of steps mediated by Pex28p and Pex29p	2310.75	2114.1	1972.83	1995.63	2119.71	1891.65	1641.72	1170.87	-0.124438	-0.160323	-0.264914	-0.768754	-0.183169	-0.477534	-0.453883	0.0457605	-0.236151	-0.138863	-0.265866	-0.211428	11.1812	11.0613	-0.119855	1	11.0365	11.0459	0.00941648	1	10.9441	10.774	-0.170112	1	10.9237	10.7332	-0.190458	1
11	368	11_368	YBR169C	SSE2	Member of the heat shock protein 70 (HSP70) family; may be involved in protein folding; localized to the cytoplasm; SSE2 has a paralog, SSE1, that arose from the whole genome duplication	2119.8	1800.58	1769.66	1758.79	1999.84	1699.08	1692.3	1628.47	-0.0840055	-0.0836584	-0.064451	-0.111003	-0.223602	-0.554198	-0.654346	-0.61199	-0.0191835	0.081045	0.039964	0.259839	11.0549	11.0003	-0.0546057	1	10.7297	10.899	0.169364	1	10.7802	10.8143	0.0340614	1	10.7784	11.1798	0.401458	0.662034
12	133	12_133	YBR170C	NPL4	Substrate-recruiting cofactor of the Cdc48p-Npl4p-Ufd1p segregase; assists Cdc48p in the dislocation of misfolded, polyubiquitinated ERAD substrates that are subsequently delivered to the proteasome for degradation; also involved in the regulated destruction of resident ER membrane proteins, such as HMG-CoA reductase (Hmg1/2p) and cytoplasmic proteins (Fbp1p); role in mobilizing membrane bound tr…	1993.84	1952.89	1639.57	1837.52	1890.11	1428.98	1449.86	1176.06	-0.0770377	-0.450354	-0.177286	-0.643357	-0.23057	-0.187502	-0.54151	-0.0796363	-0.0314065	-0.145906	-0.0480101	-0.0376559	10.9797	10.9152	-0.0645085	1	10.8541	10.6648	-0.189356	1	10.6898	10.5897	-0.100037	1	10.7489	10.7181	-0.0307236	1
12	135	12_135	YBR171W	SEC66	Non-essential subunit of Sec63 complex; with Sec61 complex, Kar2p/BiP and Lhs1p forms a channel competent for SRP-dependent and post-translational SRP-independent protein targeting and import into the ER; other members are Sec63p, Sec62p, and Sec72p	1978.25	1998.39	1860.41	1933.27	1916.09	1593.67	1701.49	1223.41	-0.0460416	-0.326309	-0.128752	-0.659701	-0.261566	-0.311547	-0.590044	-0.0632926	-0.0706114	-0.133749	-0.0746569	-0.0862425	10.9837	10.9373	-0.0464167	1	10.9039	10.7844	-0.119529	1	10.8388	10.8316	-0.00714692	1	10.8713	10.801	-0.070355	1
12	137	12_137	YBR172C	SMY2	GYF domain protein; involved in COPII vesicle formation; interacts with the Sec23p/Sec24p subcomplex; overexpression suppresses the temperature sensitivity of a myo2 mutant; similar to S. pombe Mpd2; SMY2 has a paralog, SYH1, that arose from the whole genome duplication	2078.31	2228.64	1807.82	2123.33	1919.43	2081.64	1704.6	2116.08	-0.114675	-0.0983987	-0.0847639	-0.00492863	-0.192932	-0.539457	-0.634033	-0.718065	-0.17357	-0.0491006	-0.101478	0.237436	11.058	10.9306	-0.127367	1	11.0804	11.21	0.129558	1	10.7914	10.8304	0.0389684	1	10.9379	11.6082	0.670333	0.101155
13	194	13_194	YBR173C	UMP1	Chaperone required for correct maturation of the 20S proteasome; short-lived chaperone; may inhibit premature dimerization of proteasome half-mers; degraded by proteasome upon completion of its assembly	2167.7	2181.34	1738.81	2189.7	2250.5	2027.8	1940.09	1859.63	0.0540562	-0.105249	0.157938	-0.235603	-0.361663	-0.532607	-0.876735	-0.48739	-0.070959	-0.064311	0.0599181	0.0817827	11.0856	11.1551	0.0695602	1	11.097	11.1398	0.0427788	1	10.6714	11.0013	0.329939	1	11.0063	11.4059	0.399595	0.716586
3	18	3_18	YBR174C		Dubious open reading frame; unlikely to encode a functional protein, based on available experimental and comparative sequence data; partially overlaps the verified ORF YBR175W; null mutant is viable and sporulation defective	2116.87	2034.03	1906.75	2038.38	2100.14	1551.17	1773.57	1406.25	-0.011441	-0.39077	-0.104403	-0.53525	-0.296166	-0.247086	-0.614394	-0.187744	-0.0871816	-0.204544	-0.0972454	-0.0569174	11.0385	11.0588	0.0202925	1	10.9869	10.7763	-0.210596	1	10.8954	10.868	-0.0273623	1	10.9767	11.0276	0.0508861	1
3	22	3_22	YBR175W	SWD3	Essential subunit of the COMPASS (Set1C) complex; COMPASS methylates histone H3 on lysine 4 and is required in transcriptional silencing near telomeres; WD40 beta propeller superfamily member and ortholog of mammalian WDR5	2181.78	2036.14	1824.58	1919.1	2063.61	1747	1671.45	1278.92	-0.0802961	-0.220838	-0.126392	-0.585128	-0.227311	-0.417018	-0.592404	-0.137865	-0.108544	-0.0868432	-0.087626	-0.0631615	11.1043	11.0378	-0.0664948	1	11.0198	10.9438	-0.0759495	1	10.8423	10.8048	-0.037456	1	10.895	10.849	-0.0459907	1
3	24	3_24	YBR176W	ECM31	Ketopantoate hydroxymethyltransferase; required for pantothenic acid biosynthesis, converts 2-oxoisovalerate into 2-dehydropantoate	1730.34	2035.16	1671.17	2022.09	1698.25	1567.53	1419.37	916.055	-0.0269908	-0.376437	-0.235451	-1.14148	-0.280616	-0.261419	-0.483346	0.418487	-0.0156168	-0.123258	-0.0998137	-0.236898	10.7748	10.7537	-0.0211266	1	10.9979	10.7704	-0.227406	1	10.7097	10.5542	-0.155473	1	10.9501	10.387	-0.563107	0.0600351
3	50	3_50	YBR177C	EHT1	Acyl-coenzymeA:ethanol O-acyltransferase; plays a minor role in medium-chain fatty acid ethyl ester biosynthesis; possesses short-chain esterase activity; localizes to lipid particles and the mitochondrial outer membrane; EHT1 has a paralog, EEB1, that arose from the whole genome duplication	1940.44	1834.65	1773.02	1971.04	1952.33	1230.64	1598.86	330.288	0.00880913	-0.575709	-0.149076	-2.57353	-0.316416	-0.0621472	-0.569721	1.85054	0.00791331	-0.22373	-0.0484586	-0.523142	10.9274	10.9573	0.0298706	1	10.8662	10.4486	-0.417658	1	10.7792	10.721	-0.0582531	1	10.9309	8.81242	-2.11851	3.36854e-07
3	52	3_52	YBR178W		Dubious open reading frame; unlikely to encode a functional protein, based on available experimental and comparative sequence data; partially overlaps the verified gene YBR177C	1970.16	1861.2	1846.02	1998.13	1985.45	1903.74	1761.4	1377.54	0.0111472	0.0325835	-0.0676613	-0.536226	-0.318754	-0.67044	-0.651135	-0.186768	-0.0119742	0.109063	-0.0165583	-0.0161859	10.9622	10.9836	0.0214244	1	10.8465	11.0562	0.209662	1	10.8306	10.8761	0.0455497	1	10.9685	10.9684	-3.90857e-05	1
3	54	3_54	YBR179C	FZO1	Mitofusin; integral membrane protein involved in mitochondrial outer membrane tethering and fusion; role in mitochondrial genome maintenance; efficient tethering and degradation of Fzo1p requires an intact N-terminal GTPase domain; targeted for destruction by the ubiquitin ligase SCF-Mdm30p and the cytosolic ubiquitin-proteasome system	1699.36	1380.3	1149.65	1384.3	1623.21	67.4131	266.951	0	-0.0661015	-4.33561	-2.10241	-10.436	-0.241506	3.69775	1.38361	9.71299	0.199277	-0.628539	-0.487374	-0.523052	10.729	10.6876	-0.0414215	1	10.4559	6.08441	-4.37151	2.30949e-08	10.2139	8.13864	-2.07526	8.67218e-10	10.4086	-0.275342	-10.684	1.74363e-10
3	56	3_56	YBR180W	DTR1	Putative dityrosine transporter of the major facilitator superfamily; member of the 12-spanner drug:H(+) antiporter DHA1 family; required for spore wall synthesis; sequence similarity to QDR1 and QDR3, and the triple mutant dtr1 qdr1 qdr3 exhibits reduced dityrosine fluorescence relative to the single mutants; expressed during sporulation	2033.86	1858.75	1744.44	2025.94	1981.22	1659.86	1721.13	1239.96	-0.037811	-0.163181	-0.0193951	-0.707841	-0.269796	-0.474675	-0.699401	-0.0151527	-0.0883609	-0.0591	-0.0247689	-0.123136	10.9923	10.9749	-0.017419	1	10.7509	10.8725	0.121629	1	10.718	10.8267	0.108701	1	10.9945	10.8385	-0.155948	1
3	58	3_58	YBR181C	RPS6B	Protein component of the small (40S) ribosomal subunit; homologous to mammalian ribosomal protein S6, no bacterial homolog; RPS6B has a paralog, RPS6A, that arose from the whole genome duplication	1630.67	1044.08	1066.8	1304.59	1600.06	1038	746.252	724.829	-0.0273163	-0.00842473	-0.514969	-0.847003	-0.280291	-0.629431	-0.203827	0.124009	0.342715	0.421992	0.0917022	0.113778	10.6667	10.6643	-0.00241227	1	9.99697	10.2142	0.21725	1	10.0116	9.70402	-0.307555	1	10.3981	10.0114	-0.386728	0.781823
3	60	3_60	YBR182C	SMP1	MADS-box transcription factor involved in osmotic stress response; SMP1 has a paralog, RLM1, that arose from the whole genome duplication	1966.32	1713.82	1691.77	1899.8	1923.52	2073.38	1842.04	2394.8	-0.0317378	0.274617	0.1227	0.333899	-0.275869	-0.912473	-0.841497	-1.05689	-0.0176441	0.317385	0.14082	0.571459	10.9332	10.9275	-0.00575702	1	10.6135	11.1999	0.586374	0.72451	10.6702	10.9482	0.27795	1	10.815	11.7534	0.938332	0.000469568
14	56	14_56	YBR182C-A		Putative protein of unknown function; identified by gene-trapping, microarray-based expression analysis, and genome-wide homology searching	2419.4	2750.13	2298.22	2393.18	2411.18	2269.31	1675.89	2475.46	-0.00490848	-0.277138	-0.455359	0.0487517	-0.302699	-0.360718	-0.263437	-0.771745	-0.29562	-0.332807	-0.500895	0.140234	11.1499	11.2621	0.112237	1	11.4408	11.3004	-0.140413	1	11.2161	10.8226	-0.393529	1	11.2361	11.8262	0.590158	0.0154954
3	62	3_62	YBR183W	YPC1	Alkaline ceramidase; also has reverse (CoA-independent) ceramide synthase activity; catalyzes both breakdown and synthesis of phytoceramide; overexpression confers fumonisin B1 resistance; YPC1 has a paralog, YDC1, that arose from the whole genome duplication	2072.96	1894.01	1796.26	1883.27	2088.59	1097.82	1629.13	75.2707	0.0108384	-0.786257	-0.140811	-4.62673	-0.318446	0.148401	-0.577986	3.90374	0.00786388	-0.316197	-0.0446695	-0.651759	11.021	11.049	0.0279938	1	10.8141	10.276	-0.538137	0.813352	10.7798	10.7654	-0.0144151	1	10.8479	6.74456	-4.10337	6.33139e-12
3	64	3_64	YBR184W		Putative protein of unknown function; YBR184W is not an essential gene	1981.05	1795.13	1712.45	1793.23	2029.53	913.573	1511.93	760.242	0.0348607	-0.97372	-0.179557	-1.23694	-0.342468	0.335864	-0.53924	0.513944	0.0587347	-0.356485	-0.0364075	-0.244287	10.9377	11.0097	0.0720002	1	10.7105	9.96194	-0.748594	0.179691	10.7112	10.6411	-0.0700735	1	10.7125	10.102	-0.61049	0.144295
3	66	3_66	YBR185C	MBA1	Membrane-associated mitochondrial ribosome receptor; forms a complex with Mdm38p that may facilitate recruitment of mRNA-specific translational activators to ribosomes; possible role in protein export from the matrix to inner membrane	1824.83	1705.73	1608.49	1636.18	1845.81	397.26	1074.57	30.7929	0.0164852	-2.09945	-0.581506	-5.68636	-0.324092	1.4616	-0.137291	4.96337	0.106419	-0.578152	-0.193514	-0.607448	10.8386	10.8627	0.0240934	1	10.6095	8.8199	-1.78959	4.21791e-05	10.5314	10.167	-0.364329	1	10.7477	4.68268	-6.065	0.000183422
3	68	3_68	YBR186W	PCH2	Hexameric ring ATPase that remodels chromosome axis protein Hop1p; nucleolar component of the pachytene checkpoint, which prevents chromosome segregation when recombination and chromosome synapsis are defective; also represses meiotic interhomolog recombination in rDNA; required for meiotic double-stranded break formation	2085.51	2021.71	1872.69	1930.78	2039.26	2168.56	1794.97	1826.82	-0.0323419	0.101118	-0.0611131	-0.0798092	-0.275265	-0.738974	-0.657683	-0.643184	-0.0766906	0.127684	-0.0453202	0.216488	11.0189	11.007	-0.0118325	1	10.9336	11.2663	0.332713	1	10.8351	10.9042	0.0690734	1	10.8597	11.3588	0.499058	0.284319
3	70	3_70	YBR187W	GDT1	Protein of unknown function involved in calcium homeostasis; localizes to the cis- and medial-Golgi apparatus; GFP-fusion protein localizes to the vacuole; TMEM165, a human gene which causes Congenital Disorders of Glycosylation is orthologous and functionally complements the null allele; expression pattern and physical interactions suggest a possible role in ribosome biogenesis; expression reduc…	2023.32	1875.82	1734.82	1830.34	2002.13	1691.18	1483.68	170.434	-0.0151782	-0.149405	-0.225465	-3.41717	-0.292429	-0.488451	-0.493331	2.69418	0.0128422	0.0263535	-0.0745028	-0.5827	10.9667	10.9907	0.0239825	1	10.8453	10.9041	0.058788	1	10.7525	10.627	-0.125513	1	10.785	7.80112	-2.98383	3.22088e-07
3	72	3_72	YBR188C	NTC20	Member of the NineTeen Complex (NTC); this complex contains Prp19p and stabilizes U6 snRNA in catalytic forms of the spliceosome containing U2, U5, and U6 snRNAs	2364.73	1800.37	1897.69	1696.91	2234.87	2025.35	2057.17	1674.14	-0.0814523	0.169785	0.116356	-0.0194858	-0.226155	-0.807641	-0.835153	-0.703508	-0.06704	0.21799	0.120567	0.286241	11.1853	11.1535	-0.0317961	1	10.6135	11.1574	0.543861	1	10.9297	11.0899	0.160119	1	10.7051	11.2584	0.553352	0.218424
11	28	11_28	YBR189W	RPS9B	Protein component of the small (40S) ribosomal subunit; homologous to mammalian ribosomal protein S9 and bacterial S4; RPS9B has a paralog, RPS9A, that arose from the whole genome duplication	889.619	1193.65	1058.03	1267.4	978.382	823.961	363.041	903.852	0.137063	-0.534195	-1.54057	-0.487254	-0.44467	-0.103661	0.821774	-0.235739	0.507109	0.159191	-0.221049	0.30306	9.72197	9.95626	0.234289	1	10.174	9.81946	-0.354574	1	9.98596	8.51016	-1.4758	0.00440679	10.3126	10.3248	0.0121638	1
12	67	12_67	YBR191W	RPL21A	Ribosomal 60S subunit protein L21A; homologous to mammalian ribosomal protein L21, no bacterial homolog; RPL21A has a paralog, RPL21B, that arose from the whole genome duplication	1494.41	685.055	679.15	852.079	1484.12	242.209	337.213	374.64	-0.00996286	-1.49613	-1.00792	-1.18333	-0.297644	0.858272	0.289124	0.460335	0.540992	-0.0515885	0.0661336	0.126833	10.4831	10.5487	0.0656108	1	8.99211	8.10602	-0.886087	0.749641	9.21393	8.46652	-0.747414	1	9.67745	9.15624	-0.521208	0.415509
3	98	3_98	YBR194W	AIM4	Protein proposed to be associated with the nuclear pore complex; null mutant is viable, displays elevated frequency of mitochondrial genome loss and is sensitive to freeze-thaw stress	1612.15	1758.78	1704.21	1866.96	1535.07	920.522	1064.17	0	-0.0706354	-0.933304	-0.678863	-10.8672	-0.236972	0.295448	-0.0399333	10.1443	0.0335861	-0.29978	-0.250009	-0.635625	10.5883	10.6118	0.0235027	1	10.7667	10.0226	-0.744111	0.260059	10.6979	10.1181	-0.57985	1	10.7951	-0.289505	-11.0846	1.57694e-10
3	100	3_100	YBR195C	MSI1	Subunit of chromatin assembly factor I (CAF-1); chromatin assembly by CAF-1 affects multiple processes including silencing at telomeres, mating type loci, and rDNA; maintenance of kinetochore structure; deactivation of DNA damage checkpoint after DNA repair; chromatin dynamics during transcription; and repression of divergent noncoding transcription; Msi1p localizes to nucleus and cytoplasm and i…	2066.44	1990.34	1779.09	2231.78	1960.96	1498.52	1625.57	190.845	-0.07555	-0.409243	-0.130116	-3.54082	-0.232057	-0.228614	-0.588681	2.81783	-0.119509	-0.204565	-0.103395	-0.653809	11.0362	10.9593	-0.0768995	1	10.9926	10.6169	-0.375671	1	10.7815	10.7549	-0.0265791	1	11.0395	7.97084	-3.06866	2.95713e-06
14	58	14_58	YBR196C-A		Putative protein of unknown function; identified by fungal homology and RT-PCR	1511.72	1576.75	1354.2	1687.91	1286.33	1276.76	865.549	1971.43	-0.232764	-0.304257	-0.645156	0.223883	-0.0748435	-0.333599	-0.0736406	-0.946876	0.0142633	0.060018	-0.157267	0.58906	10.4214	10.366	-0.0553496	1	10.7141	10.5111	-0.202975	1	10.2839	9.84103	-0.442917	1	10.6125	11.4856	0.873016	0.212707
14	60	14_60	YBR196C-B		Putative protein of unknown function; identified by expression profiling and mass spectrometry	2189.83	2447.19	1913.18	2137.78	2140.19	2180.95	1688.98	2570.96	-0.0330661	-0.166096	-0.179724	0.266079	-0.274541	-0.47176	-0.539072	-0.989073	-0.15996	-0.127928	-0.199811	0.415684	11.0351	11.0863	0.0511497	1	11.1951	11.2583	0.0632788	1	10.9269	10.8106	-0.116353	1	10.9324	11.8715	0.939087	0.000211285
3	102	3_102	YBR197C		Protein of unknown function; green fluorescent protein (GFP)-fusion protein localizes to the cytoplasm and nucleus; YBR197C is not an essential gene; relative distribution to the nucleus increases upon DNA replication stress; YBR197C has a paralog, YPL077C, that arose from the whole genome duplication	2005.08	1884.35	1783.56	2138.15	2049.33	772.182	1496.6	82.4542	0.0314813	-1.28596	-0.252916	-4.67991	-0.339089	0.648099	-0.46588	3.95692	-0.031827	-0.534621	-0.164131	-0.69068	10.9855	11.0241	0.038643	1	10.8265	9.75231	-1.07416	0.0122957	10.7636	10.6555	-0.10816	1	11.0124	5.82434	-5.18805	0.00047639
3	104	3_104	YBR199W	KTR4	Glycosyltransferase involved in protein glycosylation; transfers GDP-mannose to methyl-alpha-mannoside in vitro; member of the KRE2/MNT1 mannosyltransferase family of type II membrane proteins with a short cytoplasmic N-terminus, a membrane-spanning region and a highly conserved catalytic lumenal domain	2111.66	2202.2	1869.03	2247.87	2030.43	2085.65	1990.3	2019.34	-0.0565684	-0.0784091	0.0906508	-0.1546	-0.251039	-0.559447	-0.809447	-0.568393	-0.167481	-0.0646383	-0.00985584	0.117119	11.0541	11.0173	-0.0368983	1	11.0106	11.2	0.189379	1	10.8305	11.0573	0.226792	1	11.1219	11.4859	0.363992	0.886854
3	106	3_106	YBR200W	BEM1	Protein containing SH3-domains; involved in establishing cell polarity and morphogenesis; functions as a scaffold protein for complexes that include Cdc24p, Ste5p, Ste20p, and Rsr1p	2009.47	1941.36	1736.19	2200.12	1972.52	926.51	1387.79	812.696	-0.0267643	-1.06638	-0.322933	-1.43568	-0.280843	0.42852	-0.395864	0.712684	-0.069234	-0.464421	-0.201004	-0.357743	10.9305	10.9648	0.0343271	1	10.8245	10.0101	-0.814362	0.106023	10.7498	10.4959	-0.253837	1	11.1072	10.1238	-0.983356	0.00187123
14	62	14_62	YBR200W-A		Putative protein of unknown function; identified by fungal homology and RT-PCR	2481.48	2619.97	2223.51	2489.31	2357.09	2140.06	1795.26	1918.35	-0.0741636	-0.291775	-0.308492	-0.375707	-0.233444	-0.346081	-0.410304	-0.347286	-0.370979	-0.366798	-0.44996	-0.143324	11.209	11.2275	0.0184731	1	11.3853	11.2426	-0.142662	1	11.1556	10.8944	-0.261218	1	11.2891	11.2742	-0.0149214	1
14	40	14_40	YBR201W	DER1	ER membrane protein that promotes export of misfolded polypeptides; required for ER-associated protein degradation of misfolded or unassembled proteins; initiates export of aberrant polypeptides from ER lumen by threading them into the ER membrane and routing them to Hrd1p for ubiquitylation; N- and C- termini protrude into the cytoplasm; similar to Dfm1p; homolog of mammalian derlin-1	2155.99	2217.46	1887.75	1999.98	2299.04	1943.21	1787.36	1086.57	0.0926398	-0.190376	-0.0787933	-0.879603	-0.400247	-0.44748	-0.640003	0.156609	-0.0302796	-0.106377	-0.0970946	-0.215522	11.0506	11.1912	0.140606	1	11.1143	11.0907	-0.0236073	1	10.902	10.8942	-0.00777051	1	10.9746	10.6683	-0.306267	1
3	108	3_108	YBR201W	DER1	ER membrane protein that promotes export of misfolded polypeptides; required for ER-associated protein degradation of misfolded or unassembled proteins; initiates export of aberrant polypeptides from ER lumen by threading them into the ER membrane and routing them to Hrd1p for ubiquitylation; N- and C- termini protrude into the cytoplasm; similar to Dfm1p; homolog of mammalian derlin-1	1956.82	1855.94	1745.18	1931.52	1960.61	1984.4	1842.41	1596.6	0.00278988	0.0965008	0.0781818	-0.274574	-0.310397	-0.734357	-0.796978	-0.448419	-0.0109144	0.161591	0.0915544	0.125764	10.9541	10.9633	0.00922598	1	10.7901	11.1241	0.334053	1	10.7758	10.9399	0.164132	1	10.9408	11.143	0.202262	1
3	110	3_110	YBR203W	COS111	Protein required for antifungal drug ciclopirox olamine resistance; not related to the subtelomerically-encoded COS family; the authentic, non-tagged protein is detected in highly purified mitochondria in high-throughput studies	1906.45	1639.85	1713.35	1679.92	1539.2	411.056	1328.8	83.9133	-0.308532	-1.99354	-0.366445	-4.30712	0.000924326	1.35568	-0.352352	3.58412	-0.109955	-0.571349	-0.097662	-0.584785	10.8948	10.6175	-0.277252	1	10.6811	8.80859	-1.87253	4.1175e-05	10.725	10.4766	-0.248407	1	10.6261	6.59862	-4.02747	0.000340842
3	112	3_112	YBR204C	LDH1	Serine hydrolase; exhibits active esterase plus weak triacylglycerol lipase activities; proposed role in lipid homeostasis, regulating phospholipid and non-polar lipid levels and required for mobilization of LD-stored lipids; localizes to the lipid droplet (LD) surface; contains a classical serine containing catalytic triad (GxSxG motif)	2040.62	1881.4	1821.21	1778.36	2033.08	2098.66	1803.63	2116.97	-0.00533857	0.157581	-0.0139849	0.251322	-0.302269	-0.795437	-0.704812	-0.974316	-0.00198638	0.220901	0.0400439	0.49964	11.0108	11.0127	0.00194406	1	10.8597	11.2077	0.347976	1	10.8303	10.9096	0.0792617	1	10.7606	11.5409	0.780259	0.00298691
3	114	3_114	YBR205W	KTR3	Putative alpha-1,2-mannosyltransferase; involved in O- and N-linked protein glycosylation; member of the KRE2/MNT1 mannosyltransferase family; Svp26p mediates uptake of Ktr3p into COPII vesicles; relocalizes from nucleus to vacuole upon DNA replication stress	2005.03	1904.52	1756.45	1784.81	1993.73	1253.46	1598.02	152.091	-0.00815146	-0.603126	-0.136296	-3.54412	-0.299456	-0.0347302	-0.5825	2.82112	-0.013204	-0.244742	-0.0493334	-0.611969	10.9879	10.988	0.000104359	1	10.8588	10.4299	-0.428922	1	10.7845	10.7325	-0.0519513	1	10.7023	7.78418	-2.91808	2.76109e-07
3	116	3_116	YBR206W		Dubious open reading frame; unlikely to encode a functional protein, based on available experimental and comparative sequence data; partially overlaps the verified gene KTR3	2008.59	1942.95	1801.86	1827.15	1983.47	1406.75	1615.71	65.9275	-0.0181449	-0.465595	-0.157224	-4.77164	-0.289462	-0.172261	-0.561572	4.04865	-0.0177512	-0.176779	-0.0602338	-0.659496	10.9745	10.9821	0.00758698	1	10.8959	10.6221	-0.273808	1	10.8021	10.7548	-0.0472987	1	10.7717	6.28771	-4.48402	2.28013e-09
3	118	3_118	YBR207W	FTH1	Putative high affinity iron transporter; involved in transport of intravacuolar stores of iron; forms complex with Fet5p; expression is regulated by iron; proposed to play indirect role in endocytosis; protein abundance increases in response to DNA replication stress	2017.21	1928.33	1850.94	1881.02	2026.86	1819.64	1745.98	615.534	0.00687755	-0.083652	-0.0841742	-1.61003	-0.314485	-0.554204	-0.634622	0.887034	-0.00388504	0.0397636	-0.0168865	-0.370709	10.9633	11.0052	0.0419592	1	10.9208	10.9918	0.0709789	1	10.8554	10.8745	0.0190269	1	10.8416	9.8121	-1.02955	0.000404928
3	120	3_120	YBR208C	DUR1,2	Urea amidolyase; contains both urea carboxylase and allophanate hydrolase activities, degrades urea to CO2 and NH3; expression sensitive to nitrogen catabolite repression and induced by allophanate, an intermediate in allantoin degradation; protein abundance increases in response to DNA replication stress	2047.47	1748.53	1886.88	1569.98	2251.55	1478.39	1760.41	803.888	0.13701	-0.241962	-0.100039	-0.964809	-0.444617	-0.395894	-0.618758	0.241815	0.0992066	-0.0510184	-0.0194017	-0.180234	11.0177	11.1732	0.155542	1	10.6686	10.6925	0.0239811	1	10.8857	10.876	-0.00963342	1	10.524	10.2108	-0.313165	0.954319
3	146	3_146	YBR209W		Dubious open reading frame; unlikely to encode a functional protein, based on available experimental and comparative sequence data; YBR209W is not an essential gene	2065.25	1879.29	1710.64	2035.68	2052.68	1811.48	1673.63	1966.78	-0.00880338	-0.0529921	-0.0315414	-0.0496441	-0.298804	-0.584864	-0.687255	-0.673349	-0.060429	0.0191117	-0.0252995	0.236608	11.0423	11.027	-0.0153186	1	10.8572	10.9874	0.130245	1	10.7426	10.8253	0.0826867	1	10.9817	11.4795	0.49785	0.196635
3	148	3_148	YBR210W	ERV15	Protein involved in export of proteins from the endoplasmic reticulum; ERV15 has a paralog, ERV14, that arose from the whole genome duplication	2048.16	2024.62	1870.46	2319.87	2062.75	1536.95	1784.27	418.151	0.0102352	-0.39736	-0.0680214	-2.46913	-0.317842	-0.240496	-0.650775	1.74613	-0.0791576	-0.214297	-0.0801435	-0.571402	11.0259	11.033	0.00717672	1	10.9447	10.7718	-0.172946	1	10.8079	10.8713	0.0634516	1	11.1879	8.89614	-2.29175	0.00305571
3	150	3_150	YBR212W	NGR1	RNA binding protein that negatively regulates growth rate; interacts with the 3' UTR of the mitochondrial porin (POR1) mRNA and enhances its degradation; overexpression impairs mitochondrial function; interacts with Dhh1p to mediate POR1 mRNA decay; expressed in stationary phase	1564.16	2088.98	1848.79	2034.68	1799.65	1412.71	1683.54	622.49	0.202202	-0.564003	-0.135007	-1.70707	-0.50981	-0.0738535	-0.583789	0.984078	0.156336	-0.214654	-0.0358054	-0.382003	10.6059	10.835	0.229163	1	10.9674	10.6293	-0.33802	1	10.8297	10.8182	-0.0114991	1	10.9772	9.82747	-1.14973	1.30959e-05
3	154	3_154	YBR214W	SDS24	Protein involved in cell separation during budding; one of two S. cerevisiae homologs (Sds23p and Sds24p) of the S. pombe Sds23 protein, which is implicated in APC/cyclosome regulation; may play an indirect role in fluid-phase endocytosis; protein abundance increases in response to DNA replication stress; SDS24 has a paralog, SDS23, that arose from the whole genome duplication	2136.91	2052.36	2042.78	2475.9	2142.95	2087.79	1929.5	2177.69	0.00407131	0.0246784	-0.0822663	-0.185075	-0.311679	-0.662534	-0.63653	-0.537918	-0.131039	0.00119526	-0.134817	0.0949785	11.0592	11.0917	0.032512	1	10.9895	11.2053	0.215753	1	11.0125	11.0023	-0.0101417	1	11.2684	11.6149	0.346503	1
3	156	3_156	YBR215W	HPC2	Subunit of the HIR complex; HIR is a nucleosome assembly complex involved in regulation of histone gene transcription; mutants display synthetic defects with subunits of FACT, a complex that allows passage of RNA Pol II through nucleosomes	1961.69	1686.86	1724.68	1924.69	1647.92	1761.9	1541.02	1262.87	-0.251316	0.0627556	-0.162339	-0.607528	-0.056291	-0.700612	-0.556458	-0.115466	-0.160909	0.14752	-0.059328	-0.0364677	10.9368	10.7006	-0.236225	1	10.7272	10.9608	0.233569	1	10.7635	10.6808	-0.0826784	1	10.9061	10.7948	-0.111387	1
3	158	3_158	YBR216C	YBP1	Protein involved in cellular response to oxidative stress; required for oxidation of specific cysteine residues of transcription factor Yap1p, resulting in nuclear localization of Yap1p in response to stress; YBP1 has a paralog, YBP2, that arose from the whole genome duplication	2011.22	1851.21	1756.75	1832.75	1962.5	1945.47	1710.53	1711.09	-0.0353622	0.0716129	-0.0384478	-0.0990386	-0.272245	-0.709469	-0.680349	-0.623955	-0.00790064	0.16944	0.0372961	0.252967	10.9708	10.9685	-0.0022738	1	10.8583	11.1052	0.246928	1	10.8018	10.8267	0.0249233	1	10.8396	11.3104	0.470761	0.193715
3	160	3_160	YBR217W	ATG12	Ubiquitin-like modifier involved in autophagy and the Cvt pathway; conserved; conjugated to Atg5p to form a complex involved in Atg8p lipidation; Atg5p-Atg12p cojugate also forms a complex with Atg16p; the Atg5-Atg12/Atg16 complex binds to membranes and is essential for autophagosome formation	2054.28	1876.26	1750.57	1757.12	1980.33	1117.01	1385.68	212.49	-0.0528636	-0.747697	-0.337015	-3.0418	-0.254744	0.109841	-0.381782	2.3188	-0.013501	-0.280611	-0.138958	-0.555451	10.9809	10.9761	-0.00482252	1	10.8672	10.3091	-0.558064	0.451968	10.7592	10.5415	-0.217709	1	10.7834	8.34461	-2.43878	4.59125e-10
3	162	3_162	YBR218C	PYC2	Pyruvate carboxylase isoform; cytoplasmic enzyme that converts pyruvate to oxaloacetate; differentially regulated than isoform Pyc1p; mutations in the human homolog are associated with lactic acidosis; PYC2 has a paralog, PYC1, that arose from the whole genome duplication	1956.36	1796.69	1714.15	1753.37	1974.29	1829.52	1579.85	1461.83	0.0131555	0.0261109	-0.117633	-0.262192	-0.320763	-0.663967	-0.601164	-0.460802	0.0617423	0.169281	0.0197719	0.178158	10.9078	10.9754	0.0676271	1	10.7745	11.0237	0.249168	1	10.7001	10.7237	0.0235775	1	10.8068	11.0575	0.250683	1
3	164	3_164	YBR219C		Putative protein of unknown function; YBR219C is not an essential gene	1916.16	1765.81	1573.96	1733.24	1897.31	517.209	1182.03	67.1113	-0.0142492	-1.76954	-0.412834	-4.67026	-0.293358	1.13169	-0.305963	3.94727	0.0629146	-0.538016	-0.131692	-0.60289	10.8874	10.9133	0.0259011	1	10.7472	9.17706	-1.57015	1.11442e-05	10.5438	10.2861	-0.257655	1	10.7908	6.42682	-4.36398	6.09127e-06
3	166	3_166	YBR220C		Putative protein of unknown function; YBR220C is not an essential gene	1899.46	1759.53	1641.05	1740.9	1914.33	2004.7	1837.5	1731.49	0.0112445	0.188095	0.163035	-0.00781652	-0.318852	-0.825951	-0.881832	-0.715177	0.0742024	0.302708	0.230965	0.348573	10.8873	10.9264	0.0391116	1	10.7397	11.1493	0.409618	1	10.6487	10.937	0.288343	1	10.8087	11.3081	0.499382	0.0455745
3	168	3_168	YBR221C	PDB1	E1 beta subunit of the pyruvate dehydrogenase (PDH) complex; PDH is an evolutionarily conserved multi-protein complex found in mitochondria	1245.08	1346.93	653.192	1012.08	1396.64	518.798	223.884	210.636	0.165593	-1.37473	-1.54053	-2.25909	-0.4732	0.73687	0.821734	1.5361	0.549854	-0.127288	-0.201628	-0.187583	10.2625	10.4724	0.209903	1	10.2325	9.26818	-0.964373	0.241781	9.24946	7.60679	-1.64267	0.0452083	9.7808	8.10043	-1.68037	0.0246882
14	64	14_64	YBR221W-A		Putative protein of unknown function; identified by expression profiling and mass spectrometry	1720.91	1780.36	1478.55	1814.86	1785.65	1010.84	265.674	95.4498	0.0532481	-0.815992	-2.47201	-4.23473	-0.360855	0.178136	1.75322	3.51173	0.121974	-0.252742	-0.691947	-0.580986	10.6171	10.8274	0.210284	1	10.7861	10.1458	-0.640267	0.919103	10.3742	8.17465	-2.1996	0.000553113	10.8221	7.14229	-3.67977	1.45535e-06
3	194	3_194	YBR222C	PCS60	Oxalyl-CoA synthetase; capable of catalyzing conversion of oxalate to oxalyl-CoA; catalyzes first step in pathway of oxalate degradation that functions to protect yeast from inhibitory effects of oxalate; peroxisomal protein that binds mRNA; localizes to both peroxisomal peripheral membrane and matrix, expression is highly inducible by oleic acid; similar to E. coli long chain acyl-CoA synthetase	1907.8	1889.48	1601.17	1892.17	1853.44	1967.9	1724.51	1990.37	-0.0416852	0.0586382	0.107002	0.0729575	-0.265922	-0.696494	-0.825799	-0.795951	-0.0282746	0.145595	0.125316	0.360103	10.8994	10.8816	-0.0178489	1	10.8057	11.1277	0.321921	1	10.625	10.8464	0.221375	1	10.9089	11.4817	0.572711	0.0146459
3	196	3_196	YBR223C	TDP1	Tyrosyl-DNA phosphodiesterase I; hydrolyzes 3' and 5'-phosphotyrosyl bonds; involved in the repair of DNA lesions created by topoisomerase I and topoisomerase II; mutations in human homolog result in the neurodegenerative disease SCAN1	2094.02	2016.4	1960.56	2153.25	2061.16	2096.23	1792.09	1605.5	-0.0228072	0.0559892	-0.129548	-0.423272	-0.2848	-0.693845	-0.589248	-0.299722	-0.101559	0.0665373	-0.119597	-0.00575002	11.0237	11.0321	0.00846522	1	10.9601	11.2083	0.248176	1	10.9296	10.8841	-0.0455072	1	11.0662	11.0896	0.0233578	1
3	198	3_198	YBR224W		Dubious open reading frame; unlikely to encode a functional protein, based on available experimental and comparative sequence data; partially overlaps the verified gene TDP1	1870.48	1704.1	1640.47	1846.8	1890.04	543.342	1173.67	726.359	0.0150012	-1.64727	-0.482732	-1.34507	-0.322608	1.00942	-0.236065	0.622076	0.0379087	-0.552665	-0.210352	-0.279646	10.8871	10.9029	0.0157809	1	10.6672	9.19223	-1.475	0.000598845	10.6911	10.2933	-0.397829	1	10.8511	9.86395	-0.987187	0.0258541
3	200	3_200	YBR225W		Putative protein of unknown function; non-essential gene identified in a screen for mutants affected in mannosylphophorylation of cell wall components	2022.52	1963.37	1807.33	2027.78	2019.6	1949.63	1775.09	1703.59	-0.00208654	-0.0101249	-0.0259556	-0.251191	-0.305521	-0.627731	-0.692841	-0.471802	-0.0539211	0.0498721	-0.0197236	0.111866	10.9708	10.9885	0.0176624	1	10.8963	11.1106	0.214288	1	10.8367	10.8823	0.0456029	1	10.9765	11.2938	0.317343	1
3	202	3_202	YBR226C		Dubious open reading frame; unlikely to encode a functional protein, based on available experimental and comparative sequence data; partially overlaps the uncharacterized ORF YBR225W	1985.67	1886.89	1725.66	2037.04	1774.84	1969.41	1723.83	1550.4	-0.161851	0.0617241	-0.00153293	-0.393613	-0.145756	-0.69958	-0.717264	-0.329381	-0.120558	0.13474	0.0333159	0.0592045	10.9485	10.8042	-0.144303	1	10.7786	11.13	0.351472	1	10.6912	10.844	0.152784	1	10.9658	11.148	0.182203	1
3	204	3_204	YBR227C	MCX1	Non-proteolytic ATPase of the AAA family; stimulates incorporation of the pyridoxal phosphate cofactor into Hem1p (5-aminolevulinic acid synthase); localized to the mitochondrial matrix; ortholog of vertebrate CLPX, which promotes erythropoiesis	1900.82	1722.38	1604.85	1735.55	1930.82	1359.44	1373.43	1292.18	0.0225814	-0.341162	-0.224511	-0.425303	-0.330189	-0.296694	-0.494285	-0.297691	0.0918924	-0.0386227	-0.0236854	0.105251	10.8835	10.9403	0.0568025	1	10.8015	10.6073	-0.194138	1	10.6526	10.5183	-0.134287	1	10.7446	10.8994	0.15481	1
3	206	3_206	YBR228W	SLX1	Endonuclease involved in DNA recombination and repair; subunit of a complex, with Slx4p, that hydrolyzes 5' branches from duplex DNA in response to stalled or converging replication forks; function overlaps with that of Sgs1p-Top3p	2129.35	1922.15	1831.52	1925.86	2082.89	858.556	1550.29	90.7638	-0.0318159	-1.16181	-0.240355	-4.39218	-0.275791	0.523952	-0.478441	3.66919	-0.0540489	-0.478322	-0.136155	-0.667118	11.0478	11.0499	0.00212423	1	10.8364	9.95788	-0.878517	0.00650109	10.8744	10.6916	-0.182843	1	10.9148	6.13967	-4.77515	0.000530129
3	208	3_208	YBR229C	ROT2	Glucosidase II catalytic subunit; required for normal cell wall synthesis; mutations in rot2 suppress tor2 mutations, and are synthetically lethal with rot1 mutations	1931.7	1845.59	1773.7	1816.32	1958.26	769.229	847.817	197.352	0.019693	-1.2615	-1.06405	-3.19568	-0.3273	0.623649	0.345254	2.47269	0.0352775	-0.460024	-0.453446	-0.568398	10.9144	10.9584	0.0440189	1	10.7734	9.79369	-0.979749	0.0028456	10.795	9.80914	-0.985867	9.34347e-07	10.8323	7.95145	-2.88089	9.52739e-06
3	210	3_210	YBR230C	OM14	Mitochondrial outer membrane receptor for cytosolic ribosomes; integral protein of the outer membrane that interacts with the nascent chain-associated complex (NAC) bound to ribosomes, contributing to co-translational mitochondrial import; interacts with porin (Por1p) and Om45p; abundance is decreased in cells grown in glucose relative to other carbon sources	1944.65	1804.38	1717.15	1757.07	1869.79	926.648	1531.84	627.782	-0.0566099	-0.960657	-0.164644	-1.48336	-0.250997	0.322801	-0.554153	0.760369	0.00419012	-0.3443	-0.0192079	-0.30512	10.9176	10.9	-0.0175981	1	10.787	9.98426	-0.802721	0.00675385	10.7437	10.6774	-0.0662865	1	10.7767	9.7624	-1.0143	0.000386575
14	42	14_42	YBR230W-A		Putative protein of unknown function; YBR230W-A has a paralog, COQ8, that arose from the whole genome duplication	1957.38	2255.3	1776.18	1960.32	2137.79	2148.01	1512.03	1000.25	0.127139	-0.0702838	-0.232156	-0.970022	-0.434746	-0.567572	-0.48664	0.247028	0.0520063	0.0203289	-0.138889	-0.209492	10.916	11.0841	0.168117	1	11.0956	11.2393	0.143615	1	10.7278	10.6594	-0.0684121	1	10.9457	10.4417	-0.504054	0.34692
3	212	3_212	YBR231C	SWC5	Component of the SWR1 complex; complex exchanges histone variant H2AZ (Htz1p) for chromatin-bound histone H2A; protein abundance increases in response to DNA replication stress; relocalizes to the cytosol in response to hypoxia	1670.12	1196.55	1494.5	1540.83	1659.17	13.8886	32.5981	384.935	-0.00948155	-6.32974	-5.47611	-1.99821	-0.298126	5.69188	4.75731	1.27522	0.175866	-0.721032	-0.756467	-0.315899	10.6955	10.7204	0.0249183	1	10.207	3.49263	-6.71438	1.24548e-07	10.5314	4.81013	-5.72128	7.05419e-08	10.6144	9.04976	-1.56465	0.00011295
9	119	9_119	YBR232C		Dubious open reading frame; unlikely to encode a functional protein, based on available experimental and comparative sequence data	2310.31	2364.33	2000.99	2365.95	2115.62	2084.54	1832.51	1864.97	-0.126947	-0.181619	-0.12683	-0.343102	-0.18066	-0.456237	-0.591966	-0.379892	-0.316796	-0.222814	-0.257481	-0.0645892	11.0946	11.0709	-0.0236338	1	11.1987	11.1964	-0.00232975	1	10.9325	10.9395	0.00695942	1	11.2521	11.4223	0.170248	1
3	214	3_214	YBR233W	PBP2	RNA binding protein; has similarity to mammalian heterogeneous nuclear RNP K protein, involved in the regulation of telomere position effect and telomere length; relative distribution to the nucleus increases upon DNA replication stress	1963.01	1949.54	1785.51	1720.91	1976.56	1736.47	1682.53	1157.18	0.00992134	-0.166889	-0.0856494	-0.572153	-0.317529	-0.470967	-0.633147	-0.150841	0.0196922	0.00605754	0.00257039	-0.010677	10.9361	10.9726	0.0365504	1	10.9294	10.9391	0.00969535	1	10.761	10.8142	0.0532573	1	10.7335	10.71	-0.0234973	1
3	216	3_216	YBR235W	VHC1	Vacuolar membrane cation-chloride cotransporter (CCC); likely mediates K+ and Cl- cotransport into the vacuole; has a role in potassium homeostasis and salt tolerance; localizes to sites of contact between the vacuole and mitochondria (vCLAMPs); similar to mammalian electroneutral Na(+)-(K+)-C1- cotransporter family	2175.86	1601.17	1782.53	1778.54	2102.74	1180.65	1580.39	752.935	-0.0492907	-0.439232	-0.173544	-1.23899	-0.258317	-0.198624	-0.545253	0.516	0.0226847	-0.108303	-0.0117493	-0.229655	11.076	11.0662	-0.00981693	1	10.6468	10.4164	-0.230376	1	10.8035	10.7119	-0.0916279	1	10.7661	10.0388	-0.727339	0.0505385
3	242	3_242	YBR238C		Mitochondrial membrane protein; not required for respiratory growth but causes a synthetic respiratory defect in combination with rmd9 mutations; transcriptionally up-regulated by TOR; deletion increases life span; YBR238C has a paralog, RMD9, that arose from the whole genome duplication	1979.97	1921.61	1636.15	1917.61	1932.2	1797.53	1552.73	1255.05	-0.0352134	-0.0962522	-0.0754504	-0.611171	-0.272394	-0.541604	-0.643346	-0.111823	-0.0416281	0.023634	-0.0195782	-0.049574	10.9491	10.9375	-0.0115985	1	10.9023	10.9895	0.0872666	1	10.6747	10.6968	0.022072	1	10.9087	10.8609	-0.0477473	1
3	244	3_244	YBR239C	ERT1	Transcriptional regulator; involved in regulation of gluconeogenesis and fermentable carbon utilization; GFP-fusion protein localizes to cytoplasm, nucleus; null mutation affects periodicity of transcriptional and metabolic oscillation; plays role in restricting Ty1 transposition; member of the zinc cluster family of proteins, similar to Rds2p	2008.9	1924.57	1762.79	1975.89	2002.77	2028.96	1814.85	1725.04	-0.00440703	0.0761669	0.0419592	-0.195766	-0.3032	-0.714023	-0.760756	-0.527227	-0.0340901	0.13032	0.0480503	0.15962	10.9618	10.9899	0.0280872	1	10.9002	11.1579	0.257691	1	10.7949	10.9039	0.10897	1	10.9483	11.267	0.318641	1
3	246	3_246	YBR240C	THI2	Transcriptional activator of thiamine biosynthetic genes; interacts with regulatory factor Thi3p to control expression of thiamine biosynthetic genes with respect to thiamine availability; acts together with Pdc2p to respond to thiaminediphosphate demand, possibly as related to carbon source availability; zinc finger protein of the Zn(II)2Cys6 type	2101.53	1928	2035.45	2089.43	2107.4	1106.78	1661.4	278.746	0.00401909	-0.800181	-0.292787	-2.90161	-0.311626	0.162325	-0.426009	2.17862	-0.105882	-0.419434	-0.239147	-0.633736	11.0405	11.0629	0.0223913	1	10.9379	10.3218	-0.616182	0.164931	10.9671	10.7906	-0.176454	1	11.0413	8.47733	-2.56398	0.000181537
3	248	3_248	YBR241C		Putative transporter, member of the sugar porter family; green fluorescent protein (GFP)-fusion protein localizes to the vacuolar membrane; YBR241C is not an essential gene; YBR241C has a paralog, VPS73, that arose from the whole genome duplication	2057.43	1826.47	1647.49	1953.24	2077.81	1874.89	1778.84	1752.07	0.0142157	0.0377267	0.110604	-0.15672	-0.321823	-0.675583	-0.829401	-0.566274	-0.0250957	0.0990359	0.0944778	0.180842	10.9999	11.048	0.048118	1	10.8484	11.0482	0.199868	1	10.6895	10.8979	0.208399	1	10.9342	11.3164	0.382226	0.768282
3	250	3_250	YBR242W		Putative protein of unknown function; green fluorescent protein (GFP)-fusion protein localizes to the cytoplasm and nucleus; YBR242W is not an essential gene; YBR242W has a paralog, YGL101W, that arose from the whole genome duplication	1917.37	1705.94	1703.6	1922.75	1868.34	985.439	1510.88	1087.67	-0.037351	-0.791109	-0.173082	-0.82135	-0.270256	0.153253	-0.545714	0.0983563	-0.00369928	-0.298856	-0.0442312	-0.111127	10.9017	10.8995	-0.00223349	1	10.7187	10.1418	-0.576877	0.0410962	10.7325	10.6647	-0.0678046	1	10.9115	10.617	-0.29448	1
3	252	3_252	YBR244W	GPX2	Phospholipid hydroperoxide glutathione peroxidase; protects cells from phospholipid hydroperoxides and nonphospholipid peroxides during oxidative stress; induced by glucose starvation; protein abundance increases in response to DNA replication stress	2095.86	2006.37	1825.96	1944.14	2074.25	1050.89	1608.42	212.455	-0.0149459	-0.932325	-0.182906	-3.18787	-0.292661	0.294469	-0.53589	2.46488	-0.0626773	-0.419257	-0.120918	-0.618903	11.0357	11.0411	0.00540852	1	10.9636	10.2144	-0.749168	7.73896e-06	10.8419	10.7422	-0.0996949	1	10.9368	8.27348	-2.66336	1.59503e-09
3	254	3_254	YBR245C	ISW1	ATPase subunit of imitation-switch (ISWI) class chromatin remodelers; with Ioc3p forms Isw1a complex involved in repression of transcription initiation; with Ioc2p and Ioc4p forms Isw1b complex involved in regulation of transcription elongation; Isw1b recruited to ORFs by H3K36 methylation and acts with Chd1p to prevent trans-histone exchange over coding regions; Isw1p import into nucleus depends…	1909.94	1759.8	1692.46	1733.05	1863.73	1582.28	1456.02	929.195	-0.0353179	-0.15331	-0.216952	-0.898536	-0.272289	-0.484546	-0.501844	0.175543	0.0454879	0.0654647	-0.0252979	-0.107567	10.9043	10.895	-0.00934658	1	10.7934	10.8019	0.00848741	1	10.7324	10.6073	-0.125148	1	10.7508	10.3376	-0.413147	0.603554
3	256	3_256	YBR246W	RRT2	Methylesterase performing penultimate step of diphthamide biosynthesis; hydrolyzes methylated diphthine to produce diphthine and allows Dph6-catalyzed amidation reaction to occur; deletion leads to resistance to sordarin and accumulation of methylatediphthine; WD40 domain-containing protein; involved in endosomal recycling; forms complex with Rtt10p that functions in retromer-mediated pathway for…	1824.42	1777.57	1614.16	1682.89	1790.18	1527.49	1204.7	621.362	-0.0273174	-0.218611	-0.421803	-1.43597	-0.28029	-0.419245	-0.296993	0.712977	0.0789266	0.05075	-0.112599	-0.255125	10.8361	10.8248	-0.0112604	1	10.8118	10.753	-0.0588275	1	10.6567	10.3226	-0.33414	1	10.7136	9.69913	-1.01449	0.00163249
3	260	3_260	YBR249C	ARO4	3-deoxy-D-arabino-heptulosonate-7-phosphate (DAHP) synthase; catalyzes the first step in aromatic amino acid biosynthesis and is feedback-inhibited by tyrosine or high concentrations of phenylalanine or tryptophan; relative distribution to the nucleus increases upon DNA replication stress	1917.74	1786.29	1707.42	1793.87	2013.91	357.136	1025.82	1.4094	0.0705524	-2.31919	-0.734482	-9.54099	-0.37816	1.68134	0.0156859	8.818	0.104649	-0.647334	-0.299247	-0.653448	10.9077	10.9995	0.0918324	1	10.8124	8.69956	-2.11289	1.13127e-09	10.7297	10.078	-0.651717	7.7089e-05	10.8095	0.674683	-10.1348	4.23475e-08
3	262	3_262	YBR250W	SPO23	Protein of unknown function; associates with meiosis-specific protein Spo1p	2028.98	1853.38	1803.58	1837.69	1984.3	835.61	1531.76	92.2509	-0.0321085	-1.14831	-0.235539	-4.30142	-0.275499	0.510452	-0.483257	3.57842	0.00229246	-0.423462	-0.0795023	-0.624925	10.9932	10.9779	-0.0152726	1	10.8661	9.91101	-0.955078	0.000267514	10.794	10.6758	-0.118154	1	10.8394	7.11846	-3.72098	1.12877e-08
3	264	3_264	YBR251W	MRPS5	Mitochondrial ribosomal protein of the small subunit	648.767	1293.3	693.396	1158.64	864.283	568.956	281.932	179.363	0.413251	-1.18325	-1.2953	-2.6847	-0.720858	0.545391	0.576507	1.96171	0.868039	0.0239937	-0.0352476	-0.166366	9.323	9.76172	0.438719	1	10.1828	9.28262	-0.900158	0.259917	9.36239	8.1803	-1.18209	0.173094	10.0955	7.96419	-2.1313	0.000272585
3	290	3_290	YBR255W	MTC4	Protein of unknown function; required for normal growth rate at 15 degrees C; green fluorescent protein (GFP)-fusion protein localizes to the cytoplasm in a punctate pattern; mtc4 is synthetically sick with cdc13-1	1998.59	1961.69	1935.63	2026.03	2026.12	1890.75	1869.79	1476.35	0.0197272	-0.0531071	-0.0499005	-0.456357	-0.327334	-0.584749	-0.668896	-0.266637	-0.0401958	0.019369	-0.0373217	-0.000601983	10.9714	11.0057	0.034374	1	10.9325	11.056	0.123446	1	10.9112	10.958	0.0467831	1	10.9804	11.058	0.0775359	1
3	292	3_292	YBR258C	SHG1	Subunit of the COMPASS (Set1C) complex; COMPASS methylates histone H3 on lysine 4 and is required in transcriptional silencing near telomeres	2006.48	1934.33	1711.17	1926.87	1997.72	2259.27	1885.08	2250.14	-0.00630491	0.223918	0.139566	0.223648	-0.301302	-0.861774	-0.858362	-0.946641	-0.0307378	0.248246	0.124595	0.457571	10.9709	10.9835	0.0125495	1	10.9482	11.316	0.367826	1	10.7433	10.9775	0.234189	1	10.9194	11.6723	0.752949	0.000632466
3	294	3_294	YBR259W		Protein of unknown function; YBR259W is not an essential gene; forms cytoplasmic foci upon DNA replication stress	2011.23	1845.74	1675.36	1880.16	1975.15	2033.01	1789.47	2044.36	-0.0261066	0.139351	0.0950051	0.120727	-0.281501	-0.777207	-0.813802	-0.84372	-0.00152807	0.220066	0.131804	0.406739	10.9736	10.9825	0.0089219	1	10.8496	11.1721	0.322517	1	10.7207	10.8866	0.165846	1	10.8852	11.5256	0.640419	0.000121449
3	296	3_296	YBR260C	RGD1	GTPase-activating protein (RhoGAP) for Rho3p and Rho4p; possibly involved in control of actin cytoskeleton organization	1889.64	1730.94	1686.44	1785.97	1875.77	481.131	1254.82	86.7225	-0.0106199	-1.84489	-0.426209	-4.34842	-0.296987	1.20703	-0.292588	3.62543	0.0480437	-0.56852	-0.155148	-0.605069	10.8833	10.8981	0.0147915	1	10.7543	9.10477	-1.6495	1.10864e-07	10.7224	10.3712	-0.351208	1	10.7935	7.04798	-3.74555	1.26873e-08
3	298	3_298	YBR261C	TAE1	AdoMet-dependent proline methyltransferase; catalyzes the dimethylation of ribosomal proteins Rpl12 and Rps25 at N-terminal proline residues; has a role in protein synthesis; fusion protein localizes to the cytoplasm	2010.11	1819.95	1765.87	1974.49	2094.02	1701.17	1650.6	1190.93	0.0589751	-0.0973154	-0.097335	-0.728913	-0.366582	-0.540541	-0.621462	0.00591893	0.0329828	0.0307746	-0.0255519	-0.0948539	10.9739	11.0595	0.0855185	1	10.835	10.9068	0.0718679	1	10.7798	10.7703	-0.00955991	1	10.9504	10.7121	-0.238229	1
3	300	3_300	YBR262C	MIC12	Component of the MICOS complex; MICOS (formerly MINOS or MitOS) is a mitochondrial inner membrane complex that extends into the intermembrane space and has a role in the maintenance of crista junctions, inner membrane architecture, and formation of contact sites to the outer membrane; forms a subcomplex with Mic10p and Mic27p whose assembly and stability requires cardiolipin	2078.01	1868.39	1815.5	1894.11	2039.49	1443.69	1601.88	1032.31	-0.0269795	-0.371807	-0.180489	-0.875011	-0.280628	-0.266049	-0.538308	0.152018	-0.013605	-0.118996	-0.0648977	-0.143526	11.0178	11.0126	-0.00521106	1	10.8672	10.6668	-0.200388	1	10.8308	10.7434	-0.087408	1	10.8925	10.5898	-0.302638	1
3	302	3_302	YBR263W	SHM1	Mitochondrial serine hydroxymethyltransferase; converts serine to glycine plus 5,10 methylenetetrahydrofolate; involved in generating precursors for purine, pyrimidine, amino acid, and lipid biosynthesis; reverse reaction generates serine	2011.07	1941.91	1732.18	1873.82	1960.36	1828.56	1788.84	1469.68	-0.0368266	-0.0867206	0.0464147	-0.350269	-0.270781	-0.551135	-0.765211	-0.372725	-0.0344967	0.0372066	0.0719486	0.0859533	10.9721	10.9552	-0.0168762	1	10.9267	11.0129	0.0861484	1	10.7567	10.8906	0.133915	1	10.8681	11.0602	0.192135	1
3	304	3_304	YBR264C	YPT10	Rab family GTP-binding protein; contains the PEST signal sequence specific for proteolytic enzymes; may be involved in vesicular transport; overexpression leads to accumulation of Golgi-like cisternae with budding vesicles	2033.56	1903.12	1793.46	1881.18	1974.34	2073.4	1700.64	1698.08	-0.0426141	0.123571	-0.0766252	-0.14765	-0.264993	-0.761427	-0.642171	-0.575344	-0.0472135	0.177154	-0.02091	0.198201	10.9992	10.966	-0.0331454	1	10.8335	11.1885	0.354919	1	10.8083	10.8256	0.017281	1	10.8739	11.2627	0.388792	0.683644
3	306	3_306	YBR266C	SLM6	Protein with a potential role in actin cytoskeleton organization; gene exhibits synthetic genetic interaction with MSS4 encoding phosphatidylinositol 4-phosphate kinase	1969.87	1874.05	1795.28	1850.73	1946.61	824.875	1150.96	199.752	-0.0171271	-1.18294	-0.640921	-3.20539	-0.29048	0.54508	-0.0778753	2.48239	-0.00971106	-0.454073	-0.308832	-0.582566	10.939	10.9448	0.00571012	1	10.9055	9.87579	-1.0297	3.23075e-06	10.8331	10.2851	-0.548014	0.058191	10.8517	8.16741	-2.68432	1.58929e-11
3	308	3_308	YBR267W	REI1	Cytoplasmic pre-60S factor; required for the correct recycling of shuttling factors Alb1, Arx1 and Tif6 at the end of the ribosomal large subunit biogenesis; involved in bud growth in the mitotic signaling network	1226.17	1002.86	1059.02	1299.8	1488	667.294	946.492	371.828	0.279004	-0.587004	-0.161903	-1.80282	-0.586611	-0.0508518	-0.556894	1.07983	0.597629	0.113476	0.307449	-0.140107	10.2496	10.5545	0.304828	1	9.93343	9.61473	-0.31869	1	9.91608	9.986	0.0699176	1	10.3495	9.08651	-1.26296	3.65533e-06
10	81	10_81	YBR269C	SDH8	Protein required for assembly of succinate dehydrogenase; interacts with flavinylated Sdh1p and may function as a chaperone for free Sdh1p, protecting its FAD cofactor from redox reactions before assembly of the complex; soluble protein of the mitochondrial matrix; respiratory defect of null mutant is functionally complemented by Drosophila and human orthologs	1868.76	1984.63	1769.83	1824.96	1977.91	1236.24	1329.6	104.975	0.0818521	-0.682468	-0.412352	-4.10686	-0.389459	0.0446118	-0.306445	3.38386	0.06879	-0.263895	-0.19079	-0.627241	10.6934	10.9727	0.279282	1	11.0023	10.4212	-0.581098	1	10.7584	10.4689	-0.289518	1	10.7384	6.78284	-3.95555	3.11741e-06
11	370	11_370	YBR270C	BIT2	Subunit of TORC2 membrane-associated complex; involved in regulation of actin cytoskeletal dynamics during polarized growth and cell wall integrity; interacts with Slm1p and Slm2p, homologous PH domain-containing TORC2 substrates; BIT2 has a paralog, BIT61, that arose from the whole genome duplication	2054.03	1846.9	1728.54	1827.19	1994.1	1307.71	1407.13	855.423	-0.0426975	-0.497743	-0.296608	-1.09402	-0.26491	-0.140114	-0.422188	0.37103	0.0116498	-0.151467	-0.0990106	-0.195536	10.994	10.986	-0.00801398	1	10.8045	10.5297	-0.274749	1	10.7616	10.5653	-0.196294	1	10.7611	10.2721	-0.489054	0.29327
10	83	10_83	YBR271W	EFM2	S-adenosylmethionine-dependent methyltransferase; seven-beta-strand lysine methyltransferase which dimethylates translation elongation factor EF2 (Eft1p and Eft2p) at lysine 613 and methylates EF3 (Yef3p) at lysine 187; green fluorescent protein (GFP)-fusion protein localizes to the cytoplasm; involved in regulation of translational termination; predicted involvement in ribosome biogenesis	1807.32	1730.78	1682.14	1704.47	1835.15	1190.14	1253.85	1125.41	0.0220343	-0.539915	-0.423635	-0.598436	-0.329642	-0.0979414	-0.295162	-0.124558	0.0957653	-0.136459	-0.130035	0.0239322	10.6901	10.8751	0.184948	1	10.7464	10.3807	-0.365663	1	10.7292	10.3814	-0.347749	1	10.6048	10.6619	0.0570314	1
11	372	11_372	YBR272C	HSM3	Proteasome-interacting protein; involved in the assembly of the base subcomplex of the 19S proteasomal regulatory particle (RP); involved in DNA mismatch repair during slow growth; weak similarity to Msh1p; related to human 19S subunit S5b; structural study suggests Hsm3p is a scaffold protein for Rpt1p-Rpt2p complex formation	2035.67	1929.88	1753.82	1695.77	2069.58	1479.6	1479.42	1433.56	0.023822	-0.383083	-0.245316	-0.24218	-0.331429	-0.254773	-0.473481	-0.480814	0.0420069	-0.106715	-0.0842578	0.170969	10.992	11.048	0.0560378	1	10.886	10.7094	-0.176678	1	10.7752	10.6278	-0.147336	1	10.718	11.0291	0.31118	1
10	85	10_85	YBR273C	UBX7	UBX (ubiquitin regulatory X) domain-containing protein; interacts with Cdc48p; UBX7 has a paralog, UBX6, that arose from the whole genome duplication	1933.86	1952.35	1803.23	1863.25	1913.1	1929.74	1679.69	1664.66	-0.0155624	-0.0167911	-0.102329	-0.162502	-0.292045	-0.621065	-0.616468	-0.560491	-0.0187713	0.0851137	-0.0280911	0.195908	10.9436	10.9195	-0.0240965	1	10.9579	11.1022	0.14431	1	10.831	10.7525	-0.0784198	1	10.8595	11.2766	0.417143	0.643541
10	87	10_87	YBR274W	CHK1	Serine/threonine kinase and DNA damage checkpoint effector; mediates cell cycle arrest via phosphorylation of Pds1p; phosphorylated by checkpoint signal transducer Mec1p; homolog of S. pombe and mammalian Chk1 checkpoint kinase	1900.75	1987.77	1820.56	1837.1	1940.77	2149.37	1727.86	2593.86	0.0300463	0.112704	-0.0753532	0.497441	-0.337654	-0.75056	-0.643443	-1.22043	0.0133093	0.178245	-0.0102234	0.714623	10.7889	10.948	0.15905	1	10.9914	11.2478	0.256449	1	10.8086	10.8507	0.0421538	1	10.7362	11.8689	1.13276	0.00905475
15	11	15_11	YBR274W	CHK1	Serine/threonine kinase and DNA damage checkpoint effector; mediates cell cycle arrest via phosphorylation of Pds1p; phosphorylated by checkpoint signal transducer Mec1p; homolog of S. pombe and mammalian Chk1 checkpoint kinase	2476.27	1931.88	2339.32	2434.95	2297.87	1800.36	2202.18	1585.17	-0.107826	-0.101663	-0.0871135	-0.618934	-0.199781	-0.536193	-0.631683	-0.10406	-0.306698	-0.17446	-0.233926	-0.203307	11.2514	11.1843	-0.0670791	1	10.8898	11.0064	0.116593	1	11.1969	11.197	6.78439e-05	1	11.2457	11.1688	-0.0768403	1
15	36	15_36	YBR274W	CHK1	Serine/threonine kinase and DNA damage checkpoint effector; mediates cell cycle arrest via phosphorylation of Pds1p; phosphorylated by checkpoint signal transducer Mec1p; homolog of S. pombe and mammalian Chk1 checkpoint kinase	2328.64	2324.5	2000.93	2323.31	2397.09	2153.16	1987.51	1471.32	0.0417756	-0.110414	-0.0097041	-0.658711	-0.349383	-0.527443	-0.709092	-0.0642827	-0.185393	-0.162288	-0.163099	-0.207282	11.1907	11.246	0.0553047	1	11.182	11.2293	0.0472138	1	10.9576	11.0566	0.0990524	1	11.2157	11.0838	-0.131823	1
15	12	15_12	YBR274W	CHK1	Serine/threonine kinase and DNA damage checkpoint effector; mediates cell cycle arrest via phosphorylation of Pds1p; phosphorylated by checkpoint signal transducer Mec1p; homolog of S. pombe and mammalian Chk1 checkpoint kinase	2029.82	2441.67	2274.59	2516.77	2036.99	2063.58	2268.79	1234.98	0.00508408	-0.242613	-0.00367951	-1.02649	-0.312691	-0.395243	-0.715117	0.303496	-0.247269	-0.275702	-0.193224	-0.374788	10.885	11.0198	0.134833	1	11.2425	11.2077	-0.0348289	1	11.1656	11.2222	0.0565774	1	11.2952	10.7864	-0.508753	0.425188
15	35	15_35	YBR274W	CHK1	Serine/threonine kinase and DNA damage checkpoint effector; mediates cell cycle arrest via phosphorylation of Pds1p; phosphorylated by checkpoint signal transducer Mec1p; homolog of S. pombe and mammalian Chk1 checkpoint kinase	2387.78	2455.27	2022.36	2450.68	2550.39	2236.75	1958.32	1336.27	0.095008	-0.134421	-0.0463993	-0.874476	-0.402615	-0.503435	-0.672397	0.151483	-0.219628	-0.242944	-0.257494	-0.345774	11.203	11.3488	0.145774	1	11.2815	11.3237	0.0422369	1	11.0052	11.0286	0.0234384	1	11.2386	10.9259	-0.312781	1
11	374	11_374	YBR275C	RIF1	Protein that binds to the Rap1p C-terminus; acts synergistically with Rif2p to help control telomere length and establish telomeric silencing; involved in control of DNA replication; contributes to resection of DNA double strand breaks (DSBs); deletion results in telomere elongation	2018.96	2069.07	1793.75	1775.8	1868.68	1905.1	1640.38	1704.36	-0.11153	-0.119055	-0.128874	-0.059209	-0.196078	-0.518801	-0.589923	-0.663785	-0.108153	-0.00557392	-0.0695347	0.244486	10.9987	10.8854	-0.113336	1	11.0335	11.0494	0.0158313	1	10.8007	10.7771	-0.0235601	1	10.7827	11.2777	0.494922	0.160597
11	376	11_376	YBR276C	PPS1	Protein phosphatase; has specificity for serine, threonine, and tyrosine residues; has a role in the DNA synthesis phase of the cell cycle	1679.22	1993.07	1714.65	1874.11	1945.04	1486.5	1435.29	1212.87	0.211891	-0.422825	-0.256401	-0.627364	-0.519498	-0.215031	-0.462395	-0.0956293	0.206141	-0.107401	-0.0693106	-0.011674	10.7036	10.9446	0.241017	1	10.9612	10.6971	-0.264152	1	10.7336	10.5887	-0.144839	1	10.8788	10.7933	-0.0854419	1
10	89	10_89	YBR277C		Dubious open reading frame; unlikely to encode a functional protein, based on available experimental and comparative sequence data; partially overlaps the verified gene YBR278W	1806.91	1966.03	1801.56	1729.2	1921.93	1703.16	1523.27	980.823	0.0889895	-0.206954	-0.241927	-0.817401	-0.396597	-0.430902	-0.47687	0.0944078	0.0947069	-0.0019898	-0.076847	-0.103252	10.6916	10.9298	0.238247	1	10.9892	10.8887	-0.100564	1	10.8377	10.6624	-0.175285	1	10.6215	10.4617	-0.159816	1
10	91	10_91	YBR278W	DPB3	Third-largest subunit of DNA polymerase II (DNA polymerase epsilon); required to maintain fidelity of chromosomal replication and also for inheritance of telomeric silencing; stabilizes the interaction of Pol epsilon with primer-template DNA, positively affecting the processivity of the polymerase and exonuclease activities of Pol epsilon; mRNA abundance peaks at the G1/S boundary of the cell cyc…	1862.28	1908.38	1815.35	1760.02	1900.07	2081.96	1717.48	2858.03	0.0289686	0.125535	-0.0799146	0.699115	-0.336576	-0.763391	-0.638882	-1.42211	0.0406264	0.213073	0.0135088	0.945985	10.7588	10.9081	0.149287	1	10.9486	11.1946	0.246034	1	10.8269	10.8433	0.0163659	1	10.642	12.0351	1.39309	0.00240448
11	378	11_378	YBR280C	SAF1	F-Box protein involved in proteasome-dependent degradation of Aah1p; involved in proteasome-dependent degradation of Aah1p during entry of cells into quiescence; interacts with Skp1	1660.41	1952.47	1763.57	1892.99	1901.18	1616.42	1542.54	1539.96	0.195242	-0.272348	-0.193068	-0.297596	-0.502849	-0.365508	-0.525728	-0.425397	0.183534	-0.0336965	-0.0405795	0.148222	10.5071	10.9091	0.402028	1	10.9202	10.8494	-0.0708225	1	10.7833	10.6787	-0.104612	1	10.8056	11.1286	0.323049	0.954319
10	93	10_93	YBR281C	DUG2	Component of glutamine amidotransferase (GATase II); forms a complex with Dug3p to degrade glutathione (GSH) and other peptides containing a gamma-glu-X bond in an alternative pathway to GSH degradation by gamma-glutamyl transpeptidase (Ecm38p)	1881.65	2039.7	1985.46	1891.25	2009.92	1767.52	1569.92	361.997	0.0950893	-0.206519	-0.338589	-2.38207	-0.402697	-0.431337	-0.380207	1.65908	0.03225	-0.0617331	-0.195413	-0.525395	10.7887	10.9946	0.205927	1	11.0396	10.9616	-0.078024	1	10.9111	10.737	-0.174054	1	10.8096	8.81785	-1.99171	0.00169385
10	121	10_121	YBR283C	SSH1	Subunit of the Ssh1 translocon complex; Sec61p homolog involved in co-translational pathway of protein translocation; not essential	2469.14	2405.97	1962.18	2336.75	2141.93	2074.54	1753.66	2064.71	-0.205006	-0.213732	-0.162002	-0.178483	-0.102602	-0.424124	-0.556794	-0.54451	-0.35756	-0.235523	-0.272425	0.0359169	11.2577	11.0878	-0.169909	1	11.168	11.1959	0.0278534	1	10.9374	10.8711	-0.0662372	1	11.1551	11.5781	0.42303	0.598139
10	123	10_123	YBR284W		Putative metallo-dependent hydrolase superfamily protein; similar to AMP deaminases but lacks key catalytic residues and does not rescue purine nucleotide metabolic defect of quadruple aah1 ade8 amd1 his1 mutant; null mutant exhibits longer telomeres, altered Ty mobility, decreased resistance to rapamycin and wortmannin; induced in response to hydrostatic pressure; not an essential gene; YBR284W …	1946.59	2017.66	1877.24	1858.51	1976.37	1603.11	1516.51	172.37	0.021892	-0.331626	-0.307679	-3.423	-0.329499	-0.30623	-0.411117	2.7	-0.00767252	-0.122153	-0.165959	-0.615096	10.9179	10.9703	0.0523702	1	10.9999	10.8074	-0.192459	1	10.851	10.6733	-0.177713	1	10.8623	7.71635	-3.14595	7.06175e-06
10	125	10_125	YBR285W		Putative protein of unknown function; YBR285W is not an essential gene	1925.94	2028.21	1791.51	1804.5	1935.87	2198.64	1845.86	3067.45	0.0074146	0.11635	0.0430925	0.765113	-0.315022	-0.754206	-0.761889	-1.48811	-0.00202862	0.181485	0.0715674	1.00297	10.8716	10.9417	0.0701235	1	11.0305	11.2728	0.24228	1	10.7792	10.9475	0.168252	1	10.7707	12.1125	1.34176	0.000359515
10	127	10_127	YBR286W	APE3	Vacuolar aminopeptidase Y; processed to mature form by Prb1p	1885.12	2031.14	1796.72	1832.15	1961.16	1946.51	1636.01	570.671	0.0570191	-0.0613705	-0.1351	-1.68107	-0.364626	-0.576486	-0.583697	0.958073	0.0435454	0.0651018	-0.038318	-0.37825	10.7625	10.9554	0.192851	1	11.0419	11.0861	0.0441554	1	10.8027	10.7763	-0.0264182	1	10.7618	9.58377	-1.17803	0.00961873
11	380	11_380	YBR287W		Protein of unknown function; green fluorescent protein (GFP)-fusion protein localizes to the ER; YBR287W is not an essential gene	1776.03	2032.51	1786.69	1893.87	1892.04	1852.64	1539.23	1743.83	0.0912328	-0.133612	-0.214947	-0.119009	-0.39884	-0.504244	-0.50385	-0.603984	0.0906964	0.0381382	-0.0662707	0.246392	10.799	10.9115	0.112429	1	10.9786	11.0296	0.0509727	1	10.7961	10.6858	-0.110297	1	10.7137	11.3074	0.59375	0.251262
11	382	11_382	YBR288C	APM3	Mu3-like subunit of the clathrin associated protein complex (AP-3); functions in transport of alkaline phosphatase to the vacuole via the alternate pathway	2037.39	1823.72	1684.58	2030.92	2012.54	1343.69	1121.15	912.839	-0.0176963	-0.4404	-0.586976	-1.15283	-0.289911	-0.197456	-0.131821	0.429839	0.000121835	-0.148282	-0.274665	-0.233953	10.9975	11.0016	0.00408707	1	10.8192	10.5751	-0.244063	1	10.6959	10.2135	-0.482449	1	10.9582	10.3345	-0.623647	0.262565
11	384	11_384	YBR289W	SNF5	Subunit of the SWI/SNF chromatin remodeling complex; involved in transcriptional regulation; functions interdependently in transcriptional activation with Snf2p and Snf6p; relocates to the cytosol under hypoxic conditions	1942.98	1835.18	1376.17	1952.54	1796.62	1801.91	1588.39	1941.83	-0.112923	-0.0263819	0.206761	-0.00793195	-0.194685	-0.611474	-0.925557	-0.715062	-0.0835416	0.0784001	0.194454	0.296882	10.9511	10.8238	-0.127363	1	10.848	11.0041	0.15609	1	10.4531	10.7311	0.278008	1	10.9168	11.4837	0.566841	0.00694481
10	129	10_129	YBR290W	BSD2	Heavy metal ion homeostasis protein; facilitates trafficking of Smf1p and Smf2p metal transporters to vacuole where they are degraded; acts as an adaptor protein with Rsp5p in the regulated endocytosis of Smf1p and is itself ubiquitylated by Rsp5p; controls metal ion transport, prevents metal hyperaccumulation, functions in copper detoxification	1738.75	1801.08	1647.5	1699.13	1796.26	1376.41	1146.2	1600.72	0.0469217	-0.387709	-0.523037	-0.0860231	-0.354529	-0.250147	-0.195759	-0.636971	0.129196	-0.045763	-0.164712	0.316644	10.6458	10.8348	0.188959	1	10.8275	10.566	-0.261537	1	10.6885	10.2437	-0.444786	1	10.5272	11.211	0.683831	0.278002
10	131	10_131	YBR291C	CTP1	Mitochondrial inner membrane citrate transporter; member of the mitochondrial carrier family	1817.03	1924.69	1780.98	1742.37	1895.82	1235.57	1358.61	0	0.0612113	-0.639034	-0.390295	-10.7677	-0.368819	0.00117805	-0.328502	10.0447	0.0954174	-0.207506	-0.13954	-0.65593	10.7507	10.913	0.16232	1	10.8445	10.4254	-0.419055	1	10.7873	10.4158	-0.371429	1	10.7122	-1	-11.7122	3.98503e-16
10	133	10_133	YBR292C		Dubious open reading frame; unlikely to encode a functional protein, based on available experimental and comparative sequence data; YBR292C is not an essential gene	1898.36	1995.44	1857	1807.5	1921.48	1985.17	1723.01	2177.89	0.017449	-0.00744039	-0.107981	0.268794	-0.325056	-0.630416	-0.610816	-0.991788	0.0128466	0.0993481	-0.0234443	0.513431	10.8106	10.9295	0.118876	1	10.9718	11.1242	0.152328	1	10.8748	10.8447	-0.0301608	1	10.7119	11.6495	0.937542	0.0266936
10	135	10_135	YBR293W	VBA2	Permease of basic amino acids in the vacuolar membrane	1854.71	1993.46	1858.88	1833.7	2056.28	2136.43	1782.6	2905.2	0.148769	0.0998774	-0.0604159	0.663588	-0.456376	-0.737733	-0.658381	-1.38658	0.115948	0.182122	0.0139515	0.897416	10.7957	11.0379	0.242158	1	10.979	11.2381	0.259165	1	10.866	10.8932	0.0271379	1	10.7696	12.0261	1.25651	0.000641863
12	1	12_1	YBR294W	SUL1	High affinity sulfate permease of the SulP anion transporter family; sulfate uptake is mediated by specific sulfate transporters Sul1p and Sul2p, which control the concentration of endogenous activated sulfate intermediates	1830.39	1916.6	1520.23	1924.05	1684.8	1491.73	1457.9	1397.99	-0.119505	-0.361355	-0.060355	-0.460512	-0.188103	-0.276501	-0.658442	-0.262481	-0.0507645	-0.092004	0.0344624	0.0545493	10.8125	10.7095	-0.102969	1	10.9135	10.7193	-0.194203	1	10.5878	10.6096	0.021828	1	10.926	11.0067	0.0807307	1
10	137	10_137	YBR295W	PCA1	Cadmium transporting P-type ATPase; may also have a role in copper and iron homeostasis; stabilized by Cd binding, which prevents ubiquitination; S288C and other lab strains contain a G970R mutation which eliminates Cd transport function	1849.25	2004.25	1812.75	1811.65	1942.08	1676.24	1342.2	743.31	0.0706272	-0.257696	-0.4333	-1.28412	-0.378234	-0.38016	-0.285497	0.561127	0.0755144	-0.037082	-0.187411	-0.264136	10.7537	10.946	0.19229	1	10.9916	10.8857	-0.105901	1	10.8245	10.4879	-0.336619	1	10.699	9.99001	-0.709007	0.201565
10	139	10_139	YBR296C	PHO89	Plasma membrane Na+/Pi cotransporter; active in early growth phase; similar to phosphate transporters of Neurospora crassa; transcription regulated by inorganic phosphate concentrations and Pho4p; mutations in related human transporter genes hPit1 and hPit2 are associated with hyperphosphatemia-induced calcification of vascular tissue and familial idiopathic basal ganglia calcification	1931.45	1946.53	1961.33	1906.3	1961.2	2329.71	1763.07	3968.34	0.0220445	0.259122	-0.153662	1.05737	-0.329652	-0.896978	-0.565135	-1.78036	-0.0126569	0.275597	-0.0797299	1.37034	10.8379	10.9486	0.110751	1	10.9414	11.3474	0.406053	1	10.9042	10.8765	-0.0276355	1	10.8737	12.5044	1.6307	1.87332e-05
14	68	14_68	YBR296C-A		Putative protein of unknown function; identified by gene-trapping, microarray-based expression analysis, and genome-wide homology searching	2337.89	2795.49	2115.6	2273.73	2338.17	2197.56	1731.39	1647.12	0.000172172	-0.347057	-0.288983	-0.46487	-0.307779	-0.290799	-0.429813	-0.258124	-0.238162	-0.323524	-0.360366	-0.132411	11.1515	11.2162	0.0647351	1	11.4211	11.2676	-0.153534	1	11.0737	10.8528	-0.22092	1	11.1646	11.2246	0.059974	1
10	141	10_141	YBR297W	MAL33	MAL-activator protein; part of complex locus MAL3; nonfunctional in genomic reference strain S288C	1925.85	2127.69	2067.9	1876.7	1988.53	1738.53	1622.8	689.994	0.0461821	-0.291266	-0.349487	-1.44222	-0.353789	-0.34659	-0.369309	0.719229	-0.0538938	-0.156468	-0.249456	-0.384096	10.8228	10.9837	0.160823	1	11.1056	10.9012	-0.204446	1	10.987	10.7713	-0.21572	1	10.6925	9.72552	-0.967012	0.153753
10	143	10_143	YBR298C	MAL31	Maltose permease; high-affinity maltose transporter (alpha-glucoside transporter); encoded in the MAL3 complex locus; member of the 12 transmembrane domain superfamily of sugar transporters; functional in genomic reference strain S288C	1969.03	2060.59	1697.64	1984.36	1985.45	1558.92	1574.94	268.812	0.0119695	-0.40229	-0.108164	-2.87937	-0.319577	-0.235567	-0.610633	2.15638	-0.0369563	-0.180155	-0.0673199	-0.587822	10.9654	10.9793	0.0139432	1	11.0323	10.8097	-0.222635	1	10.6918	10.6932	0.00139342	1	10.9727	8.55194	-2.42077	8.06623e-08
13	242	13_242	YBR299W	MAL32	Maltase (alpha-D-glucosidase); inducible protein involved in maltose catabolism; encoded in the MAL3 complex locus; functional in genomic reference strain S288C; hydrolyzes the disaccharides maltose, turanose, maltotriose, and sucrose	2388.8	2358.06	1881.22	2025.51	2279.28	2097.37	1786.05	1635.38	-0.0676821	-0.168946	-0.074859	-0.308492	-0.239925	-0.46891	-0.643938	-0.414501	-0.21242	-0.155928	-0.161087	0.000184114	11.2151	11.19	-0.0251672	1	11.196	11.2082	0.0122301	1	10.8571	10.9099	0.0527782	1	10.9707	11.1618	0.191075	1
10	169	10_169	YBR300C		Dubious open reading frame; unlikely to encode a functional protein, based on available experimental and comparative sequence data; partially overlaps the verified gene YBR301W; YBR300C is not an essential gene	1609.56	1606.09	1835.1	1742.18	1876.74	1609.74	1772.59	1952.66	0.221436	0.00326778	-0.049974	0.164456	-0.529044	-0.641124	-0.668823	-0.88745	0.238342	0.17099	0.0828715	0.478924	10.7115	10.8832	0.171745	1	10.548	10.8105	0.262475	1	10.8339	10.8877	0.0538843	1	10.7911	11.4782	0.687126	0.00824842
12	3	12_3	YBR301W	PAU24	Cell wall mannoprotein; has similarity to Tir1p, Tir2p, Tir3p, and Tir4p; member of the seripauperin multigene family encoded mainly in subtelomeric regions; expressed under anaerobic conditions, completely repressed during aerobic growth	1679.79	1625.36	1682.62	1645.5	1709.34	1786.87	1788.11	1825.89	0.0251383	0.136596	0.0876753	0.149984	-0.332746	-0.774452	-0.806472	-0.872978	0.135585	0.309	0.223088	0.499324	10.626	10.7574	0.1314	1	10.6868	10.9925	0.305668	1	10.7111	10.8935	0.182319	1	10.6869	11.3746	0.687733	0.0350974
4	48	4_48	YCL001W	RER1	Protein involved in retention of membrane proteins; including Sec12p, in the ER; localized to Golgi; functions as a retrieval receptor in returning membrane proteins to the ER	1749.22	1937.18	1719.97	1648.75	1691.76	1766.77	1796.6	1239.1	-0.0481571	-0.132769	0.0628491	-0.41179	-0.25945	-0.505087	-0.781646	-0.311204	0.0437341	0.0845516	0.165522	0.112582	10.7428	10.7521	0.00927619	1	10.9215	10.9732	0.0516763	1	10.7408	10.897	0.1562	1	10.6616	10.825	0.163366	1
10	171	10_171	YCL001W-A		Putative protein of unknown function; YCL001W-A gene has similarity to DOM34 and is present in a region duplicated between chromosomes XIV and III	1958.06	2021.46	1930.84	1863.99	1965.72	1759.53	1603.06	904.264	0.00563393	-0.200097	-0.268248	-1.04276	-0.313241	-0.437759	-0.450549	0.319767	-0.0301578	-0.0562122	-0.154126	-0.230402	10.9777	10.963	-0.0146221	1	10.9852	10.9608	-0.0243939	1	10.895	10.733	-0.162015	1	10.8821	10.3276	-0.554504	0.266921
14	70	14_70	YCL001W-B		Putative protein of unknown function; present in a region duplicated between chromosomes XIV and III; YCL001W-B has a paralog, DOM34, that arose from the whole genome duplication	2285.06	2289.83	1956.03	2127.23	2310.86	2011.17	1694.49	1428.48	0.0161945	-0.187113	-0.206961	-0.574171	-0.323802	-0.450743	-0.511835	-0.148823	-0.149811	-0.162166	-0.239	-0.131906	11.1656	11.2016	0.0359565	1	11.1909	11.1556	-0.0352262	1	10.9114	10.8149	-0.0964644	1	11.059	11.012	-0.0470201	1
4	74	4_74	YCL002C		Putative protein of unknown function; YCL002C is not an essential gene	1911.39	2093.07	1793.68	1791.63	1920.21	1706.72	1760.05	1055.22	0.00664399	-0.294235	-0.0272889	-0.763169	-0.314251	-0.343622	-0.691508	0.0401756	0.0226429	-0.0645387	0.0464794	-0.0905043	10.9037	10.9398	0.0360686	1	11.004	10.9364	-0.0675737	1	10.7871	10.8721	0.0850355	1	10.8076	10.5318	-0.275807	1
14	44	14_44	YCL002C		Putative protein of unknown function; YCL002C is not an essential gene	2020.21	2104.17	1852.58	1949.33	2149.78	1974.39	1732.2	1107.34	0.0896405	-0.0918023	-0.0968797	-0.815327	-0.397248	-0.546054	-0.621917	0.0923334	0.00266693	-0.0128705	-0.0754277	-0.166423	10.9735	11.092	0.118409	1	11.0818	11.1314	0.0496419	1	10.8553	10.8393	-0.01592	1	10.9021	10.6543	-0.247789	1
4	76	4_76	YCL005W	LDB16	Protein of unknown function; null mutants have decreased net negative cell surface charge; GFP-fusion protein expression is induced in response to the DNA-damaging agent MMS; native protein is detected in purified mitochondria	2001.87	1803.52	1037.6	1906.14	1968.29	878.986	1014.94	2626.59	-0.0243894	-1.03606	-0.0318207	0.462324	-0.283218	0.398208	-0.686976	-1.18532	-0.000965227	-0.394571	0.0412799	0.696948	10.9689	10.9692	0.000320023	1	10.8563	9.99642	-0.8599	8.4312e-05	9.99834	10.0675	0.0691993	1	10.8764	11.8692	0.992859	2.80797e-06
15	37	15_37	YCL005W-A	VMA9	Vacuolar H+ ATPase subunit e of the V-ATPase V0 subcomplex; essential for vacuolar acidification; interacts with the V-ATPase assembly factor Vma21p in the ER; involved in V0 biogenesis	1534.2	530.736	1689.45	1591.23	1632.42	742.694	1061.42	676.134	0.0894718	0.484	-0.670054	-1.23354	-0.397079	-1.12186	-0.0487428	0.510547	0.264166	0.68261	-0.133144	-0.128547	10.5424	10.6885	0.146073	1	8.96648	9.7737	0.807225	0.318234	10.6884	10.1581	-0.53023	1	10.6473	9.51976	-1.12751	0.144769
15	38	15_38	YCL005W-A	VMA9	Vacuolar H+ ATPase subunit e of the V-ATPase V0 subcomplex; essential for vacuolar acidification; interacts with the V-ATPase assembly factor Vma21p in the ER; involved in V0 biogenesis	1179.17	1069.22	1776.43	1328.03	1410.89	1279.36	2012.16	747.305	0.258629	0.258651	0.179664	-0.828678	-0.566237	-0.896507	-0.89846	0.105685	0.501397	0.573649	0.470997	0.0817355	10.2585	10.5125	0.254016	1	10.0062	10.5177	0.511448	1	10.7697	11.0949	0.325187	1	10.3551	10.1238	-0.231298	1
15	13	15_13	YCL005W-A	VMA9	Vacuolar H+ ATPase subunit e of the V-ATPase V0 subcomplex; essential for vacuolar acidification; interacts with the V-ATPase assembly factor Vma21p in the ER; involved in V0 biogenesis	2266.26	2224.35	1231.11	1775.32	2276.29	2066.02	1082.24	1056.2	0.00637101	-0.106477	-0.185784	-0.74864	-0.313978	-0.531379	-0.533012	0.0256469	-0.0262787	0.00519749	-0.102088	-0.118259	11.1117	11.1694	0.0577086	1	11.1191	11.1925	0.073462	1	10.1937	10.196	0.00228827	1	10.7928	10.6922	-0.100568	1
15	14	15_14	YCL005W-A	VMA9	Vacuolar H+ ATPase subunit e of the V-ATPase V0 subcomplex; essential for vacuolar acidification; interacts with the V-ATPase assembly factor Vma21p in the ER; involved in V0 biogenesis	1984.35	2163.97	1991.69	2070.29	1847.77	1996.27	1932.42	1459.65	-0.102825	-0.116321	-0.0435608	-0.503914	-0.204782	-0.521535	-0.675236	-0.219079	-0.157515	-0.0530795	-0.0661131	-0.0482664	10.8992	10.8702	-0.0290394	1	11.0582	11.1306	0.072371	1	10.886	11.0206	0.134577	1	11.0148	11.0457	0.0309252	1
10	249	10_249	YCL006C			2095.61	2103.97	1902.74	1838.59	2080.25	1768.12	1639.2	1403.33	-0.0106051	-0.250762	-0.214968	-0.389502	-0.297002	-0.387094	-0.503829	-0.333491	-0.060126	-0.103044	-0.140699	0.0347826	11.0266	11.0413	0.0146838	1	11.0402	10.9649	-0.0752932	1	10.8897	10.7754	-0.114374	1	10.7883	11.0018	0.213478	1
13	212	13_212	YCL006C			1980.76	1999.01	1677.44	1936.76	1913.05	1958.49	1701.15	1449.09	-0.0501554	-0.0295264	0.020243	-0.418245	-0.257452	-0.60833	-0.73904	-0.304748	-0.0687089	0.0526872	0.0293434	0.0323679	10.9299	10.9228	-0.00715437	1	10.9248	11.1101	0.185246	1	10.689	10.8175	0.128481	1	10.8477	11.0482	0.200477	1
4	82	4_82	YCL008C	STP22	Component of the ESCRT-I complex; ESCRT-I is involved in ubiquitin-dependent sorting of proteins into the endosome; prevents polyubiquitination of the arrestin-related protein Rim8p, thereby directing its monoubiquitination by Rsp5p; homologous to the mouse and human Tsg101 tumor susceptibility gene; mutants exhibit a Class E Vps phenotype;	1766.44	1542.92	1176.33	1140.86	1668.54	16.1012	241.621	0	-0.0822068	-6.49636	-2.27874	-10.1572	-0.2254	5.8585	1.55994	9.43418	0.244807	-0.616637	-0.460733	-0.484207	10.7892	10.7175	-0.0717141	1	10.5401	3.80542	-6.7347	7.67254e-09	10.1297	7.92221	-2.20751	1.40455e-05	9.97228	-1	-10.9723	1.02153e-12
4	84	4_84	YCL009C	ILV6	Regulatory subunit of acetolactate synthase; acetolactate synthase catalyzes the first step of branched-chain amino acid biosynthesis; enhances activity of the Ilv2p catalytic subunit, localizes to mitochondria	1874.11	2064.18	1850.76	1649.97	1938.9	1961.08	1536.92	1455.05	0.0490069	-0.0738828	-0.267924	-0.181257	-0.356614	-0.563973	-0.450873	-0.541737	0.0525365	0.070045	-0.104406	0.202346	10.8679	10.9437	0.0758016	1	10.9943	11.074	0.0796808	1	10.8359	10.6781	-0.157774	1	10.706	10.8272	0.121224	1
4	86	4_86	YCL010C	SGF29	Component of the HAT/Core module of the SAGA, SLIK, and ADA complexes; HAT/Core module also contains Gcn5p, Ngg1p, and Ada2p; binds methylated histone H3K4; involved in transcriptional regulation through SAGA and TBP recruitment to target promoters and H3 acetylation	1482.06	1229.23	1144.54	1322.54	1567.18	356.582	1315.99	327.401	0.0805179	-1.78259	0.20122	-2.01087	-0.388125	1.14473	-0.920017	1.28788	0.360184	-0.334728	0.486065	-0.234907	10.5318	10.6438	0.112006	1	10.1062	8.51355	-1.59268	0.0273322	10.1935	10.4644	0.270918	1	10.3599	8.71401	-1.64592	0.00155167
4	88	4_88	YCL011C	GBP2	Poly(A+) RNA-binding protein; key surveillance factor for the selective export of spliced mRNAs from the nucleus to the cytoplasm; preference for intron-containing genes; similar to Npl3p; also binds single-stranded telomeric repeat sequence in vitro; relocalizes to the cytosol in response to hypoxia; GBP2 has a paralog, HRB1, that arose from the whole genome duplication	1871.48	1954.77	1801.58	1750.54	1876.33	2550.76	1938.41	2531.72	0.00372997	0.383756	0.105558	0.532068	-0.311337	-1.02161	-0.824354	-1.25506	0.0251257	0.428977	0.145474	0.769901	10.869	10.9065	0.0374932	1	10.9453	11.4909	0.545647	0.0111937	10.8145	11.012	0.197551	1	10.7613	11.7975	1.03617	0.000247694
14	48	14_48	YCL012C		Putative protein of unknown function; orthologs are present in S. bayanus, S. paradoxus and Ashbya gossypii; YCL012C is not an essential gene	2031.39	2010.66	1816.08	2151.95	2349.48	2069.45	2189.37	2700.79	0.209781	0.0415595	0.269553	0.327599	-0.517388	-0.679416	-0.988349	-1.05059	0.0787157	0.0633494	0.179486	0.509209	11.0084	11.205	0.196586	1	10.9803	11.1878	0.207454	1	10.8056	11.1854	0.379766	1	11.0496	11.9292	0.879595	0.0083583
4	90	4_90	YCL012W			1823.91	2029.89	1752.93	1733.58	1745.44	993.878	1556.83	324.589	-0.0634066	-1.02952	-0.171055	-2.41346	-0.244201	0.391664	-0.547741	1.69047	0.00737751	-0.361322	-0.0158251	-0.469837	10.8493	10.8012	-0.0481796	1	11.0227	10.0622	-0.960475	0.0105734	10.781	10.7061	-0.0749104	1	10.7334	8.83628	-1.8971	7.2836e-06
4	92	4_92	YCL013W			1942.4	2052.28	1894.83	1794.56	1922.54	2138.43	1947.25	607.994	-0.0148163	0.0593013	0.0393493	-1.55994	-0.292791	-0.697157	-0.758146	0.836944	-0.0427429	0.116732	0.0447768	-0.375652	10.925	10.9292	0.00418239	1	11.0351	11.2424	0.207317	1	10.9132	11.0124	0.099261	1	10.8414	9.79062	-1.05076	1.74083e-06
4	94	4_94	YCL014W	BUD3	Protein involved in bud-site selection; required for axial budding pattern; localizes with septins to bud neck in mitosis and may constitute an axial landmark for next round of budding	2078.63	2203.02	1996.2	1951.45	1710.35	2327.12	2035.06	1444.03	-0.28119	0.0790289	0.0277977	-0.43418	-0.0264168	-0.716885	-0.746594	-0.288814	-0.264325	0.0821282	-0.0154282	-0.0122704	11.0235	10.7614	-0.26208	1	11.105	11.3419	0.236935	1	10.9691	11.0788	0.109697	1	10.9224	11.0533	0.130837	1
14	74	14_74	YCL014W	BUD3	Protein involved in bud-site selection; required for axial budding pattern; localizes with septins to bud neck in mitosis and may constitute an axial landmark for next round of budding	1977.73	2042.21	1754.23	1971.71	2184.21	2049.85	1783.8	2482.86	0.143195	0.00538546	0.0241067	0.332405	-0.450802	-0.643242	-0.742903	-1.0554	0.054997	0.0633634	0.0178998	0.53311	10.9096	11.1199	0.210211	1	11.0334	11.165	0.13156	1	10.7882	10.8923	0.104105	1	10.9885	11.8051	0.816612	0.00174943
4	96	4_96	YCL016C	DCC1	Subunit of a complex with Ctf8p and Ctf18p; shares some components with Replication Factor C; required for sister chromatid cohesion and telomere length maintenance	1881	1479.26	1519.9	1407.81	1670.3	739.751	1156.61	363.241	-0.171292	-0.998794	-0.393768	-1.95151	-0.136315	0.360938	-0.325028	1.22852	0.0709943	-0.232033	-0.016739	-0.307297	10.8691	10.7217	-0.14732	1	10.5469	9.65576	-0.891098	0.00968564	10.5504	10.2276	-0.322798	1	10.3883	8.8995	-1.4888	0.00814713
14	31	14_31	YCL021W-A		Putative protein of unknown function	1948.3	2058.02	1776.79	1887.53	2197.89	1928.12	1700.2	1892.82	0.173823	-0.0940176	-0.0635335	0.00403552	-0.48143	-0.543838	-0.655263	-0.727029	0.0982677	0.0140309	-0.0234445	0.290206	10.9566	11.1263	0.169681	1	11.0172	11.0897	0.0724665	1	10.7444	10.8224	0.0779547	1	10.8802	11.4218	0.541605	0.101667
10	251	10_251	YCL022C		Dubious open reading frame; unlikely to encode a functional protein, based on available experimental and comparative sequence data; completely overlaps verified gene KCC4/YCL024W	1926.71	2042.11	1860.1	1844.61	1980.54	1676.45	1555.73	1394.73	0.0397347	-0.284497	-0.257638	-0.403081	-0.347342	-0.353359	-0.461159	-0.319913	0.0352373	-0.0686272	-0.108615	0.0692117	10.8943	10.9735	0.0791828	1	10.9831	10.8847	-0.0983824	1	10.8692	10.6955	-0.173744	1	10.8474	10.9718	0.124371	1
4	122	4_122	YCL023C		Dubious open reading frame; unlikely to encode a functional protein, based on available experimental and comparative sequence data; partially overlaps verified ORF KCC4	1909.7	1937.14	1683.91	1666.3	1816.07	1580.75	1633.7	1202.19	-0.0724815	-0.293148	-0.0436441	-0.470649	-0.235126	-0.344708	-0.675152	-0.252345	-0.0281511	-0.0613779	0.038123	0.0439687	10.89	10.8523	-0.0377176	1	10.8928	10.7935	-0.0993027	1	10.6658	10.7485	0.0827549	1	10.6374	10.8113	0.173907	1
10	253	10_253	YCL023C		Dubious open reading frame; unlikely to encode a functional protein, based on available experimental and comparative sequence data; partially overlaps verified ORF KCC4	1953.73	2010.58	1820.17	1869.72	1972.32	1778.98	1734.72	1479.16	0.013656	-0.176469	-0.0693296	-0.337843	-0.321263	-0.461387	-0.649467	-0.385151	-0.00854093	-0.0274793	-0.0160642	0.08667	10.931	10.9711	0.0401322	1	10.9736	10.9711	-0.00255808	1	10.8404	10.8588	0.0183841	1	10.8843	11.0701	0.185808	1
4	124	4_124	YCL024W	KCC4	Protein kinase of the bud neck involved in the septin checkpoint; associates with septin proteins, negatively regulates Swe1p by phosphorylation, shows structural homology to bud neck kinases Gin4p and Hsl1p; KCC4 has a paralog, GIN4, that arose from the whole genome duplication	1845.38	1803.1	1705.67	1680.33	1845.23	765.635	1576.79	448.692	-0.000112589	-1.23467	-0.113283	-1.9026	-0.307495	0.596809	-0.605513	1.17961	0.0559822	-0.421249	0.025872	-0.386132	10.8619	10.8535	-0.00839942	1	10.7354	9.74265	-0.992797	0.00773602	10.6975	10.7212	0.0237513	1	10.6921	9.33468	-1.35743	7.48395e-06
4	126	4_126	YCL025C	AGP1	Low-affinity amino acid permease with broad substrate range; involved in uptake of asparagine, glutamine, and other amino acids; expression regulated by SPS plasma membrane amino acid sensor system (Ssy1p-Ptr3p-Ssy5p); AGP1 has a paralog, GNP1, that arose from the whole genome duplication	1981.12	2065.22	1862.92	1743.86	1968.14	2012.76	1896.8	1580.09	-0.00947577	-0.0371035	0.0259944	-0.142194	-0.298131	-0.600753	-0.744791	-0.580799	-0.0558778	0.0342869	0.0193034	0.180006	10.9581	10.9613	0.00324699	1	10.9275	11.1629	0.23541	1	10.9039	10.9758	0.0719175	1	10.7148	11.1755	0.460702	0.495951
4	128	4_128	YCL026C			1905.06	1904.66	1857.37	1729.61	1895.43	1675.34	1731.89	1122.5	-0.00730777	-0.184975	-0.100858	-0.623274	-0.300299	-0.452881	-0.617939	-0.0997194	-0.00628528	-0.0176084	-0.0206598	-0.0438057	10.8987	10.9153	0.0166166	1	10.9008	10.8655	-0.035362	1	10.8906	10.8459	-0.0447678	1	10.7531	10.6609	-0.092231	1
12	5	12_5	YCL026C-A	FRM2	Type II nitroreductase, using NADH as reductant; mutants are defective in fatty acid mediated repression of genes involved in fatty acid biosynthesis indicative of a role in lipid signaling; involved in the oxidative stress response; transcription induction by cadmium and selenite indicates a possible role in the metal stress response; expression induced in cells treated with the mycotoxin patulin	1939	1604.49	1707.17	1689.24	1827.78	1594.96	1718.81	1518.84	-0.0851733	-0.00859174	0.00979329	-0.153308	-0.222434	-0.629264	-0.72859	-0.569686	0.0339748	0.179795	0.141827	0.270377	10.911	10.86	-0.0510125	1	10.5736	10.8074	0.23381	1	10.745	10.8407	0.0957412	1	10.7088	11.1119	0.40313	0.623706
14	33	14_33	YCL026C-B	HBN1	Protein of unknown function; similar to bacterial nitroreductases; green fluorescent protein (GFP)-fusion protein localizes to the cytoplasm and nucleus; protein becomes insoluble upon intracellular iron depletion; protein abundance increases in response to DNA replication stress	1945.73	2046.19	1785.37	2001.31	2111.59	2006.25	1760.32	1933.02	0.11796	-0.0284241	-0.020369	-0.0500562	-0.425567	-0.609432	-0.698428	-0.672937	0.0290417	0.0340115	-0.0194578	0.235046	10.8896	11.0723	0.182743	1	10.998	11.1509	0.152936	1	10.8054	10.86	0.054662	1	10.9692	11.4685	0.499326	0.249711
4	130	4_130	YCL027W	FUS1	Membrane protein localized to the shmoo tip; required for cell fusion; expression regulated by mating pheromone; proposed to coordinate signaling, fusion, and polarization events required for fusion; potential Cdc28p substrate	1919.69	2109.63	1836.19	1715.22	1913.59	1409.22	1555.07	571.107	-0.00459273	-0.581756	-0.239595	-1.58488	-0.303015	-0.0561002	-0.479201	0.861884	-0.00875688	-0.233112	-0.11034	-0.362842	10.907	10.9189	0.0118785	1	10.9391	10.6104	-0.328642	1	10.8275	10.6892	-0.138289	1	10.7241	9.51843	-1.20568	0.0164537
4	132	4_132	YCL028W	RNQ1	[PIN(+)] prion; an infectious protein conformation that is generally an ordered protein aggregate	1940.07	1929.38	1791.79	1726.13	1944.08	2108.69	1919.74	2157.71	0.00297081	0.128147	0.0994506	0.321793	-0.310578	-0.766003	-0.818247	-1.04479	-0.0157047	0.180909	0.102561	0.545786	10.9252	10.943	0.0178801	1	10.8802	11.2159	0.335682	1	10.8036	10.9972	0.193629	1	10.7706	11.6347	0.864032	0.000363768
4	134	4_134	YCL029C	BIK1	Microtubule-associated protein; component of the interface between microtubules and kinetochore, involved in sister chromatid separation; essential in polyploid cells but not in haploid or diploid cells; ortholog of mammalian CLIP-170	1926.38	1919.78	1920.48	1662.88	1837.43	1449.59	1536.5	399.822	-0.0681698	-0.405058	-0.321637	-2.05352	-0.239437	-0.232798	-0.39716	1.33053	-0.0597844	-0.153223	-0.164827	-0.460924	10.9052	10.8834	-0.0218381	1	10.8896	10.6827	-0.206958	1	10.9039	10.6771	-0.226811	1	10.7478	9.22152	-1.52631	1.18651e-05
4	138	4_138	YCL032W	STE50	Adaptor protein for various signaling pathways; involved in mating response, invasive/filamentous growth, osmotolerance; acts as an adaptor that links G protein-associated Cdc42p-Ste20p complex to the effector Ste11p to modulate signal transduction	1845.91	1969.1	1819.08	1641.97	1859.74	214.914	818.285	20.5596	0.0107626	-3.18974	-1.15157	-6.25183	-0.31837	2.55188	0.43277	5.52884	0.0340413	-0.763173	-0.476824	-0.661056	10.849	10.8913	0.0423494	1	10.8486	7.89809	-2.9505	2.72203e-07	10.8604	9.74269	-1.11768	1.44258e-05	10.6448	3.3253	-7.31954	0.000608434
4	140	4_140	YCL033C	MXR2	Methionine-R-sulfoxide reductase; involved in the response to oxidative stress; protects iron-sulfur clusters from oxidative inactivation along with MXR1; involved in the regulation of lifespan	1866.46	1838.69	1735.45	1698.8	1547.81	1695.66	1707.44	1159.8	-0.26992	-0.116763	-0.0234566	-0.550241	-0.0376874	-0.521093	-0.69534	-0.172753	-0.144889	0.0492577	0.0565275	0.00864949	10.8676	10.6078	-0.259746	1	10.7426	10.9084	0.165799	1	10.7396	10.8327	0.0931233	1	10.7117	10.7288	0.0170963	1
4	142	4_142	YCL034W	LSB5	Protein of unknown function; binds Las17p, which is a homolog of human Wiskott-Aldrich Syndrome protein involved in actin patch assembly and actin polymerization; may mediate disassembly of the Pan1 complex from the endocytic coat	1916.92	2021.74	1840.09	1752.37	1964.43	1449.59	1682.62	519.076	0.0353042	-0.479664	-0.129	-1.75334	-0.342911	-0.158192	-0.589796	1.03035	0.0246831	-0.179195	-0.0376104	-0.395806	10.9056	10.956	0.0504707	1	11.0207	10.6918	-0.328832	1	10.8002	10.8098	0.00961488	1	10.7888	9.53925	-1.24959	0.00657178
12	69	12_69	YCL035C	GRX1	Glutathione-dependent disulfide oxidoreductase; hydroperoxide and superoxide-radical responsive, heat-stable, with active site cysteine pair; protects cells from oxidative damage; GRX1 has a paralog, GRX2, that arose from the whole genome duplication; protein abundance increases in response to DNA replication stress	2084.29	2090.24	1747.64	1977.35	2031.38	1766.18	1583.17	1573.9	-0.037078	-0.24291	-0.142505	-0.329044	-0.270529	-0.394946	-0.576292	-0.39395	-0.107815	-0.125008	-0.124507	0.0469762	10.9714	11.0126	0.0411559	1	11.0657	10.9703	-0.0953242	1	10.6922	10.712	0.0197784	1	10.9723	11.1429	0.170519	1
4	144	4_144	YCL036W	GFD2	Protein of unknown function; identified as a high-copy suppressor of a dbp5 mutation; GFD2 has a paralog, YDR514C, that arose from the whole genome duplication	1931.54	1828.35	1832.58	1701.27	1930.43	1559.88	1865.45	1203.71	-0.000825555	-0.228978	0.0256359	-0.498773	-0.306782	-0.408878	-0.744432	-0.22422	0.0325782	-0.0132422	0.0975642	0.0385273	10.9606	10.909	-0.0515535	1	10.8703	10.7959	-0.0743922	1	10.8556	10.9524	0.0968319	1	10.7261	10.7203	-0.00582585	1
4	170	4_170	YCL037C	SRO9	Cytoplasmic RNA-binding protein; shuttles between nucleus and cytoplasm and is exported from the nucleus in an mRNA export-dependent manner; associates with translating ribosomes; involved in heme regulation of Hap1p as a component of the HMC complex, also involved in the organization of actin filaments; contains a La motif; SRO9 has a paralog, SLF1, that arose from the whole genome duplication	1710.4	1778.05	1564.59	1539.13	1705.69	1027.83	1358.41	163.884	-0.00397619	-0.790103	-0.203732	-3.22353	-0.303631	0.152247	-0.515065	2.50053	0.128333	-0.200574	0.041072	-0.494764	10.7392	10.7586	0.0194585	1	10.8104	10.1689	-0.641506	0.0739062	10.5887	10.508	-0.0806678	1	10.5591	7.78487	-2.77422	7.27708e-06
10	255	10_255	YCL038C	ATG22	Vacuolar integral membrane protein required for efflux of amino acids; required for efflux of amino acids during autophagic body breakdown in the vacuole; null mutation causes a gradual loss of viability during starvation	1448.33	1927.53	1819.47	1758.77	1823.09	615.285	848.573	249.04	0.331785	-1.64583	-1.0995	-2.81515	-0.639392	1.00798	0.380707	2.09216	0.307387	-0.533313	-0.439246	-0.516693	10.5379	10.8595	0.321618	1	10.8974	9.41028	-1.48716	9.62158e-06	10.8183	9.85951	-0.958788	0.000616397	10.7608	8.52812	-2.23267	1.12462e-06
13	214	13_214	YCL038C	ATG22	Vacuolar integral membrane protein required for efflux of amino acids; required for efflux of amino acids during autophagic body breakdown in the vacuole; null mutation causes a gradual loss of viability during starvation	2162.49	2121.17	1774.46	1942.18	2105.4	2012	1701.92	1317.94	-0.0385825	-0.0761963	-0.0601792	-0.559049	-0.269025	-0.56166	-0.658617	-0.163945	-0.110333	-0.0227883	-0.0727061	-0.0714398	11.0819	11.0611	-0.0208222	1	11.0374	11.1534	0.116027	1	10.7892	10.8305	0.0413836	1	10.9197	10.9027	-0.0169774	1
4	172	4_172	YCL039W	GID7	Subunit of GID Complex that binds directly to central component Vid30p; GID complex is involved in proteasome-dependent catabolite inactivation of fructose-1,6-bisphosphatase; Gid7p contains six WD40 repeats; computational analysis suggests that Gid7p and Moh1p have similar functions	2116.11	2105.76	1991.67	1815.85	2026.71	2256.39	2079.82	2111.93	-0.0622431	0.0996291	0.0624479	0.217803	-0.245364	-0.737485	-0.781244	-0.940796	-0.142173	0.0858796	-0.0027957	0.401959	11.0475	11.0072	-0.0403331	1	11.0465	11.3144	0.267978	1	10.9674	11.1181	0.150691	1	10.7829	11.5911	0.808206	0.00130133
4	174	4_174	YCL040W	GLK1	Glucokinase; catalyzes the phosphorylation of glucose at C6 in the first irreversible step of glucose metabolism; one of three glucose phosphorylating enzymes; expression regulated by non-fermentable carbon sources; GLK1 has a paralog, EMI2, that arose from the whole genome duplication	1878.92	1994.7	1764.03	1707.17	2006.35	1099.25	1514.13	701.83	0.0946199	-0.85906	-0.220247	-1.28121	-0.402227	0.221204	-0.498549	0.558213	0.0909239	-0.324317	-0.0715996	-0.264854	10.8787	10.9732	0.0945169	1	10.9425	10.2171	-0.725408	0.198848	10.7955	10.6649	-0.130631	1	10.6962	10.1321	-0.56411	0.411863
4	176	4_176	YCL042W		Putative protein of unknown function; epitope-tagged protein localizes to the cytoplasm	2103.63	1956.43	1936.56	1758.77	1999.39	1872.37	1929.05	846.888	-0.0732871	-0.0633263	-0.00560213	-1.05344	-0.23432	-0.57453	-0.713194	0.330447	-0.0874005	0.0270107	0.00816399	-0.236613	11.038	10.9914	-0.0466456	1	10.8924	11.0469	0.15452	1	10.9166	11.0057	0.0891269	1	10.7721	10.244	-0.528055	0.128293
4	178	4_178	YCL044C	MGR1	Subunit of the mitochondrial (mt) i-AAA protease supercomplex; i-AAA degrades misfolded mitochondrial proteins; forms a subcomplex with Mgr3p that binds to substrates to facilitate proteolysis; required for growth of cells lacking mtDNA	1703.08	1635.53	1676.11	1614.39	1716.67	1086.6	1486.64	324.534	0.0114673	-0.589494	-0.172954	-2.31101	-0.319075	-0.0483619	-0.545842	1.58801	0.139859	-0.113564	0.0605609	-0.399673	10.7379	10.7671	0.0291566	1	10.6503	10.2921	-0.35821	1	10.7156	10.6369	-0.0787247	1	10.6435	8.90213	-1.74138	0.000181537
4	180	4_180	YCL045C	EMC1	Member of conserved endoplasmic reticulum membrane complex; involved in efficient folding of proteins in the ER; null mutant displays induction of the unfolded protein response; interacts with Gal80p; homologous to worm H17B01.4/EMC-1, fly CG2943, and human KIAA0090	1760.2	2003.37	1667.35	1714.95	1656.44	761.414	1071.31	664.477	-0.0875995	-1.3945	-0.637701	-1.36655	-0.220008	0.756646	-0.0810959	0.643553	0.025245	-0.440596	-0.229264	-0.24623	10.7653	10.7172	-0.0481133	1	10.8622	9.78869	-1.07354	0.00804412	10.7016	10.1568	-0.544763	0.142475	10.742	9.90684	-0.835154	0.0283562
4	182	4_182	YCL046W		Dubious open reading frame; unlikely to encode a functional protein, based on available experimental and comparative sequence data; partially overlaps the uncharacterized ORF YCL045C	1804.68	1779.13	1638.99	1587.2	1814.97	1079.97	1449.16	1305.66	0.00819572	-0.71965	-0.177474	-0.281512	-0.315803	0.0817936	-0.541323	-0.441482	0.0911984	-0.212468	0.013637	0.189829	10.8212	10.8309	0.00970076	1	10.7651	10.2558	-0.509275	0.745161	10.6804	10.5964	-0.0840458	1	10.6197	10.8613	0.241638	1
4	184	4_184	YCL047C	POF1	Nicotinamide mononucleotide-specific adenylyltransferase (NMNAT); catalyzes the conversion of nicotinamide mononucleotide (NMN) to nicotinamide adenine dinucleotide (NAD+); role in the nicotinamide riboside (NR) salvage pathway of NAD+ biosynthesis; involved in NR and NAD+ homeostasis; ATPase involved in protein quality control and filamentation pathways; interacts physically with Kss1p and suppr…	1865.7	1948.86	1660.27	1658.15	1782.65	1301.46	1639.42	930.737	-0.0656502	-0.582128	-0.0182239	-0.83245	-0.241957	-0.0557276	-0.700573	0.109456	0.00161729	-0.186966	0.0794185	-0.09872	10.8649	10.8345	-0.030398	1	10.898	10.5214	-0.376677	1	10.6705	10.7412	0.0707779	1	10.6575	10.479	-0.178472	1
4	186	4_186	YCL048W	SPS22	Protein of unknown function; SPS22 has a paralog, SPS2, that arose from the whole genome duplication; redundant with Sps2p for the organization of the beta-glucan layer of the spore wall	1900.46	1934.74	1656.32	1735.32	1918.74	1227.41	1749.51	1100.88	0.0138059	-0.656092	0.0789214	-0.656065	-0.321413	0.0182362	-0.797718	-0.0669288	0.0815852	-0.197213	0.172837	-0.00775548	10.8922	10.9169	0.0247358	1	10.8836	10.4185	-0.465105	1	10.7045	10.8708	0.166212	1	10.7554	10.5304	-0.225072	1
4	188	4_188	YCL049C		Protein of unknown function; localizes to membrane fraction; YCL049C is not an essential gene	1969	2065.12	1849.07	1747.13	1889.62	1923.5	1880.19	1004.76	-0.0593412	-0.102443	0.0240617	-0.797529	-0.248266	-0.535413	-0.742858	0.0745351	-0.0714156	0.00744729	0.0352939	-0.138375	10.9446	10.9049	-0.0396727	1	10.9924	11.0512	0.0588657	1	10.8444	10.9779	0.133525	1	10.7572	10.35	-0.407187	0.736505
4	190	4_190	YCL050C	APA1	AP4A phosphorylase; bifunctional diadenosine 5',5'''-P1,P4-tetraphosphate phosphorylase and ADP sulfurylase involved in catabolism of bis(5'-nucleosidyl) tetraphosphates; catalyzes phosphorolysis of dinucleoside oligophosphates, cleaving substrates' alpha/beta-anhydride bond and introducing Pi into the beta-position of the corresponding NDP formed; protein abundance increases under DNA replicatio…	1923.1	2076	1874.96	1757.87	2042.94	1808.48	1802.11	811.858	0.0871641	-0.198922	-0.057141	-1.11357	-0.394771	-0.438934	-0.661656	0.390579	0.043766	-0.0415879	-0.00843946	-0.242938	10.9165	11.0081	0.0915685	1	10.9963	10.9936	-0.00270775	1	10.8371	10.9249	0.0877732	1	10.7888	10.2189	-0.569842	0.0950298
4	192	4_192	YCL051W	LRE1	Protein involved in control of cell wall structure and stress response; direct inhibitor of the nuclear Dbf2 related (NDR) kinase Cbk1p-Mob2p; overproduction confers resistance to cell-wall degrading enzymes; exhibits genetic interactions with genes involved in the cell wall integrity pathway; LRE1 has a paralog, HLR1, that arose from the whole genome duplication	1699.53	1829.05	1960.5	1697.84	1930.07	1523.92	1986.62	1203.14	0.183414	-0.26315	0.0190851	-0.496543	-0.491021	-0.374706	-0.737882	-0.22645	0.191139	-0.0132056	0.114217	0.0550813	10.7431	10.8473	0.104192	1	10.6823	10.7368	0.0545251	1	10.9318	11.0537	0.121833	1	10.6713	10.8127	0.141441	1
4	218	4_218	YCL055W	KAR4	Transcription factor required for response to pheromones; also required during meiosis; exists in two forms, a slower-migrating form more abundant during vegetative growth and a faster-migrating form induced by pheromone	1863.49	2004.34	1723.33	1610.03	1769.84	1246.13	1634.94	702.917	-0.0743472	-0.685235	-0.0759167	-1.19451	-0.23326	0.0473794	-0.64288	0.471514	-0.002584	-0.231673	0.0421582	-0.222376	10.8711	10.8223	-0.048836	1	10.8929	10.4706	-0.422261	1	10.7364	10.7631	0.0267423	1	10.6692	9.8421	-0.827083	0.0482206
4	220	4_220	YCL056C	PEX34	Protein that regulates peroxisome populations; peroxisomal integral membrane protein; interacts with Pex11p, Pex25p, and Pex27p to control both constitutive peroxisome division and peroxisome morphology and abundance during peroxisome proliferation	2060.42	2026.45	1877.64	1738.9	2061.93	2237.7	1843.14	1554.87	0.00105471	0.142997	-0.0267381	-0.161283	-0.308662	-0.780853	-0.692058	-0.561711	-0.041598	0.170208	-0.0105983	0.172931	11.0093	11.0273	0.0179739	1	10.9644	11.2848	0.320467	1	10.8666	10.9339	0.0673216	1	10.7727	11.1174	0.344722	0.992945
14	72	14_72	YCL057C-A	MIC10	Conserved component of the MICOS complex; MICOS (formerly MINOS or MitOS) is a mitochondrial inner membrane complex that extends into the intermembrane space and has a role in the maintenance of crista junctions, inner membrane architecture, and formation of contact sites to the outer membrane; forms a subcomplex with Mic12p and Mic27p whose assembly and stability requires cardiolipin; homo-oligo…	1910.7	2102.19	1689.16	1987.89	2095.17	2102.1	1770.18	1777.02	0.132901	-5.73801e-05	0.0675562	-0.161687	-0.440508	-0.637799	-0.786353	-0.561307	0.082711	0.0914546	0.0828671	0.192405	10.9413	11.0475	0.106172	1	11.0996	11.1891	0.0894856	1	10.7335	10.8802	0.146729	1	10.9874	11.2161	0.228697	1
4	222	4_222	YCL057W	PRD1	Zinc metalloendopeptidase; found in the cytoplasm and intermembrane space of mitochondria; with Cym1p, involved in degradation of mitochondrial proteins and of presequence peptides cleaved from imported proteins; protein abundance increases in response to DNA replication stress	2003.71	2136.08	1870	1893.74	1947.71	2041.34	1940.49	683.827	-0.0408696	-0.0654175	0.0533542	-1.46819	-0.266738	-0.572439	-0.772151	0.745196	-0.0808001	0.0121767	0.0354496	-0.367422	10.9688	10.9493	-0.0194257	1	11.1022	11.1868	0.084629	1	10.8724	11.0147	0.142318	1	10.8126	9.67728	-1.13535	0.0277147
10	257	10_257	YCL058C	FYV5	Protein involved in regulation of the mating pathway; binds with Matalpha2p to promoters of haploid-specific genes; required for survival upon exposure to K1 killer toxin; involved in ion homeostasis	1692.51	1684.19	1654.22	360.867	1693.11	1773.43	1579.85	261.21	0.00051316	0.0744417	-0.066319	-0.464734	-0.30812	-0.712298	-0.652478	-0.25826	0.122611	0.266431	0.119492	0.116488	10.7001	10.7486	0.0484934	1	10.7124	10.9541	0.241707	1	10.6911	10.7137	0.022638	1	8.5651	8.23877	-0.326328	0.932482
4	224	4_224	YCL060C			610.068	406.535	440.254	548.972	730.325	529.337	391.601	291.249	0.25918	0.379983	-0.168545	-0.91216	-0.566787	-1.01784	-0.550251	0.189167	0.931898	1.0644	0.637015	0.347015	9.18191	9.53681	0.354901	1	8.71485	9.26348	0.548633	0.892677	8.83266	8.69659	-0.136071	1	9.13242	8.0899	-1.04253	0.306328
14	76	14_76	YCL061C	MRC1	S-phase checkpoint protein required for DNA replication; couples DNA helicase and polymerase; interacts with and stabilizes Pol2p at stalled replication forks during stress, where it forms a pausing complex with Tof1p and is phosphorylated by Mec1p; defines a novel S-phase checkpoint with Hog1p that coordinates DNA replication and transcription upon osmostress; protects uncapped telomeres; Dia2p-…	770.25	681.28	1076.96	1192.56	904.11	362.069	569.547	560.173	0.230895	-0.910121	-0.917882	-1.08875	-0.538502	0.272265	0.199085	0.365755	0.707399	0.113519	0.0848785	0.147008	9.44054	9.86673	0.42619	1	9.32344	8.70763	-0.615817	0.906095	9.97448	9.23446	-0.740028	0.855844	10.2345	9.59709	-0.637455	0.321383
4	228	4_228	YCL062W			1910.81	2051.51	1714.74	1651.91	1750.51	2969.32	1912.64	4004.74	-0.126345	0.533229	0.157486	1.27706	-0.181262	-1.17109	-0.876283	-2.00005	-0.0533579	0.578639	0.192547	1.75349	10.9031	10.7903	-0.112793	1	11.0181	11.713	0.694828	0.00191558	10.74	10.9918	0.251749	1	10.7025	12.5011	1.79864	3.06577e-11
4	230	4_230	YCL063W	VAC17	Phosphoprotein involved in vacuole inheritance; degraded in late M phase of the cell cycle; acts as a vacuole-specific receptor for myosin Myo2p	1888.31	2062.44	1822.46	1747.54	1840.21	2185.81	1837.27	1047.44	-0.0372022	0.0837742	0.0116691	-0.737904	-0.270405	-0.72163	-0.730466	0.0149103	-0.0230809	0.16585	0.0584694	-0.0909135	10.8823	10.8703	-0.0119647	1	11.0231	11.2646	0.241535	1	10.8415	10.9251	0.083612	1	10.7764	10.5375	-0.238909	1
4	232	4_232	YCL064C	CHA1	Catabolic L-serine (L-threonine) deaminase; catalyzes the degradation of both L-serine and L-threonine; required to use serine or threonine as the sole nitrogen source, transcriptionally induced by serine and threonine	2003.27	2072.91	1958.61	1944.64	1962.57	2208.46	1886.73	2510.92	-0.0295979	0.0913385	-0.0539147	0.368551	-0.278009	-0.729195	-0.664882	-1.09154	-0.0850712	0.111255	-0.0502724	0.554451	10.9673	10.9595	-0.00785999	1	11.015	11.2558	0.240807	1	10.9346	10.9758	0.0411976	1	10.9161	11.8318	0.915754	1.55448e-05
4	234	4_234	YCL069W	VBA3	Permease of basic amino acids in the vacuolar membrane; VBA3 has a paralog, VBA5, that arose from a segmental duplication	2008.15	2220.85	1939.29	1880.23	1943.9	2290.95	1862.82	2053.12	-0.04689	0.0448171	-0.0580158	0.126845	-0.260717	-0.682673	-0.660781	-0.849839	-0.0840372	0.0888239	-0.0409073	0.363994	10.9718	10.9494	-0.0224417	1	11.1158	11.3185	0.202718	1	10.9186	10.9607	0.0420442	1	10.8642	11.4401	0.57591	0.0931848
10	259	10_259	YCL074W		Pseudogene: encodes fragment of Ty Pol protein	1927.03	1976.11	1851.47	1829.17	1993.93	1954.05	1901.52	2451.09	0.0492126	-0.0161897	0.0384552	0.422038	-0.35682	-0.621666	-0.757252	-1.14503	0.0170275	0.0768751	0.0582571	0.635816	10.8946	10.9839	0.0893517	1	10.9519	11.11	0.158128	1	10.8545	10.967	0.112481	1	10.8815	11.8007	0.919255	3.14494e-06
10	261	10_261	YCL075W		Pseudogene: encodes fragment of Ty Pol protein	1915.32	2044.81	1828.45	1841.18	1943.05	1877.79	1676.27	1889.41	0.0207316	-0.122867	-0.125292	0.0372911	-0.328339	-0.514989	-0.593505	-0.760285	0.00811118	0.0165053	-0.0412217	0.329844	10.9008	10.9473	0.0465377	1	10.9961	11.0503	0.0541928	1	10.8382	10.8055	-0.0326519	1	10.8479	11.4233	0.575324	0.00356067
10	263	10_263	YCL076W		Dubious open reading frame; unlikely to encode a functional protein, based on available experimental and comparative sequence data	2134.51	1981.53	1858.83	2050.65	2012.2	1561.46	1397.18	1088.65	-0.0850913	-0.343528	-0.41162	-0.912913	-0.222516	-0.294328	-0.307177	0.189919	-0.110228	-0.15553	-0.250668	-0.197687	11.0681	10.9912	-0.076904	1	10.9504	10.8015	-0.148892	1	10.8606	10.5545	-0.306057	1	10.8881	10.628	-0.260035	1
4	236	4_236	YCR001W		Dubious open reading frame; unlikely to encode a functional protein, based on available experimental and comparative sequence data; YCR001W is not an essential gene	1814.67	1924.91	1711.91	1721.72	1906.66	913.906	1417.13	583.761	0.0713055	-1.07385	-0.272458	-1.55877	-0.378913	0.435989	-0.446339	0.835772	0.108851	-0.369215	-0.0687627	-0.312649	10.8286	10.9125	0.0839053	1	10.858	10.0576	-0.800403	0.067079	10.7365	10.5639	-0.1726	1	10.7702	9.688	-1.08222	1.47619e-06
4	240	4_240	YCR003W	MRPL32	Mitochondrial ribosomal protein of the large subunit; protein abundance increases in response to DNA replication stress	1172.75	1328.94	1117.56	1004.16	1428.01	471.378	795.97	38.0351	0.283893	-1.49334	-0.489043	-4.68652	-0.591501	0.855488	-0.229754	3.96352	0.640237	-0.162732	0.162572	-0.36167	10.1951	10.5403	0.345193	1	10.2521	8.98207	-1.27002	0.0775097	10.0671	9.62305	-0.444038	1	9.93095	5.59284	-4.3381	5.06047e-07
4	266	4_266	YCR004C	YCP4	Protein of unknown function; has sequence and structural similarity to flavodoxins; predicted to be palmitoylated; the authentic, non-tagged protein is detected in highly purified mitochondria in high-throughput studies	1957.36	2154.51	1798.38	1865.1	2012.93	1518.71	1833.62	397.669	0.0403686	-0.504241	0.0279774	-2.22677	-0.347976	-0.133615	-0.746774	1.50377	-0.00350777	-0.219798	0.0372963	-0.500805	10.9412	10.9985	0.0572597	1	11.0679	10.7407	-0.327196	1	10.8097	10.93	0.120331	1	10.8496	9.16805	-1.6815	3.09264e-10
4	268	4_268	YCR005C	CIT2	Citrate synthase, peroxisomal isozyme involved in glyoxylate cycle; catalyzes condensation of acetyl coenzyme A and oxaloacetate to form citrate; expression is controlled by Rtg1p and Rtg2p transcription factors; SCF-Ucc1 regulates level of Cit2p to maintain citrate homeostasis; oxaloacetate-dependent positive feedback loop inhibits Cit2p ubiquitination; CIT2 has a paralog, CIT1, that arose from …	1490.8	1590.39	1516.7	1325.37	1500.1	881.049	1210.42	597.865	0.00896868	-0.851362	-0.325186	-1.14718	-0.316576	0.213506	-0.393611	0.424183	0.213355	-0.156529	0.0432906	-0.097541	10.5368	10.5741	0.0372725	1	10.6287	9.93438	-0.694268	0.0443145	10.5691	10.316	-0.25315	1	10.3576	9.75696	-0.600602	0.00442305
4	270	4_270	YCR006C		Dubious open reading frame; unlikely to encode a functional protein, based on available experimental and comparative sequence data	1479.63	1605.6	1473.18	1525.46	1353.87	852.204	1245.04	628.16	-0.128062	-0.913049	-0.242558	-1.2787	-0.179545	0.275193	-0.476238	0.555703	0.114008	-0.187008	0.0826488	-0.142464	10.5488	10.44	-0.108872	1	10.5989	9.90453	-0.694337	0.0253041	10.5361	10.3618	-0.174289	1	10.574	9.86366	-0.710367	0.00736702
4	272	4_272	YCR007C		Putative integral membrane protein; member of DUP240 gene family; YCR007C is not an essential gene	1964.27	1978.11	1856.66	1718.97	1828.48	1283.66	1776.88	455.2	-0.103292	-0.623461	-0.0633259	-1.91465	-0.204315	-0.0143954	-0.655471	1.19166	-0.0863138	-0.262572	-0.0112577	-0.43903	10.9382	10.8666	-0.0716587	1	10.9382	10.5043	-0.433913	0.749827	10.8613	10.9055	0.0441504	1	10.7034	9.36447	-1.33892	1.08093e-06
4	274	4_274	YCR008W	SAT4	Ser/Thr protein kinase involved in salt tolerance; funtions in regulation of Trk1p-Trk2p potassium transporter; overexpression affects the Fe-S and lipoamide containing proteins in the mitochondrion; required for lipoylation of Lat1p, Kgd2p and Gcv3p; partially redundant with Hal5p; has similarity to Npr1p; localizes to the cytoplasm and mitochondrion	1831.4	1904.44	1754.76	1715.9	1827.07	844.148	1424.14	223.915	-0.00341617	-1.17285	-0.300988	-2.93235	-0.304191	0.534993	-0.417808	2.20936	0.0534883	-0.402803	-0.0871722	-0.522805	10.8384	10.8526	0.0142611	1	10.906	9.90097	-1.00501	1.40476e-06	10.7778	10.5462	-0.231663	1	10.7401	8.30543	-2.43463	2.72221e-09
4	276	4_276	YCR009C	RVS161	Amphiphysin-like lipid raft protein; N-BAR domain protein that interacts with Rvs167p and regulates polarization of the actin cytoskeleton, endocytosis, cell polarity, cell fusion and viability following starvation or osmotic stress	1882.38	1801.31	1571.43	1638.58	1791.15	2147.62	1867.51	2135.89	-0.0716324	0.253563	0.24889	0.382187	-0.235975	-0.891419	-0.967687	-1.10518	0.0313129	0.367636	0.312425	0.666756	10.868	10.8319	-0.03607	1	10.8261	11.2438	0.41773	0.990582	10.6265	10.9572	0.330782	1	10.6838	11.623	0.939253	1.6809e-06
4	278	4_278	YCR010C	ADY2	Acetate transporter required for normal sporulation; phosphorylated in mitochondria; ADY2 has a paralog, ATO2, that arose from the whole genome duplication	1841.29	1848.3	1680.16	1702.47	1840.83	1362.93	1779.26	709.985	-0.00035566	-0.439211	0.0826259	-1.26059	-0.307252	-0.198645	-0.801422	0.537593	0.049588	-0.114054	0.154487	-0.240433	10.8479	10.8641	0.0162571	1	10.8506	10.5977	-0.252904	1	10.7216	10.8856	0.163975	1	10.7127	10.0249	-0.687871	0.00202551
4	280	4_280	YCR011C	ADP1	Putative ATP-dependent permease of the ABC transporter family	1931.2	2025.34	1782.89	1749.58	1899.6	1867.31	1755.74	1495.08	-0.0237881	-0.117144	-0.0221225	-0.226646	-0.283819	-0.520712	-0.696674	-0.496348	-0.012244	0.0295553	0.0367634	0.165438	10.9157	10.8963	-0.0194161	1	10.9837	11.0408	0.0571872	1	10.8039	10.8807	0.0768029	1	10.7868	11.0877	0.30098	1
4	282	4_282	YCR014C	POL4	DNA polymerase IV; undergoes pair-wise interactions with Dnl4p-Lif1p and Rad27p to mediate repair of DNA double-strand breaks by non-homologous end joining (NHEJ); homologous to mammalian DNA polymerase beta	1928.19	2220.25	1901.32	1875.76	1748.07	1757.6	1795.55	1222.23	-0.141411	-0.336947	-0.0825325	-0.617546	-0.166196	-0.300909	-0.636264	-0.105448	-0.120694	-0.12893	-0.0335282	-0.0592293	10.9134	10.7916	-0.121853	1	11.1125	10.9616	-0.15088	1	10.892	10.9196	0.0276135	1	10.9017	10.8164	-0.0852619	1
4	284	4_284	YCR015C	CTO1	Protein required for cold tolerance; involved in phosphate uptake; YCR015C is not an essential gene	1913.53	2063.74	1879.09	1789.72	1842.54	2064.5	1832.64	1792.5	-0.0545102	0.000534262	-0.0360944	0.00224327	-0.253097	-0.63839	-0.682702	-0.725237	-0.0520039	0.0909059	0.00915827	0.299295	10.8998	10.8781	-0.0217362	1	11.0246	11.1834	0.158811	1	10.876	10.9353	0.0593239	1	10.7779	11.3687	0.590764	0.0190046
4	286	4_286	YCR016W		Putative protein of unknown function; green fluorescent protein (GFP)-fusion protein localizes to the nucleolus and nucleus; predicted to be involved in ribosome biogenesis	1818.69	2024.73	1782.57	1699.78	1961.53	752.648	1423.17	477.814	0.109018	-1.42648	-0.324642	-1.82866	-0.416626	0.788626	-0.394154	1.10567	0.115644	-0.491129	-0.118225	-0.385169	10.8339	10.9593	0.125417	1	11.0039	9.75247	-1.25144	1.35465e-07	10.7927	10.5676	-0.22519	1	10.7676	9.46211	-1.3055	2.86194e-05
4	288	4_288	YCR017C	CWH43	Putative sensor/transporter protein involved in cell wall biogenesis; contains 14-16 transmembrane segments and several putative glycosylation and phosphorylation sites; null mutation is synthetically lethal with pkc1 deletion	1653.19	1854.16	1933.07	1631.15	1858.25	1052.13	1712.01	475.114	0.168595	-0.81686	-0.175105	-1.7774	-0.476202	0.179003	-0.543692	1.05441	0.140369	-0.31403	-0.0507407	-0.389373	10.6743	10.8913	0.216989	1	10.8286	10.2371	-0.591545	0.358874	10.9112	10.8355	-0.0757498	1	10.5755	9.48057	-1.09493	0.000922426
4	314	4_314	YCR019W	MAK32	Protein necessary for stability of L-A dsRNA-containing particles	2087.65	2211.61	1852.5	1870.91	2101.99	1988.67	1816.1	1446.05	0.00987292	-0.15322	-0.0286121	-0.371396	-0.31748	-0.484636	-0.690184	-0.351598	-0.0443117	-0.0427761	-0.0203	0.0455502	11.0227	11.0507	0.0280288	1	11.1193	11.134	0.0146227	1	10.8545	10.9213	0.0668533	1	10.8956	11.0445	0.148936	1
4	316	4_316	YCR020C	PET18	Protein of unknown function; has weak similarity to proteins involved in thiamin metabolism; expression is induced in the absence of thiamin	2224.95	2318.83	2079	2129.81	1663.31	2120.2	1990.68	1787.38	-0.419503	-0.129143	-0.0625967	-0.25275	0.111896	-0.508713	-0.6562	-0.470243	-0.398928	-0.113047	-0.133867	0.0459039	11.0988	10.6944	-0.404385	1	11.2108	11.2412	0.0303956	1	11.0223	11.0603	0.0380391	1	11.0634	11.3261	0.262624	1
4	318	4_318	YCR020C-A	MAK31	Non-catalytic subunit of N-terminal acetyltransferase of the NatC type; required for replication of dsRNA virus; member of the Sm protein family	1912.58	1927.87	1860.77	1677.39	1765.67	1962.25	1858.12	1817.12	-0.115245	0.0254862	-0.00205668	0.115368	-0.192362	-0.663342	-0.71674	-0.838361	-0.0817791	0.117276	0.0419181	0.387918	10.8981	10.7763	-0.121827	1	10.9116	11.1207	0.209059	1	10.8694	10.9612	0.0918064	1	10.6951	11.3789	0.683722	0.00192082
4	320	4_320	YCR021C	HSP30	Negative regulator of the H(+)-ATPase Pma1p; stress-responsive protein; hydrophobic plasma membrane localized; induced by heat shock, ethanol treatment, weak organic acid, glucose limitation, and entry into stationary phase	1814.57	1918.54	1564.21	1622.61	1816.36	1729.31	1689.83	1463.84	0.00141796	-0.14973	0.111372	-0.148467	-0.309025	-0.488126	-0.830169	-0.574526	0.0451708	0.0448566	0.170438	0.240775	10.8242	10.8539	0.0296471	1	10.9074	10.9406	0.0332032	1	10.6291	10.8293	0.200207	1	10.6842	11.0552	0.37103	0.853955
4	322	4_322	YCR022C		Dubious open reading frame; unlikely to encode a functional protein, based on available experimental and comparative sequence data; YCR022C is not an essential gene	2043.9	2018.94	1935.74	1962.91	1912.95	2325.57	1971.39	2456.27	-0.0954752	0.20389	0.026314	0.323325	-0.212132	-0.841746	-0.745111	-1.04632	-0.122297	0.203587	0.0110547	0.519099	10.9945	10.9026	-0.0919851	1	10.9821	11.3715	0.389438	1	10.9123	11.0223	0.110002	1	10.9286	11.8241	0.895503	1.27493e-05
4	324	4_324	YCR023C		Vacuolar membrane protein of unknown function; member of the multidrug resistance family; YCR023C is not an essential gene	2134.02	2172.69	1932.3	1907.62	1993.98	1821.24	1910.99	445.951	-0.0978808	-0.254434	-0.0159887	-2.09434	-0.209726	-0.383422	-0.702808	1.37135	-0.179718	-0.160105	-0.0715658	-0.53712	11.0594	10.9931	-0.0662284	1	11.0836	11.0059	-0.0777069	1	10.9152	10.9836	0.06841	1	10.8889	9.3628	-1.52607	1.1797e-08
10	179	10_179	YCR024C-A	PMP1	Regulatory subunit for the plasma membrane H(+)-ATPase Pma1p; small single-membrane span proteolipid; forms unique helix and positively charged cytoplasmic domain that is able to specifically segregate phosphatidylserines; PMP1 has a paralog, PMP2, that arose from the whole genome duplication	1915.75	2014.01	1742.7	1832.89	1906.79	1390.32	1442.42	184.164	-0.00676021	-0.53433	-0.272664	-3.30803	-0.300847	-0.103526	-0.446133	2.58503	0.0056374	-0.196539	-0.114421	-0.584333	10.9123	10.921	0.00867956	1	10.9888	10.6274	-0.361325	1	10.7716	10.5983	-0.173329	1	10.8333	8.14529	-2.68798	2.82776e-08
10	181	10_181	YCR025C		Dubious open reading frame; unlikely to encode a functional protein, based on available experimental and comparative sequence data; YCR025C is not an essential gene	1950.03	2007.48	1814.56	1837.11	1936.85	1300.37	1479.96	106.625	-0.00978323	-0.626076	-0.293878	-4.09414	-0.297824	-0.0117804	-0.424918	3.37114	-0.0183342	-0.258716	-0.147342	-0.641916	10.9293	10.9483	0.0190389	1	10.9737	10.5191	-0.45462	0.745233	10.827	10.6246	-0.202403	1	10.8516	7.29014	-3.5615	4.59125e-10
10	183	10_183	YCR026C	NPP1	Nucleotide pyrophosphatase/phosphodiesterase; mediates extracellular nucleotide phosphate hydrolysis along with Npp2p and Pho5p; activity and expression enhanced during conditions of phosphate starvation; involved in spore wall assembly; NPP1 has a paralog, NPP2, that arose from the whole genome duplication, and an npp1 npp2 double mutant exhibits reduced dityrosine fluorescence relative to the s…	2029.47	2046.96	1905.01	1866.35	1992.05	1214.89	1437.73	100.214	-0.0268352	-0.752168	-0.405765	-4.20552	-0.280772	0.114311	-0.313032	3.48252	-0.0600526	-0.339886	-0.236838	-0.667048	10.9863	10.9802	-0.00610731	1	10.9972	10.4298	-0.567414	0.00274049	10.884	10.5998	-0.28411	1	10.8899	7.12651	-3.76338	1.96933e-09
10	185	10_185	YCR027C	RHB1	Putative Rheb-related GTPase; involved in regulating canavanine resistance and arginine uptake; member of the Ras superfamily of G-proteins	2039	2080.06	1936.39	1908.22	2046.24	1761.93	1711.3	409.415	0.00511333	-0.239345	-0.178178	-2.21783	-0.312721	-0.398512	-0.540619	1.49484	-0.0651153	-0.110584	-0.133539	-0.524909	10.9983	11.0283	0.02992	1	11.05	10.9294	-0.120603	1	10.9236	10.8369	-0.0867293	1	10.929	9.06061	-1.86837	0.00159306
10	187	10_187	YCR028C	FEN2	Plasma membrane H+-pantothenate symporter; confers sensitivity to the antifungal agent fenpropimorph; relocalizes from vacuole to cytoplasm upon DNA replication stress	443.013	411.004	648.032	470.289	692.969	309.086	535.029	532.19	0.644268	-0.409992	-0.275977	0.178037	-0.951876	-0.227864	-0.442819	-0.901031	1.31828	0.531639	0.591507	0.961447	8.55437	9.43541	0.881035	1	8.67333	8.38717	-0.286158	1	9.34452	9.12207	-0.222453	1	8.92487	9.65763	0.732761	0.280323
12	7	12_7	YCR028C-A	RIM1	ssDNA-binding protein essential for mitochondrial genome maintenance; involved in mitochondrial DNA replication; stimulates utilization by Mip1p DNA polymerase of RNA primers synthesized by Rpo41p	550.921	441.186	388.262	477.779	196.332	4.50098	35.5872	0	-1.48384	-6.32882	-3.41133	-8.90322	1.17623	5.69096	2.69254	8.18022	0.122492	-0.199378	-0.130978	-0.161832	9.09333	7.53956	-1.55377	1	8.58544	1.79007	-6.79537	0.000273855	8.28497	5.22433	-3.06065	0.00325899	8.50594	-1	-9.50594	2.52289e-08
12	9	12_9	YCR030C	SYP1	Negative regulator of WASP-Arp23 complex; involved in endocytic site formation; directly inhibits Las17p stimulation of Arp23 complex-mediated actin assembly in vitro; may regulate assembly and disassembly of the septin ring; colocalizes and interacts with septin subunits; potential role in actin cytoskeletal organization	1788.58	1855.89	2025.8	2137.88	1807.42	1646.75	1697.52	1641.56	0.0151132	-0.172386	-0.254924	-0.380908	-0.32272	-0.46547	-0.463872	-0.342086	-0.0354024	-0.0499604	-0.15771	0.0441107	10.7471	10.8419	0.0947572	1	10.892	10.8637	-0.0282484	1	10.9694	10.8184	-0.150946	1	11.0501	11.2226	0.172499	1
10	189	10_189	YCR031C	RPS14A	Protein component of the small (40S) ribosomal subunit; required for ribosome assembly and 20S pre-rRNA processing; mutations confer cryptopleurine resistance; homologous to mammalian ribosomal protein S14 and bacterial S11; RPS14A has a paralog, RPS14B, that arose from the whole genome duplication	1814.65	1885.7	1821.77	1728.58	1846.38	1935.3	1576.57	2353.23	0.0249977	0.0374334	-0.20842	0.444839	-0.332605	-0.675289	-0.510376	-1.16783	0.0527293	0.161773	-0.0529728	0.693809	10.8495	10.8727	0.023204	1	10.8855	11.0982	0.212671	1	10.8238	10.7117	-0.112045	1	10.7757	11.695	0.91932	4.49869e-05
12	11	12_11	YCR032W	BPH1	Protein homologous to Chediak-Higashi syndrome and Beige proteins; both of which are implicated in disease syndromes in human and mouse, respectively, due to defective lysosomal trafficking; mutant phenotype and genetic interactions suggest a role in protein sorting	1615.97	1764.56	1591.33	1975.15	1617.56	1604.25	1721.92	1714.63	0.00141755	-0.137324	0.113714	-0.203952	-0.309025	-0.500532	-0.832511	-0.519041	0.077574	0.0816781	0.20304	0.229151	10.5897	10.6798	0.0900784	1	10.8324	10.8244	-0.00806584	1	10.6509	10.8503	0.199351	1	10.9471	11.2822	0.335097	0.960427
12	13	12_13	YCR033W	SNT1	Subunit of the Set3C deacetylase complex; interacts directly with the Set3C subunit, Sif2p; putative DNA-binding protein; mutant has increased aneuploidy tolerance; relocalizes to the cytosol in response to hypoxia	1986.27	2004.72	1728.1	1909.6	1876.2	1738.16	1629.28	1626.76	-0.0821992	-0.205724	-0.0849008	-0.231135	-0.225408	-0.432132	-0.633896	-0.491858	-0.0741751	-0.045885	-0.0269764	0.146955	10.9942	10.8906	-0.103683	1	10.9337	10.9487	0.0150549	1	10.7561	10.7579	0.00177817	1	10.9102	11.1978	0.287598	1
10	191	10_191	YCR034W	ELO2	Fatty acid elongase, involved in sphingolipid biosynthesis; acts on fatty acids of up to 24 carbons in length; mutations have regulatory effects on 1,3-beta-glucan synthase, vacuolar ATPase, and the secretory pathway; ELO2 has a paralog, ELO1, that arose from the whole genome duplication	1747.92	1781.03	1521.76	1698.58	1722.16	1936.98	1588.42	2662.13	-0.0214108	0.12103	0.0618134	0.64794	-0.286196	-0.758886	-0.78061	-1.37093	0.0614932	0.259765	0.164443	0.928064	10.7665	10.774	0.00751101	1	10.794	11.0888	0.294848	1	10.5673	10.7355	0.16819	1	10.7621	11.9173	1.15523	6.09127e-06
10	217	10_217	YCR036W	RBK1	Putative ribokinase	2409.08	1852.38	1965.84	1799.48	2313.87	1512.68	1726.33	907.997	-0.0581485	-0.292101	-0.187339	-0.98603	-0.249459	-0.345755	-0.531457	0.263037	-0.0826155	-0.118112	-0.114792	-0.217177	11.1734	11.1984	0.0249181	1	10.6548	10.7213	0.0664988	1	10.9497	10.8393	-0.110396	1	10.794	10.3511	-0.442894	0.65067
10	219	10_219	YCR037C	PHO87	Low-affinity inorganic phosphate (Pi) transporter; acts upstream of Pho81p in regulation of the PHO pathway; expression is independent of Pi concentration and Pho4p activity; contains 12 membrane-spanning segments; PHO87 has a paralog, PHO90, that arose from the whole genome duplication	2008.18	2070.4	1910.12	1909.88	1981.72	1761.61	1607.77	1651.7	-0.0191293	-0.232888	-0.248467	-0.209415	-0.288478	-0.404968	-0.47033	-0.513579	-0.0483859	-0.0767993	-0.143738	0.148508	10.983	10.9764	-0.00662096	1	11.0104	10.9359	-0.0744177	1	10.8971	10.751	-0.146105	1	10.8742	11.2389	0.364665	0.876465
10	221	10_221	YCR043C		Putative protein of unknown function; green fluorescent protein (GFP)-fusion protein localizes to the Golgi apparatus; YCR043C is not an essential gene	1855.81	1958.84	1839.25	1788.69	1985.54	1852.87	1589.03	1619.76	0.0974326	-0.0801945	-0.210843	-0.143035	-0.40504	-0.557662	-0.507954	-0.579959	0.0890268	0.0669298	-0.0697704	0.226843	10.8367	10.972	0.135241	1	10.9729	11.0349	0.0619257	1	10.8487	10.7253	-0.123352	1	10.7248	11.1725	0.447751	0.564861
13	236	13_236	YCR044C	PER1	Protein of the endoplasmic reticulum; required for GPI-phospholipase A2 activity that remodels the GPI anchor as a prerequisite for association of GPI-anchored proteins with lipid rafts; functionally complemented by human ortholog PERLD1	2072.3	2566.96	2148.05	2549.61	2067.57	1821.63	1468.52	724.517	-0.00329391	-0.494603	-0.548353	-1.81376	-0.304313	-0.143253	-0.170443	1.09076	-0.228907	-0.389544	-0.484009	-0.564592	11.0234	11.0369	0.0135188	1	11.3257	10.9985	-0.327155	1	11.0828	10.6159	-0.466895	0.0962208	11.295	9.71915	-1.57585	0.0116699
10	223	10_223	YCR045C	RRT12	Probable subtilisin-family protease; role in formation of the dityrosine layer of spore walls; localizes to the spore wall and also the nuclear envelope and ER region in mature spores	1776.38	1964.76	1800.04	1860.65	2010.15	1301.18	1503.23	157.845	0.178268	-0.594165	-0.259811	-3.55089	-0.485875	-0.043691	-0.458986	2.82789	0.147701	-0.219422	-0.101497	-0.595972	10.8421	10.9978	0.15567	1	10.886	10.5326	-0.353468	1	10.8137	10.6624	-0.151258	1	10.8599	7.43673	-3.42314	1.24415e-05
12	15	12_15	YCR046C	IMG1	Mitochondrial ribosomal protein of the large subunit; required for respiration and for maintenance of the mitochondrial genome	1030.91	1108.9	972.994	1052.98	574.98	349.671	486.846	32.3625	-0.841233	-1.66224	-0.997488	-4.98148	0.533626	1.02439	0.278691	4.25848	0.010724	-0.174853	-0.0203607	-0.347771	10.0559	9.05974	-0.996138	1	10.2204	8.31625	-1.90418	0.0163565	9.94648	8.98276	-0.963714	0.279045	9.87908	4.09371	-5.78537	0.00176185
12	17	12_17	YCR047C	BUD23	Methyltransferase that methylates residue G1575 of 18S rRNA; required for rRNA processing and nuclear export of 40S ribosomal subunits independently of methylation activity; diploid mutant displays random budding pattern; functional homolog of human WBSCR22	1872.17	908.982	684.425	972.569	1876.99	217.458	191.163	81.4282	0.00370835	-2.05849	-1.83467	-3.56207	-0.311316	1.42063	1.11587	2.83908	0.519692	-0.193483	-0.180366	-0.250405	10.9015	10.9016	0.000116878	1	9.75018	7.80482	-1.94536	0.000279474	9.43095	7.52339	-1.90757	0.000820048	9.81405	6.54739	-3.26666	0.000310992
12	19	12_19	YCR048W	ARE1	Acyl-CoA:sterol acyltransferase; endoplasmic reticulum enzyme that contributes the major sterol esterification activity in the absence of oxygen; ARE1 has a paralog, ARE2, that arose from the whole genome duplication	1771.48	2014.78	1770.72	2008.93	1655.28	1849.38	1542.98	1989.79	-0.0978248	-0.123517	-0.1985	-0.0138027	-0.209782	-0.514339	-0.520296	-0.709191	-0.113677	-0.0212866	-0.126317	0.265257	10.7926	10.7138	-0.0787983	1	10.9817	11.0302	0.0485735	1	10.7867	10.6984	-0.0882922	1	10.9897	11.5066	0.516826	0.227467
10	225	10_225	YCR049C		Dubious open reading frame; unlikely to encode a functional protein, based on available experimental and comparative sequence data	2046.01	2011.18	1869.39	1859.92	2092.5	2029.13	1716.99	2094.21	0.0323986	0.0128099	-0.12262	0.17108	-0.340006	-0.650666	-0.596176	-0.894074	-0.00628577	0.0868214	-0.0610703	0.413949	10.9322	11.052	0.119757	1	10.9768	11.1616	0.184776	1	10.8608	10.8409	-0.0198507	1	10.7707	11.5592	0.788457	0.0359928
10	227	10_227	YCR050C		Non-essential protein of unknown function; deletion mutant is synthetically sick or lethal with alpha-synuclein	1886.47	2011.24	1850.76	1848.92	1944.34	1354.24	1364.31	274.392	0.043568	-0.570253	-0.439671	-2.7479	-0.351175	-0.0676033	-0.279125	2.02491	0.0347237	-0.219144	-0.210917	-0.54074	10.8602	10.9486	0.088351	1	11.0108	10.5871	-0.423624	1	10.8608	10.5167	-0.344071	1	10.8715	8.52086	-2.35064	6.47902e-06
10	229	10_229	YCR051W		Putative protein of unknown function; green fluorescent protein (GFP)-fusion protein localizes to the cytoplasm and nucleus; contains ankyrin (Ank) repeats; YCR051W is not an essential gene	1836.94	1952.72	1783.89	1843.4	1924.09	1784.01	1597.15	1360.94	0.066833	-0.130292	-0.159436	-0.43748	-0.37444	-0.507564	-0.55936	-0.285513	0.0656631	0.0338239	-0.0392683	0.0589426	10.8295	10.9329	0.103375	1	10.9371	10.9788	0.0416582	1	10.7968	10.7174	-0.0794249	1	10.8504	10.9062	0.0557591	1
12	21	12_21	YCR053W	THR4	Threonine synthase; conserved protein that catalyzes formation of threonine from O-phosphohomoserine; expression is regulated by the GCN4-mediated general amino acid control pathway	1264.71	845.974	1143.67	959.978	1097.3	287.387	952.678	102.553	-0.204676	-1.55431	-0.263364	-3.21414	-0.102931	0.916456	-0.455432	2.49114	0.308357	-0.161456	0.300609	-0.280159	10.2546	10.1194	-0.135151	1	9.71791	8.27772	-1.44018	0.0171379	10.1954	10.0033	-0.192121	1	9.98296	7.07602	-2.90694	0.000292862
10	231	10_231	YCR059C	YIH1	Negative regulator of eIF2 kinase Gcn2p; competes with Gcn2p for binding to Gcn1p; may contribute to regulation of translation in response to starvation via regulation of Gcn2p; binds to monomeric actin and to ribosomes and polyribosomes; ortholog of mammalian IMPACT	1920.74	2043.87	1955.5	1816.49	1939.93	1858.44	1696.35	1629.57	0.0143324	-0.137139	-0.204986	-0.156569	-0.32194	-0.500717	-0.513811	-0.566424	-0.0264931	-0.0195232	-0.11918	0.179908	10.8957	10.9453	0.0495309	1	11.0229	11.0356	0.0126427	1	10.9304	10.8217	-0.108637	1	10.7428	11.1823	0.439488	0.571647
12	23	12_23	YCR060W	TAH1	Component of conserved R2TP complex (Rvb1-Rvb2-Tah1-Pih1); R2TP complex interacts with Hsp90 (Hsp82p and Hsc82p) to mediate assembly of large protein complexes such as box C/D snoRNPs and RNA polymerase II; contains a single TPR domain with at least two TPR motifs; plays a role in determining prion variants	1969.83	2258.83	2048.46	2184.49	1865.37	1602.6	1678.18	1446.39	-0.0785708	-0.494898	-0.287486	-0.594505	-0.229036	-0.142958	-0.431311	-0.128488	-0.166985	-0.288738	-0.241166	-0.10868	10.9617	10.8975	-0.0642191	1	11.1811	10.8292	-0.351949	1	10.9945	10.8079	-0.186587	1	11.128	11.0356	-0.092417	1
15	42	15_42	YCR061W		Protein of unknown function; green fluorescent protein (GFP)-fusion protein localizes to the cytoplasm in a punctate pattern; induced by treatment with 8-methoxypsoralen and UVA irradiation	2432.53	2068.59	2140.71	2270.36	2301.93	2082.05	1909.28	2018.36	-0.0795805	0.00935524	-0.164979	-0.169659	-0.228027	-0.647211	-0.553818	-0.553335	-0.241776	-0.0581444	-0.239085	0.0669105	11.2424	11.1989	-0.0434417	1	11.0377	11.194	0.15628	1	11.009	11.0028	-0.00623749	1	11.1458	11.5285	0.382695	0.777339
15	18	15_18	YCR061W		Protein of unknown function; green fluorescent protein (GFP)-fusion protein localizes to the cytoplasm in a punctate pattern; induced by treatment with 8-methoxypsoralen and UVA irradiation	1807.45	2272.22	1868.39	2117.28	1909.1	2076.55	1669.87	1473.53	0.0788978	-0.129852	-0.161973	-0.522634	-0.386505	-0.508004	-0.556824	-0.200359	0.0102474	-0.0234364	-0.101969	-0.0278175	10.816	10.9251	0.10917	1	11.1144	11.2071	0.0927296	1	10.8842	10.8107	-0.0734006	1	11.0462	11.0702	0.0239283	1
10	233	10_233	YCR061W		Protein of unknown function; green fluorescent protein (GFP)-fusion protein localizes to the cytoplasm in a punctate pattern; induced by treatment with 8-methoxypsoralen and UVA irradiation	1910.35	2057.63	1867.04	1888.3	1993.45	1807.86	1664.66	969.762	0.0613963	-0.186602	-0.165427	-0.960659	-0.369004	-0.451254	-0.553369	0.237666	0.0401571	-0.0204873	-0.0635047	-0.180695	10.9068	10.975	0.0682039	1	10.9731	10.9929	0.019766	1	10.8651	10.7542	-0.110962	1	10.842	10.4649	-0.377118	0.815719
15	17	15_17	YCR061W		Protein of unknown function; green fluorescent protein (GFP)-fusion protein localizes to the cytoplasm in a punctate pattern; induced by treatment with 8-methoxypsoralen and UVA irradiation	2362.78	2434.13	2248.79	2746.8	2312.96	2322.51	1902.7	1815.66	-0.0307286	-0.0676945	-0.240988	-0.596987	-0.276879	-0.570162	-0.477808	-0.126006	-0.293598	-0.186167	-0.365249	-0.219504	11.1954	11.2151	0.0197	1	11.2589	11.3514	0.0925618	1	11.1225	11.0039	-0.118616	1	11.4351	11.3501	-0.08508	1
15	41	15_41	YCR061W		Protein of unknown function; green fluorescent protein (GFP)-fusion protein localizes to the cytoplasm in a punctate pattern; induced by treatment with 8-methoxypsoralen and UVA irradiation	2958.84	2483.72	2512.71	2808.49	2939.78	2831.89	2449.87	2790	-0.00931704	0.189194	-0.0365195	-0.00952346	-0.29829	-0.82705	-0.682277	-0.71347	-0.4359	-0.140767	-0.385753	0.00430653	11.5262	11.5578	0.0315528	1	11.2804	11.6148	0.334332	1	11.2792	11.3463	0.0671203	1	11.4512	11.9817	0.530543	0.154019
14	78	14_78	YCR061W		Protein of unknown function; green fluorescent protein (GFP)-fusion protein localizes to the cytoplasm in a punctate pattern; induced by treatment with 8-methoxypsoralen and UVA irradiation	2151.65	2054.25	2067.59	2063.44	2282.81	1854.28	1721.46	1480.8	0.0853337	-0.147677	-0.264178	-0.478397	-0.392941	-0.490179	-0.454619	-0.244596	-0.0396968	-0.0836525	-0.215158	-0.0439601	11.1072	11.1767	0.0694583	1	11.0344	11.0249	-0.0094909	1	11.0299	10.836	-0.193929	1	10.9833	11.0687	0.0853745	1
12	49	12_49	YCR062W			2233.73	2403.32	1780.32	1895.07	1966.18	1780.88	1526.16	1471.8	-0.183973	-0.432226	-0.222094	-0.364459	-0.123635	-0.20563	-0.496702	-0.358535	-0.210098	-0.236034	-0.180669	0.0221979	11.0645	10.9536	-0.110933	1	11.2084	10.9825	-0.225869	1	10.7801	10.6668	-0.113345	1	10.7867	10.98	0.193303	1
13	238	13_238	YCR063W	BUD31	Component of the SF3b subcomplex of the U2 snRNP; increases efficiency of first and second step pre-mRNA splicing; diploid mutants display a random budding pattern instead of the wild-type bipolar pattern; facilitates passage through G1/S Start, but is not required for G2/M transition or exit from mitosis	1666.52	2064.29	1650.98	2030.43	1607.92	933.07	278.977	228.088	-0.0516164	-1.14474	-2.56082	-3.14852	-0.255991	0.506884	1.84202	2.42553	0.00254439	-0.410309	-0.747057	-0.553519	10.7094	10.6715	-0.037939	1	11.0115	10.0162	-0.995299	1.64992e-06	10.6811	8.11729	-2.56383	4.86664e-06	10.9693	8.17553	-2.79376	3.28846e-06
10	235	10_235	YCR065W	HCM1	Forkhead transcription factor; drives S-phase activation of genes involved in chromosome segregation, spindle dynamics, budding; also activates genes involved in respiration, use of alternative energy sources (like proline), NAD synthesis, oxidative stress resistance; key factor in early adaptation to nutrient deficiency and diauxic shift; suppressor of calmodulin mutants with specific SPB assemb…	1770.16	1790.14	1717.94	1658.4	1845.02	1159.25	591.957	472.563	0.0597245	-0.626442	-1.53552	-1.80903	-0.367332	-0.0114139	0.816723	1.08604	0.130735	-0.169277	-0.523164	-0.345797	10.7387	10.8708	0.132141	1	10.7942	10.3616	-0.432564	1	10.7235	9.17448	-1.54901	0.000100593	10.6075	9.43061	-1.17692	0.00089163
10	237	10_237	YCR066W	RAD18	E3 ubiquitin ligase; forms heterodimer with Rad6p to monoubiquitinate PCNA-K164; heterodimer binds single-stranded DNA and has single-stranded DNA dependent ATPase activity; required for postreplication repair; SUMO-targeted ubiquitin ligase (STUbl) that contains a SUMO-interacting motif (SIM) which stimulates its ubiquitin ligase activity towards the sumoylated form of PCNA	1840	1930.65	1760.03	1790.09	1915.61	1755.41	1590.38	2100.93	0.0580672	-0.137206	-0.14614	0.230877	-0.365674	-0.50065	-0.572656	-0.95387	0.0843342	0.0518733	-0.0071577	0.511618	10.8608	10.9244	0.0636041	1	10.9376	10.953	0.0154149	1	10.7786	10.7254	-0.0532301	1	10.6929	11.6007	0.90784	0.0108527
12	51	12_51	YCR067C	SED4	Integral ER membrane protein that stimulates Sar1p GTPase activity; involved in COPII vesicle budding through disassociation of coat proteins from membranes onto liposomes; binds Sec16p; SED4 has a paralog, SEC12, that arose from the whole genome duplication	2009.99	1916.32	1696.17	1983.31	1821.93	1988.23	1740.16	2638.75	-0.141644	0.0531217	0.0369118	0.411766	-0.165963	-0.690978	-0.755708	-1.13476	-0.128039	0.110523	0.041179	0.614675	10.8567	10.826	-0.0307517	1	10.8724	11.1358	0.263407	1	10.7478	10.8627	0.114865	1	10.9952	11.8813	0.886121	0.0239803
10	239	10_239	YCR068W	ATG15	Putative lipase required for lysis of autophagic and Cvt bodies; targeted to intravacuolar vesicles during autophagy via the multivesicular body (MVB) pathway; required for the maintenance of lipid droplet quantity after the diauxic shift; regulates lipolysis	1923.14	1942	1724.66	1989.63	1922.36	1430.21	1311.01	185.032	-0.000588772	-0.44105	-0.395371	-3.4196	-0.307018	-0.196806	-0.323425	2.69661	-0.00667889	-0.165264	-0.197745	-0.603288	10.8523	10.9287	0.0764421	1	10.9161	10.6406	-0.275511	1	10.754	10.4665	-0.287409	1	10.9271	8.02486	-2.90225	0.000149605
12	53	12_53	YCR069W	CPR4	Peptidyl-prolyl cis-trans isomerase (cyclophilin); catalyzes the cis-trans isomerization of peptide bonds N-terminal to proline residues; has a potential role in the secretory pathway; CPR4 has a paralog, CPR8, that arose from the whole genome duplication	1972.27	2129.34	1809.97	1916.42	1781.71	1930.79	1751.12	2172.86	-0.146517	-0.141144	-0.0476646	0.181096	-0.16109	-0.496712	-0.671132	-0.904089	-0.140025	-0.0282471	-0.0257665	0.411832	11.0034	10.807	-0.196429	1	11.0698	11.088	0.0182304	1	10.7839	10.8676	0.0836514	1	10.9253	11.6317	0.706335	0.0799481
10	265	10_265	YCR071C	IMG2	Mitochondrial ribosomal protein of the large subunit; conserved in metazoa, with similarity to human mitochondrial ribosomal protein MRPL49	1624.01	1361.74	1171.1	1688.51	1333.37	1097.11	655.323	1.7084	-0.284285	-0.311483	-0.836623	-9.28495	-0.0233223	-0.326373	0.117827	8.56195	0.00298542	0.0726069	-0.219153	-0.565038	10.6435	10.3852	-0.258331	1	10.3951	10.1278	-0.267231	1	10.1525	9.51195	-0.64052	1	10.6305	0.74764	-9.88291	9.41292e-09
12	55	12_55	YCR073C	SSK22	MAP kinase kinase kinase of HOG1 mitogen-activated signaling pathway; functionally redundant with Ssk2p; interacts with and is activated by Ssk1p; phosphorylates Pbs2p; SSK22 has a paralog, SSK2, that arose from the whole genome duplication	2165.5	2037.39	1875.68	1955.9	2007.96	1640.78	1685.37	1273.5	-0.108918	-0.312172	-0.154263	-0.618634	-0.19869	-0.325684	-0.564534	-0.10436	-0.122808	-0.135632	-0.101045	-0.0754758	11.0727	10.9826	-0.0901279	1	10.9558	10.8544	-0.101375	1	10.864	10.8234	-0.0405331	1	10.9244	10.855	-0.0694016	1
10	267	10_267	YCR073W-A	SOL2	Protein with a possible role in tRNA export; shows similarity to 6-phosphogluconolactonase non-catalytic domains but does not exhibit this enzymatic activity; homologous to Sol3p and Sol4p; SOL2 has a paralog, SOL1, that arose from the whole genome duplication	1876.43	1902.84	1737.75	1870.66	1867.3	1552.96	1522.18	1653.11	-0.00703535	-0.292964	-0.190959	-0.178258	-0.300572	-0.344892	-0.527837	-0.544736	0.0220683	-0.0558434	-0.0503385	0.210398	10.8791	10.8889	0.00984949	1	10.9294	10.7857	-0.143695	1	10.7741	10.6628	-0.111282	1	10.8291	11.2641	0.434984	0.541412
12	57	12_57	YCR075C	ERS1	Protein with similarity to human cystinosin; cystinosin is a H(+)-driven transporter involved in L-cystine export from lysosomes and implicated in the disease cystinosis; contains seven transmembrane domains	2001.34	1998.08	1798.93	1999.82	1968.51	1853.94	1716.87	1948.77	-0.0238477	-0.107968	-0.0673222	-0.0372889	-0.28376	-0.529888	-0.651474	-0.685705	-0.0691044	-0.0154763	-0.0477171	0.246057	10.7897	10.9575	0.167834	1	10.8322	11.0378	0.205676	1	10.7595	10.8292	0.0696438	1	10.9188	11.4763	0.557546	0.487901
14	100	14_100	YCR075W-A	EGO2	Component of the EGO and GSE complexes; identified by homology to Ashbya gossypii; YCR075W-A has a paralog, YNR034W-A, that arose from the whole genome duplication	2111.79	2169.31	2041.34	2244.56	2158.22	2512.92	2219.31	3907.83	0.0313566	0.212036	0.120539	0.799659	-0.338964	-0.849892	-0.839335	-1.52265	-0.0985563	0.154271	0.0205075	0.965664	11.0163	11.1043	0.088014	1	11.1329	11.4656	0.332605	1	11.0308	11.2151	0.184236	1	11.0984	12.4742	1.37584	1.62709e-07
10	269	10_269	YCR076C	FUB1	Proteasome-binding protein; interacts physically with multiple subunits of the 20S proteasome and genetically with genes encoding 20S core particle and 19S regulatory particle subunits; exhibits boundary activity which blocks the propagation of heterochromatic silencing; contains a PI31 proteasome regulator domain and sequence similarity with human PSMF1, a proteasome inhibitor; not an essential …	1809.58	1915.98	1707.12	1836.2	1809.64	2055.84	1653.75	2157.36	5.26262e-05	0.101592	-0.0457965	0.232429	-0.30766	-0.739448	-0.673	-0.955423	0.0310205	0.204652	0.0463002	0.504398	10.8115	10.8439	0.0324264	1	10.8997	11.1775	0.27775	1	10.742	10.7876	0.0456024	1	10.781	11.6142	0.833242	0.000422697
10	271	10_271	YCR077C	PAT1	Deadenylation-dependent mRNA-decapping factor; also required for faithful chromosome transmission, maintenance of rDNA locus stability, and protection of mRNA 3'-UTRs from trimming; associated with topoisomerase II; binds to mRNAs under glucose starvation, most often in the 3' UTR; functionally linked to Pab1p; forms cytoplasmic foci upon DNA replication stress; phosphorylation by PKA inhibits P …	2123.97	2042.26	1891.18	1892.06	2029.39	1212.36	1503.59	240.141	-0.0656857	-0.751865	-0.330681	-2.97278	-0.241922	0.114009	-0.388115	2.24978	-0.0857195	-0.339381	-0.196088	-0.593529	11.0263	11.0121	-0.0142133	1	10.9904	10.4441	-0.546359	0.0364787	10.887	10.6388	-0.248228	1	10.8206	7.83581	-2.98479	0.00043126
10	273	10_273	YCR079W	PTC6	Mitochondrial type 2C protein phosphatase (PP2C); has similarity to mammalian PP1Ks; involved in mitophagy; null mutant is sensitive to rapamycin and has decreased phosphorylation of the Pda1 subunit of pyruvate dehydrogenase	1437.73	1877.19	1678.49	1724.48	1746.01	1014.43	843.163	395.367	0.280089	-0.887252	-0.992431	-2.12209	-0.587697	0.249396	0.273634	1.39909	0.311084	-0.269087	-0.357579	-0.395793	10.509	10.7947	0.285726	1	10.854	10.1226	-0.731376	0.0546319	10.7232	9.81372	-0.909458	9.26927e-05	10.7553	9.07314	-1.68213	0.000235586
10	275	10_275	YCR081W	SRB8	Subunit of the RNA polymerase II mediator complex; associates with core polymerase subunits to form the RNA polymerase II holoenzyme; essential for transcriptional regulation; involved in glucose repression	1108.5	1955.4	1659.9	1616.81	1460.6	1906.48	1511.32	2090.68	0.397637	-0.036533	-0.135201	0.370619	-0.705244	-0.601323	-0.583595	-1.09361	0.438873	0.187517	0.0739683	0.685031	10.0915	10.5396	0.448103	1	10.9434	11.094	0.15063	1	10.6847	10.6379	-0.0468476	1	10.679	11.59	0.910995	0.000101141
10	277	10_277	YCR082W	AHC2	Component of the ADA histone acetyltransferase complex; Ach2p and Ach1p are unique to the ADA complex and not shared with the related SAGA and SLIK complexes; may tether Ach1p to the complex	2005.27	2108.95	1935.39	1970.24	2044.75	1979.82	1477.36	1568.99	0.0281157	-0.0911107	-0.389379	-0.328351	-0.335723	-0.546745	-0.329418	-0.394643	-0.0522108	-0.0217669	-0.257039	0.0546445	10.9752	11.0253	0.050127	1	11.0434	11.1206	0.0771984	1	10.9342	10.632	-0.302199	1	10.9407	11.1684	0.227798	1
12	59	12_59	YCR083W	TRX3	Mitochondrial thioredoxin; highly conserved oxidoreductase required to maintain the redox homeostasis of the cell, forms the mitochondrial thioredoxin system with Trr2p, redox state is maintained by both Trr2p and Glr1p	1997.68	2065.17	1713.08	1953.45	2023.03	1771.73	1767.59	1430.01	0.0181818	-0.220993	0.0451671	-0.449728	-0.325789	-0.416863	-0.763964	-0.273266	-0.0286927	-0.0752835	0.0404981	0.0114624	10.8125	11.0119	0.199475	1	10.9221	10.9674	0.0453439	1	10.7737	10.8622	0.0885749	1	10.9055	10.9976	0.0921856	1
10	279	10_279	YCR085W		Dubious open reading frame; unlikely to encode a functional protein, based on available experimental and comparative sequence data	2088.68	2011.25	1851.47	1898.75	1946.86	1268.65	1296.21	224.542	-0.101395	-0.664376	-0.514031	-3.07434	-0.206212	0.0265197	-0.204765	2.35135	-0.0966784	-0.291116	-0.279223	-0.593602	11.0252	10.9463	-0.078881	1	10.9734	10.4979	-0.475463	0.446848	10.8641	10.4333	-0.430815	1	10.842	8.06036	-2.7816	2.2543e-06
10	281	10_281	YCR086W	CSM1	Nucleolar protein that mediates homolog segregation during meiosis I; forms a complex with Lrs4p and then Mam1p at kinetochores; required for condensin recruitment to the replication fork barrier site and rDNA repeat segregation	845.127	1209.45	1174.58	1509.43	1325.91	515.039	747.307	352.43	0.649124	-1.22999	-0.651675	-2.09546	-0.956731	0.592134	-0.0671219	1.37247	0.942508	-0.135457	0.0399617	-0.199936	9.67583	10.3988	0.722984	1	10.2435	9.14274	-1.10079	0.000708272	10.1944	9.58248	-0.611962	0.428937	10.5361	8.84923	-1.68688	0.000376538
10	283	10_283	YCR087C-A		Putative protein of unknown function; green fluorescent protein (GFP)-fusion protein localizes to the nucleolus; YCR087C-A is not an essential gene	1956.42	2004.08	1856.21	1865.9	1974.72	1602.29	1400.3	482.19	0.0134265	-0.322623	-0.406371	-1.94998	-0.321034	-0.315234	-0.312425	1.22699	-0.0287404	-0.13073	-0.233808	-0.459885	10.9629	10.9718	0.00890833	1	10.9702	10.8259	-0.14429	1	10.8578	10.5312	-0.326683	1	10.9322	9.34245	-1.58978	0.00274253
10	285	10_285	YCR087W		Dubious open reading frame; unlikely to encode a functional protein, based on available experimental and comparative sequence data; partially overlaps uncharacterized gene YCR087C-A; YCR087W is not an essential gene	2038.52	2005.88	1825.24	1992.55	1995.93	1486.53	1538	295.177	-0.0304512	-0.432041	-0.246884	-2.75081	-0.277156	-0.205815	-0.471912	2.02782	-0.0852381	-0.212681	-0.170552	-0.588329	11.0018	10.9836	-0.0182646	1	10.9749	10.6513	-0.323584	1	10.8395	10.6715	-0.167967	1	10.9668	8.65815	-2.30861	4.50459e-07
12	63	12_63	YCR088W	ABP1	Actin-binding protein of the cortical actin cytoskeleton; important for activation of the Arp2/3 complex that plays a key role actin in cytoskeleton organization; inhibits barbed-end actin filament elongation; phosphorylation within its Proline-Rich Regio, mediated by Cdc28p and Pho85p, protects Abp1p from proteolysis mediated by its own PEST sequences; mammalian homologue of HIP-55 (hematopoieti…	2050.64	1930.49	1734.4	1923.89	1897.62	1783.18	1647.35	1661.62	-0.111831	-0.114455	-0.0742476	-0.211319	-0.195777	-0.523401	-0.644549	-0.511675	-0.0989844	0.00575386	-0.0253124	0.154872	11.0348	10.9108	-0.123962	1	10.8318	10.9769	0.145072	1	10.6695	10.7891	0.119618	1	10.8416	11.2071	0.365531	0.843188
12	65	12_65	YCR089W	FIG2	Cell wall adhesin, expressed specifically during mating; may be involved in maintenance of cell wall integrity during mating; FIG2 has a paralog, AGA1, that arose from the whole genome duplication	2055.39	2007.81	1724.07	2001.27	1892.18	1745.49	1598.06	1721.08	-0.1193	-0.201888	-0.109431	-0.217481	-0.188308	-0.435968	-0.609365	-0.505513	-0.145528	-0.0860142	-0.0879651	0.122294	11.0431	10.9121	-0.131044	1	10.8527	10.9356	0.0828815	1	10.7163	10.7376	0.0213257	1	11.0147	11.2828	0.268155	1
7	98	7_98	YCR090C		Putative protein of unknown function; green fluorescent protein (GFP)-fusion protein localizes to the cytoplasm and nucleus; YCR090C is not an essential gene	2153.68	2001.14	1843.32	2021.77	2120.87	1960.59	1812.57	1365.53	-0.0221308	-0.0295223	-0.0242573	-0.565816	-0.285476	-0.608334	-0.694539	-0.157178	-0.0895949	0.016988	-0.0394036	-0.0679915	11.0767	11.0718	-0.00481894	1	10.9799	11.1037	0.123788	1	10.7999	10.9189	0.118992	1	10.9764	10.963	-0.0133569	1
7	102	7_102	YCR091W	KIN82	Putative serine/threonine protein kinase; implicated in the regulation of phospholipid asymmetry through the activation of phospholipid translocases (flippases); involved in the phosphorylation of upstream inhibitory kinase Ypk1p along with Fpk1p; has a redundant role in the cellular response to mating pheromone; KIN82 has a paralog, FPK1, that arose from the whole genome duplication	2073.72	2056.15	1822.94	1993.87	2032.39	2168.17	1800.93	1261.26	-0.0290289	0.0764965	-0.0175162	-0.66029	-0.278578	-0.714353	-0.70128	-0.0627033	-0.0849637	0.100096	-0.0259131	-0.104381	11.0096	11.0019	-0.00766666	1	10.9352	11.2677	0.332524	1	10.8611	10.9086	0.0475521	1	10.9083	10.8469	-0.0613782	1
7	104	7_104	YCR092C	MSH3	Mismatch repair protein; forms dimers with Msh2p that mediate repair of insertion or deletion mutations and removal of nonhomologous DNA ends, contains a PCNA (Pol30p) binding motif required for genome stability	2045.92	2104.35	1802.17	1906.66	2045.37	1923.47	1765.3	1590.18	-0.000387342	-0.129601	-0.0298026	-0.261703	-0.30722	-0.508255	-0.688994	-0.461291	-0.0479839	-0.0248224	-0.0178096	0.109052	10.9844	11.0088	0.0244065	1	10.929	11.0934	0.164423	1	10.8551	10.885	0.0299156	1	10.9014	11.1646	0.263133	1
7	106	7_106	YCR094W	CDC50	Endosomal protein that interacts with phospholipid flippase Drs2p; interaction with Cdc50p is essential for Drs2p catalytic activity; mutations affect cell polarity and polarized growth; similar to Lem3p; CDC50 has a paralog, YNR048W, that arose from the whole genome duplication	1810.15	1830.61	1619.25	2004.3	1865.08	606.774	309.403	0	0.0431057	-1.59151	-2.384	-10.9696	-0.350713	0.95365	1.66521	10.2466	0.0664999	-0.53225	-0.726437	-0.666931	10.8161	10.8819	0.0658097	1	10.6613	9.42488	-1.23644	0.0131933	10.7021	8.47153	-2.23052	3.68934e-05	10.9599	-1	-11.9599	1.31416e-19
11	30	11_30	YCR095C	OCA4	Cytoplasmic protein required for replication of Brome mosaic virus; S. cerevisiae is a model system for studying replication of positive-strand RNA viruses in their natural hosts	1822.88	2010.71	1685.7	1940.64	1737.57	2119.22	1543.07	2390.61	-0.0691083	0.0757876	-0.127468	0.300702	-0.238499	-0.713644	-0.591329	-1.0237	-0.0477068	0.157042	-0.0374086	0.539287	10.8176	10.7764	-0.0411908	1	10.9364	11.2253	0.28895	1	10.6771	10.6762	-0.000887896	1	10.927	11.7668	0.839771	0.000512646
15	19	15_19	YCR095W-A		Putative protein of unknown function	1968.43	1934.86	1590.98	1799.8	1984.48	1849.26	1543.3	1217.79	0.0117103	-0.0652485	-0.043869	-0.563191	-0.319318	-0.572608	-0.674928	-0.159803	0.0222194	0.0722543	0.0314894	-0.00559114	10.944	10.9699	0.0259397	1	10.9155	11.0262	0.110697	1	10.626	10.6854	0.0594658	1	10.803	10.7948	-0.00825122	1
15	43	15_43	YCR095W-A		Putative protein of unknown function	1926.27	1863.59	1660.28	1896.05	1947.1	1903.63	1696.99	1635.02	0.01551	0.0306585	0.0315384	-0.213564	-0.323117	-0.668515	-0.750335	-0.509429	0.0346321	0.146726	0.0928568	0.186865	10.9005	10.9394	0.0389238	1	10.8091	11.0775	0.268484	1	10.6874	10.8225	0.135124	1	10.8573	11.2359	0.378569	0.809848
15	20	15_20	YCR095W-A		Putative protein of unknown function	1948.28	1790.85	1665.13	1687.06	1952.65	1749.98	1665.72	1258.4	0.00323606	-0.0332856	0.000507855	-0.422632	-0.310843	-0.60457	-0.719304	-0.300361	0.0565176	0.129705	0.100084	0.0915166	10.9317	10.9507	0.0189106	1	10.8169	10.9472	0.13025	1	10.7029	10.7671	0.0642102	1	10.7232	10.8429	0.11972	1
15	44	15_44	YCR095W-A		Putative protein of unknown function	1842.43	1810.34	1552.73	1853.25	1851.01	1844.47	1484.73	1751.92	0.0067013	0.0269308	-0.0645702	-0.0810799	-0.314309	-0.664787	-0.654226	-0.641914	0.0443907	0.15835	0.0420935	0.280865	10.8679	10.8573	-0.0106352	1	10.8168	11.0289	0.21208	1	10.5972	10.6305	0.0332961	1	10.8648	11.3228	0.458	0.298469
7	108	7_108	YCR098C	GIT1	Plasma membrane permease; mediates uptake of glycerophosphoinositol and glycerophosphocholine as sources of the nutrients inositol and phosphate; expression and transport rate are regulated by phosphate and inositol availability	1982.58	2091.13	1783.96	1842.62	1910.98	2312.64	1837.35	2841.21	-0.0530376	0.145188	0.0425235	0.624466	-0.25457	-0.783044	-0.76132	-1.34746	-0.0618599	0.186747	0.0534909	0.832172	10.9597	10.9224	-0.0372836	1	10.8755	11.3483	0.472865	1	10.8291	10.9419	0.112868	1	10.8541	12.0287	1.17462	8.74675e-09
7	110	7_110	YCR099C		Putative protein of unknown function	2122.4	2161.82	1815.55	1954.55	2006.95	1748.36	1683.71	1449.3	-0.080649	-0.306089	-0.1087	-0.431226	-0.226958	-0.331767	-0.610097	-0.291767	-0.143529	-0.167239	-0.109398	-0.012126	11.0443	10.989	-0.0553062	1	11.1328	10.9444	-0.188347	1	10.7587	10.8128	0.0540619	1	10.8948	11.0168	0.121989	1
7	112	7_112	YCR100C		Putative protein of unknown function	2101.76	2143.96	1817.51	1910.14	2024.6	1430.58	1566.33	943.338	-0.053936	-0.583345	-0.21445	-1.01706	-0.253671	-0.054511	-0.504347	0.294066	-0.122633	-0.305842	-0.171922	-0.257542	11.0457	11.008	-0.0377296	1	11.1013	10.6803	-0.420961	1	10.8497	10.6952	-0.154506	1	10.93	10.4296	-0.500472	0.0878504
7	114	7_114	YCR101C		Putative protein of unknown function; localizes to the membrane fraction; YCR101C is not an essential gene	2062.41	1986.04	1870.17	1866.57	1976.97	2000.82	1743.21	1389.5	-0.0610124	0.010697	-0.10136	-0.425559	-0.246595	-0.648553	-0.617436	-0.297435	-0.107354	0.0522621	-0.08257	0.00684888	11.012	10.9611	-0.0509115	1	10.8236	11.1368	0.313164	1	10.87	10.8631	-0.00685444	1	10.9068	11.0081	0.10135	1
7	116	7_116	YCR102C		Putative protein of unknown function; involved in copper metabolism; similar to C. carbonum toxD gene; member of the quinone oxidoreductase family	2108.41	1969.69	1699.84	1837.27	1973.63	1639.71	1541.01	1003.39	-0.0952513	-0.264387	-0.141433	-0.872023	-0.212356	-0.373469	-0.577364	0.149029	-0.082405	-0.0802035	-0.0629628	-0.158604	11.0215	10.9657	-0.0558606	1	10.8059	10.8616	0.0557242	1	10.6371	10.695	0.0578801	1	10.8698	10.5049	-0.364856	0.921708
11	32	11_32	YCR102W-A		Dubious open reading frame; unlikely to encode a functional protein, based on available experimental and comparative sequence data	1912.87	1915.31	1709.4	2030.02	1869.82	2051.58	1572.57	2426.43	-0.0328159	0.0991056	-0.120286	0.257226	-0.274791	-0.736962	-0.59851	-0.98022	-0.0441713	0.15562	-0.0526009	0.488332	10.9039	10.8918	-0.012166	1	10.8911	11.172	0.280879	1	10.7269	10.684	-0.0429517	1	10.9803	11.7873	0.807057	0.000545841
7	118	7_118	YCR105W	ADH7	NADPH-dependent medium chain alcohol dehydrogenase; has broad substrate specificity; member of the cinnamyl family of alcohol dehydrogenases; may be involved in fusel alcohol synthesis or in aldehyde tolerance	1948.06	1903.58	1673.11	1779.41	1937.05	1601.38	1598.79	1079.21	-0.00817907	-0.249251	-0.0655105	-0.720894	-0.299428	-0.388605	-0.653286	-0.00209961	0.0194535	-0.0323565	0.0275524	-0.0680727	10.9471	10.9219	-0.0252069	1	10.8209	10.8385	0.0175895	1	10.7065	10.7321	0.0256329	1	10.718	10.6129	-0.105126	1
7	120	7_120	YCR106W	RDS1	Putative zinc cluster transcription factor; involved in conferring resistance to cycloheximide	2030.89	1908.25	1700.35	1806.49	1996.07	1327.53	1536.72	705.831	-0.024941	-0.523171	-0.145892	-1.35455	-0.282666	-0.114685	-0.572905	0.631553	-0.0128378	-0.196564	-0.0440641	-0.298245	10.993	10.9942	0.00117122	1	10.8197	10.5505	-0.269234	1	10.6751	10.6816	0.00646451	1	10.7833	9.99462	-0.788664	0.00597177
13	244	13_244	YCR107W	AAD3	Putative aryl-alcohol dehydrogenase; similar to P. chrysosporium aryl-alcohol dehydrogenase; mutational analysis has not yet revealed a physiological role; AAD3 has a paralog, AAD15, that arose from a segmental duplication; members of the AAD gene family comprise three pairs (AAD3 + AAD15, AAD6/AAD16 + AAD4, AAD10 + AAD14) whose two genes are more related to one another than to other members of t…	2125.28	2526.34	1986.53	2637.27	2113.96	2160.49	1709.58	2318.14	-0.00770199	-0.225598	-0.216495	-0.186006	-0.299905	-0.412258	-0.502301	-0.536988	-0.167111	-0.1859	-0.245355	0.0750959	11.0438	11.0667	0.0228736	1	11.2818	11.2606	-0.0211802	1	10.9772	10.8401	-0.137128	1	11.3798	11.7185	0.338738	1
12	139	12_139	YDL001W	RMD1	Cytoplasmic protein required for sporulation	2029.74	2080.4	1683.22	1939.36	1806.4	1500.2	1466.38	704.155	-0.168085	-0.471443	-0.19884	-1.46031	-0.139522	-0.166413	-0.519957	0.737316	-0.149229	-0.210124	-0.11807	-0.355984	10.9398	10.8328	-0.106957	1	10.9555	10.7122	-0.243332	1	10.7069	10.6255	-0.0813643	1	10.9222	9.98664	-0.935551	0.00484871
12	141	12_141	YDL002C	NHP10	Non-essential INO80 chromatin remodeling complex subunit; preferentially binds DNA ends, protecting them from exonucleatic cleavage; deletion affects telomere maintenance via recombination; related to mammalian high mobility group proteins	1764.58	1775.45	1331.72	1811.32	1618.27	1651.48	1383.47	1511.66	-0.124799	-0.104366	0.0549527	-0.26075	-0.182809	-0.53349	-0.773749	-0.462244	-0.0051617	0.103742	0.160939	0.196416	10.8026	10.6931	-0.109544	1	10.7165	10.8676	0.151028	1	10.2304	10.5379	0.307413	1	10.6344	11.1013	0.466958	0.589455
12	143	12_143	YDL006W	PTC1	Type 2C protein phosphatase (PP2C); dephosphorylates Hog1p, inactivating osmosensing MAPK cascade; involved in Fus3p activation during pheromone response; deletion affects precursor tRNA splicing, mitochondrial inheritance, and sporulation	1453.72	1560.97	957.962	1422.62	1539.02	286.602	101.046	305.042	0.0822014	-2.44122	-3.23226	-2.21776	-0.389809	1.80336	2.51346	1.49477	0.312073	-0.485428	-0.605232	-0.302185	10.4985	10.6079	0.109402	1	10.6621	8.33236	-2.32975	2.52745e-08	9.86252	6.33382	-3.5287	4.66339e-05	10.4043	8.8507	-1.55359	2.72534e-05
12	169	12_169	YDL009C		Protein of unknown function; mRNA identified as translated by ribosome profiling data; partially overlaps the verified ORF YDL010W; YDL009C is not an essential gene	2058.4	1802.25	1871.58	1710.2	1991.45	1670.77	1679.85	1766.32	-0.0476795	-0.109219	-0.155837	0.046557	-0.259928	-0.528637	-0.56296	-0.769551	-0.0117092	0.0495948	-0.0345591	0.355272	11.0102	10.987	-0.0232094	1	10.8079	10.8837	0.0758579	1	10.8476	10.8186	-0.0290411	1	10.7257	11.2757	0.549945	0.278815
12	171	12_171	YDL010W	GRX6	Cis-golgi localized monothiol glutaredoxin, binds Fe-S cluster; more similar in activity to dithiol than other monothiol glutaredoxins; involved in the oxidative stress response; GRX6 has a paralog, GRX7, that arose from the whole genome duplication	1871.82	2070.87	1757.44	1966.73	1864.91	1954.04	1669.67	2161.32	-0.00533501	-0.0837312	-0.0738685	0.136045	-0.302272	-0.554125	-0.644928	-0.859038	-0.0321552	0.0219742	-0.0289663	0.387297	10.8946	10.8888	-0.00577059	1	11.0523	11.0976	0.0453112	1	10.784	10.7982	0.0141747	1	10.9484	11.623	0.674564	0.000347662
12	173	12_173	YDL011C		Dubious open reading frame; unlikely to encode a functional protein, based on available experimental and comparative sequence data; overlaps the uncharacterized ORF YDL010W	1881.21	1869.93	1691.79	1854.1	1768.79	1744.97	1655.56	1799.18	-0.0888469	-0.0997298	-0.0312127	-0.043356	-0.21876	-0.538126	-0.687584	-0.679638	-0.0435633	0.0515765	0.0420698	0.289637	10.9095	10.8272	-0.0823498	1	10.8302	10.9422	0.112074	1	10.7481	10.784	0.0358336	1	10.8956	11.3523	0.456716	0.197731
12	175	12_175	YDL012C		Tail-anchored plasma membrane protein with a conserved CYSTM module; possibly involved in response to stress; may contribute to non-homologous end-joining (NHEJ) based on ydl012c htz1 double null phenotype; YDL012C has a paralog, YBR016W, that arose from the whole genome duplication	1644.55	1732.68	1631.31	1966.01	1685.52	1290.55	1486.6	1874.62	0.0354829	-0.424732	-0.133927	-0.0686327	-0.34309	-0.213124	-0.58487	-0.654361	0.107247	-0.0774988	0.0377371	0.31854	10.6959	10.7396	0.0437089	1	10.7718	10.5065	-0.265346	1	10.6352	10.6286	-0.00664739	1	10.9087	11.403	0.494288	0.259163
12	177	12_177	YDL013W	SLX5	Subunit of the Slx5-Slx8 SUMO-targeted ubiquitin ligase (STUbL) complex; stimulated by SUMO-modified substrates; contains a RING domain and two SIM motifs; forms SUMO-dependent nuclear foci, including DNA repair centers; associates with the centromere; null mutants are aneuploid, have a metaphase delay, and spindle defects including: mispositioned spindles, fish hook spindles, and aberrant spindl…	1193.53	806.377	993.467	1144.4	1400.78	642.216	977.912	99.8455	0.230808	-0.327939	-0.0227446	-3.50563	-0.538415	-0.309917	-0.696052	2.78263	0.646493	0.324044	0.482538	-0.277509	10.1854	10.475	0.28963	1	9.61806	9.52276	-0.0953016	1	9.96435	9.99502	0.0306687	1	9.90273	6.85747	-3.04526	8.98802e-05
12	179	12_179	YDL018C	ERP3	Protein with similarity to Emp24p and Erv25p; member of the p24 family involved in ER to Golgi transport	2112	2157.68	1709.54	2065.04	1991.92	2011.58	1663.14	1828.66	-0.0844091	-0.101109	-0.039679	-0.175298	-0.223198	-0.536747	-0.679118	-0.547695	-0.15259	-0.0496105	-0.0702072	0.127339	11.054	10.9816	-0.0724349	1	11.078	11.1505	0.0724691	1	10.7438	10.7976	0.0537217	1	10.9999	11.4039	0.404027	0.596542
12	181	12_181	YDL019C	OSH2	Member of an oxysterol-binding protein family with seven members; in S. cerevisiae, family members have overlapping, redundant functions in sterol metabolism and collectively perform a function essential for viability; contains FFAT motif; interacts with ER anchor Scs2p at patches at the plasma membrane and at the nuclear envelope; regulated by sterol binding; OSH2 has a paralog, SWH1, that arose…	2043.64	1958.59	1635.8	1948.22	1781.48	2331.73	1759.29	2299.7	-0.197966	0.251466	0.104939	0.239176	-0.109641	-0.889322	-0.823736	-0.96217	-0.157258	0.268442	0.0959827	0.468415	10.9929	10.8051	-0.187764	1	10.8878	11.3614	0.473656	0.790609	10.6828	10.8762	0.193405	1	10.9545	11.712	0.757411	0.00133459
12	183	12_183	YDL020C	RPN4	Transcription factor that stimulates expression of proteasome genes; Rpn4p levels are in turn regulated by the 26S proteasome in a negative feedback control mechanism; RPN4 is transcriptionally regulated by various stress responses; relative distribution to the nucleus increases upon DNA replication stress	1434.28	1304.59	1318.23	1346.14	1589.21	1432.14	1378.41	1075.81	0.147891	0.134482	0.0643562	-0.323135	-0.455499	-0.772338	-0.783153	-0.399858	0.391316	0.455525	0.363396	0.303257	10.4241	10.6605	0.236414	1	10.329	10.6507	0.321686	1	10.3562	10.5119	0.155709	1	10.2271	10.6194	0.392206	0.780779
12	185	12_185	YDL021W	GPM2	Homolog of Gpm1p phosphoglycerate mutase; converts 3-phosphoglycerate to 2-phosphoglycerate in glycolysis; may be non-functional; GPM2 has a paralog, GPM3, that arose from the whole genome duplication	2173.97	1736.41	1909.1	1586.62	2115.64	32.6032	2149.21	792.216	-0.0392209	-5.69219	0.170832	-1.00108	-0.268386	5.05434	-0.889629	0.27809	0.00252088	-0.851028	0.201785	-0.172328	11.0583	11.0723	0.0139851	1	10.7281	5.33298	-5.3951	9.97129e-07	10.8536	11.1715	0.317934	1	10.5565	10.1484	-0.408115	0.724808
12	187	12_187	YDL022W	GPD1	NAD-dependent glycerol-3-phosphate dehydrogenase; key enzyme of glycerol synthesis, essential for growth under osmotic stress; expression regulated by high-osmolarity glycerol response pathway; protein abundance increases in response to DNA replication stress; constitutively inactivated via phosphorylation by the protein kinases Ypk1p and Ypk2p, dephosphorylation increases catalytic activity; for…	1954.89	2005.03	1825.21	1910.39	1963.12	1455.27	1615.82	1195.07	0.00605793	-0.462066	-0.175692	-0.676322	-0.313665	-0.17579	-0.543104	-0.0466713	-0.0280968	-0.199249	-0.097405	-0.0887398	10.9339	10.9662	0.0323036	1	10.9867	10.6789	-0.307797	1	10.8217	10.735	-0.0866586	1	10.9218	10.8245	-0.0972229	1
12	191	12_191	YDL023C		Dubious open reading frame; unlikely to encode a functional protein, based on available experimental and comparative sequence data; not conserved in other Saccharomyces species; overlaps the verified gene GPD1; deletion confers sensitivity to GSAO; deletion in cyr1 mutant results in loss of stress resistance	2084.61	2054.18	1800.19	2029.39	2033	1901.02	1646.88	1465.24	-0.0361493	-0.111735	-0.128337	-0.469639	-0.271458	-0.526121	-0.59046	-0.253355	-0.0884512	-0.0277461	-0.0977248	-0.014012	11.026	11.0153	-0.010701	1	10.9062	11.0512	0.14497	1	10.851	10.7877	-0.0633535	1	10.9898	11.0857	0.0958642	1
12	217	12_217	YDL024C	DIA3	Protein of unknown function; involved in invasive and pseudohyphal growth	2183.09	1875.31	1662.56	1801.84	2090.74	1597.12	1666.85	1245.87	-0.0623311	-0.231522	0.00371305	-0.531961	-0.245276	-0.406334	-0.72251	-0.191033	-0.0373637	-0.0400235	0.0553505	0.00291372	11.1057	11.0543	-0.0513842	1	10.7395	10.8214	0.081941	1	10.7199	10.7869	0.0670626	1	10.7776	10.8378	0.0601571	1
12	219	12_219	YDL025C	RTK1	Putative protein kinase, potentially phosphorylated by Cdc28p; interacts with ribosome biogenesis factors, Cka2, Gus1 and Arc1; protein abundance increases in response to DNA replication stress	2082.54	2143.61	1793.61	1996.59	2006.25	2278	1798.36	1567.68	-0.0538213	0.0876859	0.00381076	-0.348708	-0.253786	-0.725542	-0.722607	-0.374286	-0.12059	0.0913549	-0.0292022	0.0351407	11.0316	11.0026	-0.0290621	1	11.0912	11.332	0.240851	1	10.7538	10.8971	0.143242	1	10.8958	11.1834	0.287623	1
15	46	15_46	YDL026W		Dubious open reading frame; unlikely to encode a functional protein, based on available experimental and comparative sequence data	1932.86	1953.54	1652.55	1801.97	1977.03	1825.47	1603.39	1102.86	0.0325799	-0.0977678	-0.0435408	-0.707822	-0.340187	-0.540088	-0.675256	-0.0151711	0.0220414	0.0376109	0.0175508	-0.0804798	10.8725	10.9775	0.104954	1	10.9427	11.0123	0.0696239	1	10.6567	10.7395	0.0827302	1	10.8059	10.6036	-0.202341	1
15	45	15_45	YDL026W		Dubious open reading frame; unlikely to encode a functional protein, based on available experimental and comparative sequence data	1887.84	1843.21	1626.91	1752.92	1935.79	1710.78	1507.98	675.013	0.0361656	-0.107505	-0.109442	-1.37546	-0.343773	-0.530351	-0.609355	0.652464	0.0649284	0.0674688	0.0126006	-0.279515	10.8121	10.9343	0.12223	1	10.8548	10.9147	0.0599116	1	10.6491	10.6534	0.00430573	1	10.7672	9.96258	-0.804586	0.0227741
15	21	15_21	YDL026W		Dubious open reading frame; unlikely to encode a functional protein, based on available experimental and comparative sequence data	2067.66	1990.07	1760.32	1844.83	2091.3	1771.58	1618.02	971.919	0.0163943	-0.167694	-0.121541	-0.923876	-0.324002	-0.470163	-0.597255	0.200882	0.0250311	0.00628673	-0.019828	-0.155704	10.9735	11.0568	0.0832929	1	10.9451	10.9704	0.0253279	1	10.7826	10.7479	-0.0346664	1	10.8502	10.4737	-0.376462	0.820633
15	22	15_22	YDL026W		Dubious open reading frame; unlikely to encode a functional protein, based on available experimental and comparative sequence data	2043.71	2077.09	1742.96	1820.66	1924.91	1932.64	1546.34	858.91	-0.0863541	-0.103941	-0.172579	-1.083	-0.221253	-0.533915	-0.546218	0.360004	-0.0353354	0.0547718	-0.0430429	-0.204419	10.9744	10.9418	-0.0326653	1	10.9972	11.1118	0.114582	1	10.7753	10.6877	-0.087625	1	10.8349	10.2442	-0.590679	0.17213
12	221	12_221	YDL026W		Dubious open reading frame; unlikely to encode a functional protein, based on available experimental and comparative sequence data	1902.3	1883.43	1686.2	1887.81	1810.93	1273.44	1533.9	1687.42	-0.0709735	-0.564259	-0.136485	-0.161807	-0.236634	-0.0735973	-0.582312	-0.561187	-0.0319735	-0.205588	-0.0269668	0.213011	10.896	10.8417	-0.0543125	1	10.8771	10.5014	-0.375713	1	10.7138	10.6803	-0.033471	1	10.8018	11.2531	0.451287	0.471556
12	223	12_223	YDL027C	MRX9	Protein that associates with mitochondrial ribosome; the authentic, non-tagged protein is detected in highly purified mitochondria in high-throughput studies; YDL027C is not an essential gene	2088.98	2074.41	1682.67	1962.26	1950.2	1874.05	1658.94	1787.1	-0.0991303	-0.146465	-0.0204762	-0.134818	-0.208477	-0.491391	-0.69832	-0.588175	-0.110842	-0.0324849	-0.00830302	0.188065	10.9752	10.9535	-0.021655	1	11.0095	11.0505	0.0410257	1	10.7433	10.7921	0.0488009	1	10.9374	11.3433	0.405881	0.65067
12	225	12_225	YDL032W		Dubious open reading frame; unlikely to encode a functional protein, based on available experimental and comparative sequence data; partially overlaps verified gene SLM3/YDL033C; YDL032W is not an essential gene	957.988	934.471	673.821	542.851	709.806	158.817	412.862	50.0881	-0.432057	-2.54927	-0.705354	-3.41215	0.12445	1.91141	-0.0134425	2.68916	0.32917	-0.199031	0.220747	-0.192651	9.93013	9.54044	-0.389687	1	9.82886	7.49451	-2.33435	4.50003e-06	9.3484	8.78015	-0.568255	1	8.85553	6.17135	-2.68418	1.37739e-05
12	227	12_227	YDL033C	SLM3	tRNA-specific 2-thiouridylase; responsible for 2-thiolation of the wobble base of mitochondrial tRNAs; human homolog TRMU is implicated in myoclonus epilepsy associated with ragged red fibers (MERRF), and can complement yeast null mutant	2055.08	2015.18	1754.85	1920.02	1973.63	1677.31	1614.38	1008.06	-0.0583095	-0.264611	-0.120299	-0.92886	-0.249298	-0.373245	-0.598498	0.205866	-0.0617068	-0.0835503	-0.0529946	-0.182197	10.9857	10.9686	-0.0170873	1	10.986	10.8579	-0.128093	1	10.7994	10.7494	-0.0499478	1	10.9045	10.5271	-0.377366	0.819809
12	229	12_229	YDL034W		Dubious open reading frame; unlikely to encode a functional protein, based on available experimental and comparative sequence data; partially overlaps with verified gene GPR1/YDL035C; YDL034W is not an essential gene	1981.07	2045.64	2119.22	1882.96	1832.2	1644.94	1653	1204.82	-0.11265	-0.314341	-0.35825	-0.643744	-0.194957	-0.323515	-0.360546	-0.0792492	-0.147417	-0.156743	-0.240717	-0.102094	10.9554	10.8652	-0.0902707	1	10.9879	10.8522	-0.135696	1	11.0408	10.782	-0.258763	1	10.8732	10.7955	-0.0776374	1
12	231	12_231	YDL035C	GPR1	Plasma membrane G protein coupled receptor (GPCR); interacts with the heterotrimeric G protein alpha subunit, Gpa2p, and with Plc1p; sensor that integrates nutritional signals with the modulation of cell fate via PKA and cAMP synthesis	1952.74	1935.72	2077.21	1871.56	2007.81	1914.05	1699.16	1688.41	0.0401052	-0.016236	-0.289677	-0.1485	-0.347712	-0.62162	-0.429119	-0.574494	-0.00221652	0.0654366	-0.162891	0.189139	10.9096	10.9947	0.0850952	1	10.9126	11.0792	0.166584	1	11.0414	10.839	-0.202406	1	10.8917	11.2388	0.347106	0.999052
15	48	15_48	YDL036C	PUS9	Mitochondrial tRNA:pseudouridine synthase; catalyzes the formation of pseudouridine at position 32 in mitochondrial tRNAs; contains an N-terminal mitochondrial targeting sequence; PUS9 has a paralog, RIB2, that arose from the whole genome duplication	1680.74	1866.35	1641.97	1899.91	1854.81	1906.63	1660.21	1154.44	0.142093	0.0307948	0.0159297	-0.718245	-0.4497	-0.668651	-0.734726	-0.00474889	0.177593	0.191815	0.129647	-0.0330951	10.6438	10.8688	0.224963	1	10.8803	11.0493	0.16902	1	10.7069	10.7918	0.0849725	1	10.8709	10.6372	-0.233726	1
15	23	15_23	YDL036C	PUS9	Mitochondrial tRNA:pseudouridine synthase; catalyzes the formation of pseudouridine at position 32 in mitochondrial tRNAs; contains an N-terminal mitochondrial targeting sequence; PUS9 has a paralog, RIB2, that arose from the whole genome duplication	1357.16	1798.51	1650.62	1845.83	1595.16	1643	1573.19	980.261	0.232956	-0.130392	-0.069269	-0.912344	-0.540563	-0.507464	-0.649528	0.189351	0.241313	0.0765205	0.0639356	-0.115251	10.1442	10.6791	0.534932	1	10.7471	10.8722	0.125117	1	10.706	10.7248	0.0188103	1	10.8513	10.4728	-0.378569	0.822844
12	233	12_233	YDL036C	PUS9	Mitochondrial tRNA:pseudouridine synthase; catalyzes the formation of pseudouridine at position 32 in mitochondrial tRNAs; contains an N-terminal mitochondrial targeting sequence; PUS9 has a paralog, RIB2, that arose from the whole genome duplication	1853.13	1888.97	1793.37	1845.57	1793.3	1756.93	1526.7	1718.42	-0.0473204	-0.10449	-0.232112	-0.102927	-0.260287	-0.533366	-0.486684	-0.620067	-0.0182971	0.046524	-0.0873104	0.248836	10.8658	10.8352	-0.0305938	1	10.8791	10.9486	0.0694803	1	10.7973	10.6756	-0.121764	1	10.8653	11.3002	0.434921	0.386973
15	47	15_47	YDL036C	PUS9	Mitochondrial tRNA:pseudouridine synthase; catalyzes the formation of pseudouridine at position 32 in mitochondrial tRNAs; contains an N-terminal mitochondrial targeting sequence; PUS9 has a paralog, RIB2, that arose from the whole genome duplication	1971.77	1927.03	1628.34	1753.16	2061.85	1894.71	1551.95	924.716	0.0644215	-0.0243882	-0.0692815	-0.922135	-0.372029	-0.613468	-0.649515	0.199141	0.0803364	0.118169	0.0341351	-0.140515	10.9372	11.0298	0.0925968	1	10.8856	11.0588	0.173141	1	10.6384	10.6938	0.0553969	1	10.7438	10.3881	-0.355685	0.909561
15	24	15_24	YDL036C	PUS9	Mitochondrial tRNA:pseudouridine synthase; catalyzes the formation of pseudouridine at position 32 in mitochondrial tRNAs; contains an N-terminal mitochondrial targeting sequence; PUS9 has a paralog, RIB2, that arose from the whole genome duplication	1747.01	1588.71	1601.81	1645.88	1926.07	1618.21	1510.35	874.118	0.140693	0.0265273	-0.0847651	-0.912183	-0.4483	-0.664383	-0.634031	0.189189	0.229174	0.235982	0.111563	-0.0731951	10.7833	10.9232	0.13994	1	10.6313	10.8471	0.21584	1	10.598	10.65	0.0520152	1	10.693	10.2877	-0.405362	0.60599
12	235	12_235	YDL037C	BSC1	Protein of unconfirmed function; similar to cell surface flocculin Flo11p; ORF exhibits genomic organization compatible with a translational readthrough-dependent mode of expression; in W303 strain one continuous open reading frame comprising of YDL037C, the intergenic region and YDL039C encodes the gene IMI1	2029.02	2001.89	1734.13	1951	2032.76	1602.25	1795.49	1405.05	0.0026545	-0.321085	0.0501335	-0.473313	-0.310262	-0.316771	-0.76893	-0.249681	-0.0503852	-0.142541	0.033733	-0.0079213	10.9718	11.0165	0.044632	1	10.988	10.829	-0.158981	1	10.6886	10.9055	0.216841	1	10.9025	10.9811	0.0785453	1
12	237	12_237	YDL038C			2016.47	2057.29	1678.16	1905.47	1890	2094.07	1791.65	1800.11	-0.0933977	0.0255476	0.0943586	-0.0820181	-0.21421	-0.663404	-0.813155	-0.640975	-0.107415	0.0817145	0.0731523	0.221831	10.9842	10.9053	-0.0789509	1	11.0321	11.2029	0.170748	1	10.6464	10.902	0.255584	1	10.9407	11.3444	0.403653	0.573178
12	239	12_239	YDL039C	PRM7	Pheromone-regulated protein; predicted to have one transmembrane segment; promoter contains Gcn4p binding elements; in W303 strain one continuous open reading frame comprising of YDL037C, the intergenic region and YDL039C encodes the IMI1	1880.96	1952.34	1619.66	1783.03	1833.12	1674.9	1528.51	1521.71	-0.0371469	-0.221009	-0.0835113	-0.228498	-0.27046	-0.416847	-0.635285	-0.494495	0.0257264	0.00762922	0.0404926	0.196893	10.876	10.8664	-0.00959109	1	10.8845	10.8711	-0.0133862	1	10.6606	10.6924	0.0317664	1	10.7477	11.1303	0.382694	0.790354
13	372	13_372	YDL040C	NAT1	Subunit of protein N-terminal acetyltransferase NatA; NatA is comprised of Nat1p, Ard1p, and Nat5p; N-terminally acetylates many proteins, which influences multiple processes such as the cell cycle progression, heat-shock resistance, mating, sporulation, telomeric silencing and the early stages of mitophagy	1982.17	1859.24	1739.95	1689.26	2074.79	1616.24	1560	1222.84	0.0658514	-0.201961	-0.157402	-0.465823	-0.373459	-0.435895	-0.561395	-0.257171	0.0639637	-0.0113627	-0.0389429	0.0438745	10.9218	11.0437	0.121933	1	10.8559	10.8218	-0.0340819	1	10.7444	10.7151	-0.0292978	1	10.7517	10.7496	-0.00205375	1
12	271	12_271	YDL045W-A	MRP10	Mitochondrial ribosomal protein of the small subunit; contains twin cysteine-x9-cysteine motifs; oxidized by Mia40p during import into mitochondria	1883.62	1917.75	1669.64	1914.23	1825.38	1572.54	1556.81	1374.91	-0.0452903	-0.286152	-0.10088	-0.477135	-0.262317	-0.351704	-0.617916	-0.245858	-0.0292915	-0.0746543	-0.0179558	0.0274358	10.8792	10.8555	-0.0237049	1	10.91	10.7815	-0.128452	1	10.7039	10.7127	0.0087809	1	10.9011	10.9618	0.0606755	1
12	273	12_273	YDL046W	NPC2	Sterol transport protein and functional homolog of human NPC2/He1; human NPC2 is a cholesterol-binding protein whose deficiency causes Niemann-Pick type C2 disease involving retention of cholesterol in lysosomes; yeast NPC2 can complement mutations in human NPC2	2017.51	2010.27	1789.35	2012.83	1996.15	2025.75	1764.38	1881.58	-0.0153457	0.0110621	-0.0202636	-0.0972282	-0.292262	-0.648918	-0.698533	-0.625765	-0.0734417	0.0552678	-0.0257206	0.199354	10.9831	10.9855	0.00245452	1	10.9791	11.1613	0.182234	1	10.8196	10.8777	0.0581171	1	10.9716	11.4107	0.439163	0.266971
12	275	12_275	YDL048C	STP4	Protein containing a Kruppel-type zinc-finger domain; similar to Stp1p, Stp2p; predicted transcription factor; relative distribution to the nucleus increases upon DNA replication stress; STP4 has a paralog, STP3, that arose from the whole genome duplication	1961.43	1946.73	1945.27	1885.15	1947.12	1939.22	1705.36	1890.98	-0.0105613	-0.00557329	-0.18979	0.00445469	-0.297046	-0.632283	-0.529006	-0.727448	-0.0369792	0.073437	-0.103516	0.290608	10.9413	10.952	0.0106851	1	10.9262	11.1138	0.187628	1	10.9341	10.832	-0.102099	1	10.882	11.4208	0.53878	0.0306123
12	277	12_277	YDL049C	KNH1	Protein with similarity to Kre9p; Kre9p is involved in cell wall beta 1,6-glucan synthesis; overproduction suppresses growth defects of a kre9 null mutant; required for propionic acid resistance	1951.68	1936.38	1673.96	1934.62	1864.25	1430.44	1567.37	833.991	-0.0660871	-0.436641	-0.094856	-1.21296	-0.24152	-0.201215	-0.623941	0.489969	-0.0643829	-0.17494	-0.0342469	-0.274412	10.9377	10.8918	-0.045924	1	10.9066	10.6602	-0.24635	1	10.706	10.7039	-0.00201304	1	10.9196	10.2547	-0.664938	0.000385653
12	279	12_279	YDL050C		Dubious open reading frame; unlikely to encode a functional protein, based on available experimental and comparative sequence data	1965.98	1946.36	1660.56	1892.07	1809.3	1891.56	1604.15	1874.55	-0.119755	-0.0411842	-0.0498346	-0.0134199	-0.187852	-0.596672	-0.668962	-0.709574	-0.0853681	0.070653	0.00869718	0.294864	10.9347	10.8466	-0.0881293	1	10.9201	11.0379	0.117718	1	10.7172	10.7501	0.0329223	1	10.8847	11.419	0.534227	0.0226781
12	281	12_281	YDL051W	LHP1	RNA binding protein required for maturation of tRNA and U6 snRNA; acts as a molecular chaperone for RNAs transcribed by polymerase III; homologous to human La (SS-B) autoantigen	2063.3	2028.42	1694.71	1977.29	1948.07	1608.37	1605.43	1069.38	-0.0828656	-0.334567	-0.0780258	-0.886134	-0.224742	-0.303289	-0.640771	0.16314	-0.114899	-0.156105	-0.0608222	-0.191979	11.0072	10.9482	-0.0590617	1	10.9802	10.8253	-0.154851	1	10.7135	10.7558	0.0422683	1	10.957	10.6345	-0.322479	1
12	283	12_283	YDL052C	SLC1	1-acyl-sn-glycerol-3-phosphate acyltransferase; catalyzes the acylation of lysophosphatidic acid to form phosphatidic acid, a key intermediate in lipid metabolism; enzymatic activity detected in lipid particles and microsomes	1944.01	1891.25	1783.28	1789.88	1848.84	2017.81	1692.39	2506.08	-0.0723801	0.0934069	-0.075431	0.485343	-0.235227	-0.731263	-0.643366	-1.20834	-0.0474159	0.172196	-0.00143336	0.709261	10.9469	10.8763	-0.0705472	1	10.8877	11.1644	0.276673	1	10.8123	10.8223	0.0100443	1	10.8476	11.801	0.953457	7.57471e-06
12	285	12_285	YDL053C	PBP4	Pbp1p binding protein; interacts strongly with Pab1p-binding protein 1 (Pbp1p) in the yeast two-hybrid system; also interacts with Lsm12p in a copurification assay; relative distribution to the nucleus increases upon DNA replication stress	2028.91	2049.95	1758.7	1960.21	1908.61	1779.03	1584.14	1756.69	-0.0881389	-0.204389	-0.150719	-0.158065	-0.219468	-0.433467	-0.568078	-0.564929	-0.126575	-0.0885572	-0.115233	0.157671	10.9875	10.9167	-0.0707851	1	10.9968	10.9695	-0.0273348	1	10.8074	10.7167	-0.0906999	1	10.8953	11.3289	0.433575	0.441685
12	287	12_287	YDL054C	MCH1	Protein with similarity to mammalian monocarboxylate permeases; monocarboxylate permeases are involved in transport of monocarboxylic acids across the plasma membrane but mutant is not deficient in monocarboxylate transport	1937.71	2068.13	1704.8	1822.5	1845.67	1941.48	1490.58	1352.97	-0.0701781	-0.0911244	-0.193604	-0.42952	-0.237429	-0.546732	-0.525192	-0.293473	-0.0402671	0.0491389	-0.070697	0.0554274	10.918	10.875	-0.0429702	1	11.0187	11.1012	0.0825185	1	10.7009	10.6341	-0.0667956	1	10.7575	10.9308	0.173347	1
12	313	12_313	YDL056W	MBP1	Transcription factor; involved in regulation of cell cycle progression from G1 to S phase, forms a complex with Swi6p that binds to MluI cell cycle box regulatory element in promoters of DNA synthesis genes	1817.8	1363.34	1740.48	1910.64	1680	1928.24	1921.59	2315.84	-0.113673	0.499836	0.14274	0.277343	-0.193934	-1.13769	-0.861537	-1.00034	-0.0181034	0.56996	0.207061	0.560054	10.8461	10.7489	-0.0971506	1	10.4218	11.0838	0.662017	0.0486235	10.763	11.0086	0.245642	1	10.8445	11.7192	0.874738	0.0376194
12	315	12_315	YDL057W		Putative protein of unknown function; YDL057W is not an essential gene	2143.22	2199.26	1912.77	1923.48	2155.62	1776.95	1665.85	1524.46	0.00831685	-0.307463	-0.199294	-0.335222	-0.315924	-0.330393	-0.519503	-0.387771	-0.0650827	-0.151637	-0.148482	0.0515704	11.0522	11.0737	0.021497	1	11.077	10.9618	-0.115158	1	10.8672	10.8066	-0.0605717	1	10.8472	11.1029	0.255679	1
12	317	12_317	YDL059C	RAD59	Protein involved DNA double-strand break repair; repairs breaks in DNA during vegetative growth via recombination and single-strand annealing; anneals complementary single-stranded DNA; forms nuclear foci upon DNA replication stress; required for loading of Rad52p to DSBs; paralog of Rad52p	1798.19	1776.49	1574.92	1814.18	1729.34	2043.88	1544.86	1901.73	-0.0562953	0.202171	-0.0277819	0.0679568	-0.251312	-0.840027	-0.691015	-0.79095	0.0287846	0.314512	0.0928354	0.402723	10.8188	10.7773	-0.0415915	1	10.8043	11.1687	0.364374	1	10.6101	10.6766	0.0665515	1	10.7524	11.4289	0.676474	0.0163625
12	319	12_319	YDL061C	RPS29B	Protein component of the small (40S) ribosomal subunit; homologous to mammalian ribosomal protein S29 and bacterial S14; RPS29B has a paralog, RPS29A, that arose from the whole genome duplication	1433.9	1205.72	1337.65	1429.49	1084.81	1207.33	1246.48	1868.34	-0.402188	0.00192465	-0.101764	0.386016	0.094581	-0.639781	-0.617032	-1.10901	0.0467681	0.365304	0.256188	0.815869	10.4607	10.0893	-0.371418	1	10.2157	10.4157	0.200048	1	10.3929	10.3884	-0.00445827	1	10.4465	11.413	0.966469	7.45022e-05
12	321	12_321	YDL062W		Dubious open reading frame; unlikely to encode a functional protein, based on available experimental and comparative sequence data; partially overlaps uncharacterized ORF YDL063C; YDL062W is not essential	1869.69	1862.45	1494.02	1767.73	1797.19	1176.22	1156.94	558.042	-0.057026	-0.662593	-0.368606	-1.66168	-0.250581	0.0247366	-0.350191	0.93869	0.0114726	-0.219534	-0.129717	-0.341494	10.8678	10.8364	-0.0313983	1	10.857	10.3241	-0.532851	0.139398	10.5772	10.2686	-0.308625	1	10.7902	9.71677	-1.0734	5.55006e-05
12	323	12_323	YDL063C	SYO1	Transport adaptor or symportin; facilitates synchronized nuclear coimport of the two 5S-rRNA binding proteins Rpl5p and Rpl11p; binds to nascent Rpl5p during translation; required for biogenesis of the large ribosomal subunit; green fluorescent protein (GFP)-fusion protein localizes to the cytoplasm and nucleus	1809.6	1837.91	1909.52	1749.31	1766.21	1269.42	1467.2	814.551	-0.0349941	-0.533546	-0.379919	-1.10177	-0.272613	-0.10431	-0.338878	0.378774	-0.00305309	-0.18667	-0.163653	-0.211829	10.847	10.8103	-0.0367023	1	10.8453	10.4791	-0.36619	1	10.9067	10.5869	-0.319814	1	10.7668	10.2009	-0.56587	0.134977
12	325	12_325	YDL065C	PEX19	Chaperone and import receptor for newly-synthesized class I PMPs; binds peroxisomal membrane proteins (PMPs) in the cytoplasm and delivers them to the peroxisome for subsequent insertion into the peroxisomal membrane; interacts with Myo2p and contributes to peroxisome partitioning	1895.72	1893.21	1565.87	1791.03	1848.88	848.632	1358.65	711.716	-0.0360763	-1.15668	-0.204643	-1.3302	-0.271531	0.518826	-0.514153	0.607203	-0.00034961	-0.426027	-0.0610736	-0.277714	10.9017	10.8719	-0.0298799	1	10.8813	9.95355	-0.927751	2.57034e-05	10.6074	10.5002	-0.107132	1	10.8227	10.0263	-0.796399	0.00465947
12	327	12_327	YDL066W	IDP1	Mitochondrial NADP-specific isocitrate dehydrogenase; catalyzes the oxidation of isocitrate to alpha-ketoglutarate; not required for mitochondrial respiration and may function to divert alpha-ketoglutarate to biosynthetic processes	2104.67	2057.29	1729.03	2067.94	1934.14	1900.79	1690.66	2115.62	-0.121842	-0.114087	-0.032362	0.0328687	-0.185765	-0.523769	-0.686435	-0.755862	-0.168985	-0.0509986	-0.0578571	0.270244	11.0393	10.9395	-0.0998502	1	11.0137	11.0679	0.0541736	1	10.7696	10.8161	0.0464737	1	11.0102	11.5949	0.584618	0.00135452
13	148	13_148	YDL067C	COX9	Subunit VIIa of cytochrome c oxidase (Complex IV); Complex IV is the terminal member of the mitochondrial inner membrane electron transport chain	939.475	1103.76	1208.92	1059.71	1132.03	350.492	608.775	47.4396	0.26872	-1.65216	-0.988565	-4.4527	-0.576327	1.01431	0.269768	3.72971	0.619293	-0.207273	-0.0539427	-0.360482	9.80826	10.1717	0.363411	1	10.0996	8.60825	-1.49139	0.000225243	10.0978	9.33839	-0.759378	0.684616	10.1033	5.60716	-4.49612	2.2543e-06
12	329	12_329	YDL068W		Dubious open reading frame; unlikely to encode a functional protein, based on available experimental and comparative sequence data	976.94	892.408	682.29	587.279	764.519	101.448	308.744	9.55594	-0.353309	-3.12443	-1.14142	-5.80037	0.0457013	2.48657	0.422625	5.07738	0.361429	-0.263704	0.0516191	-0.275132	9.89796	9.5852	-0.312762	1	9.79785	6.8483	-2.94955	1.72993e-09	9.40499	8.28316	-1.12183	0.00527045	9.22863	2.91198	-6.31666	4.84916e-05
15	73	15_73	YDL069C	CBS1	Mitochondrial translational activator of the COB mRNA; membrane protein that interacts with translating ribosomes, acts on the COB mRNA 5'-untranslated leader	1503.85	1671.79	1535.82	1420.89	1420.25	1137.09	1118.93	300.887	-0.0824597	-0.555641	-0.456536	-2.23573	-0.225148	-0.0822149	-0.262261	1.51274	0.141773	-0.0390845	-0.0354965	-0.343623	10.5416	10.4895	-0.0521191	1	10.7021	10.2119	-0.490272	1	10.6075	10.2102	-0.397358	1	10.472	8.70853	-1.76346	4.41811e-07
15	74	15_74	YDL069C	CBS1	Mitochondrial translational activator of the COB mRNA; membrane protein that interacts with translating ribosomes, acts on the COB mRNA 5'-untranslated leader	830.773	774.594	779.889	514.869	800.568	237.765	412.981	115.042	-0.0533634	-1.69971	-0.915553	-2.15236	-0.254244	1.06185	0.196756	1.42937	0.584795	-0.0325343	0.168901	-0.0387046	9.54614	9.61728	0.0711352	1	9.46588	8.02069	-1.44519	0.0478686	9.64135	8.74767	-0.893681	0.94875	8.91766	5.3652	-3.55246	0.0738212
15	49	15_49	YDL069C	CBS1	Mitochondrial translational activator of the COB mRNA; membrane protein that interacts with translating ribosomes, acts on the COB mRNA 5'-untranslated leader	1147.39	1491.73	1557.36	1295.68	1302.53	1160.35	1180.91	256.229	0.182821	-0.362151	-0.398912	-2.33369	-0.490428	-0.275705	-0.319884	1.6107	0.446562	0.160745	0.102721	-0.278757	10.0822	10.3119	0.229638	1	10.5493	10.23	-0.319273	1	10.5061	10.2554	-0.250787	1	10.3223	8.54533	-1.77702	1.24836e-05
15	50	15_50	YDL069C	CBS1	Mitochondrial translational activator of the COB mRNA; membrane protein that interacts with translating ribosomes, acts on the COB mRNA 5'-untranslated leader	362.539	595.11	964.82	580.029	451.802	338.026	398.605	104.126	0.31677	-0.814182	-1.27318	-2.4665	-0.624377	0.176326	0.554383	1.7435	0.841406	0.205253	0.0277885	-0.100589	8.48696	8.83313	0.346171	1	9.04534	8.365	-0.680343	1	9.82015	8.69897	-1.12118	1	9.04194	7.07956	-1.96238	0.0301922
12	333	12_333	YDL070W	BDF2	Protein involved in transcription initiation; acts at TATA-containing promoters; associates with the basal transcription factor TFIID; contains two bromodomains; corresponds to the C-terminal region of mammalian TAF1; redundant with Bdf1p; protein abundance increases in response to DNA replication stress; BDF2 has a paralog, BDF1, that arose from the whole genome duplication	2005.55	2074.81	1873.85	1934.64	1864.96	2034.95	1746.58	2127.27	-0.104795	-0.0279703	-0.10142	0.136874	-0.202812	-0.609886	-0.617377	-0.859868	-0.114954	0.0444864	-0.062552	0.376586	10.9567	10.8883	-0.0683896	1	11.0214	11.1686	0.147232	1	10.8834	10.8752	-0.00819557	1	10.8194	11.5904	0.771033	0.0124797
12	335	12_335	YDL071C		Dubious open reading frame; unlikely to encode a functional protein, based on available experimental and comparative sequence data; partially overlaps the verified ORF BDF2/YDL070W	1939.47	2126.45	1703.86	1783.67	1676.02	1935.04	1468.49	1613.21	-0.210502	-0.136018	-0.214336	-0.144831	-0.0971053	-0.501838	-0.504461	-0.578163	-0.134797	0.0148066	-0.0890823	0.213202	10.9119	10.7426	-0.169375	1	11.0631	11.0917	0.0286406	1	10.7767	10.6223	-0.154412	1	10.7492	11.206	0.456807	0.498778
13	374	13_374	YDL072C	YET3	Protein of unknown function; YET3 null mutant decreases the level of secreted invertase; homolog of human BAP31 protein; protein abundance increases in response to DNA replication stress	1942.88	1882.39	1507.39	1734.31	1958.11	1826.8	1457.8	1503.72	0.0112567	-0.0432221	-0.0482296	-0.205702	-0.318864	-0.594634	-0.670567	-0.517292	0.0616197	0.122557	0.066367	0.212307	10.931	10.9508	0.0198922	1	10.8544	11.0225	0.168063	1	10.5022	10.5934	0.0911293	1	10.7576	11.0567	0.299094	1
13	150	13_150	YDL074C	BRE1	E3 ubiquitin ligase; forms heterodimer with Rad6p to regulate K63 polyubiquitination in response to oxidative stress and to monoubiquinate histone H2B-K123, which is required for the subsequent methylation of histone H3-K4 and H3-K79; required for DSBR, transcription, silencing, and checkpoint control; interacts with RNA-binding protein Npl3p, linking histone ubiquitination to mRNA processing; Br…	1950.28	1866.06	1636.99	1825.49	1883.97	1999.84	1911.63	2051.71	-0.0498765	0.0998395	0.223632	0.168457	-0.257731	-0.737696	-0.942429	-0.89145	-0.0241473	0.184413	0.225219	0.438792	10.9294	10.9081	-0.0212601	1	10.8175	11.1395	0.321979	1	10.6303	10.9919	0.361605	1	10.7863	11.5513	0.76498	0.0143613
12	365	12_365	YDL076C	RXT3	Component of the Rpd3L histone deacetylase complex; involved in histone deacetylation; protein abundance increases in response to DNA replication stress	1974.91	2211.8	2096.34	1846.91	1904.86	1882.61	2031.43	1450.7	-0.0520776	-0.232379	-0.0453562	-0.34815	-0.25553	-0.405478	-0.67344	-0.374843	-0.1127	-0.114149	-0.0564111	0.0400889	10.9579	10.8885	-0.0693433	1	11.1053	11.0359	-0.0693559	1	11.0128	11.0893	0.0765388	1	10.8482	11.024	0.17582	1
15	51	15_51	YDL077C	VAM6	Guanine nucleotide exchange factor for the GTPase Gtr1p; subunit of the HOPS endocytic tethering complex; vacuole membrane protein; functions as a Rab GTPase effector, interacting with both GTP- and GDP-bound conformations of Ypt7p; facilitates tethering and promotes membrane fusion events at the late endosome and vacuole; required for both membrane and protein trafficking; component of vacuole-m…	1336.38	1672.64	1720.83	2030.02	1257.02	1864.56	1480.26	2404.37	-0.0882518	0.156616	-0.217118	0.244059	-0.219355	-0.794472	-0.501678	-0.967053	0.0768692	0.340726	0.0379722	0.586743	10.1414	10.3376	0.196182	1	10.666	11.055	0.388967	1	10.5618	10.6556	0.0938274	1	10.9293	11.7956	0.866275	0.0881336
12	367	12_367	YDL077C	VAM6	Guanine nucleotide exchange factor for the GTPase Gtr1p; subunit of the HOPS endocytic tethering complex; vacuole membrane protein; functions as a Rab GTPase effector, interacting with both GTP- and GDP-bound conformations of Ypt7p; facilitates tethering and promotes membrane fusion events at the late endosome and vacuole; required for both membrane and protein trafficking; component of vacuole-m…	2051.31	2019.75	1885.83	2069.47	1954.1	1770.03	1637.06	1518.43	-0.0700113	-0.190304	-0.203974	-0.446429	-0.237596	-0.447552	-0.514823	-0.276564	-0.119093	-0.0839987	-0.152099	-0.00783218	10.9959	10.9536	-0.0422818	1	10.9826	10.9681	-0.0145142	1	10.8762	10.7742	-0.101978	1	11.0137	11.1172	0.103535	1
15	52	15_52	YDL077C	VAM6	Guanine nucleotide exchange factor for the GTPase Gtr1p; subunit of the HOPS endocytic tethering complex; vacuole membrane protein; functions as a Rab GTPase effector, interacting with both GTP- and GDP-bound conformations of Ypt7p; facilitates tethering and promotes membrane fusion events at the late endosome and vacuole; required for both membrane and protein trafficking; component of vacuole-m…	1189.22	1547.9	1533.17	1614.14	1323.2	1797.06	1471.59	2142.62	0.15389	0.215196	-0.0591016	0.408388	-0.461497	-0.853052	-0.659695	-1.13138	0.272078	0.407713	0.159659	0.745766	9.97949	10.3721	0.392651	1	10.5907	10.9774	0.386653	1	10.5022	10.6128	0.110582	1	10.6763	11.602	0.925672	0.105551
15	76	15_76	YDL077C	VAM6	Guanine nucleotide exchange factor for the GTPase Gtr1p; subunit of the HOPS endocytic tethering complex; vacuole membrane protein; functions as a Rab GTPase effector, interacting with both GTP- and GDP-bound conformations of Ypt7p; facilitates tethering and promotes membrane fusion events at the late endosome and vacuole; required for both membrane and protein trafficking; component of vacuole-m…	1600.56	1595.03	1465.2	1621.92	1719.5	1902.48	1501.16	2261.07	0.103346	0.25415	0.0349612	0.479051	-0.410953	-0.892006	-0.753758	-1.20204	0.220157	0.427342	0.211453	0.803041	10.5112	10.7719	0.260657	1	10.6188	11.0727	0.453905	1	10.521	10.6547	0.133691	1	10.664	11.6959	1.03189	0.0038592
15	75	15_75	YDL077C	VAM6	Guanine nucleotide exchange factor for the GTPase Gtr1p; subunit of the HOPS endocytic tethering complex; vacuole membrane protein; functions as a Rab GTPase effector, interacting with both GTP- and GDP-bound conformations of Ypt7p; facilitates tethering and promotes membrane fusion events at the late endosome and vacuole; required for both membrane and protein trafficking; component of vacuole-m…	1826.45	2007.75	1677.95	1903.54	1703.69	2006.9	1587.26	2549.46	-0.100328	-0.000610955	-0.0801135	0.42131	-0.20728	-0.637245	-0.638683	-1.1443	-0.0547272	0.11466	0.00590833	0.656014	10.7501	10.742	-0.00811269	1	10.9682	11.145	0.176726	1	10.5983	10.7165	0.1182	1	10.8487	11.866	1.01736	0.00923322
12	369	12_369	YDL078C	MDH3	Peroxisomal malate dehydrogenase; catalyzes interconversion of malate and oxaloacetate; involved in the glyoxylate cycle	2028.88	1994.16	1760.05	1926.36	1908.47	1786.5	1699.2	1548.73	-0.0882222	-0.158564	-0.0507367	-0.314608	-0.219385	-0.479292	-0.66806	-0.408385	-0.11174	-0.0471922	-0.0363811	0.0757672	10.9868	10.9172	-0.0696301	1	10.9672	10.9795	0.0122327	1	10.7564	10.8217	0.0653099	1	10.9437	11.1351	0.191393	1
12	371	12_371	YDL079C	MRK1	Glycogen synthase kinase 3 (GSK-3) homolog; one of four GSK-3 homologs in S. cerevisiae that function to activate Msn2p-dependent transcription of stress responsive genes and that function in protein degradation; MRK1 has a paralog, RIM11, that arose from the whole genome duplication	1941.73	1951.02	1821.8	2084.44	1792.19	1742.28	1544.3	1793.27	-0.11556	-0.163163	-0.238275	-0.216955	-0.192048	-0.474693	-0.480522	-0.506039	-0.10911	-0.0318572	-0.134808	0.146157	10.9238	10.8307	-0.0931468	1	10.9026	10.9448	0.0422337	1	10.8034	10.707	-0.0963659	1	11.0007	11.3564	0.355696	1
12	373	12_373	YDL080C	THI3	Regulatory protein that binds Pdc2p and Thi2p transcription factors; activates thiamine biosynthesis transcription factors Pdc2p and Thi2p by binding to them, but releases and de-activates them upon binding to thiamine pyrophosphate (TPP), the end product of the pathway; has similarity to decarboxylases but enzymatic activity is not detected	2015.99	2122.2	1684.46	2061.44	1924.26	1537.83	1575.54	1166.19	-0.0671505	-0.464408	-0.0963838	-0.821313	-0.240457	-0.173448	-0.622413	0.0983193	-0.102694	-0.22272	-0.0710387	-0.165806	10.9692	10.9325	-0.0366796	1	11.0242	10.7703	-0.253857	1	10.718	10.696	-0.0219838	1	11.0112	10.7496	-0.261559	1
12	375	12_375	YDL081C	RPP1A	Ribosomal stalk protein P1 alpha; involved in the interaction between translational elongation factors and the ribosome; free (non-ribosomal) P1 stimulates the phosphorylation of the eIF2 alpha subunit (Sui2p) by Gcn2p; accumulation of P1 in the cytoplasm is regulated by phosphorylation and interaction with the P2 stalk component	1669.92	1732.82	1300.13	1646.44	1539	1589.54	1368.78	1465	-0.117717	-0.12444	0.0741809	-0.168341	-0.18989	-0.513416	-0.792977	-0.554652	0.0469134	0.133501	0.220165	0.284562	10.7027	10.6119	-0.0907215	1	10.7579	10.8135	0.0556524	1	10.3374	10.5083	0.170942	1	10.6817	11.0692	0.387591	0.685887
12	377	12_377	YDL082W	RPL13A	Ribosomal 60S subunit protein L13A; not essential for viability; homologous to mammalian ribosomal protein L13, no bacterial homolog; RPL13A has a paralog, RPL13B, that arose from the whole genome duplication	1905.39	2045.7	1629.93	1942.03	1812.54	2040.49	1680.51	1986.53	-0.0720413	-0.00368223	0.0440643	0.0326647	-0.235566	-0.634174	-0.762861	-0.755658	-0.0720307	0.0804664	0.0569262	0.314844	10.8963	10.846	-0.0502697	1	11	11.1677	0.167711	1	10.6815	10.8127	0.131209	1	10.9232	11.4913	0.568173	0.000513706
12	379	12_379	YDL083C	RPS16B	Protein component of the small (40S) ribosomal subunit; homologous to mammalian ribosomal protein S16 and bacterial S9; RPS16B has a paralog, RPS16A, that arose from the whole genome duplication	1933.51	1867.17	1608.41	1767.89	1828.68	1700.5	1364.22	1765.85	-0.0803812	-0.134815	-0.237404	-0.00165974	-0.227226	-0.503041	-0.481392	-0.721334	-0.0295951	0.036698	-0.0803136	0.323941	10.9177	10.8617	-0.0560375	1	10.8697	10.9065	0.0367776	1	10.6529	10.5127	-0.140126	1	10.7732	11.3334	0.560145	0.00135889
14	102	14_102	YDL085C-A		Putative protein of unknown function; green fluorescent protein (GFP)-fusion protein localizes to the cytoplasm and nucleus	2363.03	2391.24	2056.06	2247.71	2297.37	2034.75	1702.32	2419.86	-0.0406366	-0.232802	-0.272232	0.106423	-0.266971	-0.405054	-0.446565	-0.829416	-0.220445	-0.217832	-0.307375	0.251332	11.2532	11.1958	-0.0573885	1	11.2461	11.1599	-0.0861259	1	11.003	10.8415	-0.161488	1	11.1456	11.758	0.612425	0.00442305
12	381	12_381	YDL085W	NDE2	Mitochondrial external NADH dehydrogenase; catalyzes the oxidation of cytosolic NADH; Nde1p and Nde2p are involved in providing the cytosolic NADH to the mitochondrial respiratory chain; NDE2 has a paralog, NDE1, that arose from the whole genome duplication	2227.65	2099.29	1936.83	1895.52	2113.13	1796.9	1753.42	1540.85	-0.0761035	-0.224278	-0.143449	-0.29869	-0.231504	-0.413578	-0.575348	-0.424303	-0.131957	-0.112334	-0.123305	0.0652076	11.1209	11.0969	-0.0240633	1	11.0305	10.9891	-0.0413328	1	10.9226	10.8639	-0.0586602	1	10.9025	11.1128	0.210264	1
12	383	12_383	YDL086W		Putative carboxymethylenebutenolidase; the authentic, non-tagged protein is detected in highly purified mitochondria in high-throughput studies; YDL086W is not an essential gene	2091.84	2015.8	1716.15	2025.08	1910.91	1805.2	1596.11	1709.86	-0.130442	-0.159108	-0.104552	-0.243965	-0.177165	-0.478748	-0.614245	-0.479028	-0.151604	-0.0589298	-0.0838621	0.107341	11.0012	10.9197	-0.0815621	1	10.9717	10.9785	0.0067398	1	10.7297	10.7355	0.0057755	1	10.985	11.2749	0.289874	1
12	26	12_26	YDL088C	ASM4	FG-nucleoporin component of central core of nuclear pore complex (NPC); contributes directly to nucleocytoplasmic transport; induces membrane tubulation, which may contribute to nuclear pore assembly; ASM4 has a paralog, NUP53, that arose from the whole genome duplication	1725.27	1713.36	1459.37	1604.46	1512.27	1393.55	1414.5	963.303	-0.189987	-0.297871	-0.04502	-0.735433	-0.11762	-0.339985	-0.673777	0.0124392	0.0201663	0.0459382	0.154045	0.00782164	10.684	10.567	-0.116999	1	10.7438	10.6266	-0.117164	1	10.4638	10.5686	0.104827	1	10.6473	10.4601	-0.187255	1
12	28	12_28	YDL089W	NUR1	Protein involved in regulation of mitotic exit; dephosphorylation target of Cdc14p in anaphase, which promotes timely rDNA segregation and allows mitotic progression; interacts with Csm1p, Lrs4p; required for rDNA repeat stability; null mutant causes increase in unequal sister-chromatid exchange; GFP-fusion protein localizes to the nuclear periphery, possible Cdc28p substrate	1878.55	1924.96	1600.56	1707.34	1604.71	1862.32	1617.85	2181.23	-0.227172	-0.0477038	0.0154955	0.353207	-0.0804354	-0.590152	-0.734292	-1.0762	-0.0814227	0.129012	0.120128	0.630136	10.8971	10.6655	-0.231636	1	10.8559	11.0359	0.179952	1	10.6737	10.7603	0.0866011	1	10.725	11.6282	0.903191	3.83989e-05
12	32	12_32	YDL091C	UBX3	Subunit of the DSC ubiquitin ligase complex; UBX (ubiquitin regulatory X) domain-containing protein that interacts with Cdc48p; green fluorescent protein (GFP)-fusion protein localizes to the cytoplasm in a punctate pattern; ortholog of fission yeast Ucp10	2028.14	1986.64	1777.54	1865.72	1905.9	1355.37	1521.36	683.717	-0.0896384	-0.551301	-0.224384	-1.44692	-0.217969	-0.0865553	-0.494413	0.723929	-0.0644868	-0.21764	-0.100064	-0.328401	11.0328	10.914	-0.118817	1	10.9635	10.5839	-0.379625	1	10.8125	10.6699	-0.142601	1	10.8623	10.0146	-0.847701	0.000206625
12	34	12_34	YDL093W	PMT5	Protein O-mannosyltransferase; transfers mannose residues from dolichyl phosphate-D-mannose to protein serine/threonine residues; acts in a complex with Pmt3p, can instead interact with Pmt2p in some conditions; target for new antifungals	1995.73	1988.01	1693.4	1930.76	1870.35	1661.6	1555.08	1521.18	-0.0935638	-0.258614	-0.122857	-0.343774	-0.214043	-0.379242	-0.595939	-0.379219	-0.0873087	-0.0822377	-0.0569171	0.0789793	10.9995	10.8912	-0.108294	1	10.9416	10.8774	-0.0641621	1	10.7027	10.686	-0.0167085	1	10.9134	11.0642	0.1508	1
12	36	12_36	YDL094C		Dubious open reading frame; unlikely to encode a functional protein, based on available experimental and comparative sequence data; partially overlaps verfied gene PMT5/YDL093W; YDL094C is not essential	2063.79	2033.93	1726.69	1989.3	1920.48	2064.22	1746.11	2006.28	-0.103779	0.0213151	0.0161261	0.0122551	-0.203828	-0.659171	-0.734923	-0.735249	-0.134562	0.0604289	-0.00267433	0.271527	11.0329	10.9277	-0.105235	1	10.998	11.1877	0.189664	1	10.6963	10.8632	0.166934	1	10.9432	11.4947	0.551408	0.0086117
12	38	12_38	YDL095W	PMT1	Protein O-mannosyltransferase of the ER membrane; transfers mannose from dolichyl phosphate-D-mannose to protein serine and threonine residues; 1 of 7 related proteins involved in O-glycosylation which is essential for cell wall rigidity; involved in ER quality control; amino terminus faces cytoplasm, carboxyl terminus faces ER lumen	1918.02	1853.51	1605.55	1761.57	1822.15	1894.49	1728.79	1693.4	-0.0739364	0.0315332	0.106638	-0.0569061	-0.233671	-0.669389	-0.825435	-0.666087	-0.0123697	0.159709	0.160639	0.295381	10.9209	10.8549	-0.0660458	1	10.8172	11.0672	0.250002	1	10.618	10.85	0.232046	1	10.7709	11.266	0.495067	0.0315715
10	94	10_94	YDL096C	OPI6	Dubious open reading frame; unlikely to encode a functional protein, based on available experimental and comparative sequence data; partially overlaps verified gene PMT1/YDL095W; YDL096C is not essential	1754.65	1779.19	1542.63	1733.79	1838.27	784.757	1012.32	628.277	0.0671292	-1.17987	-0.607231	-1.463	-0.374736	0.542017	-0.111566	0.740003	0.123412	-0.387146	-0.223584	-0.277158	10.6416	10.865	0.223432	1	10.7881	9.75623	-1.03184	0.0270368	10.6154	10.0966	-0.518738	1	10.5893	9.85255	-0.736747	0.252943
10	96	10_96	YDL099W	BUG1	Cis-golgi localized protein involved in ER to Golgi transport; forms a complex with the mammalian GRASP65 homolog, Grh1p; mutants are compromised for the fusion of ER-derived vesicles with Golgi membranes	2087.16	2115.96	1962.04	1798.9	2221.27	1923.45	1606.55	1315.92	0.0898044	-0.137547	-0.288227	-0.450747	-0.397412	-0.500309	-0.430569	-0.272247	-0.0361571	-0.0770684	-0.228702	-0.029914	11.0204	11.1329	0.112422	1	11.0492	11.0876	0.0383459	1	10.9634	10.7641	-0.199393	1	10.5213	10.914	0.392674	0.809648
10	122	10_122	YDL100C	GET3	Guanine nucleotide exchange factor for Gpa1p; amplifies G protein signaling; functions as a chaperone under ATP-depleted oxidative stress conditions; subunit of GET complex, involved in ATP dependent Golgi to ER trafficking and insertion of tail-anchored (TA) proteins into ER membrane under non-stress conditions; binds as dimer to transmembrane domain (TMD) cargo, shielding TMDs from aqueous solv…	1581.77	1678.64	1476.06	1615.13	1615.66	764.307	929.364	1590.09	0.0305625	-1.13404	-0.666862	-0.0225237	-0.33817	0.496186	-0.0519345	-0.70047	0.2115	-0.270466	-0.141367	0.424074	10.6446	10.6813	0.0367175	1	10.6481	9.74546	-0.90267	0.0253041	10.5165	9.87665	-0.639864	0.467872	10.563	11.1947	0.631714	0.131362
10	124	10_124	YDL101C	DUN1	Cell-cycle checkpoint serine-threonine kinase; required for DNA damage-induced transcription of certain target genes, phosphorylation of Rad55p and Sml1p, and transient G2/M arrest after DNA damage; Mec1p and Dun1p function in same pathway to regulate both dNTP pools and telomere length; also regulates postreplicative DNA repair	1990.89	1942.36	1783.57	1781.12	1870.37	1470.53	1474.24	335.302	-0.0900486	-0.401237	-0.274628	-2.40576	-0.217559	-0.236619	-0.444169	1.68277	-0.080889	-0.157259	-0.144736	-0.517775	10.8017	10.8895	0.0877953	1	10.9632	10.7244	-0.238786	1	10.8109	10.6278	-0.183062	1	10.821	8.69183	-2.12912	0.000175583
10	126	10_126	YDL104C	QRI7	Protein involved in threonylcarbamoyl adenosine biosynthesis; Sua5p and Qri7p are necessary and sufficient for RNA t6A modification in vitro; highly conserved mitochondrial protein; essential for t6A modification of mitochondrial tRNAs that decode ANN codons; similar to Kae1p and E. coli YgjD, both of which are also required for tRNA t6A modification; when directed to the cytoplasm, complements t…	1754.89	1742.32	1625.02	1641.49	1830.59	820.125	1097.19	133.14	0.0608972	-1.08617	-0.566213	-3.61407	-0.368504	0.448309	-0.152584	2.89108	0.157343	-0.323061	-0.168029	-0.531815	10.6165	10.864	0.247517	1	10.7366	9.70729	-1.02928	0.134199	10.6447	10.2091	-0.435563	1	10.6434	5.53875	-5.10466	0.0127729
10	128	10_128	YDL106C	PHO2	Homeobox transcription factor; regulatory targets include genes involved in phosphate metabolism; binds cooperatively with Pho4p to the PHO5 promoter; phosphorylation of Pho2p facilitates interaction with Pho4p; relocalizes to the cytosol in response to hypoxia	1901.97	2022.7	1861.82	1846.41	1964.31	1794.71	590.19	259.4	0.0464981	-0.172438	-1.6558	-2.8267	-0.354105	-0.465418	0.936999	2.10371	0.0237365	-0.0169184	-0.643536	-0.557711	10.7723	10.9542	0.181899	1	11.0295	10.9859	-0.0435634	1	10.8149	9.20572	-1.6092	0.00147992	10.6892	6.28207	-4.40718	0.0502224
10	130	10_130	YDL107W	MSS2	Peripherally bound inner membrane protein of the mitochondrial matrix; involved in membrane insertion of C-terminus of Cox2p, interacts genetically and physically with Cox18p	1535.7	1224.74	489.109	562.009	1447.26	250.627	375.737	5.46745	-0.0855174	-2.2843	-0.379544	-6.44382	-0.22209	1.64644	-0.339252	5.72082	0.562052	-0.136205	0.406133	-0.253459	10.6172	10.5312	-0.085986	1	10.2952	7.93489	-2.36032	4.22441e-06	8.94446	8.59374	-0.350717	1	8.83322	2.25909	-6.57414	0.00016417
10	132	10_132	YDL109C		Putative lipase; involved in lipid metabolism; not an essential gene; YDL109C has a paralog, ROG1, that arose from the whole genome duplication	1906.13	2043.78	1874.2	1868.93	1932.3	1997.09	1674.22	2178.89	0.0196599	-0.0333273	-0.162696	0.221274	-0.327267	-0.604529	-0.556101	-0.944268	0.00732022	0.0753037	-0.064733	0.46947	10.9083	10.9396	0.0312204	1	10.9186	11.1319	0.213251	1	10.8656	10.7826	-0.0830231	1	10.8714	11.5695	0.698068	0.0161086
10	134	10_134	YDL110C	TMA17	ATPase dedicated chaperone that adapts proteasome assembly to stress; Tma17p is induced upon stress; interacts with Rpt6p to assist its pairing to Rpt3p and early steps in proteasome biogenesis; associates with ribosomes; heterozygous deletion demonstrated increases in chromosome instability in a rad9 deletion background; protein abundance is decreased upon intracellular iron depletion	1824.15	1916.65	1833.17	1805.4	1975.23	1686.77	1534.87	788.014	0.114733	-0.184223	-0.256076	-1.19499	-0.42234	-0.453633	-0.462721	0.471998	0.106047	0.00476642	-0.092547	-0.239399	10.733	10.9629	0.229871	1	10.9084	10.8985	-0.0098676	1	10.846	10.6621	-0.183931	1	10.7336	10.0243	-0.709335	0.225294
10	136	10_136	YDL112W	TRM3	2'-O-ribose methyltransferase; catalyzes the ribose methylation of the guanosine nucleotide at position 18 of tRNAs	1813.82	1811.02	1712.71	1738.95	1831.4	942.031	1036.07	744.25	0.01391	-0.942219	-0.724616	-1.22325	-0.321517	0.304363	0.00581977	0.500252	0.0537184	-0.33649	-0.305095	-0.233496	10.9035	10.8526	-0.0509184	1	10.8272	10.0039	-0.823305	0.00629444	10.7518	10.1031	-0.648719	0.00969664	10.6335	10.0983	-0.535256	0.477081
10	138	10_138	YDL113C	ATG20	Sorting nexin family member; required for the cytoplasm-to-vacuole targeting (Cvt) pathway and for endosomal sorting; has a Phox homology domain that binds phosphatidylinositol-3-phosphate; interacts with Snx4p; potential Cdc28p substrate	1993.75	2018.53	2003.22	1942.67	2037.42	1254.7	1642.92	204.23	0.0312463	-0.685525	-0.285903	-3.24347	-0.338853	0.0476694	-0.432894	2.52047	-0.0385405	-0.328682	-0.189333	-0.628644	10.8967	11.0202	0.123426	1	10.9816	10.477	-0.504602	1	10.9499	10.7852	-0.164704	1	10.8749	8.36429	-2.51061	9.0281e-07
10	140	10_140	YDL114W		Putative short-chain dehydrogenase/reductase; YDL114W is not an essential gene	1820.31	1972.05	1822.12	1769.03	1875.03	1689.89	1461.3	2137.45	0.0427032	-0.22264	-0.318169	0.272788	-0.35031	-0.415216	-0.400627	-0.995782	0.0626399	-0.00998763	-0.118937	0.538855	10.6746	10.8953	0.220715	1	10.9709	10.9046	-0.0663907	1	10.8444	10.5922	-0.252116	1	10.6265	11.6048	0.97837	0.0594574
10	144	10_144	YDL117W	CYK3	SH3-domain protein located in the bud neck and cytokinetic actin ring; relocalizes from bud neck to nucleus upon DNA replication stress; activates the chitin synthase activity of Chs2p during cytokinesis; suppressor of growth and cytokinesis defects of chs2 phospho-mutants	1829.47	1777.87	1646	1806.4	1894.4	1704.11	1736.6	2052.35	0.0502878	-0.0610923	0.0772581	0.184062	-0.357895	-0.576764	-0.796055	-0.907055	0.0923155	0.113328	0.157207	0.483525	10.833	10.9153	0.0823099	1	10.8023	10.9274	0.125104	1	10.6532	10.8534	0.200261	1	10.7382	11.5525	0.814333	0.0516504
10	170	10_170	YDL118W		Dubious open reading frame, unlikely to encode a protein; overlaps almost completely with YDL119C; mutations that would affect both YDL118W and YDL119C confer defective telomere maintenance and are synthetically sick or lethal with alpha-synuclein	1705.29	1760.34	1433.83	1708.93	1766.84	1767.06	1456.91	1969.35	0.0511283	0.0054939	0.0230313	0.204509	-0.358736	-0.64335	-0.741828	-0.927502	0.14064	0.201392	0.163691	0.532774	10.7555	10.807	0.0514261	1	10.7638	10.9644	0.2006	1	10.5	10.5877	0.0877155	1	10.718	11.4759	0.757912	0.00102002
10	172	10_172	YDL119C	HEM25	Putative mitochondrial transport protein; GFP-fusion protein is induced in response to the DNA-damaging agent MMS; the authentic, non-tagged protein is detected in purified mitochondria	1680.63	1876.49	1598.32	1674.63	1875.38	838.471	999.286	104.582	0.158094	-1.16125	-0.677045	-3.98827	-0.465702	0.523397	-0.0417518	3.26528	0.221613	-0.354531	-0.226071	-0.556336	10.5946	10.901	0.306433	1	10.8798	9.86168	-1.01807	0.00800696	10.6426	10.066	-0.576507	1	10.7135	7.24213	-3.47134	1.32804e-09
10	174	10_174	YDL121C		Putative protein of unknown function; green fluorescent protein (GFP)-fusion protein localizes to the endoplasmic reticulum; YDL121C is not an essential protein	2025.83	2231.85	1944.43	1960.57	2075.79	1901.1	1457.28	826.801	0.0351344	-0.231292	-0.415822	-1.24465	-0.342742	-0.406564	-0.302975	0.521661	-0.0277016	-0.0912278	-0.252316	-0.306468	11.0234	11.0431	0.0197075	1	11.1491	11.0354	-0.113719	1	10.9145	10.5739	-0.340564	1	10.9312	10.2192	-0.711959	0.000597181
10	178	10_178	YDL122W	UBP1	Ubiquitin-specific protease; removes ubiquitin from ubiquitinated proteins; cleaves at the C terminus of ubiquitin fusions irrespective of their size; capable of cleaving polyubiquitin chains	2040.11	2198.76	1846.82	1866.81	1978.51	1970.05	1673.85	2439.23	-0.0442061	-0.158382	-0.141791	0.385675	-0.263401	-0.479474	-0.577005	-1.10867	-0.0598389	-0.0266924	-0.0738107	0.594173	10.9925	10.9781	-0.0144295	1	11.0798	11.1363	0.0564797	1	10.8466	10.8031	-0.0435461	1	10.8322	11.7744	0.942159	3.1785e-06
10	180	10_180	YDL123W	SNA4	Protein of unknown function; localized to the vacuolar outer membrane; predicted to be palmitoylated	1963.05	2004.04	1885.71	1912.83	1898.59	1390.44	1472.65	617.069	-0.0481457	-0.527054	-0.356473	-1.63062	-0.259462	-0.110803	-0.362324	0.90763	-0.074453	-0.239581	-0.210589	-0.398148	10.9614	10.918	-0.0433776	1	10.9727	10.6258	-0.346865	1	10.8821	10.6107	-0.271346	1	10.9142	9.74844	-1.16574	0.000143155
10	182	10_182	YDL124W		NADPH-dependent alpha-keto amide reductase; reduces aromatic alpha-keto amides, aliphatic alpha-keto esters, and aromatic alpha-keto esters; member of the aldo-keto reductase (AKR) family; protein abundance increases in response to DNA replication stress	1833.39	1854.19	1788.12	1728.45	1751.03	1640.41	1388.41	1024.17	-0.0662738	-0.17663	-0.364778	-0.754449	-0.241333	-0.461226	-0.354018	0.0314555	-0.0177404	0.0129562	-0.149592	-0.0806017	10.8419	10.8016	-0.0402854	1	10.8858	10.8618	-0.0240479	1	10.7982	10.5247	-0.273582	1	10.7873	10.4989	-0.288368	1
10	184	10_184	YDL125C	HNT1	Adenosine 5'-monophosphoramidase; interacts physically and genetically with Kin28p, a CDK and TFIIK subunit, and genetically with CAK1; member of the histidine triad (HIT) superfamily of nucleotide-binding proteins and similar to Hint; protein abundance increases in response to DNA replication stress	1372.21	1912.55	1742.72	1727.5	1795.52	1949.76	1645.95	1683.52	0.387654	0.0277828	-0.0823748	-0.0371864	-0.695261	-0.665639	-0.636422	-0.685807	0.383785	0.19082	0.0642154	0.334692	10.475	10.833	0.357955	1	10.895	11.1015	0.206573	1	10.7766	10.7824	0.00574484	1	10.7641	11.2703	0.506238	0.332226
10	186	10_186	YDL127W	PCL2	Cyclin, interacts with cyclin-dependent kinase Pho85p; member of the Pcl1,2-like subfamily, involved in the regulation of polarized growth and morphogenesis and progression through the cell cycle; localizes to sites of polarized cell growth; PCL2 has a paralog, PCL9, that arose from the whole genome duplication	1831.37	1887.03	1767.38	1796.17	1889.27	1414.41	1404.58	990.608	0.0448852	-0.415658	-0.331265	-0.857888	-0.352492	-0.222198	-0.387532	0.134894	0.0598754	-0.121241	-0.130309	-0.120885	10.8754	10.9054	0.0300395	1	10.8911	10.651	-0.240124	1	10.7913	10.5471	-0.244265	1	10.8256	10.512	-0.313566	1
10	188	10_188	YDL128W	VCX1	Vacuolar membrane antiporter with Ca2+/H+ and K+/H+ exchange activity; involved in control of cytosolic Ca2+ and K+ concentrations; has similarity to sodium/calcium exchangers, including the bovine Na+/Ca2+,K+ antiporter	1969.82	2024.35	1987.57	1935.91	2068.47	1847.35	1855.31	1146.3	0.0704635	-0.131933	-0.0992976	-0.755518	-0.378071	-0.505923	-0.619499	0.0325246	-0.00582798	-0.033642	-0.0716969	-0.13851	10.9684	11.0383	0.0698566	1	10.9902	10.9985	0.00830236	1	10.9597	10.9382	-0.0215554	1	10.9169	10.7161	-0.2008	1
10	190	10_190	YDL129W		Protein of unknown function; green fluorescent protein (GFP)-fusion protein localizes to the cytoplasm and the nucleus; YDL129W is not an essential gene; relative distribution to the nucleus increases upon DNA replication stress	1974.59	2012.46	1886.76	1868.75	2010.81	1983.43	1556.04	2147.98	0.0262096	-0.0209524	-0.277873	0.200804	-0.333817	-0.616904	-0.440924	-0.923797	-0.0261793	0.049571	-0.169599	0.426664	10.9781	10.9956	0.0174684	1	10.9798	11.1305	0.150657	1	10.8835	10.6687	-0.214809	1	10.8875	11.597	0.709565	0.00105221
10	192	10_192	YDL130W	RPP1B	Ribosomal protein P1 beta; component of the ribosomal stalk, which is involved in interaction of translational elongation factors with ribosome; free (non-ribosomal) P1 stimulates the phosphorylation of the eIF2 alpha subunit (Sui2p) by Gcn2p; accumulation is regulated by phosphorylation and interaction with the P2 stalk component	1931.8	1865.07	1593.81	2200.62	1967.01	1667.82	1479.77	1810.46	0.0260444	-0.161169	-0.107043	-0.281416	-0.333652	-0.476687	-0.611754	-0.441578	0.023842	0.0031683	-0.0181403	0.134641	10.923	10.9709	0.047952	1	10.8627	10.8808	0.0180518	1	10.6787	10.6233	-0.0553508	1	11.0758	11.3694	0.29365	1
7	146	7_146	YDL130W-A	STF1	Protein involved in regulation of the mitochondrial F1F0-ATP synthase; Stf1p and Stf2p act as stabilizing factors that enhance inhibitory action of the Inh1p protein; protein abundance increases in response to DNA replication stress; STF1 has a paralog, INH1, that arose from the whole genome duplication	1968.53	1886.94	1631.97	1787.91	1988.12	1841.01	1689.32	1703.64	0.0142807	-0.035537	0.0497913	-0.0696171	-0.321888	-0.602319	-0.768588	-0.653377	0.0432579	0.109393	0.11491	0.283962	10.9198	10.987	0.0672302	1	10.903	11.0227	0.119742	1	10.6214	10.814	0.192602	1	10.7826	11.2894	0.506852	0.253765
10	218	10_218	YDL131W	LYS21	Homocitrate synthase isozyme; catalyzes the condensation of acetyl-CoA and alpha-ketoglutarate to form homocitrate, which is the first step in the lysine biosynthesis pathway; LYS21 has a paralog, LYS20, that arose from the whole genome duplication	1942.65	2047.15	1788.8	2073.59	1906.49	1632.46	1451.54	861.099	-0.0270967	-0.326389	-0.301225	-1.2669	-0.280511	-0.311468	-0.417572	0.543908	-0.0379092	-0.115964	-0.158839	-0.290028	10.878	10.9215	0.0434374	1	10.9746	10.8667	-0.107933	1	10.7895	10.5893	-0.200185	1	10.9488	10.2929	-0.655836	0.0833465
11	34	11_34	YDL133C-A	RPL41B	Ribosomal 60S subunit protein L41B; comprises only 25 amino acids; rpl41a rpl41b double null mutant is viable; homologous to mammalian ribosomal protein L41, no bacterial homolog; RPL41B has a paralog, RPL41A, that arose from the whole genome duplication	1779.75	1774.32	1531.91	1755.92	1728.62	1666.05	1113.15	1621.68	-0.0420325	-0.0907824	-0.460334	-0.114667	-0.265575	-0.547074	-0.258463	-0.608327	0.0327261	0.0979433	-0.166789	0.274129	10.807	10.7698	-0.0372544	1	10.7417	10.8755	0.133851	1	10.5334	10.203	-0.330469	1	10.7672	11.2087	0.441532	0.561397
10	220	10_220	YDL133W	SRF1	Regulator of phospholipase D (Spo14p); interacts with Spo14p and regulates its catalytic activity; capable of buffering the toxicity of C16:0 platelet activating factor, a lipid that accumulates intraneuronally in Alzheimer's patients	1845.4	1957.64	1862.35	1795.01	1895.48	1773.79	1601.84	1574.64	0.0386082	-0.142207	-0.217271	-0.18886	-0.346215	-0.495649	-0.501526	-0.534133	0.0411413	0.0225259	-0.0784838	0.194973	10.829	10.9122	0.0831952	1	10.9362	10.9594	0.0231643	1	10.8664	10.7382	-0.128232	1	10.7585	11.1614	0.402903	0.714082
10	222	10_222	YDL134C	PPH21	Catalytic subunit of protein phosphatase 2A (PP2A); functionally redundant with Pph22p; methylated at C terminus; forms alternate complexes with several regulatory subunits; involved in signal transduction and regulation of mitosis; forms nuclear foci upon DNA replication stress; PPH21 has a paralog, PPH22, that arose from the whole genome duplication	1891.78	2006.6	1902.3	1862.88	1980.23	2078.86	1810.88	2013.18	0.0658922	0.0510152	-0.0710181	0.111881	-0.373499	-0.688871	-0.647778	-0.834874	0.03175	0.126456	-0.0142756	0.378348	10.7903	10.9708	0.180508	1	10.998	11.1967	0.198615	1	10.8852	10.8939	0.00868561	1	10.8935	11.5174	0.623884	0.11709
10	224	10_224	YDL134C-A			1893.04	1974.71	1808.94	1810.24	1953.11	1766.86	1667.73	1482.73	0.0450422	-0.160363	-0.117196	-0.287756	-0.352649	-0.477493	-0.6016	-0.435238	0.0397696	0.0058433	-0.0223431	0.132691	10.8681	10.9532	0.085112	1	10.9609	10.9678	0.00682921	1	10.8097	10.8051	-0.00464217	1	10.8034	10.9692	0.165809	1
10	226	10_226	YDL135C	RDI1	Rho GDP dissociation inhibitor; involved in the localization and regulation of Cdc42p and Rho1p; protein abundance increases in response to DNA replication stress	1751.4	2045.8	1787.7	1804.11	1818.61	1523.02	1318.58	460.471	0.0542971	-0.425489	-0.438834	-1.96777	-0.361904	-0.212367	-0.279962	1.24478	0.0825928	-0.112022	-0.172255	-0.406116	10.7201	10.8495	0.129384	1	11.0128	10.7515	-0.261309	1	10.8041	10.462	-0.342173	1	10.7892	9.25857	-1.53068	0.00470514
10	228	10_228	YDL136W	RPL35B	Ribosomal 60S subunit protein L35B; homologous to mammalian ribosomal protein L35 and bacterial L29; RPL35B has a paralog, RPL35A, that arose from the whole genome duplication	1538.5	1455.52	1536.53	1708.44	1528.61	1143.44	875.223	283.129	-0.00929812	-0.347883	-0.811246	-2.58891	-0.298309	-0.289973	0.092449	1.86591	0.177226	0.054056	-0.207495	-0.399145	10.6218	10.5895	-0.0323145	1	10.5406	10.3388	-0.201798	1	10.5893	9.90397	-0.685305	0.000804057	10.6756	8.76865	-1.90691	2.17079e-06
10	230	10_230	YDL137W	ARF2	ADP-ribosylation factor; GTPase of the Ras superfamily involved in regulation of coated formation vesicles in intracellular trafficking within the Golgi; ARF2 has a paralog, ARF1, that arose from the whole genome duplication	1810.54	1954.93	1898.16	1775.5	1881.79	1749.51	1593.77	1542.61	0.055649	-0.160081	-0.252014	-0.202733	-0.363256	-0.477775	-0.466782	-0.520261	0.0643802	0.021245	-0.0884635	0.194202	10.761	10.9064	0.145434	1	10.9234	10.9417	0.0182669	1	10.8707	10.7374	-0.133377	1	10.8187	11.1301	0.311412	1
10	232	10_232	YDL138W	RGT2	Plasma membrane high glucose sensor that regulates glucose transport; contains 12 predicted transmembrane segments and a long C-terminal tail required for induction of hexose transporters; RGT2 has a paralog, SNF3, that arose from the whole genome duplication	1766.23	2030.95	1808.07	1849.34	1869.78	1959.92	1624.76	1539.91	0.0821512	-0.0513364	-0.154135	-0.264013	-0.389758	-0.58652	-0.564661	-0.458981	0.0911876	0.0980937	-0.022322	0.163259	10.7964	10.8901	0.0937912	1	11.0112	11.1109	0.0996754	1	10.82	10.7631	-0.0569924	1	10.827	11.1552	0.328209	1
10	234	10_234	YDL142C	CRD1	Cardiolipin synthase; produces cardiolipin, which is a phospholipid of the mitochondrial inner membrane that is required for normal mitochondrial membrane potential and function and for correct integration of membrane-multispanning proteins into the mitochondrial outer membrane; required to maintain tubular mitochondrial morphology and functions in mitochondrial fusion; also required for normal v…	1614.61	1831.15	1671.89	1764.23	1798.58	446.22	781.585	102.316	0.155583	-2.03448	-1.09603	-4.09472	-0.46319	1.39662	0.377231	3.37173	0.180162	-0.593084	-0.42141	-0.588132	10.6762	10.8316	0.155374	1	10.8431	8.99352	-1.8496	1.72997e-07	10.7007	9.72024	-0.980471	0.000392591	10.7476	7.02012	-3.72746	1.57949e-05
10	236	10_236	YDL144C		Protein of unknown function; green fluorescent protein (GFP)-fusion protein localizes to the cytoplasm and nucleus; YDL144C is not an essential gene; protein abundance increases in response to DNA replication stress	1864.11	1985.18	1873.25	1748.85	1954.53	1791.99	1461.94	2063.85	0.0682986	-0.147636	-0.357438	0.238807	-0.375906	-0.49022	-0.361358	-0.961801	0.0558794	0.0131801	-0.164479	0.493274	10.8511	10.9555	0.104448	1	10.9531	10.976	0.0228912	1	10.8614	10.6157	-0.24569	1	10.6841	11.5107	0.826647	0.0260137
10	238	10_238	YDL146W	LDB17	Protein involved in the regulation of endocytosis; transiently recruited to actin cortical patches in a SLA1-dependent manner after late coat component assembly; GFP-fusion protein localizes to the periphery, cytoplasm, bud, and bud neck	1827.64	1865.61	1691.36	1794.49	1863.38	1246.25	1335.68	129.78	0.0279274	-0.581666	-0.340382	-3.77916	-0.335535	-0.0561899	-0.378415	3.05617	0.0630366	-0.189131	-0.120833	-0.589541	10.8139	10.8865	0.0726422	1	10.8701	10.4826	-0.387452	1	10.7281	10.4795	-0.248579	1	10.742	7.6073	-3.13467	9.71856e-08
10	240	10_240	YDL149W	ATG9	Transmembrane protein involved in forming Cvt and autophagic vesicles; cycles between the phagophore assembly site (PAS) and other cytosolic punctate structures, not found in autophagosomes; may be involved in membrane delivery to the PAS	2069.65	2042.5	1831.87	1594.01	2156.25	1580.55	1494.55	745.028	0.0591113	-0.369708	-0.293432	-1.09627	-0.366719	-0.268148	-0.425365	0.373273	0.023047	-0.139123	-0.153966	-0.237563	10.9503	11.1043	0.154051	1	10.9921	10.8069	-0.185194	1	10.8502	10.6229	-0.227309	1	10.3494	10.0252	-0.324202	0.921222
10	266	10_266	YDL151C	BUD30	Dubious open reading frame; unlikely to encode a functional protein, based on available experimental and comparative sequence data; not conserved in closely related Saccharomyces species; 96% of ORF overlaps the verified gene RPC53; diploid mutant displays a weak budding pattern phenotype in a systematic assay	1544.11	1415.52	1339.45	1594.66	1492.89	597.175	37.9102	29.4302	-0.0486302	-1.24372	-5.10643	-5.7125	-0.258977	0.605859	4.38763	4.98951	0.200325	-0.264997	-0.701359	-0.511927	10.581	10.5792	-0.00179995	1	10.4898	9.35739	-1.13243	0.016678	10.3888	5.3643	-5.02448	4.14831e-08	10.5575	4.32888	-6.22859	8.47896e-06
10	268	10_268	YDL154W	MSH5	Protein of the MutS family; forms a dimer with Msh4p that facilitates crossovers between homologs during meiosis; msh5-Y823H mutation confers tolerance to DNA alkylating agents; homologs present in C. elegans and humans	1956.79	1907.17	1749.84	1840.35	1931.49	2194.1	1781.13	2502.71	-0.0187635	0.202093	0.0255608	0.443304	-0.288844	-0.839949	-0.744357	-1.1663	0.00417268	0.269662	0.0822336	0.679796	10.9416	10.9394	-0.00223407	1	10.8992	11.2737	0.374505	1	10.7724	10.8899	0.117488	1	10.778	11.8295	1.05147	7.9507e-05
10	270	10_270	YDL155W	CLB3	B-type cyclin involved in cell cycle progression; activates Cdc28p to promote the G2/M transition; may be involved in DNA replication and spindle assembly; accumulates during S phase and G2, then targeted for ubiquitin-mediated degradation; relative distribution to the nucleus increases upon DNA replication stress; CLB3 has a paralog, CLB4, that arose from the whole genome duplication	1984.93	2023.3	1889.17	1916.47	1980.9	1026.17	1523.02	638.35	-0.00293061	-0.978749	-0.310635	-1.58453	-0.304677	0.340893	-0.408161	0.861532	-0.0374391	-0.420662	-0.179454	-0.383362	10.9384	10.9736	0.0351341	1	10.9902	10.1666	-0.823602	0.0155694	10.895	10.6518	-0.243233	1	10.7966	9.72184	-1.07475	0.0153873
10	272	10_272	YDL156W	CMR1	Nuclear protein with a role in protein quality control; localizes to the intranuclear quality control compartment (INQ) in response to proteasome inhibition or DNA replication stress; INQ likely sequesters proteins involved in DNA metabolism for degradation or re-folding; DNA-binding protein with preference for UV-damaged DNA; contains three WD domains (WD-40 repeat); human ortholog WDR76 also ex…	2061.24	2052.46	1825.39	1875.83	1979.92	1842.83	1688.35	1495.05	-0.0580406	-0.155354	-0.112526	-0.327139	-0.249567	-0.482502	-0.606271	-0.395855	-0.0715243	-0.026986	-0.0575358	0.0828672	11.0054	10.9751	-0.0303882	1	11.0031	11.0334	0.0302604	1	10.8347	10.8028	-0.0319069	1	10.894	11.0734	0.179453	1
10	274	10_274	YDL157C		Putative protein of unknown function; the authentic, non-tagged protein is detected in highly purified mitochondria in high-throughput studies	1453.34	1604.36	1498.74	1577.39	1657.62	323.224	496.419	131.739	0.189616	-2.30784	-1.59218	-3.57179	-0.497224	1.66998	0.873382	2.8488	0.333173	-0.522037	-0.437349	-0.47515	10.499	10.7272	0.228262	1	10.6047	8.47188	-2.13284	4.59559e-09	10.5858	9.08985	-1.49594	2.6414e-08	10.6108	7.34996	-3.2608	1.41249e-05
14	104	14_104	YDL159W-A		Putative protein of unknown function; identified by sequence comparison with hemiascomycetous yeast species	2502.77	2613.57	2132.57	2579.6	2417.99	2225.8	1867.73	2406.3	-0.0496963	-0.231598	-0.191212	-0.10029	-0.257911	-0.406258	-0.527585	-0.622703	-0.361867	-0.338391	-0.388347	0.0139172	11.2066	11.2606	0.0539291	1	11.3572	11.2929	-0.0642693	1	10.9907	10.961	-0.0296549	1	11.3306	11.8197	0.48906	0.28095
13	316	13_316	YDL160C	DHH1	Cytoplasmic DExD/H-box helicase, stimulates mRNA decapping; coordinates distinct steps in mRNA function and decay, interacts with both the decapping and deadenylase complexes, role in translational repression, mRNA decay, and processing body dynamics; may have a role in mRNA export; C-terminus of Dhh1p interacts with Ngr1p and promotes POR1, but not EDC1 mRNA decay; forms cytoplasmic foci upon DN…	1931.06	2298.61	2309.16	1214.07	1961.45	1717.64	2056.83	1230.53	0.0225153	-0.420122	-0.16687	0.0194151	-0.330123	-0.217734	-0.551926	-0.742409	-0.0434617	-0.201904	-0.117558	0.28065	10.9089	10.9652	0.0563274	1	11.1119	10.9085	-0.203373	1	11.1547	11.1111	-0.043581	1	10.058	10.5905	0.532531	0.626251
10	278	10_278	YDL161W	ENT1	Epsin-like protein involved in endocytosis and actin patch assembly; functionally redundant with Ent2p; binds clathrin via a clathrin-binding domain motif at C-terminus; relocalizes from bud neck to cytoplasm upon DNA replication stress; ENT1 has a paralog, ENT2, that arose from the whole genome duplication	1998.28	2025.35	1759.81	1866.83	2013.58	1683.83	1485.98	927.229	0.0110021	-0.266277	-0.243847	-1.00881	-0.318609	-0.371579	-0.474949	0.285819	0.01428	-0.0587948	-0.101226	-0.190681	10.9862	11.0038	0.0176509	1	10.9937	10.8899	-0.103867	1	10.7893	10.6311	-0.158157	1	10.8518	10.4237	-0.428181	0.579739
10	280	10_280	YDL162C		Dubious open reading frame; unlikely to encode a functional protein, based on available experimental and comparative sequence data; partially overlaps ENT1/YDL161W, a verified gene involved in endocytosis and actin cortical patch assembly	2152.08	2015.2	1799.04	1888.71	2066.55	2032.48	1601.62	1855.74	-0.0584819	0.0123138	-0.167594	-0.0253955	-0.249125	-0.65017	-0.551203	-0.697598	-0.099233	0.0591604	-0.118295	0.249431	11.0843	11.0354	-0.0489084	1	10.9801	11.146	0.165899	1	10.8193	10.7413	-0.078091	1	10.8655	11.361	0.495482	0.283304
13	318	13_318	YDL167C	NRP1	Putative RNA binding protein of unknown function; localizes to stress granules induced by glucose deprivation; predicted to be involved in ribosome biogenesis	2416.23	2419.19	1856	2442.1	2380.42	2041.83	1596.89	1059.47	-0.0215306	-0.24455	-0.216802	-1.20401	-0.286077	-0.393306	-0.501994	0.481014	-0.279595	-0.289361	-0.343584	-0.441323	11.2345	11.2314	-0.00314301	1	11.2191	11.1754	-0.0437359	1	10.8479	10.7397	-0.108246	1	11.2342	10.4685	-0.765732	0.070779
10	282	10_282	YDL168W	SFA1	Bifunctional alcohol dehydrogenase and formaldehyde dehydrogenase; formaldehyde dehydrogenase activity is glutathione-dependent; functions in formaldehyde detoxification and formation of long chain and complex alcohols, regulated by Hog1p-Sko1p; protein abundance increases in response to DNA replication stress	2006.62	2093.89	1921.45	1951.16	2017.36	1545.05	1464.66	642.388	0.00769767	-0.438287	-0.391399	-1.60131	-0.315305	-0.199569	-0.327397	0.878319	-0.0465439	-0.204727	-0.239067	-0.398624	10.9732	10.9985	0.0253256	1	11.038	10.8027	-0.235338	1	10.9121	10.6101	-0.302007	1	10.833	9.80025	-1.03279	0.0134018
10	284	10_284	YDL169C	UGX2	Protein of unknown function; transcript accumulates in response to any combination of stress conditions	1921.37	1936.79	1770.16	1860.48	1914.23	2283.92	1661.99	3549.56	-0.00537124	0.237733	-0.0909102	0.931595	-0.302236	-0.875589	-0.627886	-1.65459	-0.0221311	0.266623	-0.0305631	1.20318	10.8927	10.9225	0.0297703	1	10.9173	11.334	0.416752	1	10.7964	10.7937	-0.00264629	1	10.8705	12.3363	1.46581	1.40983e-09
10	286	10_286	YDL170W	UGA3	Transcriptional activator for GABA-dependent induction of GABA genes; binds to DNA elements found in the promoters of target genes and increases their expression in the presence of GABA (gamma-aminobutyrate); zinc finger transcription factor of the Zn(2)-Cys(6) binuclear cluster domain type; localized to the nucleus; examples of GABA genes include UGA1, UGA2, and UGA4	2049.52	2017.94	1958.08	1958.17	1964.25	2319.62	1923.65	2908.96	-0.0612755	0.200909	-0.0255849	0.570756	-0.246332	-0.838765	-0.693212	-1.29375	-0.100071	0.200997	-0.0251739	0.753146	11.0163	10.9524	-0.0638931	1	10.9794	11.3625	0.383154	1	10.9229	11.0029	0.0799417	1	10.9532	12.041	1.08782	1.99352e-07
[truncated: 4,261 more rows]

## Sheet: Filt.Data
Plate	ID	UID	Gene_ID	GENENAME	DESCRIPTION	No_134	No_135	No_136	No_137	Yes_134	Yes_135	Yes_136	Yes_137	logFC.134	logFC.135	logFC.136	logFC.137	FD.134	FD.135	FD.136	FD.137	S.134	S.135	S.136	S.137	No_134.limma	Yes_134.limma	limma.logFC.134	limma.adj.P.Val.134	No_135.limma	Yes_135.limma	limma.logFC.135	limma.adj.P.Val.135	No_136.limma	Yes_136.limma	limma.logFC.136	limma.adj.P.Val.136	No_137.limma	Yes_137.limma	limma.logFC.137	limma.adj.P.Val.137
[truncated: 4,916 more rows]

[truncated: 28 more sheets: Ctrl.sig.Positive, Ctrl.sig.Negative, ppGpp.sig.Positive, ppGpp.sig.Negative, cdiAMP.sig.Positive, cdiAMP.sig.Negative, cdiGMP.sig.Positive, cdiGMP.sig.Negative, All3.sig.Positive, All3.sig.Negative, Only.ppGpp.sig.Positive, Only.ppGpp.sig.Negative, Only.cdiAMP.sig.Positive, Only.cdiAMP.sig.Negative, Only.cdiGMP.sig.Positive, Only.cdiGMP.sig.Negative, Only.ppGpp.cdiAMP.sig.Positive, Only.ppGpp.cdiAMP.sig.Negative, Only.ppGpp.cdiGMP.sig.Positive, Only.ppGpp.cdiGMP.sig.Negative …]
