# Supplementary material for: Bacterial Signaling Nucleotides Inhibit Yeast Cell Growth by Impacting Mitochondrial and Other Specifically Eukaryotic Functions
Source: mBio. 2017 Jul 25;8(4):e01047-17. doi: 10.1128/mBio.01047-17 (PMC5527313; doi:10.1128/mBio.01047-17)
Supplement: DATA SET S2 [file mbo004173404sd2.xlsx]

## Sheet: ALL
Experiment	r.134	r.135	r.136	r.137	adj.P.Val.134	adj.P.Val.135	adj.P.Val.136	adj.P.Val.137	drug_name	drug_annot	target	conc	unit	Response.signature	Signature.type	MW	Molecular.Formula	IUPAC.name
SGTC_1	-0.000904976	-0.029479	-0.001507	-0.0347519	0.960915	0.0638993	0.934457	0.0273463	0258-0098	-	-	57.37	μM	heme biosynthesis & mitochondrial translocase	major	317.254	C14H11N3O6	6-[(4-methoxy-2-nitroanilino)methylidene]-3-nitrocyclohexa-2,4-dien-1-one
SGTC_10	0.0134677	0.088787	0.0863774	0.116276	0.41807	2.7879e-09	7.6398e-09	2.87846e-15	0279-0212	-	-	42.58	μM	TRP & mitochondrial translation	major	238.455	C7H2Cl3NO2	4,5,6-trichloro-3H-1,3-benzoxazol-2-one
SGTC_100	-0.0172338	0.0713781	0.0857582	0.116353	0.292116	2.17116e-06	9.85297e-09	2.87846e-15	0086-0128	-	-	49.59	μM	copper-dependent oxidative stress	major	248.235	C12H12N2O4	2-butyl-5-nitroisoindole-1,3-dione
SGTC_1000	-0.0121164	-0.00775094	0.018303	0.00439585	0.469367	0.652209	0.261251	0.80341	4048-0884	-	-	8.67	uM	copper-dependent oxidative stress	major	287.249	C9H9N3O6S	ethyl 2-(3,5-dinitropyridin-2-yl)sulfanylacetate
SGTC_1001	-0.0340778	0.00387783	0.024192	0.0337641	0.0294029	0.827026	0.130265	0.0310231	4048-4355	-	-	44.40	μM	copper-dependent oxidative stress	major	300.269	C14H12N4O4	N-[[3-(5-nitrofuran-2-yl)-1,2,4-oxadiazol-5-yl]methyl]-1-phenylmethanamine
SGTC_1002	0.000791721	0.0384484	0.0466103	0.0487568	0.965599	0.0133301	0.0024306	0.0014787	4049-0206	-	-	172.00	μM	26	minor	310.301	C13H11FN2O4S	N-(3-fluoro-4-methylphenyl)-4-nitrobenzenesulfonamide
SGTC_1003	-0.0118962	-0.0114429	-0.0196872	0.00131904	0.477997	0.495975	0.224593	0.942325	4049-0218	-	-	100.00	μM		unique	279.33	C14H14FNO2S	N-(3,4-dimethylphenyl)-4-fluorobenzenesulfonamide
SGTC_1004	0.0163592	0.0195303	-0.01395	-0.012966	0.319018	0.228562	0.400505	0.436777	4084-0029	-	-	199.00	μM	222	minor	323.412	C18H17N3OS	2-(4,6-dimethylpyrimidin-2-yl)sulfanyl-N-naphthalen-2-ylacetamide
SGTC_1005	-0.0111626	-0.00613535	-0.0109396	-0.00723156	0.50724	0.724473	0.516309	0.675291	4092-0690	-	-	4.40	uM	plasma membrane duress	major	364.524	C24H32N2O	1-[(2-methoxyphenyl)methyl]-4-(4-phenylcyclohexyl)piperazine
SGTC_1006	0.00997484	0.0219209	0.0189738	0.0185589	0.556207	0.173183	0.24302	0.25419	4099-6547	-	-	255.00	μM		unique	287.304	C17H15F2NO	4-(3,4-difluorophenyl)-6,7-dimethyl-3,4-dihydro-1H-quinolin-2-one
SGTC_1007	-0.00818334	-0.00321044	0.0080462	0.013859	0.63317	0.857354	0.639191	0.403793	4101-0031	-	-	70.00	μM	301	minor	424.425	C22H21FN4O4	2-[5-fluoro-3-[2-(4-methylanilino)-2-oxoethyl]-2,4-dioxopyrimidin-1-yl]-N-(4-methylphenyl)acetamide
SGTC_1008	-0.0111137	-0.0586671	-0.0558244	-0.0654651	0.509224	0.000113536	0.000248256	1.50267e-05	4106-0037	-	-	6.00	uM	PDR1	major	443.581	C28H33N3O2	1-carbazol-9-yl-3-[4-[2-(4-methylphenoxy)ethyl]piperazin-1-yl]propan-2-ol
SGTC_1009	-0.00740325	-0.0525087	-0.0698877	-0.0607623	0.66763	0.000589994	3.59089e-06	6.22869e-05	4106-0057	-	-	9.87	uM	74	minor	443.581	C28H33N3O2	1-carbazol-9-yl-3-[4-[(4-ethoxyphenyl)methyl]piperazin-1-yl]propan-2-ol
SGTC_101	0.0333083	-0.0426706	-0.0489043	-0.0314579	0.0335123	0.00573496	0.00142793	0.045409	0490-5701	-	-	117.49	μM		unique	358.562	C12H8ClIN2O	2-chloro-N-(4-iodophenyl)pyridine-3-carboxamide
SGTC_1010	-0.00146163	-0.00618554	-0.0315864	-0.0402211	0.935986	0.722219	0.0444815	0.00944492	4112-3296	-	-	15.20	μM	250	minor	283.348	C15H13N3OS	N-(2-methoxyphenyl)-4-pyridin-2-yl-1,3-thiazol-2-amine
SGTC_1011	-0.00874813	0.0126128	0.0114834	0.0313903	0.608544	0.450204	0.494355	0.045904	4112-3381	-	-	17.40	μM	34	minor	336.411	C18H16N4OS	N-(2-methoxyphenyl)-4-(2-methylimidazo[1,2-a]pyridin-3-yl)-1,3-thiazol-2-amine
SGTC_1012	0.00245764	-0.0158934	-0.0254707	-0.00394514	0.891372	0.333959	0.109951	0.823951	4112-3522	-	-	18.00	μM	154	minor	322.836	C13H11ClN4S2	5-[2-(4-chloroanilino)-1,3-thiazol-4-yl]-4-methyl-1,3-thiazol-2-amine
SGTC_1013	-0.00583598	0.0240025	0.0487058	0.0333714	0.737981	0.133505	0.00149662	0.0331582	4112-3890	-	-	241.00	μM	TSC3-RPN4	major	331.386	C17H17NO4S	2-[(3-methoxybenzoyl)amino]-4,5,6,7-tetrahydro-1-benzothiophene-3-carboxylic acid
SGTC_1014	0.0256745	0.0141536	0.0275239	0.0207688	0.106954	0.393202	0.0825813	0.198497	4130-3005	-	-	69.30	μM	286	minor	257.675	C13H8ClN3O	benzotriazol-1-yl-(3-chlorophenyl)methanone
SGTC_1015	0.00505009	-0.00954186	-0.0130832	-0.0080294	0.773629	0.574498	0.432374	0.639937	4130-4525	-	-	82.00	μM	60S ribosome export	major	392.835	C22H17ClN2O3	4-acetamido-N-(2-benzoyl-4-chlorophenyl)benzamide
SGTC_1016	-0.0250623	0.0511885	0.0556331	0.0565942	0.116518	0.000830977	0.000264984	0.0002045	4226-1401	-	-	38.00	μM	RNA pol III & RNase P/MRP	major	411.449	C26H21NO4	6-(4-phenylphenoxy)carbonyl-3a,4,5,9b-tetrahydro-3H-cyclopenta[c]quinoline-4-carboxylic acid
SGTC_1017	0.00849641	0.0355508	0.0276771	0.0430405	0.619844	0.022866	0.0810814	0.0053518	4239-0030	-	-	168.00	μM	182	minor	406.292	C19H21BrFN3O	N-(4-bromophenyl)-3-[4-(2-fluorophenyl)piperazin-1-yl]propanamide
SGTC_1018	-0.0184886	-0.0097946	0.00428832	-0.00149996	0.256597	0.564176	0.808519	0.934342	4259-0013	-	-	28.10	μM	47	minor	318.755	C16H15ClN2O3	4-chloro-6-[5-(4-hydroxy-3-methoxyphenyl)pyrazolidin-3-ylidene]cyclohexa-2,4-dien-1-one
SGTC_1019	-0.0219489	0.0506086	0.0485196	0.0359914	0.173027	0.000958255	0.00158057	0.0211368	4262-0212	-	-	3.40	uM	ergosterol depletion effects on membrane	major	352.488	C23H29FN2	1-[(4-fluorophenyl)methyl]-4-(4-phenylcyclohexyl)piperazine
SGTC_102	0.00214994	0.018452	0.0159076	0.016039	0.90521	0.257131	0.333495	0.329233	gallobenzophenone	-	-	83.62	μM	redox potentiating	major	230.216	C13H10O4	phenyl-(2,3,4-trihydroxyphenyl)methanone
SGTC_1020	0.0306948	0.0232286	0.0233783	0.0113666	0.0514862	0.147765	0.145003	0.499461	4335-0961	-	-	93.30	μM	202	minor	267.322	C17H17NO2	1-(2,3-dihydroindol-1-yl)-2-(4-methoxyphenyl)ethanone
SGTC_1021	-0.0229192	0.0265221	0.0235288	0.0420156	0.153515	0.0954242	0.142174	0.00661173	4476-0760	-	-	85.30	μM		unique	324.761	C18H13ClN2O2	(E)-3-[3-(4-chlorophenyl)-1-phenylpyrazol-4-yl]prop-2-enoic acid
SGTC_1022	0.0208184	0.0033728	0.000267099	0.00711572	0.197705	0.85009	0.988513	0.680679	4477-0945	-	-	21.30	μM		unique	276.314	C12H12N4O2S	N-[N-acetyl-N'-(1,3-benzothiazol-2-yl)carbamimidoyl]acetamide
SGTC_1023	0.00718269	-0.00121536	0.000692218	0.0102915	0.677689	0.946957	0.969995	0.543265	4482-3888	-	-	16.00	μM	TSC3-RPN4	major	267.324	C11H9NO3S2	methyl 2-(4-oxo-2-sulfanylidene-1,3-thiazolidin-3-yl)benzoate
SGTC_1024	-0.0243137	0.00440612	0.019161	0.00805341	0.128516	0.803091	0.238453	0.639134	4507-0395	-	-	26.00	μM	TSC3-RPN4	major	349.357	C17H20FN3O4	1-[1-(3-fluoro-4-methoxyphenyl)-2,5-dioxopyrrolidin-3-yl]piperidine-4-carboxamide
SGTC_1025	-0.0366383	-0.00321536	0.0162448	0.00701249	0.0187776	0.857236	0.32303	0.685295	k007-0731	-	-	70.00	μM	108	minor	272.274	C15H13FN2O2	4-[(2E)-2-[1-(4-fluorophenyl)ethylidene]hydrazinyl]benzoic acid
SGTC_1026	-0.0466417	0.0221724	0.0673256	0.0310046	0.00243201	0.168309	8.4538e-06	0.0489848	k007-1105	-	-	30.60	μM	ERAD & cell cycle	major	280.153	C13H11Cl2N3	2,3-dichloro-N-[(E)-1-pyridin-3-ylethylideneamino]aniline
SGTC_1027	-0.00230013	-0.0166147	-0.0103543	-0.00846574	0.898448	0.310994	0.540339	0.620839	k015-0025	-	-	8.67	uM	316	minor	361.147	C15H9BrN2O4	5-bromo-1-[(3-nitrophenyl)methyl]indole-2,3-dione
SGTC_1028	-0.0521014	-0.0142595	0.00323229	-0.0135957	0.000653883	0.389441	0.856362	0.413358	k015-0029	-	-	4.80	uM		unique	351.141	C15H8Cl2N2O4	1-[(3,4-dichlorophenyl)methyl]-5-nitroindole-2,3-dione
SGTC_1029	-0.0244878	-0.0345367	-0.0303051	-0.0203851	0.125337	0.0271638	0.0544689	0.207504	k015-0030	-	-	64.70	μM	294	minor	289.689	C15H9ClFNO2	1-[(2-chloro-6-fluorophenyl)methyl]indole-2,3-dione
SGTC_103	0.00118463	-0.0182509	-0.0195113	-0.0289886	0.948283	0.262702	0.229045	0.0665989	0844-0104	-	-	51.84	μM	ERAD & cell cycle	major	206.241	C11H14N2O2	ethyl (2E)-2-(phenylhydrazinylidene)propanoate
SGTC_1030	0.0115043	-0.0148887	-0.0105695	0.000949919	0.493521	0.367471	0.531457	0.958628	k029-0042	-	-	36.70	μM	TSC3-RPN4	major	341.205	C16H13BrN4	1-[(Z)-benzylideneamino]-4-(4-bromophenyl)imidazol-2-amine
SGTC_1031	0.0134583	-0.0194858	-0.0243955	-0.0244419	0.418413	0.229698	0.126857	0.126091	k035-0009	-	-	16.00	μM		unique	378.174	C16H12BrNO5	ethyl 5-[(5-bromo-2,3-dioxoindol-1-yl)methyl]furan-2-carboxylate
SGTC_1032	0.0239784	-8.62843e-05	-0.00775932	-0.0130613	0.133922	0.996289	0.651838	0.433192	k061-1018	-	-	98.70	μM	316	minor	540.606	C32H32N2O6	N-[3-(4-ethoxyphenoxy)-5-[[2-(2-methylphenoxy)acetyl]amino]phenyl]-2-(2-methylphenoxy)acetamide
SGTC_1033	0.00704447	-0.0451188	-0.0627527	-0.0421243	0.683639	0.00339192	3.45564e-05	0.00642411	k072-0102	-	-	21.30	μM	60S ribosome export	major	261.3	C12H11N3O2S	methyl 3-[(2Z)-2-(pyridin-4-ylmethylidene)hydrazinyl]thiophene-2-carboxylate
SGTC_1034	-0.0129281	-0.0190707	-0.0225692	-0.0164575	0.438209	0.240456	0.159992	0.315913	k072-0165	-	-	12.70	μM	Golgi	major	351.05	C10H6BrCl2N3S	N-[(Z)-(4-bromothiophen-2-yl)methylideneamino]-3,5-dichloropyridin-4-amine
SGTC_1035	0.0196553	-0.0174501	-0.00962644	-0.0227265	0.225397	0.285687	0.570914	0.156904	k081-0041	-	-	55.20	μM	Golgi	major	341.588	C13H10BrClN2O2	5-bromo-N-(3-chloro-4-methoxyphenyl)pyridine-3-carboxamide
SGTC_1036	0.0322027	0.0922695	0.105021	0.104597	0.0402563	6.18392e-10	1.50847e-12	1.86689e-12	k216-0215	-	-	33.50	μM	mitochondrial response to ROS	major	266.682	C15H7ClN2O	8-chloroindeno[1,2-b]quinoxalin-11-one
SGTC_1037	-0.00295824	0.0597127	0.0727024	0.0795775	0.869276	8.99302e-05	1.51252e-06	1.265e-07	k284-1091	-	-	78.70	μM	316	minor	285.339	C15H12FN3S	4-[(4-fluorophenyl)methylamino]-1H-quinazoline-2-thione
SGTC_1038	-0.0340588	0.0629822	0.0694189	0.0844635	0.0301507	3.46219e-05	4.57468e-06	1.89374e-08	k292-0204	-	-	154.00	μM	87	minor	288.388	C14H12N2OS2	3-(2-phenylethyl)-2-sulfanylidene-1H-thieno[3,2-d]pyrimidin-4-one
SGTC_1039	0.0123792	6.06344e-05	-0.014711	-0.0147389	0.460974	0.997388	0.375506	0.374545	k821-0043	-	-	94.00	μM	Golgi	major	347.819	C16H14ClN3O2S	N-(3-chlorophenyl)-3-ethyl-5-methyl-4-oxothieno[2,3-d]pyrimidine-6-carboxamide
SGTC_104	-0.0465755	-0.00350878	0.00334153	0.0179253	0.00244984	0.843833	0.851393	0.271884	0074-0074	-	-	590.99	μM	99	minor	290.741	C16H15ClO3	(4-propylphenyl) 2-chloro-4-hydroxybenzoate
SGTC_1040	0.00646623	-0.021327	-0.0279092	-0.0194419	0.709622	0.186021	0.0781742	0.230924	k898-0338	-	-	155.00	μM		unique	473.346	C19H17BrN6O2S	2-[4-amino-5-(4-bromophenyl)-3-methylpyrazolo[3,4-d]pyrimidin-6-yl]sulfanyl-N-(furan-2-ylmethyl)acetamide
SGTC_1041	-0.0200309	-0.00185925	0.00107521	-0.0114651	0.216157	0.918274	0.953112	0.495187	0206-0046	-	-	107.00	μM	2	minor	258.316	C15H18N2O2	3-amino-4-(cyclohexylamino)chromen-2-one
SGTC_1042	-0.00743702	-0.00253976	0.0134535	0.0241437	0.666199	0.887685	0.418697	0.131173	0350-0096	-	-	82.00	μM	TSC3-RPN4	major	372.416	C23H20N2O3	1,5-dihydroxy-1,5-di(quinolin-2-yl)pentan-3-one
SGTC_1043	-0.00605541	-0.0467953	-0.0442073	-0.0385052	0.728114	0.00233576	0.00414602	0.0132065	0916-0009	-	-	19.30	μM	74	minor	397.296	C19H22Cl2N2O3	1-[bis(2-hydroxyethyl)amino]-3-(3,6-dichlorocarbazol-9-yl)propan-2-ol
SGTC_1044	-0.0181611	0.026805	0.00620547	0.0215514	0.265318	0.0915407	0.721376	0.181129	1222-0021	-	-	1.78	uM	heme biosynthesis & mitochondrial translocase	major	261.359	C16H23NO2	5-(4-butylcyclohexyl)pyridine-2-carboxylic acid
SGTC_1045	-0.0280598	0.023432	0.0216068	0.0219117	0.0764762	0.143709	0.179934	0.173469	1348-1485	-	-	165.00	μM		unique	396.787	C18H13ClN6O3	N-[(3-chloro-5-nitro-6-oxocyclohexa-2,4-dien-1-ylidene)methylamino]-N'-pyridin-2-ylpyridine-2-carboximidamide
SGTC_1046	-0.00106323	-0.0328246	-0.0120676	0.00089679	0.953632	0.0363748	0.471374	0.960992	2001-0062	-	-	216.00	μM	274	minor	341.427	C18H19N3O2S	2-[1-[2-(2-methylphenoxy)ethyl]benzimidazol-2-yl]sulfanylacetamide
SGTC_1047	-0.0261537	-0.0211252	-0.0244701	-0.0257742	0.100232	0.190495	0.125711	0.105589	2043-3044	-	-	82.00	μM	86	minor	323.386	C20H21NO3	1,3-benzodioxol-5-yl-(4-benzylpiperidin-1-yl)methanone
SGTC_1048	-0.0176559	0.0274768	0.0156736	0.0315284	0.279764	0.0832094	0.341236	0.0449445	3161-0300	-	-	24.50	μM	204	minor	266.091	C11H8BrNO2	5-bromo-1-prop-2-enylindole-2,3-dione
SGTC_1049	0.00101715	0.0317763	0.0443331	0.0464825	0.955666	0.0431899	0.00403478	0.00250746	3226-0134	-	-	66.00	μM	58	minor	239.226	C14H9NO3	2-[(E)-2-(furan-2-yl)ethenyl]-3,1-benzoxazin-4-one
SGTC_105	-0.0326658	0.0199472	0.0231566	0.0126587	0.0373048	0.218113	0.148699	0.448448	0111-0055	-	-	734.78	μM	306	minor	272.181	C12H18BrNO	2-(1-adamantyl)-2-bromoacetamide
SGTC_1050	0.010126	0.0132552	0.0214062	0.00698487	0.549968	0.426049	0.184279	0.686364	3232-1156	-	-	69.30	μM	RSC complex & mRNA processing	major	237.277	C15H13N2O+	1-(3-pyridin-1-ium-4-ylindol-1-yl)ethanone
SGTC_1051	-0.000503037	-0.00706147	0.011742	-0.0128322	0.978252	0.682946	0.48417	0.441939	3253-3903	-	-	78.00	μM	174	minor	438.105	C17H11BrCl2N4O	3-(4-bromophenyl)-N-[(Z)-(2,6-dichlorophenyl)methylideneamino]-1H-pyrazole-5-carboxamide
SGTC_1052	0.0240537	0.0630426	0.0655889	0.0811246	0.132713	3.17911e-05	1.4516e-05	6.28314e-08	3253-3998	-	-	198.00	μM		unique	370.359	C18H18N4O5	5-(furan-2-yl)-N-[(Z)-(2,4,5-trimethoxyphenyl)methylideneamino]-1H-pyrazole-3-carboxamide
SGTC_1053	-0.0409231	-0.0212524	-0.015204	-0.0285563	0.0082222	0.187667	0.356852	0.0710923	3366-3204	-	-	134.00	μM	cell wall	major	309.356	C15H16FNO3S	4-fluoro-N-[2-(4-methoxyphenyl)ethyl]benzenesulfonamide
SGTC_1054	-0.021365	-0.0474767	-0.0246994	-0.049502	0.185086	0.00199376	0.121891	0.00123828	3429-0080	-	-	167.00	μM	128	minor	399.281	C20H19BrN2O2	6-bromo-3-(morpholin-4-ylmethyl)-4-phenyl-1H-quinolin-2-one
SGTC_1055	-0.000306448	-0.0114425	-0.00951413	-0.00216272	0.986796	0.495994	0.575685	0.904634	3448-0672	-	-	86.00	μM	118	minor	302.37	C20H18N2O	4-methyl-N-[4-(pyridin-4-ylmethyl)phenyl]benzamide
SGTC_1056	0.0390802	-0.024216	-0.0266123	-0.0144607	0.0118083	0.129859	0.093977	0.382343	3448-1962	-	-	115.00	μM	amide catabolism	major	260.312	C13H12N2O2S	methyl 4-(pyrimidin-2-ylsulfanylmethyl)benzoate
SGTC_1057	0.00210482	0.0393118	0.0495603	0.052925	0.907213	0.0112901	0.00122108	0.0005307	3448-5381	-	-	134.00	μM	calcium & mitochondrial duress	major	284.354	C20H16N2	(4E)-4-[(2Z)-2-indol-3-ylideneethylidene]-1-methylquinoline
SGTC_1058	-0.00452276	0.00242421	0.00284226	-0.00884582	0.79764	0.892859	0.87403	0.604317	3448-5425	-	-	97.30	μM	15	minor	262.306	C17H14N2O	6-(4-methylphenyl)-2-phenylpyridazin-3-one
SGTC_1059	0.036485	-0.0223624	-0.0376246	-0.0383851	0.0192159	0.164119	0.0155719	0.0134918	3448-6867	-	-	171.00	μM		unique	428.909	C23H25ClN2O4	1-[4-[(2-chlorophenyl)methoxy]phenyl]-5-oxo-N-(oxolan-2-ylmethyl)pyrrolidine-3-carboxamide
SGTC_106	-0.00859938	-0.0931063	-0.0987936	-0.0829625	0.615013	4.26818e-10	3.1425e-11	3.03875e-08	0092-0003	-	-	11.58	μM	copper-dependent oxidative stress	major	355.182	C18H11BrO3	2-acetyl-3-(4-bromophenyl)naphthalene-1,4-dione
SGTC_1060	-0.0112451	0.00305412	0.0244315	0.0145977	0.503918	0.864445	0.126261	0.377535	3448-7350	-	-	82.00	μM	Golgi	major	237.253	C15H11NO2	N-(1-benzofuran-3-yl)benzamide
SGTC_1061	0.0561097	-0.0704018	-0.0911092	-0.0810782	0.000229885	3.0226e-06	1.02809e-09	6.35546e-08	3448-9325	-	-	110.00	μM	53	minor	277.36	C19H19NO	2,2-dimethyl-1,3,5,6-tetrahydrobenzo[a]phenanthridin-4-one
SGTC_1062	-0.00481526	0.0281093	0.057047	0.0690649	0.784335	0.0758604	0.000178123	4.71941e-06	mesoridazine	A neuroleptic.	-	14.20	μM	26	minor	386.574	C21H26N2OS2	10-[2-(1-methylpiperidin-2-yl)ethyl]-2-methylsulfinylphenothiazine
SGTC_1063	-0.0204269	0.0358299	0.033514	0.055674	0.206512	0.0216275	0.0323689	0.000258481	disulfiram	Disulfiram blocks the oxidation of alcohol through its irreversible inactivation of aldehyde dehydrogenase.	-	1.84	uM	41	minor	296.539	C10H20N2S4	diethylcarbamothioylsulfanyl N,N-diethylcarbamodithioate
SGTC_1064	-0.0100406	0.0289656	0.040324	0.0391105	0.553457	0.0668293	0.00925377	0.0117395	honokiol	Inhibits phosporylation of AKT, SRC Kinases and induces apoptosis.	-	6.76	uM		unique	266.334	C18H18O2	2-(4-hydroxy-3-prop-2-enylphenyl)-4-prop-2-enylphenol
SGTC_1065	-0.0369754	0.0226484	0.0517997	0.0405144	0.0175656	0.158433	0.000705304	0.00890903	prochlorperazine maleate	A phenothiazine class of antipsychotic, more potent than chlorpromazine.	-	2.48	uM		unique	490.015	C24H28ClN3O4S	(Z)-but-2-enedioic acid; 2-chloro-10-[3-(4-methylpiperazin-1-yl)propyl]phenothiazine
SGTC_1066	-0.039004	0.0272987	0.0406114	0.0419158	0.011983	0.085284	0.00873807	0.00670679	ketoconazole	Ketoconazole is an imidazole antifungal; acts by inhibiting lanosterol 14α-demethylase preventing the conversion of lanosterol to ergosterol, an essential component of the fungal cytoplasmic membrane.	ERG11	628.00	nM	118	minor	531.431	C26H28Cl2N4O4	1-[4-[4-[[(2R,4S)-2-(2,4-dichlorophenyl)-2-(imidazol-1-ylmethyl)-1,3-dioxolan-4-yl]methoxy]phenyl]piperazin-1-yl]ethanone
SGTC_1067	-0.00512918	0.0471269	0.0477431	0.0404119	0.770017	0.00216071	0.00187471	0.009093	clotrimazole	Clotrimazole, an imidazole antifungal; inhibits lanosterol 14α-demethylase, thereby preventing the conversion of lanosterol to ergosterol, an essential component of the fungal cytoplasmic membrane.	ERG11	1.36	uM	azole & statin	major	344.837	C22H17ClN2	1-[(2-chlorophenyl)-diphenylmethyl]imidazole
SGTC_1068	-0.0197914	0.0434575	0.0438152	0.0634859	0.221983	0.00485866	0.00450159	2.7684e-05	loratadine	A H1 histamine antagonist.	-	26.90	μM	60	minor	382.883	C22H23ClN2O2	ethyl 4-(8-chloro-5,6-dihydrobenzo[1,2]cyclohepta[2,4-b]pyridin-11-ylidene)piperidine-1-carboxylate
SGTC_1069	-0.017779	0.0351597	0.0303377	0.0656073	0.276098	0.0243612	0.0541925	1.43707e-05	diphenylcyclopropenone	A dermal irritant.	-	8.49	uM	85	minor	206.239	C15H10O	2,3-diphenylcycloprop-2-en-1-one
SGTC_107	-0.0290743	-0.0146069	-0.00380721	-0.0128243	0.0657475	0.377217	0.830253	0.442139	0358-0022	-	-	2.69	uM	SWF1 & branched chain AA biosynthesis	major	350.454	C20H14O2S2	1-[(2-hydroxynaphthalen-1-yl)disulfanyl]naphthalen-2-ol
SGTC_1070	-0.00195496	-0.0042324	-0.000147806	0.00977622	0.913963	0.810871	0.993655	0.564565	indatraline	A monamine transport inhibitor.	-	8.81	uM	60S ribosome export	major	328.664	C16H16Cl3N	(1R,3S)-3-(3,4-dichlorophenyl)-N-methyl-2,3-dihydro-1H-inden-1-amine hydrochloride
SGTC_1071	0.0318252	-0.0337663	-0.00877419	-0.0196994	0.0428048	0.0310112	0.607419	0.224287	trifluoperazine	Phenothiazine antipsychotic; D2 dopamine receptor antagonist; inhibits calmodulin-dependent stimulation of 3′:5′-cyclic nucleotide phosphodiesterase; inhibits cAMP-gated cation channels.	-	6.31	uM	44	minor	443.957	C21H25ClF3N3S	10-[3-(4-methylpiperazin-1-yl)propyl]-2-(trifluoromethyl)phenothiazine hydrochloride
SGTC_1072	0.0250495	-0.0236133	-0.0266673	-0.0510774	0.116353	0.140342	0.0932574	0.000844039	oxiconazole	Oxiconazole is a topically used antifungal that acts by inhibiting lanosterol 14α-demethylase preventing the conversion of lanosterol to ergosterol, an essential component of the fungal cytoplasmic membrane.	ERG11	14.90	nM	ergosterol depletion effects on membrane	major	492.14	C18H14Cl4N4O4	1-(2,4-dichlorophenyl)-N-[(2,4-dichlorophenyl)methoxy]-2-imidazol-1-ylethanimine; nitric acid
SGTC_1073	-0.00690779	0.0189216	0.0234849	0.026357	0.689743	0.244404	0.142658	0.0973787	triclabendazole	An antihelmetic and likely tubulin inhibitor.	-	3.09	uM	133	minor	359.658	C14H9Cl3N2OS	6-chloro-5-(2,3-dichlorophenoxy)-2-methylsulfanyl-1H-benzimidazole
SGTC_1074	-0.0142777	0.0400783	0.0418603	0.0567688	0.388799	0.00971554	0.00678381	0.000192224	carmofur	Carmofur is a derivative of 5-fluorouracil (5-FU). 5-FU is a pyrimidine analog that inhibits thymidylate synthase and is metabolized into cytotoxic ribonucleotides and deoxyribonucleotides that can be incorporated into DNA and RNA. In addition to being incorporated in DNA and RNA, the drug has been shown to inhibit the essential ribonuclease activity of the exosome complex.	-	3.80	uM	exosome	major	257.261	C11H16FN3O3	5-fluoro-N-hexyl-2,4-dioxopyrimidine-1-carboxamide
SGTC_1075	0.00865429	0.0309748	0.0444799	0.0650121	0.612618	0.0490414	0.00390065	1.73103e-05	aripiprazole	An atypical antipschotic.	-	15.20	μM	44	minor	448.385	C23H27Cl2N3O2	7-[4-[4-(2,3-dichlorophenyl)piperazin-1-yl]butoxy]-3,4-dihydro-1H-quinolin-2-one
SGTC_1076	-0.00501376	0.0145137	0.0373859	0.0380312	0.77528	0.38048	0.0162807	0.0144281	itraconazole	Itraconazole is a triazole antifungal; inhibits lanosterol 14α-demethylase preventing the conversion of lanosterol to ergosterol, an essential component of the fungal cytoplasmic membrane.	ERG11	331.00	nM	19	minor	705.633	C35H38Cl2N8O4	2-butan-2-yl-4-[4-[4-[4-[[2-(2,4-dichlorophenyl)-2-(1,2,4-triazol-1-ylmethyl)-1,3-dioxolan-4-yl]methoxy]phenyl]piperazin-1-yl]phenyl]-1,2,4-triazol-3-one
SGTC_1077	-0.00798453	0.000255113	-0.0160116	-0.00474374	0.641909	0.989029	0.330117	0.787586	5-fluorocytosine	The mechanism of 5-fluorocytosine (5-FC) is identical to 5-fluorouracil (5-FU) and acts by inhibiting thymidylate synthetase and through metabolism into cytotoxic ribonucleotides and deoxyribonucleotides that can be incorporated into DNA and RNA. In addition, the drug has been shown to inhibit the essential ribonuclease activity of the exosome complex. The specificity of 5-FC for fungi is due to …	-	377.00	nM	exosome	major	129.092	C4H4FN3O	6-amino-5-fluoro-1H-pyrimidin-2-one
SGTC_1078	-0.0213596	-0.0141231	0.00391858	0.00820288	0.185206	0.394296	0.825168	0.632317	idebenone	A short-chain Coenzyme Q analog that enhances superoxide formation, presumably by mediating electron transfer from N2 to oxygen.	-	36.10	μM	Golgi	major	338.438	C19H30O5	2-(10-hydroxydecyl)-5,6-dimethoxy-3-methylcyclohexa-2,5-diene-1,4-dione
SGTC_1079	-0.00216838	-0.000972357	-0.0163342	-0.0476562	0.904378	0.95764	0.319812	0.00191285	idarubicin	Idarubicin forms complexes with DNA by intercalation between base pairs, thereby preventing DNA replication. Additionally, doxorubicin inhibits topoisomerase II activity by stabilizing the DNA-topoisomerase II complex, preventing the religation portion of the topoisomerase II reaction.	-	2.36	uM	DNA damage response	major	533.955	C26H28ClNO9	(7S,9S)-9-acetyl-7-[(2R,4S,5S,6S)-4-amino-5-hydroxy-6-methyloxan-2-yl]oxy-6,9,11-trihydroxy-8,10-dihydro-7H-tetracene-5,12-dione hydrochloride
SGTC_108	-0.0280951	0.0830971	0.119497	0.0940481	0.0760185	2.88094e-08	0	2.80167e-10	0509-0257	-	-	621.13	μM	99	minor	269.381	C18H23NO	N-[4-(1-adamantyl)phenyl]acetamide
SGTC_1080	-0.0108565	0.012357	0.00390929	0.0275837	0.519694	0.460033	0.825589	0.0818734	nisoldipine	Nisoldipine (INN) is an L-type calcium channel blocker of the dihydropyridine class.	-	24.40	μM	TSC3-RPN4	major	388.414	C20H24N2O6	3-O-methyl 5-O-(2-methylpropyl) 2,6-dimethyl-4-(2-nitrophenyl)-1,4-dihydropyridine-3,5-dicarboxylate
SGTC_1081	-0.00983898	-0.0214858	0.000282226	-0.0348277	0.561914	0.182452	0.987849	0.0258217	sertraline	A selective serotonin uptake inhibitor that is used in the treatment of depression. Also called zoloft.	-	6.00	uM	60S ribosome export	major	342.691	C17H18Cl3N	(1S,4S)-4-(3,4-dichlorophenyl)-N-methyl-1,2,3,4-tetrahydronaphthalen-1-amine hydrochloride
SGTC_1082	-0.0492687	0.0166269	0.0289818	0.0046755	0.00130937	0.310616	0.0666669	0.790687	camptothecin	Camptothecin is a Topo I (topoisomerase I) inhibitor and antineoplastic.	-	424.86	nM	DNA damage response	major	348.352	C20H16N2O4
SGTC_1083	0.0252275	0.00068055	0.00789199	-0.0306596	0.113614	0.970471	0.645993	0.0515392	didemethylchlorpromazine sulfoxide	A metabolite of chlorprazamine and quinoline alkaloid. Quinoline alkaloids readily oxidize, producing quinone and semiquinone derivatives that may lead to the formation of reactive oxygen species	-	707.39	nM	redox potentiating	major	353.412	C21H23NO4
SGTC_1084	-0.0101506	-0.00318074	-0.0162467	-0.00471673	0.548847	0.858705	0.322593	0.788816	voriconazole	Voriconazole is an antifungal that acts by inhibiting lanosterol 14α-demethylase, thereby preventing the conversion of lanosterol to ergosterol, an essential component of the fungal cytoplasmic membrane.	ERG11	435.00	nM	azole & statin	major	349.31	C16H14F3N5O	(2R,3S)-2-(2,4-difluorophenyl)-3-(5-fluoropyrimidin-4-yl)-1-(1,2,4-triazol-1-yl)butan-2-ol
SGTC_1085	-0.0160038	-0.0225143	-0.0257681	-0.0311073	0.330373	0.161083	0.1056	0.0480225	doxorubicin	Doxorubicin forms complexes with DNA by intercalation between base pairs, thereby preventing DNA replication. Additionally, doxorubicin inhibits topoisomerase II activity by stabilizing the DNA-topoisomerase II complex, preventing the religation portion of the topoisomerase II reaction.	-	7.67	uM	anthracycline transcription coupled DNA repair	major	579.98	C27H30ClNO11	(7S,9S)-7-[(2R,4S,5S,6S)-4-amino-5-hydroxy-6-methyloxan-2-yl]oxy-6,9,11-trihydroxy-9-(2-hydroxyacetyl)-4-methoxy-8,10-dihydro-7H-tetracene-5,12-dione hydrochloride
SGTC_1086	-0.0037558	0.01417	-0.000280488	-0.0220905	0.832592	0.392619	0.987925	0.169661	cerivastatin	Cerevastatin is a specific inhibitor of HMG-CoA reductase. HMG-CoA reductase is the enzyme that catalyzes the conversion of HMG-CoA to mevalonate, an early step in cholesterol biosynthesis. Cerivastatin was withdrawn from the market due to reports of fatal rhabdomyolysis.	HMG1(HOP)|HMG2(HOP)	2.18	uM	azole & statin	major	481.532	C26H33FNNaO5	sodium (E,3R,5S)-7-[4-(4-fluorophenyl)-5-(methoxymethyl)-2,6-di(propan-2-yl)pyridin-3-yl]-3,5-dihydroxyhept-6-enoate
SGTC_1087	-0.00419614	-0.00353883	-0.0156883	-0.0047309	0.812523	0.842464	0.340648	0.788173	pterostilbene	Similar to reservatol, lowers cholesterol.	-	9.05	uM		unique	256.296	C16H16O3	4-[(E)-2-(3,5-dimethoxyphenyl)ethenyl]phenol
SGTC_1088	0.0098874	-0.0203559	-0.0410154	-0.0529046	0.559874	0.2082	0.00805692	0.000533475	bifonazole	Bifonazole, an imidazole, has a dual mechanism; topical antifungal that inhibits lanosterol 14α-demethylase as will as Hmg-CoA reductase.	-	369.00	nM	19	minor	310.392	C22H18N2	1-[phenyl-(4-phenylphenyl)methyl]imidazole
SGTC_1089	0.000721526	-0.00543902	0.0020438	-0.0221598	0.968664	0.755959	0.909958	0.168236	terbinafine	Terbinafine inhibits squalene epoxidase, an enzyme in the ergosterol biosynthetic pathway. Because ergosterol is part of the fungal cell membrane terbinafine is thought to change cell membrane permeability, ultimately resulting in fungal cell lysis.	ERG1	2.25	uM		unique	327.891	C21H26ClN	(E)-N,6,6-trimethyl-N-(naphthalen-1-ylmethyl)hept-2-en-4-yn-1-amine hydrochloride
SGTC_109	-0.0365423	-0.029145	0.000423079	-0.0293641	0.0190166	0.065053	0.981717	0.0629352	0132-0036	A color developer.	-	33.70	μM	31	minor	293.317	C18H15NO3	3-hydroxy-N-(2-methoxyphenyl)naphthalene-2-carboxamide
SGTC_1090	0.00230716	0.0413254	0.0495668	0.0243021	0.898128	0.00756699	0.00121919	0.128416	efavirenz	A non-nucleoside reverse transcriptase inhibitor.	-	20.70	μM		unique	315.675	C14H9ClF3NO2	(4S)-6-chloro-4-(2-cyclopropylethynyl)-4-(trifluoromethyl)-1H-3,1-benzoxazin-2-one
SGTC_1091	-0.00399142	0.0166916	0.0151706	0.0245647	0.821836	0.308609	0.357873	0.124076	telmisartan	Telmisartan is an angiotensin II receptor antagonist (ARB) used in the management of hypertension.	-	47.60	μM		unique	514.617	C33H30N4O2	2-[4-[[4-methyl-6-(1-methylbenzimidazol-2-yl)-2-propylbenzimidazol-1-yl]methyl]phenyl]benzoic acid
SGTC_1092	-0.013586	0.0387926	0.0431313	0.03351	0.413709	0.0124804	0.00520595	0.0323909	toremifene	A first generation selective estrogen receptor modulator (SERM). Like tamoxifen, it is an estrogen agonist for bone tissue and cholesterol metabolism but is antagonistic on mammary and uterine tissue.	-	6.32	uM	44	minor	598.083	C32H36ClNO8	2-[4-[(Z)-4-chloro-1,2-diphenylbut-1-enyl]phenoxy]-N,N-dimethylethanamine; 2-hydroxypropane-1,2,3-tricarboxylic acid
SGTC_1093	0.0214311	0.0126494	0.00783708	0.0189536	0.183641	0.448803	0.648408	0.243556	fluphenazine	An atypical antipsychotic.	-	7.97	uM		unique	473.982	C22H27ClF3N3OS	2-[4-[3-[2-(trifluoromethyl)phenothiazin-10-yl]propyl]piperazin-1-yl]ethanol hydrochloride
SGTC_1094	-0.0101607	0.0334037	0.0425804	0.0205573	0.548422	0.0329781	0.00584379	0.20344	duloxetine	A selective serotonin reuptake inhibitor.	-	25.40	μM	RPP1 & pyrimidine depletion	major	333.875	C18H20ClNOS	(3S)-N-methyl-3-naphthalen-1-yloxy-3-thiophen-2-ylpropan-1-amine hydrochloride
SGTC_1095	0.00965043	0.0285009	0.0180613	0.0519683	0.569896	0.0716146	0.26803	0.000676134	3-[3,5-dibromo-4-hydroxybenzoyl]-2-ethylbenzofuran	A French combination drug.	-	15.50	μM	34	minor	424.083	C17H12Br2O3	(3,5-dibromo-4-hydroxyphenyl)-(2-ethyl-1-benzofuran-3-yl)methanone
SGTC_1096	0.0257859	0.0463038	0.0133678	0.0250674	0.105344	0.00260502	0.421761	0.116075	rimcazole	A dopamine reuptake inhibitor.	-	32.20	μM		unique	375.935	C21H30ClN3O	9-[3-[(3S,5R)-3,5-dimethylpiperazin-1-yl]propyl]carbazole hydrate hydrochloride
SGTC_1097	-0.0170425	-0.00598657	-0.00287386	-0.0118666	0.29788	0.731167	0.8726	0.479159	itavastatin	Itavastatin is a specific inhibitor of HMG-CoA reductase. HMG-CoA reductase catalyzes the conversion of HMG-CoA to mevalonate, an early step in cholesterol biosynthesis.	HMG1(HOP)|HMG2(HOP)	7.23	uM	azole & statin	major	880.984	C50H46CaF2N2O8	calcium (E,3R,5S)-7-[2-cyclopropyl-4-(4-fluorophenyl)quinolin-3-yl]-3,5-dihydroxyhept-6-enoate
SGTC_1098	0.00708199	0.0303066	0.0412996	0.0404524	0.681957	0.0544562	0.00760663	0.00902006	clofazimine	Several studies have pointed to inhibition of K+ transport. However, it is not clear whether inhibition results from a specific interaction(s) or is a consequence of membrane disruption. CFZ also is reported to bind to DNA	HMG1(HOP)|HMG2(HOP)	15.10	μM	heme biosynthesis & mitochondrial translocase	major	473.396	C27H22Cl2N4	N,5-bis(4-chlorophenyl)-3-propan-2-yliminophenazin-2-amine
SGTC_1099	-0.0147369	0.0229798	0.0010855	0.0223358	0.372707	0.152038	0.952649	0.164656	5-nonyloxytryptamine	A 5-HT1D beta serotonin receptor agonist.	-	2.85	uM	134	minor	338.915	C19H31ClN2O	2-(5-nonoxy-1H-indol-3-yl)ethanamine hydrochloride
SGTC_11	-0.00440785	0.0573667	0.0721557	0.0723177	0.802868	0.000163136	1.66317e-06	1.57272e-06	0438-0307	-	-	1.30	μM	52	minor	299.005	C10Cl2F4O2	2,3-dichloro-5,6,7,8-tetrafluoronaphthalene-1,4-dione
SGTC_110	0.00313094	-0.0511872	-0.0572662	-0.0622809	0.860977	0.000821471	0.000167718	3.98014e-05	0850-0284	-	-	111.64	μM	15	minor	391.261	C21H15BrN2O	1-(3-bromophenyl)-N-[2-(3-methylphenyl)-1,3-benzoxazol-5-yl]methanimine
SGTC_1100	0.0125672	-0.0445315	-0.0454231	-0.0333298	0.451951	0.00385722	0.00317141	0.0333914	amiodarone	Amiodarone is a non-selective ion channel blocker with broad fungicidal activity. Amiodarone induces an immediate influx of Ca2+ inSaccharomyces cerevisiae, followed by mitochondrial fragmentation and cell death.	-	5.07	uM	67	minor	681.773	C25H30ClI2NO3	(2-butyl-1-benzofuran-3-yl)-[4-[2-(diethylamino)ethoxy]-3,5-diiodophenyl]methanone hydrochloride
SGTC_1101	-0.0112083	-0.0221649	-0.0101802	-0.0229672	0.5054	0.168131	0.547606	0.152278	ebselen	A potent scavenger of hydrogen peroxide and hydroperoxides.	-	5.29	uM	39	minor	274.177	C13H9NOSe	2-phenyl-1,2-benzoselenazol-3-one
SGTC_1102	0.0267341	0.00200154	0.00526086	0.0103776	0.092386	0.911863	0.764032	0.539376	cgs 12066b	A 5-HT1B full agonist.	-	26.10	μM	endomembrane recycling	major	450.411	C21H21F3N4O4	(Z)-but-2-enedioic acid; 4-(4-methylpiperazin-1-yl)-7-(trifluoromethyl)pyrrolo[1,2-a]quinoxaline
SGTC_1103	-0.00952318	0.0247865	0.0139005	0.0106146	0.5753	0.1205	0.402297	0.529593	duloxetine	A selective serotonin reuptake inhibitor.	-	36.10	μM		unique	297.415	C18H19NOS	(3S)-N-methyl-3-naphthalen-1-yloxy-3-thiophen-2-ylpropan-1-amine
SGTC_1104	-0.0166806	-0.0160525	0.0114697	0.00398722	0.308951	0.3288	0.494905	0.822027	tacrolimus	Tacrolimus, also known as FK-506, is a potent immunosuppressant, neuroprotective and neuroregenerative, and T cell proliferation blocker. FK-506 disrupts calcineurin-mediated signal transduction in T lymphocytes and interacts with its FK-506-binding protein-12 (FKBP12).	-	29.80	μM		unique	804.018	C44H69NO12
SGTC_1105	-0.0146256	0.0387282	0.0511149	0.0222306	0.37656	0.0126356	0.000836255	0.166792	epirubicin	Epirubicin forms complexes with DNA by intercalation between base pairs, thereby preventing DNA replication. Additionally,epirubicin inhibits topoisomerase II activity by stabilizing the DNA-topoisomerase II complex, preventing the religation portion of the topoisomerase II reaction.	-	18.10	μM	anthracycline transcription coupled DNA repair	major	579.98	C27H30ClNO11	(7S,9S)-7-[(2R,4S,5R,6S)-4-amino-5-hydroxy-6-methyloxan-2-yl]oxy-6,9,11-trihydroxy-9-(2-hydroxyacetyl)-4-methoxy-8,10-dihydro-7H-tetracene-5,12-dione hydrochloride
SGTC_1106	-0.000841165	0.0283057	0.0199946	0.0212257	0.963424	0.0737064	0.216947	0.18816	tegaserod maleate	Tegaserod is a 5-HT4 agonist manufactured by Novartis and used for the management of irritable bowel syndrome and constipation.	-	11.70	μM	307	minor	417.459	C20H27N5O5	(Z)-but-2-enedioic acid; 1-[[(Z)-(5-methoxyindol-3-ylidene)methyl]amino]-2-pentylguanidine
SGTC_1107	-0.0203421	0.0346572	0.0571843	0.0546593	0.208528	0.0266006	0.000171538	0.000338394	amlodipine	Amlodipine is a dihydropyridine calcium antagonist (calcium ion antagonist or slow-channel blocker) that inhibits the transmembrane influx of calcium ions into vascular smooth muscle and cardiac muscle.	-	47.00	μM	90	minor	408.876	C20H25ClN2O5	3-O-ethyl 5-O-methyl 2-(2-aminoethoxymethyl)-4-(2-chlorophenyl)-6-methyl-1,4-dihydropyridine-3,5-dicarboxylate
SGTC_1108	0.0182691	-0.00249908	-0.00116335	0.0334392	0.262195	0.889489	0.94921	0.0327807	betulinic acid	Apoptosis-inducing agent of unknown mechanism.	-	729.14	nM		unique	456.7	C30H48O3	(1S,2R,4aS,6aR,6aS,6bR,8aR,10S,12aR,14bS)-10-hydroxy-1,2,6a,6b,9,9,12a-heptamethyl-2,3,4,5,6,6a,7,8,8a,10,11,12,13,14b-tetradecahydro-1H-picene-4a-carboxylic acid
SGTC_1109	0.0199047	0.0200406	0.014597	0.039071	0.219167	0.215815	0.377561	0.0118292	tnp00067	-	-	928.26	nM	71	minor	254.238	C15H10O4	3-hydroxy-2-(3-hydroxyphenyl)chromen-4-one
SGTC_111	0.0221124	-0.0649022	-0.0763329	-0.101705	0.16921	1.79105e-05	3.78124e-07	7.78224e-12	0083-0039	-	-	52.46	μM		unique	238.281	C16H14O2	6-ethoxy-3-methylphenalen-1-one
SGTC_1110	0.00183951	-0.0456584	-0.0250385	-0.0367562	0.91915	0.00301011	0.116524	0.0182875	3-hydroxy-3'-methoxyflavone	Flavone; oxidizing agent.	-	1.24	uM	iron homeostasis	major	268.264	C16H12O4	3-hydroxy-2-(3-methoxyphenyl)chromen-4-one
SGTC_1111	-0.0176082	-0.0293934	-0.0259491	-0.00712853	0.281044	0.0626558	0.103013	0.679877	tnp00062	-	-	510.70	nM		unique	268.264	C16H12O4	2-(4-hydroxyphenyl)-6-methoxychromen-4-one
SGTC_1112	-0.0136308	-0.0659614	-0.0352936	-0.046237	0.412076	1.28546e-05	0.0237923	0.00264448	tnp00069	-	-	1.17	uM	47	minor	270.237	C15H10O5	2-(3,4-dihydroxyphenyl)-3-hydroxychromen-4-one
SGTC_1113	-0.0104961	0.0281916	0.0123677	0.0240859	0.534484	0.0749522	0.459615	0.132074	artemisinin	An anti-malaria and mitochondrial poison.	-	1.18	uM	heme biosynthesis & mitochondrial translocase	major	282.332	C15H22O5
SGTC_1114	-0.00186588	-0.0359755	-0.0378124	-0.040343	0.917952	0.0210698	0.0150341	0.00921884	scopoletin	A coumarin with genotoxic properties.	-	1.73	uM	34	minor	192.168	C10H8O4	7-hydroxy-6-methoxychromen-2-one
SGTC_1115	0.0256515	-0.0151273	-0.0421211	-0.0425639	0.107292	0.35934	0.00642826	0.00586401	galangin	Galangin is a flavonoid found in medicinal herbs. An inhibitor of cancer cell proliferation, galangin is used to study mechanisms of genotoxicity.	-	695.68	nM	RPP1 & pyrimidine depletion	major	270.237	C15H10O5	3,5,7-trihydroxy-2-phenylchromen-4-one
SGTC_1116	-0.0220024	0.0235544	0.0477352	0.038761	0.171484	0.141402	0.00187817	0.0125563	jasmonic acid	Jasmonic acid (JA) is a plant hormone derived from the fatty acid linolenic acid.	-	1.58	uM	148	minor	210.27	C12H18O3	2-[(1R,2R)-3-oxo-2-[(Z)-pent-2-enyl]cyclopentyl]acetic acid
SGTC_1117	-0.0122195	-0.0195055	-0.0166585	-0.0184002	0.465367	0.229193	0.309637	0.258562	retinoic acid	A transcription inhibitor binds retinoic acid receptor (RAR), which is bound to DNA as a heterodimer with the retinoid X receptor (RXR).	-	1.11	uM	57	minor	300.435	C20H28O2	(2E,4E,6E,8E)-3,7-dimethyl-9-(2,6,6-trimethylcyclohexen-1-yl)nona-2,4,6,8-tetraenoic acid
SGTC_1118	-0.0016303	-0.0149478	-0.0146216	-0.0172366	0.928462	0.365451	0.376702	0.292031	chelidonine	Benzophenanthridine derived from scoulerine from Chelidonium majus; putative GST and MDR inhibitor.	-	707.47	nM		unique	353.369	C20H19NO5
SGTC_1119	-0.00388605	-0.00489742	0.00719118	0.0105174	0.826653	0.780584	0.677083	0.533603	parthenolide	Parthenolide specifically inhibits HDAC1 (histone deacetylase 1) without affecting other class I/II HDACs.	-	318.54	nM	TSC3-RPN4	major	248.317	C15H20O3
SGTC_112	0.0424543	-0.010711	-0.0410808	-0.0295761	0.00599945	0.525642	0.00795166	0.0609374	phenothiazine	Phenothiazine is an organic compound that occurs in various antipsychotic and antihistaminic drugs.	-	287.22	μM	unfolded protein response	major	199.272	C12H9NS	10H-phenothiazine
SGTC_1120	0.00770596	0.0361078	0.0297535	0.011885	0.654196	0.0205738	0.0593061	0.478439	ficusin	A DNA cross-linker.	-	1.79	uM		unique	186.164	C11H6O3	furo[3,2-g]chromen-7-one
SGTC_1121	-0.0394825	0.00978755	0.0536704	0.0108157	0.0109217	0.564087	0.000438091	0.52136	fusaric acid	Fusaric acid is a small molecule inhibitor of dopamine β-hydroxylase, an enzyme responsible for the conversion of dopamine to norepinephrine. May also act as an ETC uncoupler.	-	630.51	nM		unique	179.216	C10H13NO2	5-butylpyridine-2-carboxylic acid
SGTC_1122	-0.00267602	-0.00347252	-0.00234514	0.00802595	0.881517	0.845482	0.896432	0.640088	capsaicin	An isomer of capsaicen, an agonist at the TRPV1 receptor, a ligand-gated non-selective cation channel.	-	818.57	nM	309	minor	305.412	C18H27NO3	(E)-N-[(4-hydroxy-3-methoxyphenyl)methyl]-8-methylnon-6-enamide
SGTC_1123	0.0101801	-0.000323826	-0.0134338	0.0123172	0.547609	0.986042	0.41932	0.461582	mangostin	An antioxidant.	-	811.29	nM	mitochondrial response to ROS	major	410.46	C24H26O6	1,3,6-trihydroxy-7-methoxy-2,8-bis(3-methylbut-2-enyl)xanthen-9-one
SGTC_1124	-0.0060167	-0.0223648	-0.00302108	-0.0160861	0.72981	0.164072	0.865943	0.327718	fisetin	Fisetin is a natural flavonol thought to be a sirtuin-activating compound; demonstrated to alleviate aging effects in the model organisms yeast S. cerevisiae, the nematode C. elegans and the fruit fly D. melanogaster.	-	1.16	uM		unique	286.236	C15H10O6	2-(3,4-dihydroxyphenyl)-3,7-dihydroxychromen-4-one
SGTC_1125	0.00260803	0.00150241	-0.00437948	0.0161876	0.884579	0.934165	0.804158	0.324475	tnp00248	-	-	1.33	uM		unique	250.376	C16H26O2	(9aS)-3a,6,6,9a-tetramethyl-1,4,5,5a,7,8,9,9b-octahydrobenzo[e][1]benzofuran-2-one
SGTC_1126	-0.00642216	-0.0125551	0.00294819	0.0117479	0.711548	0.452414	0.869229	0.483839	isoteolin	-	-	1.02	uM	325	minor	327.374	C19H21NO4	(8S)-2,13-dimethoxy-7-methyl-5,6,6a,7-tetrahydro-4H-dibenzo[de,g]quinoline-1,12-diol
SGTC_1127	-0.00554884	0.00471706	0.00522856	0.00353799	0.750975	0.788801	0.765497	0.8425	asiatic acid	A kinase inhibitor which arrests cells at G2/M.	-	681.40	nM		unique	488.699	C30H48O5	(1S,2R,4aS,6aS,6bR,8aR,9R,10R,11R,12aR,14bS)-10,11-dihydroxy-9-(hydroxymethyl)-1,2,6a,6b,9,12a-hexamethyl-2,3,4,5,6,6a,7,8,8a,10,11,12,13,14b-tetradecahydro-1H-picene-4a-carboxylic acid
SGTC_1128	0.000595941	-0.0324365	-0.0356189	-0.026458	0.974179	0.0387426	0.0224573	0.0960224	3448-9350	-	-	235.00	μM		unique	340.418	C23H20N2O	8-(2-methylphenyl)-8,10,11,12-tetrahydro-7H-benzo[a][4,7]phenanthrolin-9-one
SGTC_1129	-0.0217972	0.00836159	-0.0275283	-0.02215	0.175782	0.625378	0.0825295	0.168437	3453-1384	-	-	223.00	μM	186	minor	358.189	C16H12BrN3O2	6-bromo-N-(2,3-dihydro-1,4-benzodioxin-6-yl)quinazolin-4-amine
SGTC_113	0.0236231	-0.0338354	-0.0620433	-0.0500415	0.140167	0.0306482	4.27184e-05	0.00108739	0099-0221	-	-	2.50	uM		unique	409.586	C29H33N2+	1,3,3-trimethyl-2-[7-(1,3,3-trimethylindol-1-ium-2-yl)hepta-2,4,6-trienylidene]indole
SGTC_1130	-0.0243582	0.0436204	0.0686078	0.0550386	0.127479	0.00469299	5.48608e-06	0.000306129	3454-2858	-	-	15.90	μM	NEO1	major	338.834	C19H19ClN4	2-(4-chlorophenyl)-4-(4-methylpiperazin-1-yl)quinazoline
SGTC_1131	-0.00364423	-0.0116823	0.0120442	0.0180334	0.837657	0.48643	0.472187	0.268817	3454-3128	-	-	32.30	μM	64	minor	267.329	C15H17N5	4-(4-methylpiperidin-1-yl)-[1,2,4]triazolo[4,3-a]quinoxaline
SGTC_1132	-0.0159366	-0.00896925	-0.00112601	-0.0104959	0.33255	0.598996	0.950861	0.534489	3456-3614	-	-	2.50	uM	tubulin folding & SWR complex	major	318.351	C14H14N4O3S	1-(4-ethoxyphenyl)-3-(1H-1,2,4-triazol-5-ylsulfanyl)pyrrolidine-2,5-dione
SGTC_1133	0.00148495	0.0184717	0.0389563	0.0165467	0.934946	0.256585	0.012094	0.313116	3473-0247	-	-	50.00	μM	RSC complex & mRNA processing	major	308.422	C13H16N4OS2	(2-ethylsulfanyl-5,6,7,8-tetrahydro-[1]benzothiolo[2,3-d]pyrimidin-4-yl)urea
SGTC_1134	0.00960913	-0.0274882	-0.0154651	-0.0121235	0.571654	0.0830048	0.348018	0.469094	3477-0009	-	-	42.50	μM	321	minor	372.217	C13H8F8N4	N,N'-bis(2,3,5,6-tetrafluoropyridin-4-yl)propane-1,3-diamine
SGTC_1135	-0.0175228	0.0233996	0.0232618	0.0125275	0.283539	0.144211	0.146747	0.453472	dihydrocapsaicin	A Capsaicinoid.	-	536.71	nM	20	minor	307.428	C18H29NO3	N-[(4-hydroxy-3-methoxyphenyl)methyl]-8-methylnonanamide
SGTC_1136	0.0083321	0.0119638	0.00712688	-0.0110234	0.626665	0.475339	0.679951	0.512901	pergolide	A dopamine receptor agonist.	-	1.06	uM	309	minor	314.488	C19H26N2S	(6aR,9R,10aR)-9-(methylsulfanylmethyl)-7-propyl-6,6a,8,9,10,10a-hexahydro-4H-indolo[4,3-fg]quinoline
SGTC_1137	-0.033569	0.0666953	0.084321	0.0617675	0.032069	1.01847e-05	1.76631e-08	4.636e-05	ixabepilone	A novel microtubule stabilizer.	-	100.00	μM	165	minor	275.305	C17H13N3O	N-(4-pyrido[3,4-b]indol-9-ylphenyl)hydroxylamine
SGTC_1138	-0.00276946	-0.0309178	-0.0461109	-0.050294	0.877473	0.0498148	0.00275872	0.00103981	3761-0006	-	-	1.03	uM	186	minor	302.393	C19H14N2S	4-methylsulfanyl-3-quinolin-2-ylquinoline
SGTC_1139	-0.0172737	-0.0329725	-0.0438367	-0.0457566	0.291621	0.0357148	0.00453823	0.00298578	k015-0024	-	-	46.90	μM	PDR1	major	305.251	C16H10F3NO2	1-[[3-(trifluoromethyl)phenyl]methyl]indole-2,3-dione
SGTC_114	0.00828843	-0.00061198	0.00342606	0.0187471	0.628881	0.973503	0.847704	0.249506	0364-0001	-	-	490.30	μM	139	minor	310.369	C14H18N2O4S	N-(3-bicyclo[2.2.1]heptanylmethyl)-4-nitrobenzenesulfonamide
SGTC_1140	-0.0108363	-0.00744107	-0.0114459	-0.0321953	0.521121	0.666399	0.496473	0.0405923	3229-1848	-	-	2.98	uM	168	minor	254.286	C9H6N2O3S2	3-(4-nitrophenyl)-2-sulfanylidene-1,3-thiazolidin-4-one
SGTC_1141	-0.00380576	-0.0265226	-0.00966056	-0.0358702	0.830554	0.0956381	0.570019	0.0216591	3253-0389	-	-	52.60	μM	330	minor	290.338	C14H14N2O3S	N-[(Z)-(2,4-dimethoxyphenyl)methylideneamino]thiophene-2-carboxamide
SGTC_1142	0.00451713	-0.00890201	-0.0263549	-0.0365831	0.798174	0.602402	0.0978904	0.0190462	3253-1408	-	-	9.78	uM	280	minor	276.332	C18H16N2O	2-(4-methoxyphenyl)-2,3-dihydro-1H-perimidine
SGTC_1143	0.0322058	-0.0936381	-0.0982117	-0.0989154	0.0405231	3.56215e-10	4.39839e-11	3.15937e-11	3454-2408	-	-	5.08	uM	60S ribosome export	major	388.39	C19H19F3N6
SGTC_1144	-0.00358559	0.0310732	0.035042	0.0379441	0.840352	0.0483329	0.0249017	0.0146884	3486-0183	-	-	12.50	μM		unique	296.321	C17H16N2O3	3-methoxy-6-[5-(4-methoxyphenyl)-1,2-dihydropyrazol-3-ylidene]cyclohexa-2,4-dien-1-one
SGTC_1145	-0.00424757	-0.0202299	-0.0139473	0.00592475	0.810231	0.211321	0.400709	0.734015	3546-0597	-	-	10.20	μM	mitochondrial processes	major	293.406	C19H23N3	1,2-dimethyl-N-[(4-propan-2-ylphenyl)methyl]benzimidazol-5-amine
SGTC_1146	-0.00695956	-0.0152038	-0.019181	-0.0231691	0.687494	0.356857	0.237669	0.148558	3579-1023	-	-	7.00	uM	195	minor	381.508	C24H31NO3
SGTC_1147	-0.0112973	0.0260091	0.0359562	0.0328408	0.501912	0.102242	0.0211714	0.0362774	3809-1045	-	-	12.30	μM		unique	293.403	C20H23NO	2,4-diphenyl-3-azabicyclo[3.3.1]nonan-9-ol
SGTC_1148	0.00322531	0.0285626	0.0368319	0.014226	0.856712	0.071027	0.0180611	0.390739	3909-7663	-	-	27.70	μM	186	minor	320.388	C19H20N4O	4-[4-(2-methoxyphenyl)piperazin-1-yl]quinazoline
SGTC_1149	0.00409978	0.00235894	-0.00908328	0.00644521	0.816927	0.895824	0.594163	0.710568	3909-7961	-	-	23.30	μM	198	minor	241.331	C15H19N3	N-cycloheptylquinazolin-4-amine
SGTC_115	0.0118387	-0.00977488	0.0116291	0.0176657	0.480638	0.564964	0.488923	0.279797	0527-0192	-	-	112.04	μM	99	minor	276.678	C12H9ClN4O2	N-[(4-chlorophenyl)diazenyl]-3-nitroaniline
SGTC_1150	-0.00820191	0.0460129	0.0418922	0.0556928	0.632435	0.00278685	0.00675161	0.000257979	3909-7983	-	-	10.90	μM		unique	327.401	C17H17N3O2S	N-(1,3-benzodioxol-5-ylmethyl)-2,5,6-trimethylthieno[2,3-d]pyrimidin-4-amine
SGTC_1151	0.000118898	0.0030312	-0.00400414	0.024102	0.994898	0.86551	0.821295	0.131885	3909-8316	-	-	15.30	μM	259	minor	332.442	C21H24N4	4-(4-ethylpiperazin-1-yl)-2-(4-methylphenyl)quinazoline
SGTC_1152	0.00155741	0.019009	0.0354413	0.0166756	0.931741	0.242192	0.023208	0.309214	3909-8331	-	-	15.90	μM	310	minor	354.448	C23H22N4	N-methyl-2-(4-methylphenyl)-N-(2-pyridin-2-ylethyl)quinazolin-4-amine
SGTC_1153	-0.0426009	0.00585215	0.0367544	0.0294156	0.00582967	0.737299	0.0183194	0.0625033	4055-0057	-	-	267.00	μM	179	minor	299.3	C12H13NO6S	ethyl 5-ethoxy-1,1,3-trioxo-1,2-benzothiazole-2-carboxylate
SGTC_1154	-0.00761391	0.0481693	0.0768316	0.0771984	0.658314	0.00169971	3.15985e-07	2.76125e-07	4088-0362	-	-	150.00	μM	179	minor	282.36	C16H14N2OS	2-cyclopentylidene-2-[4-(4-hydroxyphenyl)-1,3-thiazol-2-yl]acetonitrile
SGTC_1155	-0.00596773	0.0257124	0.0376679	0.0304971	0.732051	0.106443	0.015458	0.0528913	4088-0394	-	-	48.20	μM	195	minor	256.366	C15H16N2S	2-cyano-2-(4-phenylcyclohexylidene)ethanethioamide
SGTC_1156	-0.00184925	-0.0079157	0.00624962	0.00893766	0.918713	0.644983	0.719365	0.600398	4092-0367	-	-	4.88	uM	51	minor	382.926	C23H27ClN2O	(3-chlorophenyl)-[4-(4-phenylcyclohexyl)piperazin-1-yl]methanone
SGTC_1157	-0.0193764	0.00174335	-0.00429137	0.00501938	0.232555	0.923433	0.808218	0.775047	4092-0394	-	-	27.60	μM	241	minor	358.862	C20H23ClN2O2	2-(4-chlorophenoxy)-1-[4-[(3-methylphenyl)methyl]piperazin-1-yl]ethanone
SGTC_1158	-0.000114624	-0.014214	-0.022751	-0.0101955	0.99508	0.391111	0.156477	0.547013	4092-0494	-	-	91.80	μM	160	minor	416.512	C26H28N2O3	[4-[(3,4-dimethoxyphenyl)methyl]piperazin-1-yl]-(4-phenylphenyl)methanone
SGTC_1159	0.0196042	-0.00237435	0.00716698	0.0429134	0.226739	0.89512	0.678185	0.00545556	4092-0538	-	-	61.20	μM	96	minor	332.8	C18H18ClFN2O	[4-[(4-chlorophenyl)methyl]piperazin-1-yl]-(4-fluorophenyl)methanone
SGTC_116	0.0432812	0.111278	0.0957884	0.114242	0.00508216	6.20364e-14	1.3192e-10	1.24895e-14	0155-0182	-	-	31.79	μM	mitochondrial response to ROS	major	241.308	C15H17N2O+	[4-(dimethylamino)phenyl]methylidene-(2-hydroxyphenyl)azanium
SGTC_1160	0.018835	-0.0085991	-0.0228004	0.00550109	0.246773	0.615064	0.155519	0.753172	4092-0570	-	-	10.50	μM	plasma membrane duress	major	390.927	C20H23ClN2O2S	2-(4-chlorophenoxy)-1-[4-[(4-methylsulfanylphenyl)methyl]piperazin-1-yl]ethanone
SGTC_1161	-0.0140543	0.000728046	0.0156312	-0.00929512	0.396815	0.968388	0.342572	0.585063	k007-0610	-	-	110.00	μM	ERAD & cell cycle	major	296.314	C18H14F2N2	2,4-difluoro-N-[(Z)-1-naphthalen-2-ylethylideneamino]aniline
SGTC_1162	-0.010959	0.052976	0.0636875	0.0428436	0.515567	0.000524567	2.60877e-05	0.00553623	k048-0130	-	-	20.10	μM	Golgi	major	431.121	C19H13Br2NO	2,4-dibromo-6-[(4-phenylanilino)methylidene]cyclohexa-2,4-dien-1-one
SGTC_1163	-0.0219924	0.00554555	0.0443576	0.0246117	0.171736	0.751148	0.00400952	0.123351	k060-0048	-	-	49.90	μM	164	minor	252.271	C14H12N4O	6-[[2-(1H-benzimidazol-2-yl)hydrazinyl]methylidene]cyclohexa-2,4-dien-1-one
SGTC_1164	0.00369157	0.0676762	0.0483771	0.0523265	0.835532	7.44876e-06	0.0016189	0.000618677	k060-0068	-	-	93.70	μM	160	minor	283.282	C15H13N3O3	5-[(Z)-(1,3-benzoxazol-2-ylhydrazinylidene)methyl]-2-methoxyphenol
SGTC_1165	-0.0256187	0.062391	0.0606173	0.0674592	0.107847	3.86625e-05	6.521e-05	8.00703e-06	k072-0275	-	-	30.30	μM	11	minor	211.262	C13H13N3	2-methyl-N-[(Z)-pyridin-3-ylmethylideneamino]aniline
SGTC_1166	0.00267547	-0.00773571	0.00406509	0.00937738	0.881568	0.652951	0.818518	0.58159	k206-0078	-	-	225.00	μM		unique	325.749	C17H12ClN3O2	N-[(Z)-[5-(2-chlorophenyl)furan-2-yl]methylideneamino]pyridine-4-carboxamide
SGTC_1167	0.00499509	0.0216581	0.0151352	-0.00102759	0.776174	0.178834	0.359181	0.955208	k781-0610	-	-	148.00	μM	RNA processing & uracil transport	major	276.314	C12H12N4O2S	methyl 5-(phenylcarbamothioylamino)-1H-pyrazole-4-carboxylate
SGTC_1168	-0.0269884	-0.00495962	0.00800426	0.00292304	0.0892023	0.777783	0.641111	0.870398	k815-0004	-	-	80.50	μM	DNA damage response	major	201.178	C11H7NO3	9-methylpyrano[2,3-e][1,2]benzoxazol-2-one
SGTC_1169	-0.00829797	0.0161397	-0.00104799	-0.000100867	0.628235	0.326108	0.954313	0.99567	aniline yellow	A DNA damaging agent.	-	25.80	μM	163	minor	197.236	C12H11N3	4-phenyldiazenylaniline
SGTC_117	-0.00387895	0.00550927	0.0238344	0.00458104	0.827123	0.752985	0.136771	0.79517	lucigenin	An acridine derivative; a dye stuff and potential carcinogen.	-	22.08	μM	redox potentiating	major	386.488	C28H22N2+2	10-methyl-9-(10-methylacridin-10-ium-9-yl)acridin-10-ium
SGTC_1170	-0.00272197	-0.0129325	-0.0153053	-0.0191511	0.879483	0.438144	0.353445	0.238451	0310-0127	-	-	64.80	μM	26	minor	251.237	C15H9NO3
SGTC_1171	-0.0446706	0.0450527	0.0371316	0.0387274	0.00374968	0.0034488	0.0170913	0.0126569	0368-0077	-	-	21.40	μM	152	minor	268.095	C12H7Cl2NO2	pyridin-3-yl 3,4-dichlorobenzoate
SGTC_1172	0.0205466	-0.0251184	-0.0476118	-0.0369957	0.203691	0.115289	0.00193252	0.0175003	0370-0043	-	-	85.00	μM	96	minor	355.52	C19H21N3S2	3-[(4-benzylpiperazin-1-yl)methyl]-1,3-benzothiazole-2-thione
SGTC_1173	-0.00501366	0.0128778	0.0240466	0.049389	0.775284	0.440114	0.132749	0.00127221	0443-0020	-	-	122.00	μM	TSC3-RPN4	major	254.281	C16H14O3	(E)-1-(2-hydroxyphenyl)-3-(4-methoxyphenyl)prop-2-en-1-one
SGTC_1174	-0.0349056	-0.0306265	-0.0129669	-0.0216749	0.0254726	0.0518063	0.436744	0.17838	0739-0097	-	-	51.10	μM	redox potentiating	major	302.279	C16H14O6	2-(2,3-dihydro-1,4-benzodioxin-6-yl)-1-(2,3,4-trihydroxyphenyl)ethanone
SGTC_1175	-0.00427193	0.00399069	-0.0126054	0.01294	0.809084	0.821867	0.450487	0.437763	0741-0056	-	-	27.60	μM		unique	318.321	C17H18O6	ethyl 5-[2-(5-ethyl-2,4-dihydroxyphenyl)-2-oxoethyl]furan-2-carboxylate
SGTC_1176	-0.00616516	0.0190944	0.0204035	0.0047787	0.723137	0.239833	0.207067	0.785993	0848-0131	-	-	83.30	μM	Golgi	major	414.455	C28H18N2O2	2-[(2-oxonaphthalen-1-ylidene)methylamino]-4,5-diphenylfuran-3-carbonitrile
SGTC_1177	0.0237408	-0.0329576	-0.0494911	-0.0209262	0.138072	0.0355385	0.0012415	0.194891	0983-0204	-	-	23.60	μM	149	minor	318.369	C20H18N2O2	N-[4-(3,4-dimethylphenoxy)phenyl]pyridine-4-carboxamide
SGTC_1178	0.0243205	0.0197373	-0.00722272	0.0337444	0.128107	0.223335	0.675681	0.0311278	0988-0033	-	-	191.00	μM	276	minor	349.179	C15H13BrN2O3	4-bromo-N-[(Z)-(3-hydroxy-4-methoxyphenyl)methylideneamino]benzamide
SGTC_1179	-0.00818557	0.00625844	-0.00253616	0.00636254	0.633075	0.718939	0.887825	0.714238	1021-1431	-	-	9.29	uM	114	minor	362.241	C16H12BrNO2S	3-(4-bromophenyl)sulfanyl-1-phenylpyrrolidine-2,5-dione
SGTC_118	0.00492083	0.0767114	0.102857	0.114272	0.779533	3.30231e-07	4.45201e-12	1.11204e-14	0083-0097	-	-	135.34	μM	translation	major	623.373	C27H27Br2O5S-	2-[(3-bromo-4-hydroxy-2-methyl-5-propan-2-ylphenyl)-(3-bromo-2-methyl-4-oxo-5-propan-2-ylcyclohexa-2,5-dien-1-ylidene)methyl]benzenesulfonate
SGTC_1180	-0.010866	-0.0194034	0.00111844	0.00880309	0.519308	0.231809	0.951197	0.606169	1193-0155	-	-	285.00	μM		unique	280.341	C17H12O2S	4,5-diphenylthiophene-3-carboxylic acid
SGTC_1181	0.0120903	-0.00829094	-0.00153395	-0.00394609	0.470381	0.62847	0.932766	0.823909	1222-0449	-	-	220.00	μM	213	minor	242.316	C15H18N2O	3-(4-pentylphenyl)-1H-pyridazin-6-one
SGTC_1182	0.00833739	-0.0267816	-0.00683671	0.000352795	0.626432	0.0917696	0.692936	0.98478	1222-0449	-	-	220.00	μM	172	minor	242.316	C15H18N2O	3-(4-pentylphenyl)-1H-pyridazin-6-one
SGTC_1183	0.00672898	0.0298794	0.0363417	0.030131	0.697762	0.0581713	0.0197228	0.0559583	1254-0324	-	-	198.00	μM		unique	403.187	C16H11BrN4O4	N'-(5-bromo-2-oxoindol-3-yl)-2-(4-nitrophenyl)acetohydrazide
SGTC_1184	0.0189296	-0.00714957	-0.0218864	-0.0144264	0.244193	0.678927	0.173905	0.383548	1269-1718	-	-	139.00	μM	64	minor	260.312	C13H12N2O2S	N-[(Z)-(4-methoxyphenyl)methylideneamino]thiophene-2-carboxamide
SGTC_1185	0.00412815	0.0130313	0.0201711	0.0199124	0.815589	0.43432	0.212638	0.218975	1319-0113	-	-	81.30	μM	DNA damage response	major	435.398	C24H16F3N3O2	3-(1H-benzimidazol-2-yl)-8-methoxy-N-[3-(trifluoromethyl)phenyl]chromen-2-imine
SGTC_1186	0.0187803	0.00471082	-0.0098739	-0.000562464	0.248194	0.789087	0.560437	0.975623	1319-0216	-	-	26.00	μM		unique	385.39	C23H16FN3O2	3-(1H-benzimidazol-2-yl)-N-(4-fluorophenyl)-7-methoxychromen-2-imine
SGTC_1187	-0.0304075	0.010948	0.0366555	0.0269013	0.0536083	0.515968	0.0186278	0.0902377	1391-0724	-	-	117.00	μM	amide catabolism	major	380.399	C23H16N4O2	N-[(Z)-[3-(1H-benzimidazol-2-yl)chromen-2-ylidene]amino]benzamide
SGTC_1188	0.0372434	0.127616	0.115394	0.123289	0.0167173	0	5.66307e-15	0	1403-0014	-	-	4.57	uM	mitochondrial stress	major	297.174	C10H9BrN4S	methyl (2Z)-2-[(4-bromophenyl)hydrazinylidene]-2-cyanoethanimidothioate
SGTC_1189	-0.027365	-0.0086075	0.021095	0.0381793	0.0844817	0.614662	0.191076	0.0140299	1431-2119	-	-	7.28	uM	132	minor	254.714	C15H11ClN2	N-(4-chlorophenyl)quinolin-2-amine
SGTC_119	0.00407963	0.13285	0.150004	0.170084	0.817838	0	0	0	0121-0043	-	-	24.82	μM	mitochondrial stress	major	405.469	C13H8Br2ClNO2	3,5-dibromo-N-(3-chlorophenyl)-2-hydroxybenzamide
SGTC_1190	-0.0169986	0.0367841	0.0553651	0.0527509	0.299212	0.0181946	0.000280709	0.000554785	1486-1332	-	-	13.00	μM		unique	487.956	C23H22ClN3O5S	1-(4-chlorophenyl)-3-[(4-ethoxyphenyl)carbamoyl]-1-(4-methylphenyl)sulfonylurea
SGTC_1191	0.0162975	0.0244938	0.00607502	-0.00802697	0.320981	0.125237	0.727179	0.640044	1487-1166	-	-	10.60	μM	azole & statin	major	293.749	C14H16ClN3O2	1-(4-chlorophenoxy)-3,3-dimethyl-1-(1,2,4-triazol-4-yl)butan-2-one
SGTC_1192	-0.0046385	-0.0147437	0.00702671	0.0143344	0.792369	0.372468	0.684435	0.386787	1488-0095	-	-	21.40	μM		unique	333.246	C15H13BrN2S	3-bromo-2-[(4-methylphenyl)sulfanylmethyl]imidazo[1,2-a]pyridine
SGTC_1193	0.0102361	-0.00252997	-0.000893994	0.0159978	0.545266	0.888104	0.961108	0.330566	1488-0126	-	-	41.50	μM	9	minor	354.653	C13H9BrClN3S	3-bromo-2-[(4-chlorophenyl)sulfanylmethyl]imidazo[1,2-a]pyrimidine
SGTC_1194	-0.00462139	0.0359418	0.0219863	0.0294817	0.793149	0.0211976	0.171817	0.0618209	1488-0194	-	-	225.00	μM	208	minor	355.277	C12H11BrN4S2	5-bromo-6-[(4,6-dimethylpyrimidin-2-yl)sulfanylmethyl]imidazo[2,1-b][1,3]thiazole
SGTC_1195	-0.020593	0.0226694	0.0508184	0.0494771	0.202594	0.158022	0.000899731	0.00124569	1502-0147	-	-	41.10	μM	38	minor	282.383	C16H16N3S+	N-methyl-2-(4-methylphenyl)-3-phenyl-1,2,4-thiadiazol-2-ium-5-amine
SGTC_1196	-0.00654882	0.00475952	0.00144046	0.0123956	0.705847	0.786861	0.936927	0.458542	1588-0294	-	-	184.00	μM		unique	355.413	C18H22FN7	N-[(Z)-(3-fluorophenyl)methylideneamino]-4,6-dipyrrolidin-1-yl-1,3,5-triazin-2-amine
SGTC_1197	0.0311952	0.0202003	0.0428385	0.026255	0.0473553	0.211934	0.00553708	0.0987652	1601-0112	-	-	267.00	μM		unique	299.281	C15H13N3O4	2-hydroxy-N-[(E)-1-(3-nitrophenyl)ethylideneamino]benzamide
SGTC_1198	0.0281377	0.0148252	0.0239327	0.0076354	0.0757407	0.36997	0.134972	0.657539	1612-1005	-	-	86.70	μM		unique	410.425	C24H18N4O3	N-[(Z)-[3-(1H-benzimidazol-2-yl)chromen-2-ylidene]amino]-3-methoxybenzamide
SGTC_1199	-0.0113788	0.0333309	0.050328	0.0185608	0.498828	0.0335023	0.0010221	0.254457	1638-0010	-	-	4.46	uM	endomembrane recycling	major	344.449	C23H24N2O	1-carbazol-9-yl-3-(2-phenylethylamino)propan-2-ol
SGTC_12	0.0244708	-0.0452631	-0.0768172	-0.0771608	0.125615	0.00328558	3.16732e-07	2.79153e-07	0849-0099	-	-	9.27	μM	217	minor	246.219	C12H10N2O4	methyl 3-[(E)-2-nitroethenyl]-1H-indole-7-carboxylate
SGTC_120	0.058824	0.0229563	0.0122494	0.0164213	0.000108812	0.152531	0.464253	0.31711	rhodamine 6G	Rhodamine 6G is a noncompetitive inhibitor of F0F1-ATPase	-	52.26	μM	mitochondrial processes	major	443.557	C28H31N2O3+	[9-(2-ethoxycarbonylphenyl)-6-(ethylamino)-2,7-dimethylxanthen-3-ylidene]-ethylazanium
SGTC_1200	0.0106335	-0.00468131	-0.0192513	-0.0133417	0.529088	0.790559	0.236048	0.423041	1643-0193	-	-	18.40	μM		unique	347.753	C16H14ClN3O4	2-(4-chloro-2-methylphenoxy)-N-[(Z)-(3-nitrophenyl)methylideneamino]acetamide
SGTC_1201	-0.00590532	0.0421103	0.0444972	0.0396089	0.734997	0.00647785	0.00390952	0.0107065	1889-3372	-	-	45.90	μM	Golgi	major	282.337	C17H18N2O2	N-[(Z)-benzylideneamino]-2-(3,4-dimethylphenoxy)acetamide
SGTC_1202	-0.0265174	-0.00911485	0.0161157	-0.00297223	0.0954506	0.592976	0.327091	0.868232	1988-0068	-	-	29.60	μM	RNA processing & uracil transport	major	426.55	C28H30N2O2	1-(5-methyl-2,3-diphenylindol-1-yl)-3-morpholin-4-ylpropan-2-ol
SGTC_1203	0.00315809	-0.0322998	-0.036272	-0.045622	0.859733	0.0396215	0.0199734	0.00303455	3992-3522	-	-	103.00	μM	238	minor	429.389	C23H18F3NO4	8-[(dimethylamino)methyl]-7-hydroxy-3-naphthalen-2-yloxy-2-(trifluoromethyl)chromen-4-one
SGTC_1204	-0.0139279	-0.00544834	0.0159511	0.0100404	0.401305	0.755539	0.33208	0.553464	4049-0315	-	-	18.30	μM		unique	362.241	C16H12BrNO2S	4-bromo-N-naphthalen-1-ylbenzenesulfonamide
SGTC_1205	-0.00613302	0.0133591	0.0306352	0.0213889	0.724578	0.422086	0.0517358	0.184559	4161-2785	-	-	76.00	μM		unique	224.301	C15H16N2	3,6-dimethyl-4-phenyl-4,5-dihydro-2H-indazole
SGTC_1206	0.0141933	-0.0224091	-0.0360951	-0.018395	0.391788	0.163186	0.020621	0.258706	3978-0017	-	-	132.00	μM	ERG2	major	469.331	C22H21BrN4O3	4-[4-(6-bromo-4-phenylquinazolin-2-yl)piperazin-1-yl]-4-oxobutanoic acid
SGTC_1207	-0.0253394	0.0016231	-0.00637675	-0.00742647	0.111918	0.92879	0.713595	0.666603	2099-0101	-	-	141.00	μM	141	minor	378.177	C15H12BrN3O4	2-(2-bromophenoxy)-N-[(Z)-(3-nitrophenyl)methylideneamino]acetamide
SGTC_1208	0.00235978	-0.0382837	-0.0419192	-0.0311594	0.895764	0.0137543	0.00670198	0.0476255	2323-2347	-	-	50.30	μM	141	minor	346.406	C19H14N4OS	3-naphthalen-2-yl-N-[(Z)-thiophen-2-ylmethylideneamino]-1H-pyrazole-5-carboxamide
SGTC_1209	-0.00542041	-0.0725793	-0.0753298	-0.0858296	0.756802	1.43652e-06	5.43813e-07	9.56889e-09	2323-2347	-	-	50.30	μM		unique	346.406	C19H14N4OS	3-naphthalen-2-yl-N-[(Z)-thiophen-2-ylmethylideneamino]-1H-pyrazole-5-carboxamide
SGTC_121	-0.0185724	0.0211194	0.0201087	0.0338735	0.253874	0.190579	0.2142	0.0304687	0557-0495	-	-	61.34	μM	calcium & mitochondrial duress	major	436.482	C27H22N3O3+	N-[4-[2-(3-benzamidopyridin-1-ium-1-yl)acetyl]phenyl]benzamide
SGTC_1210	-0.0122273	0.00494448	0.00377161	-0.00573341	0.465064	0.778427	0.831873	0.742616	3013-0140	-	-	750.00	nM	141	minor	275.286	C11H9N5O2S	1,6-dimethyl-3-thiophen-2-ylpyrimido[5,4-e][1,2,4]triazine-5,7-dione
SGTC_1211	0.00224381	-0.0939439	-0.091299	-0.107097	0.90097	2.93598e-10	9.46537e-10	5.25553e-13	1056-0033	-	-	32.30	μM	141	minor	324.291	C16H12N4O4	N'-[(3-nitro-6-oxocyclohexa-2,4-dien-1-ylidene)methyl]-1H-indole-7-carbohydrazide
SGTC_1212	0.0105245	-0.0669413	-0.0838815	-0.0753822	0.533311	9.41484e-06	2.10741e-08	5.33665e-07	0520-0165	-	-	585.00	μM	252	minor	299.164	C12H15BrN2O2	tert-butyl N-[(Z)-(4-bromophenyl)methylideneamino]carbamate
SGTC_1213	-0.0116103	-0.00530706	0.00270914	-0.00119026	0.48929	0.761939	0.88004	0.948029	1315-0166	-	-	115.00	μM	252	minor	266.295	C16H14N2O2	N-[2-(3-methylphenyl)-1,3-benzoxazol-5-yl]acetamide
SGTC_1214	0.00204972	0.00776562	0.00355027	0.00975409	0.909692	0.651564	0.841939	0.5655	0358-0031	-	-	63.70	μM	252	minor	254.31	C13H10N4S	4-amino-3-methyl-1-phenylthieno[2,3-c]pyrazole-5-carbonitrile
SGTC_1215	-0.0129489	-0.0269926	-0.0359507	-0.0468923	0.437423	0.0890786	0.0211637	0.00227967	3852-0577	-	-	11.20	μM	52	minor	429.188	C17H12BrF3N2O3	[3-(4-bromophenyl)-5-hydroxy-5-(trifluoromethyl)-4H-pyrazol-1-yl]-(2-hydroxyphenyl)methanone
SGTC_1216	-0.0163848	-0.0193689	-0.0148459	-0.0405446	0.318205	0.232696	0.368943	0.00885559	1165-0504	-	-	9.65	uM	76	minor	338.22	C14H12BrNO2S	(E)-N-(4-bromophenyl)-2-phenylethenesulfonamide
SGTC_1217	0.00809672	-0.0170413	-0.019925	-0.0247971	0.636979	0.297916	0.218661	0.120331	1183-1422	-	-	255.00	μM		unique	314.293	C16H14N2O5	2-(1,3-benzodioxol-5-yl)-5-(4-nitrophenyl)-1,3-oxazolidine
SGTC_1218	-0.0126491	0.0088087	0.000617061	0.0173409	0.448815	0.605925	0.973258	0.288915	1348-1416	-	-	30.70	μM	SWF1 & branched chain AA biosynthesis	major	342.354	C19H14N6O	N-[(2-oxoindol-3-yl)amino]-N'-pyridin-2-ylpyridine-2-carboximidamide
SGTC_1219	0.022054	-0.0523398	-0.0545931	-0.0774109	0.170415	0.000615738	0.000344341	2.54536e-07	1469-0211	-	-	33.10	μM	1	minor	341.361	C18H19N3O4	4-tert-butyl-N'-[(3-nitro-4-oxocyclohexa-2,5-dien-1-ylidene)methyl]benzohydrazide
SGTC_122	0.0359742	-0.0864522	-0.0918901	-0.0914795	0.021089	7.43469e-09	7.33859e-10	8.78437e-10	0236-0016	-	-	402.40	μM	RNA processing & uracil transport	major	361.459	C18H23N3O3S	[1-(6-hexyl-2,7-dioxochromen-3-ylidene)ethylamino]thiourea
SGTC_1220	-0.00610451	0.0236253	0.0183365	0.0182755	0.725856	0.140127	0.260322	0.262021	1838-0075	-	-	193.00	μM		unique	379.205	C16H15BrN2O4	5-bromo-N-[(Z)-(3,4-dimethoxyphenyl)methylideneamino]-2-hydroxybenzamide
SGTC_1221	0.00701377	0.0215574	0.0257435	0.0193675	0.685008	0.180903	0.105956	0.232731	2958-7315	-	-	257.00	μM		unique	285.341	C16H19N3O2	6-(4-cyclohexylanilino)-1H-pyrimidine-2,4-dione
SGTC_1222	0.000877405	-0.0145654	-0.00652698	-0.0118821	0.961839	0.378662	0.706829	0.47855	0366-0074	-	-	1.18	uM	TSC3-RPN4	major	245.231	C13H11NO4	ethyl 4-(2,5-dioxopyrrol-1-yl)benzoate
SGTC_1223	-0.00835618	0.0381387	0.0448974	0.0441674	0.625612	0.0141386	0.00356104	0.00417349	0764-0573	-	-	147.00	μM	239	minor	350.391	C20H20N3O3+	2-[4-[2-(4-methoxyphenyl)-2-oxoethyl]-1,2,4-triazol-4-ium-1-yl]-1-(4-methylphenyl)ethanone
SGTC_1224	0.025791	0.00704017	-0.00616633	0.00121021	0.105272	0.683833	0.723086	0.947145	0823-0416	-	-	294.00	μM	303	minor	249.312	C10H7N3OS2	[4-(5-methylsulfanyl-1,3,4-oxadiazol-2-yl)phenyl] thiocyanate
SGTC_1225	-0.00248394	-0.0276958	-0.029919	-0.049549	0.890178	0.0805615	0.0578188	0.0012244	1216-0074	-	-	20.60	μM	92	minor	224.339	C14H24O2	1-pentylbicyclo[2.2.2]octane-4-carboxylic acid
SGTC_1226	0.003549	0.00754506	-0.00882951	0.00576044	0.841997	0.661326	0.605019	0.741393	3909-7979	-	-	35.40	μM	89	minor	366.523	C21H26N4S	N-(1-benzylpiperidin-4-yl)-2,5,6-trimethylthieno[2,3-d]pyrimidin-4-amine
SGTC_1227	-0.0284757	-0.0219163	-0.0319453	-0.0248591	0.0718824	0.173277	0.0419798	0.119344	3909-8010	-	-	46.60	μM	157	minor	249.375	C13H19N3S	N-butyl-2,5,6-trimethylthieno[2,3-d]pyrimidin-4-amine
SGTC_1228	-0.0522719	0.0222286	0.0503833	0.0435894	0.000626401	0.166832	0.00100078	0.00472408	0124-0032	-	-	52.50	μM		unique	241.227	C15H5N4
SGTC_1229	-0.0186147	-0.0292499	-0.0357389	-0.0293773	0.252674	0.0640313	0.021982	0.0628095	0139-0193	-	-	12.20	μM	RSC complex & mRNA processing	major	280.366	C6H3Cl5N2	2,3,5-trichloro-6-(dichloromethyl)pyridin-4-amine
SGTC_123	0.00375231	0.030209	0.0522372	0.0725474	0.832765	0.0553131	0.000632777	1.45631e-06	0083-0120	-	-	66.68	μM		unique	485.662	C34H35N3+2	(4Z)-1-ethyl-4-[(2E,4E)-5-(1-ethylpyridin-1-ium-4-yl)-3-(1-ethylquinolin-1-ium-4-yl)penta-2,4-dienylidene]quinoline
SGTC_1230	-0.000258807	0.0138314	0.035033	0.0308597	0.98887	0.404788	0.0249094	0.0499434	0170-0365	-	-	3.77	uM	endomembrane recycling	major	317.509	C21H35NO	N-[(2-octoxyphenyl)methyl]cyclohexanamine
SGTC_1231	-0.0170715	0.049917	0.0501222	0.0606811	0.297003	0.00112058	0.00106633	6.37771e-05	0242-0792	-	-	125.00	μM	303	minor	302.365	C18H22O4	1,4-bis(phenylmethoxy)butane-2,3-diol
SGTC_1232	0.0011763	0.0227799	0.0208589	0.0129914	0.948643	0.155871	0.196427	0.435821	0279-0259	-	-	161.00	μM	113	minor	298.272	C11H10N2O6S	2-methoxyethyl 6-nitro-2-sulfanylidene-1,3-benzoxazole-3-carboxylate
SGTC_1233	0.00420899	-0.0192191	-0.0118119	-0.0191406	0.811944	0.236571	0.481306	0.238621	0325-0408	-	-	14.20	μM	128	minor	211.262	C13H13N3	4-[(4-methylphenyl)diazenyl]aniline
SGTC_1234	0.0175287	-0.0152495	-0.0140627	-0.0173946	0.283371	0.355222	0.39646	0.287326	0326-0494	-	-	15.50	μM		unique	268.334	C15H12N2OS	N-(4-naphthalen-1-yl-1,3-thiazol-2-yl)acetamide
SGTC_1235	-0.0158684	-0.0107287	-0.0242319	-0.0144954	0.334767	0.524914	0.129591	0.381119	benzylparaben	-	-	21.50	μM		unique	228.243	C14H12O3	benzyl 4-hydroxybenzoate
SGTC_1236	-0.00288957	0.00344338	0.00493822	0.00147691	0.871891	0.846797	0.778714	0.935307	0330-0013	-	-	258.00	μM		unique	262.347	C15H22N2O2	1-ethyl-4-hydroxy-4,6,6-trimethyl-3-phenyl-1,3-diazinan-2-one
SGTC_1237	-0.0101727	0.0463954	0.0597443	0.0452953	0.547918	0.00255181	8.35965e-05	0.00326239	0330-0133	-	-	46.10	μM	ergosterol biosynthesis	major	308.548	C10H8Cl3N3O2
SGTC_1238	-0.0255614	0.0125857	0.0342821	0.0342977	0.108609	0.45124	0.0283867	0.0283106	0333-0287	-	-	48.80	μM	Golgi	major	184.646	C7H5ClN2S	6-chloro-1,3-benzothiazol-2-amine
SGTC_1239	-0.0260837	-0.0117508	-0.000637207	-0.00126133	0.101124	0.483724	0.972374	0.944886	0337-0584	-	-	35.40	μM	unfolded protein response	major	318.078	C10H8BrNO6	dimethyl 2-bromo-5-nitrobenzene-1,4-dicarboxylate
SGTC_124	0.0132623	0.0784968	0.10078	0.107911	0.425737	1.7042e-07	1.22452e-11	3.4692e-13	0136-0217	-	-	7.12	uM	mitochondrial stress	major	476.223	C20H11Cl2N3O7	[4-chloro-2-[(2-chloro-4-nitrophenyl)carbamoyl]phenyl] 4-nitrobenzoate
SGTC_1240	-0.00364195	0.0735788	0.0458575	0.0788145	0.837759	1.01342e-06	0.00287924	1.50787e-07	0356-0016	-	-	42.10	μM	mitochondrial response to ROS	major	584.743	C33H48N2O7+2	(2-ethoxy-2-oxoethyl)-[2-[7-[2-[(2-ethoxy-2-oxoethyl)-diethylazaniumyl]ethoxy]-9-oxofluoren-2-yl]oxyethyl]-diethylazanium
SGTC_1241	-0.0210008	-0.0360465	-0.0250032	-0.0178516	0.193195	0.0208024	0.117072	0.273997	0364-0022	-	-	50.80	μM	ERG2	major	279.398	C15H21NO2S	N-(3-bicyclo[2.2.1]heptanylmethyl)-4-methylbenzenesulfonamide
SGTC_1242	-0.00298047	0.0409892	0.0474198	0.023095	0.867776	0.00809973	0.00202006	0.149854	0402-0103	-	-	60.10	μM	283	minor	191.269	C12H17NO	3-(dimethylamino)-1-(4-methylphenyl)propan-1-one
SGTC_1243	0.00309244	-0.00739069	-0.00797954	0.00398739	0.862727	0.668188	0.642128	0.822018	0416-0003	-	-	5.65	uM	PDR1	major	286.796	C18H19ClO	4-[1-(4-chlorophenyl)cyclohexyl]phenol
SGTC_1244	-0.0049152	-0.0518095	-0.0405128	-0.0469869	0.779769	0.00070359	0.00891181	0.002231	0416-0015	-	-	52.50	μM	ERG2	major	254.324	C17H18O2	4-[1-(4-hydroxyphenyl)cyclopentyl]phenol
SGTC_1245	-0.0296477	-0.0153765	-0.0155496	-0.00587783	0.0602761	0.350967	0.345216	0.736075	0418-0076	-	-	17.20	μM	ERG2	major	417.363	C20H21BrN2OS	6-[[[4-(1-adamantyl)-1,3-thiazol-2-yl]amino]methylidene]-4-bromocyclohexa-2,4-dien-1-one
SGTC_1246	0.0235839	0.0225285	0.0380659	0.00682477	0.140872	0.160801	0.0143341	0.693475	0422-0085	-	-	105.00	μM		unique	161.157	C9H7NO2	1-hydroxyquinolin-2-one
SGTC_1247	0.00807683	0.055955	0.0527772	0.0571033	0.637848	0.000239685	0.000551087	0.000175395	0448-0043	-	-	5.84	uM	ERG2	major	370.38	C20H31Cl2N2+	5,6-dichloro-1-decyl-3-ethyl-2-methylbenzimidazol-1-ium
SGTC_1248	0.00143401	-0.00921798	-0.00109821	-0.0161871	0.937212	0.588319	0.952095	0.324491	0469-0687	-	-	58.60	μM	209	minor	284.224	C14H8N2O5	3-(4-nitrobenzoyl)-1,3-benzoxazol-2-one
SGTC_1249	0.0183416	0.00129298	0.000283212	0.010976	0.26018	0.943486	0.987806	0.514831	0481-0015	-	-	10.20	μM	283	minor	325.789	C19H16ClNO2	2-chloro-3-[(N-ethylanilino)methyl]naphthalene-1,4-dione
SGTC_125	-0.0275868	0.0410608	0.0447895	0.0438155	0.0818716	0.00799067	0.00364983	0.00450577	0133-0007	-	-	11.75	μM	DNA intercalators	major	360.401	C20H24O6
SGTC_1250	-0.0136403	0.00388773	0.0114955	0.000782919	0.411731	0.826578	0.493874	0.965978	0485-0349	-	-	40.20	μM	28	minor	334.251	C17H20BrNO	6-[(2-adamantylamino)methylidene]-4-bromocyclohexa-2,4-dien-1-one
SGTC_1251	0.00690014	0.00647119	-0.0163318	0.00393453	0.690087	0.709339	0.31989	0.824432	0490-5699	-	-	265.00	μM	140	minor	301.556	C12H7Cl3N2O	2-chloro-N-(2,4-dichlorophenyl)pyridine-3-carboxamide
SGTC_1252	-0.0037054	0.0475691	0.0518461	0.061452	0.834881	0.00195163	0.000697186	5.0888e-05	0493-0875	-	-	34.80	μM		unique	501.375	C26H21BrN4O2	N-[4-[6-(4-acetamidophenyl)-2-(4-bromophenyl)pyrimidin-4-yl]phenyl]acetamide
SGTC_1253	0.0088916	0.0422349	0.058365	0.0427361	0.602332	0.00627868	0.000123604	0.00565703	0550-0034	-	-	176.00	μM	58	minor	296.364	C18H20N2O2	ethyl (Z)-3-(2-amino-4-methylanilino)-3-phenylprop-2-enoate
SGTC_1254	0.00840924	0.00182635	0.00664913	0.00673337	0.6233	0.919731	0.701343	0.697563	0550-0035	-	-	264.00	μM		unique	252.334	C15H12N2S	3-(1-phenylethenyl)-1H-benzimidazole-2-thione
SGTC_1255	-0.0119244	0.0160055	-0.00305423	0.00783331	0.476882	0.330318	0.86444	0.648574	0566-0045	-	-	221.00	μM	excess fatty acid	major	304.728	C15H13ClN2O3	methyl 4-[(3-chlorophenyl)carbamoylamino]benzoate
SGTC_1256	-0.0157765	0.0215277	0.0154483	0.0226438	0.337761	0.181544	0.348574	0.158524	0570-0116	-	-	285.00	μM		unique	280.363	C15H24N2O3	1-methyl-4-[(3,4,5-trimethoxyphenyl)methyl]piperazine
SGTC_1257	-0.0183088	0.00423458	0.0208158	-0.00369221	0.261091	0.810773	0.197417	0.835484	0669-0121	-	-	16.00	μM	305	minor	325.36	C22H15NO2	4-[[4-(2-phenylethynyl)phenyl]methylideneamino]benzoic acid
SGTC_1258	0.0257255	-0.00283679	-0.0176865	-0.00135164	0.106215	0.874275	0.278767	0.940874	0671-0043	-	-	57.10	μM		unique	296.773	C13H13ClN2O2S	2-amino-4-chloro-N-(2-methylphenyl)benzenesulfonamide
SGTC_1259	-0.0263566	0.0589643	0.0601262	0.0695415	0.0973848	0.000104398	7.49005e-05	4.03005e-06	0671-0132	-	-	43.00	μM		unique	371.206	C13H11BrN2O4S
SGTC_126	-0.0219279	0.0229723	0.0286559	0.0212058	0.173085	0.152225	0.0700213	0.188652	0417-1624	-	-	672.48	μM	DNA intercalators	major	270.366	C18H22O2	3-(4-methylphenyl)adamantane-1-carboxylic acid
SGTC_1260	-0.0168245	0.0493209	0.0497018	0.0284354	0.304521	0.00129316	0.0011803	0.0723138	0700-1617	-	-	7.75	uM	calcium & mitochondrial duress	major	235.236	C12H13NO4	1-(4-nitrophenyl)cyclopentane-1-carboxylic acid
SGTC_1261	0.0305597	-0.0630289	-0.086765	-0.0810144	0.0523502	3.17972e-05	6.50859e-09	6.51406e-08	0712-0010	-	-	12.70	μM	RNA processing & uracil transport	major	292.338	C16H16N6	3-(3,5-dimethylpyrazol-1-yl)-5-ethyl-[1,2,4]triazino[5,6-b]indole
SGTC_1262	0.0034626	-0.0435273	-0.0454176	-0.0482341	0.845933	0.00478697	0.00317531	0.00167214	0737-0114	-	-	49.60	μM	305	minor	332.348	C18H20O6	ethyl 5-[2-(2,4-dihydroxy-5-propylphenyl)-2-oxoethyl]furan-2-carboxylate
SGTC_1263	0.0246971	-0.014317	-0.0440498	-0.0373325	0.121929	0.387404	0.00428072	0.0164428	0774-1208	-	-	64.80	μM	150	minor	304.343	C19H16N2O2	2-[3-(1H-indol-3-yl)propyl]isoindole-1,3-dione
SGTC_1264	-0.00178255	0.0101555	0.0170552	0.0358385	0.921689	0.548638	0.297493	0.0215941	0783-0040	-	-	158.00	μM	297	minor	339.208	C13H11BrN2O2S	N'-(4-bromophenyl)sulfonylbenzenecarboximidamide
SGTC_1265	-0.00266861	-0.0187143	0.00419707	-0.010998	0.881848	0.249973	0.812484	0.513928	0819-1001	-	-	68.80	μM		unique	351.53	C10H5Cl3N4O4	(2E)-5-nitro-2-(2,3,3-trichloro-1-nitroprop-2-enylidene)-1,3-dihydrobenzimidazole
SGTC_1266	-0.0102444	-0.017455	-0.0179583	-0.0183646	0.544916	0.28554	0.270946	0.259544	0828-0227	-	-	32.90	μM		unique	212.201	C13H8O3	2-(furan-3-yl)chromen-4-one
SGTC_1267	-0.0162019	0.0108919	0.0356055	0.0333949	0.324013	0.518257	0.0225109	0.0330269	0828-0272	-	-	9.49	uM	95	minor	278.302	C18H14O3	6-methyl-3-(4-methylbenzoyl)chromen-4-one
SGTC_1268	-0.0242359	-0.00575215	0.00925069	0.00175606	0.129524	0.741771	0.586921	0.922859	0828-0275	-	-	2.46	uM	95	minor	284.694	C16H9ClO3	3-(4-chlorobenzoyl)chromen-4-one
SGTC_1269	0.00603658	-0.0436349	-0.058507	-0.0530129	0.728909	0.0046786	0.000118766	0.000518894	0831-0796	-	-	3.05	uM	60S ribosome export	major	268.698	C15H9ClN2O	3-chloro-11H-isoindolo[2,1-a]quinazolin-5-one
SGTC_127	-0.00328339	0.0708213	0.0744998	0.0978593	0.854046	2.6301e-06	7.33808e-07	4.9e-11	0180-0333	-	-	59.13	μM	mitochondrial response to ROS	major	324.159	C15H11Cl2NO3	[2-[(3,4-dichlorophenyl)carbamoyl]phenyl] acetate
SGTC_1270	0.0169495	-0.0306713	-0.0528539	-0.0543908	0.300705	0.0514447	0.000540406	0.00036314	0831-1170	-	-	17.30	μM	229	minor	380.235	C20H14BrNO2	6-[(2-benzoyl-4-bromoanilino)methylidene]cyclohexa-2,4-dien-1-one
SGTC_1271	-0.0288697	0.0502128	0.0442547	0.0358001	0.0677961	0.00104317	0.00409565	0.0217432	0832-2808	-	-	169.00	μM	157	minor	257.371	C17H23NO	5-(1-adamantyl)-2-methoxyaniline
SGTC_1272	-0.00652057	-0.00117798	0.0111009	0.0150512	0.707118	0.948571	0.509744	0.361925	0839-0021	-	-	27.00	μM	301	minor	210.228	C14H10O2	2-methoxyphenalen-1-one
SGTC_1273	-0.000335753	0.00895113	-0.00159288	0.0206852	0.985528	0.599778	0.930135	0.200436	0849-0096	-	-	14.10	μM	RPP1 & pyrimidine depletion	major	216.236	C12H12N2O2	1-methyl-3-[(E)-2-nitroprop-1-enyl]indole
SGTC_1274	-0.018494	0.0287273	0.065596	0.0420338	0.255975	0.0692508	1.4422e-05	0.00654553	0865-0114	-	-	173.00	μM		unique	255.068	C9H7BrN2O2	1-(4-bromophenyl)imidazolidine-2,4-dione
SGTC_1275	-0.00629339	0.0562701	0.0537983	0.0547974	0.717358	0.00022012	0.000423799	0.000326283	0867-0008	-	-	21.10	μM	267	minor	282.36	C16H14N2OS	8-methoxy-4-phenyl-1,3-dihydro-1,5-benzodiazepine-2-thione
SGTC_1276	-0.0305599	0.0114418	0.0320015	-0.00277921	0.0523486	0.496021	0.0415985	0.876869	0871-0068	-	-	94.20	μM	117	minor	261.32	C14H19N3O2	6-octylpyrrolo[3,4-b]pyrazine-5,7-dione
SGTC_1277	-0.0289134	-0.0242409	-0.00428112	-0.00991428	0.0673528	0.129441	0.808665	0.558745	0873-0036	-	-	22.00	μM	PDR1	major	411.501	C21H29N7O2	5-[(Z)-N-[[4,6-di(piperidin-1-yl)-1,3,5-triazin-2-yl]amino]-C-methylcarbonimidoyl]benzene-1,3-diol
SGTC_1278	0.000358726	0.0220869	0.0458952	0.0567266	0.984526	0.169735	0.00285506	0.000194444	0874-0585	-	-	172.00	μM		unique	234.36	C13H18N2S	1-cyclohexyl-3-phenylthiourea
SGTC_1279	-0.0198315	0.0210598	0.0299574	0.0183297	0.220982	0.191867	0.0574761	0.260511	0874-0590	-	-	65.20	μM	18	minor	410.261	C21H16BrNO3
SGTC_128	-0.0106008	-0.0688089	-0.080183	-0.0734654	0.530215	5.14746e-06	8.99881e-08	1.05741e-06	0906-2981	-	-	13.37	μM		unique	296.344	C16H12N2O2S	N'-[(2-oxonaphthalen-1-ylidene)methyl]thiophene-2-carbohydrazide
SGTC_1280	-0.00314391	-0.0189256	-0.0126511	-0.0236423	0.860382	0.244298	0.448736	0.139821	0880-0253	-	-	10.10	μM		unique	410.445	C25H20N3O3+	N'-[(2-oxonaphthalen-1-ylidene)methyl]-1-phenacylpyridin-1-ium-3-carbohydrazide
SGTC_1281	-0.00980605	-0.00468966	0.0110116	0.0149323	0.563349	0.790067	0.513424	0.366034	0884-0031	-	-	11.80	μM	fatty acid desaturase (OLE1)	major	366.498	C26H26N2	1-(9H-fluoren-9-yl)-4-[(E)-3-phenylprop-2-enyl]piperazine
SGTC_1282	0.0139647	-0.0433989	-0.0514164	-0.0558425	0.400029	0.00492411	0.000777091	0.000247437	0886-0010	-	-	32.40	μM	endomembrane recycling	major	445.425	C25H30Cl2N2O	1-(3,6-dichlorocarbazol-9-yl)-3-(5,8,8-trimethyl-3-azabicyclo[3.2.1]octan-3-yl)propan-2-ol
SGTC_1283	0.00929777	-0.10079	-0.126314	-0.0943335	0.584951	1.21856e-11	0	2.47485e-10	0922-0125	-	-	16.40	μM		unique	425.951	C24H28ClN3O2	2-[6-[4-(3-chlorophenyl)piperazin-1-yl]hexyl]isoindole-1,3-dione
SGTC_1284	0.00527754	-0.000181237	-0.00358547	-0.0163524	0.763301	0.992211	0.840342	0.31929	0929-0043	-	-	16.00	μM	3	minor	223.224	C10H6FNO2S	(5E)-5-[(4-fluorophenyl)methylidene]-1,3-thiazolidine-2,4-dione
SGTC_1285	0.0167204	0.000493111	0.0293802	0.00303865	0.307777	0.978687	0.0628109	0.865153	0929-0069	-	-	65.50	μM		unique	379.025	C10H5Br2NO3S	(5E)-5-[(3,5-dibromo-2-hydroxyphenyl)methylidene]-1,3-thiazolidine-2,4-dione
SGTC_1286	0.0110194	0.0134068	0.0258094	0.0319454	0.513109	0.420369	0.105046	0.0420013	0929-0070	-	-	131.00	μM	71	minor	251.258	C11H9NO4S	(5E)-5-[(2-hydroxy-3-methoxyphenyl)methylidene]-1,3-thiazolidine-2,4-dione
SGTC_1287	-0.0404011	0.0203104	0.0580887	0.0502413	0.00912033	0.209334	0.000133756	0.00103727	0971-0001	-	-	34.60	μM	sphingolipid biosynthesis & PDR1	major	352.425	C25H20O2	1-(3-methylphenyl)-4-phenyl-2-(2-phenylethynyl)but-3-yne-1,2-diol
SGTC_1288	-0.0176711	-0.0380627	-1.56582e-05	-0.0184746	0.279269	0.0143535	0.999318	0.256559	0973-0013	-	-	65.50	μM	180	minor	302.348	C15H14N2O3S	N-(4-nitrophenyl)-4,5,6,7-tetrahydro-1-benzothiophene-3-carboxamide
SGTC_1289	-0.00663748	0.0173418	0.0285926	0.0418987	0.701898	0.288944	0.0706827	0.00673652	0976-0073	-	-	69.10	μM	152	minor	253.296	C16H15NO2	N-[2-(4-methylphenyl)-2-oxoethyl]benzamide
SGTC_129	-0.0405153	0.00603574	0.0171708	0.0250237	0.00891488	0.728976	0.294065	0.116792	0088-0017	-	-	176.64	μM	31	minor	278.343	C16H22O4	4-(4-hexoxyphenyl)-4-oxobutanoic acid
SGTC_1290	-0.0248777	0.0137703	0.0292807	0.0386764	0.119091	0.407053	0.0637642	0.0127718	0986-0249	-	-	10.20	μM	DNA intercalators	major	300.354	C20H16N2O	N-(2-methoxyphenyl)acridin-9-amine
SGTC_1291	0.0188539	-0.0146393	-0.0203376	-0.0119671	0.246264	0.376134	0.208687	0.475257	0993-0025	-	-	5.79	uM	267	minor	254.281	C16H14O3	2-hydroxy-7-propoxyfluoren-9-one
SGTC_1292	-0.00085741	0.00265072	0.0120935	0.00686937	0.962723	0.882666	0.470307	0.691491	0kpi-0043	-	-	232.00	μM	174	minor	315.364	C18H21NO4	2-[3-(4-nitrophenyl)-1-adamantyl]acetic acid
SGTC_1293	-0.00214969	-0.0102128	-0.019434	-0.0267884	0.905231	0.546286	0.231073	0.0917181	1000-1278	-	-	195.00	μM	153	minor	342.187	C17H12BrNO2	3-acetyl-6-bromo-4-phenyl-1H-quinolin-2-one
SGTC_1294	-0.0271285	0.0163926	0.0243872	0.0163493	0.087411	0.318013	0.127036	0.31939	1000-1494	-	-	117.00	μM	87	minor	281.266	C15H11N3O3	(1-methylbenzimidazol-2-yl)-(2-nitrophenyl)methanone
SGTC_1295	0.0189962	-0.0734116	-0.0595996	-0.059023	0.242477	1.07753e-06	8.72852e-05	0.000102859	1013-0063	-	-	9.78	uM		unique	294.229	C14H9F3N2O2	6-oxo-3-[[3-(trifluoromethyl)phenyl]hydrazinylidene]cyclohexa-1,4-diene-1-carbaldehyde
SGTC_1296	0.00361918	-0.0345399	-0.0291109	-0.0365477	0.838816	0.0271658	0.0654172	0.019011	1068-0102	-	-	11.90	μM		unique	310.175	C15H13Cl2NO2	N-(3,4-dichlorophenyl)-3-phenoxypropanamide
SGTC_1297	-0.0024064	-0.0150321	0.00595963	0.00491882	0.893667	0.362631	0.732419	0.779625	1068-0111	-	-	14.10	μM	171	minor	312.214	C14H11Cl2NOS	N-(3,4-dichlorophenyl)-2-phenylsulfanylacetamide
SGTC_1298	0.00367118	0.00292592	0.0114987	0.0214151	0.836447	0.870254	0.493795	0.184039	1079-1278	-	-	263.00	μM	DNA damage response	major	304.258	C13H12N4O5	4-(5,7-dinitroquinolin-8-yl)morpholine
SGTC_1299	-0.0245652	-0.0166185	0.0057806	-0.00953492	0.124067	0.310878	0.740489	0.574795	1079-1439	-	-	3.74	uM	TSC3-RPN4	major	345.522	C12H3Cl3N2O4	1,2,4-trichloro-8-nitrophenoxazin-3-one
SGTC_13	-0.022455	0.0578536	0.0631057	0.0665061	0.162265	0.000142567	3.10675e-05	1.08179e-05	0199-0087	-	-	65.00	μM	ERG2	major	354.229	C20H13Cl2NO	[5-chloro-2-[(4-chlorophenyl)methylideneamino]phenyl]-phenylmethanone
SGTC_130	0.0199032	-0.0198468	-0.0317414	-0.0287282	0.219255	0.220652	0.0434109	0.0692719	0136-0219	-	-	337.66	μM	171	minor	296.149	C14H11Cl2NO2	2-(4-chlorophenoxy)-N-(2-chlorophenyl)acetamide
SGTC_1300	0.00449105	0.0147321	0.0450516	0.0420148	0.799094	0.372871	0.00344251	0.00657128	1094-0077	-	-	113.00	μM	55	minor	418.241	C18H16BrN3O4	N-[(E)-(5-bromo-1-methyl-2-oxoindol-3-ylidene)amino]-3,4-dimethoxybenzamide
SGTC_1301	-0.00878352	-0.0220282	-0.0276772	-0.00634698	0.607014	0.17095	0.0807781	0.714934	naphtanilide LB	An a1-adrenergic receptor antagonist or alpha blocker.	-	4.81	uM	heme requiring	major	336.772	C19H13ClN2O2	N-(4-chlorophenyl)-2-hydroxy-9H-carbazole-3-carboxamide
SGTC_1302	-0.0120879	-0.00539017	-0.00213761	0.00379816	0.470478	0.758178	0.905765	0.830665	1159-0335	-	-	255.00	μM	165	minor	314.359	C16H14N2O3S	5-(2-methoxyanilino)-3-phenyl-1,3-thiazolidine-2,4-dione
SGTC_1303	-0.00692304	0.0523616	0.0600012	0.0448647	0.689061	0.00061236	7.76458e-05	0.00358659	1160-0052	-	-	261.00	μM		unique	281.266	C15H11N3O3	3-(4-methylanilino)-6-nitroisoindol-1-one
SGTC_1304	-0.043306	-0.0403399	-0.0219065	-0.0186033	0.00501729	0.00922453	0.173483	0.252981	1165-0502	-	-	251.00	μM	207	minor	289.349	C15H15NO3S	(E)-N-(4-methoxyphenyl)-2-phenylethenesulfonamide
SGTC_1305	-0.0253285	0.00492599	-0.0060887	-0.0125049	0.112084	0.779276	0.726561	0.454343	1181-0477	-	-	144.00	μM		unique	282.337	C17H18N2O2	N-[(Z)-1-(2,4-dimethylphenyl)ethylideneamino]-2-hydroxybenzamide
SGTC_1306	-0.00759391	0.0361479	0.0467268	0.0389923	0.659162	0.0204255	0.00236719	0.0120102	1185-0270	-	-	9.02	uM	Golgi	major	288.386	C20H20N2	3-(4-phenylphenyl)-6,7,8,9-tetrahydro-5H-imidazo[1,2-a]azepine
SGTC_1307	-0.0472918	0.040697	0.0370364	0.0494894	0.00208045	0.00858962	0.0173696	0.00124201	1187-1599	-	-	12.20	μM	PDR1	major	296.403	C20H24O2	4-[1-(4-ethoxyphenyl)cyclohexyl]phenol
SGTC_1308	-0.00159974	0.0442245	0.0685107	0.0824544	0.929826	0.00412249	5.66366e-06	3.7146e-08	1187-1617	-	-	41.40	μM	fatty acid desaturase (OLE1)	major	315.45	C20H29NO2	2-(1-adamantyl)-2-[(4-methoxyphenyl)methylamino]ethanol
SGTC_1309	-0.0117098	-0.0231051	-0.0212572	-0.0365964	0.485342	0.149665	0.187463	0.0188301	pyrazolanthrone	1,9-Pyrazoloanthrone is derivative of anthrone used in biochemical studies to inhihibit mitogen-activated protein kinase c.	-	13.40	μM		unique	220.226	C14H8N2O
SGTC_131	-0.0101506	0.0278741	0.0439609	0.0338076	0.548888	0.0785405	0.00436752	0.0308121	0141-0277	-	-	33.85	μM		unique	419.496	C14H10Br2ClNO2	3-bromo-N-(3-bromo-4-methylphenyl)-5-chloro-2-hydroxybenzamide
SGTC_1310	0.0179118	-0.0784629	-0.0800486	-0.0997381	0.27227	1.72075e-07	9.44321e-08	2.00756e-11	1188-0297	-	-	994.00	nM	azole & statin	major	393.588	C23H25N2S2+	3-ethyl-2-[2-[(3-ethyl-1,3-benzothiazol-3-ium-2-yl)methylidene]butylidene]-1,3-benzothiazole
SGTC_1311	-0.0141143	0.00763542	-0.00254325	-0.0017363	0.394612	0.657327	0.887502	0.923738	1190-0148	-	-	100.00	μM	azole & statin	major	344.406	C22H20N2O2
SGTC_1312	0.00252719	-0.0646716	-0.0755962	-0.0786403	0.888226	1.92385e-05	4.93997e-07	1.60996e-07	1218-2183	-	-	165.00	μM	334	minor	299.281	C15H13N3O4	N-[4-[(5-nitro-6-oxocyclohexa-2,4-dien-1-ylidene)methylamino]phenyl]acetamide
SGTC_1313	0.00935668	0.0475397	0.0562721	0.0605789	0.582389	0.00196494	0.000220001	6.57023e-05	1220-0047	-	-	237.00	μM	92	minor	231.678	C13H10ClNO	(4-aminophenyl)-(4-chlorophenyl)methanone
SGTC_1314	-0.0142307	-0.0155734	-0.018809	-0.0362059	0.390466	0.344424	0.247421	0.0202126	1222-0010	-	-	41.10	μM		unique	251.321	C14H21NO3	6-octoxypyridine-3-carboxylic acid
SGTC_1315	0.0193403	0.00366426	-0.0051082	-0.00755301	0.233429	0.836742	0.770971	0.660978	1237-0019	-	-	3.69	uM	184	minor	246.263	C16H10N2O	8-methylindeno[1,2-b]quinoxalin-11-one
SGTC_1316	-0.0242024	0.0634653	0.0775208	0.085516	0.130088	2.78582e-05	2.44381e-07	1.08794e-08	1272-0050	-	-	65.90	μM	303	minor	251.283	C15H13N3O	(3Z)-1-benzyl-3-hydrazinylideneindol-2-one
SGTC_1317	0.0175946	0.0716359	0.0543235	0.0685369	0.281442	1.98817e-06	0.000369589	5.61501e-06	1273-0028	-	-	910.00	nM	azole & statin	major	347.558	C22H39N2O+	(1-hexadecylpyridin-4-ylidene)methyl-oxoazanium
SGTC_1318	0.0223121	0.051742	0.0614699	0.0714016	0.165137	0.000715563	5.06205e-05	2.15381e-06	1280-3875	-	-	124.00	μM		unique	316.348	C18H20O5
SGTC_1319	0.0102441	0.0833811	0.081559	0.0996612	0.544929	2.57346e-08	5.27398e-08	2.08256e-11	1306-0155	-	-	43.70	μM		unique	252.657	C10H9ClN4O2	N-(4-chlorophenyl)-5-methyl-4-nitro-1H-pyrazol-3-amine
SGTC_132	-0.000819027	-0.0673982	-0.0736199	-0.070545	0.964406	8.14777e-06	1.00161e-06	2.88743e-06	0417-1715	-	-	25.81	μM	RPP1 & pyrimidine depletion	major	409.299	C20H13BrN2OS	6-[[2-(1,3-benzothiazol-2-yl)anilino]methylidene]-4-bromocyclohexa-2,4-dien-1-one
SGTC_1320	0.00973408	-0.0706297	-0.070542	-0.0866029	0.566813	2.87639e-06	2.96249e-06	7.25034e-09	1313-0481	-	-	95.30	μM		unique	355.411	C18H17N3O3S	3-[(3-methoxy-4-oxocyclohexa-2,5-dien-1-ylidene)methylamino]-5,6,7,8-tetrahydro-[1]benzothiolo[2,3-d]pyrimidin-4-one
SGTC_1321	-0.00511459	0.00797947	0.0275256	0.0247454	0.770947	0.642535	0.0829343	0.121609	1326-2144	-	-	215.00	μM		unique	340.411	C18H28O6	5-(1,4-dioxaspiro[4.5]decan-3-yl)spiro[3a,5,6,6a-tetrahydrofuro[2,3-d][1,3]dioxole-2,1'-cyclohexane]-6-ol
SGTC_1322	0.0183733	0.00411604	-0.00859802	-0.0134711	0.259884	0.816365	0.615505	0.418511	1348-1070	-	-	12.00	μM	147	minor	402.308	C18H16BrN3OS	4-bromo-6-[[2-[(3,5-dimethyl-1H-pyrazol-4-yl)sulfanyl]anilino]methylidene]cyclohexa-2,4-dien-1-one
SGTC_1323	-0.00784126	0.00179354	0.0133474	0.0173969	0.648621	0.921292	0.423085	0.287845	1348-1351	-	-	11.20	μM		unique	336.305	C16H12N6O3	N-[(Z)-(5-nitrofuran-2-yl)methylideneamino]-N'-pyridin-2-ylpyridine-2-carboximidamide
SGTC_1324	-0.027707	-0.0251618	-0.00677174	-0.0341739	0.0804311	0.11462	0.695843	0.0289208	1418-0026	-	-	34.40	μM	192	minor	394.061	C15H10Br2N2O	7-bromo-5-(4-bromophenyl)-1,3-dihydro-1,4-benzodiazepin-2-one
SGTC_1325	0.000574211	0.0173885	0.0213645	0.0377061	0.975125	0.287507	0.185096	0.0153365	1431-0015	-	-	227.00	μM	Golgi	major	352.621	C12H8Cl3NO3S	4-chloro-N-(3,5-dichloro-4-hydroxyphenyl)benzenesulfonamide
SGTC_1326	0.016428	0.0666942	0.0728996	0.030111	0.316846	1.01884e-05	1.28512e-06	0.0561314	1431-2094	-	-	10.80	μM	tubulin folding & SWR complex	major	234.296	C16H14N2	4-methyl-N-phenylquinolin-2-amine
SGTC_1327	-0.00359856	0.028077	0.0317761	0.0249477	0.839733	0.0762193	0.0431451	0.117942	1436-0082	-	-	2.18	uM	215	minor	329.145	C16H9BrO3	3-(4-bromobenzoyl)chromen-4-one
SGTC_1328	-0.0203905	0.0446922	0.0557044	0.051478	0.207376	0.00372444	0.00025638	0.000764284	1441-0025	-	-	69.20	μM	137	minor	287.271	C14H13N3O4	1-(4-nitrophenyl)-3-phenylmethoxyurea
SGTC_1329	0.000731664	-0.0129246	-0.0290454	-0.00489546	0.968227	0.438342	0.0660329	0.780671	1447-1697	-	-	50.60	μM	132	minor	286.326	C16H18N2O3	ethyl 8-formamido-6,7,8,9-tetrahydro-5H-carbazole-3-carboxylate
SGTC_133	0.0198946	-0.00740501	-0.0178352	0.00134786	0.219467	0.667586	0.274524	0.941047	0724-0033	-	-	378.92	μM	222	minor	238.241	C14H10N2O2	5-nitro-2-phenyl-1H-indole
SGTC_1330	-0.00421709	-0.101679	-0.0891464	-0.0867988	0.81157	7.88291e-12	2.39317e-09	6.41808e-09	1469-0054	-	-	61.80	μM	iron homeostasis	major	382.804	C18H15ClN6O2	N-[(Z)-[3-[(2-chlorophenyl)hydrazinylidene]-6-oxocyclohexa-1,4-dien-1-yl]methylideneamino]-5-methyl-1H-pyrazole-3-carboxamide
SGTC_1331	0.0158428	0.0397846	0.0424852	0.0259047	0.335602	0.0102943	0.00596095	0.103645	1472-0049	-	-	76.20	μM		unique	286.326	C16H18N2O3	2-(2,5-dimethylanilino)-1-(4-nitrophenyl)ethanol
SGTC_1332	0.0421566	0.00593941	-0.00152337	0.00367538	0.0063812	0.733299	0.933233	0.836244	1480-0653	-	-	17.50	μM	TSC3-RPN4	major	219.26	C11H9NO2S	(E)-4-(2-sulfanylidene-1,3-benzoxazol-3-yl)but-3-en-2-one
SGTC_1333	-0.00193007	-0.0192616	-0.0325835	-0.0197851	0.91508	0.23547	0.0378164	0.222139	1482-0047	-	-	286.00	μM	266	minor	256.381	C15H28O3	11-(oxolan-2-yl)undecanoic acid
SGTC_1334	0.0143659	0.0328659	0.0352031	0.0377474	0.385677	0.0360858	0.0241758	0.0152183	1486-0610	-	-	236.00	μM	60S ribosome export	major	338.468	C16H26N4O2S	7-heptyl-3-methyl-8-propan-2-ylsulfanylpurine-2,6-dione
SGTC_1335	-0.0110224	0.0544346	0.0650871	0.0585849	0.51294	0.000359003	1.691e-05	0.000116202	1486-0900	-	-	202.00	μM	92	minor	395.516	C19H29N3O4S
SGTC_1336	0.000218653	0.0460132	0.0405954	0.0630709	0.990597	0.00278068	0.00876613	3.13962e-05	1486-0901	-	-	104.00	μM	107	minor	389.469	C19H23N3O4S	1-(benzenesulfonyl)-1-pentyl-3-(phenylcarbamoyl)urea
SGTC_1337	0.0088767	0.0341946	0.0362662	0.0455777	0.60298	0.0288175	0.0199941	0.00306454	1486-1011	-	-	40.30	μM		unique	443.903	C21H18ClN3O4S
SGTC_1338	-0.0026564	-0.00788328	-0.0146393	-0.0363695	0.882397	0.646379	0.376082	0.0196239	1486-1223	-	-	76.00	μM	107	minor	483.504	C22H24F3N3O4S	1-cyclohexyl-1-(4-methylphenyl)sulfonyl-3-[[3-(trifluoromethyl)phenyl]carbamoyl]urea
SGTC_1339	0.0165894	0.0313486	0.00518197	0.00369316	0.311784	0.0462111	0.76761	0.835441	1486-1321	-	-	22.70	μM	ERG2	major	443.903	C21H18ClN3O4S	1-(4-chlorophenyl)-1-(4-methylphenyl)sulfonyl-3-(phenylcarbamoyl)urea
SGTC_134	-0.000752206	0.157321	0.131516	0.172554	0.967331	0	0	0	0269-0018	-	-	6.92	uM	78	minor	411.121	C13H7BrN4O7	N-(4-bromo-2-nitrophenyl)-3,5-dinitrobenzamide
SGTC_1340	-0.00819318	0.029518	0.0151596	0.0176778	0.632745	0.0614799	0.358245	0.279022	1486-1359	-	-	257.00	μM	184	minor	285.32	C11H15N3O4S	1-methyl-3-[(3-methylphenyl)carbamoyl]-1-methylsulfonylurea
SGTC_1341	0.00971176	0.00670804	-0.00896648	0.0201715	0.567289	0.698702	0.599117	0.212628	1486-1360	-	-	280.00	μM	158	minor	285.32	C11H15N3O4S	1-methyl-3-[(4-methylphenyl)carbamoyl]-1-methylsulfonylurea
SGTC_1342	0.0175909	0.0306009	0.0240959	0.0490427	0.28155	0.0520149	0.131903	0.00138185	1486-1464	-	-	234.00	μM	266	minor	341.426	C15H23N3O4S	3-[(4-methylphenyl)carbamoyl]-1-methylsulfonyl-1-pentylurea
SGTC_1343	0.0182735	-0.0191115	-0.0365302	-0.0336733	0.263082	0.240375	0.0193106	0.0318645	1487-0095	-	-	224.00	μM	74	minor	327.828	C18H14ClNOS	N-(4-chlorophenyl)-2-naphthalen-2-ylsulfanylacetamide
SGTC_1344	-0.0141774	0.0138564	0.0116243	0.00678525	0.393358	0.404875	0.489649	0.69584	1488-0097	-	-	29.10	μM	160	minor	274.769	C14H11ClN2S	2-[(4-chlorophenyl)sulfanylmethyl]imidazo[1,2-a]pyridine
SGTC_1345	-0.0028442	-0.0111068	-0.0316862	-0.023534	0.874191	0.510403	0.0442179	0.14261	1488-0192	-	-	31.40	μM	168	minor	280.796	C12H9ClN2S2	6-[(4-chlorophenyl)sulfanylmethyl]imidazo[2,1-b][1,3]thiazole
SGTC_1346	-0.0101434	-0.0443495	-0.0394259	-0.0553533	0.549991	0.0040893	0.0112111	0.0002899	1488-2224	-	-	62.40	μM	38	minor	420.164	C16H12Cl4N3S+	2,3-diphenyl-N-(1,2,2,2-tetrachloroethyl)-1,2,4-thiadiazol-2-ium-5-amine
SGTC_1347	-0.0143121	-0.0619596	-0.0530354	-0.0555132	0.387579	4.37949e-05	0.000515912	0.000269839	1493-0251	-	-	600.00	nM	mitochondrial response to ROS	major	438.584	C29H32N3O+	[4-[4,6-bis[4-(dimethylamino)phenyl]pyran-2-ylidene]cyclohexa-2,5-dien-1-ylidene]-dimethylazanium
SGTC_1348	-0.0236642	-0.00694625	0.0191341	0.013491	0.13943	0.688021	0.238788	0.417207	1493-0373	-	-	93.80	μM	112	minor	227.345	C16H21N	3-phenyladamantan-1-amine
SGTC_1349	-0.0252424	0.0106609	0.0280894	0.0300054	0.113388	0.527693	0.0760814	0.0570536	flufenamic acid	A non-steroidal anti-inflammatory.	-	69.00	μM	140	minor	281.23	C14H10F3NO2	2-[3-(trifluoromethyl)anilino]benzoic acid
SGTC_135	0.0292661	-0.100255	-0.132053	-0.126134	0.0639058	1.57546e-11	0	0	0933-0004	-	-	26.35	μM	60S ribosome export	major	235.241	C14H9N3O	(Z)-2-(1H-benzimidazol-2-yl)-3-(furan-2-yl)prop-2-enenitrile
SGTC_1350	0.0178697	-0.0259525	-0.0251482	-0.0206125	0.273478	0.102965	0.114831	0.202137	1495-0454	-	-	146.00	μM	3	minor	350.843	C15H11ClN2O2S2	4-chloro-N-(4-phenyl-1,3-thiazol-2-yl)benzenesulfonamide
SGTC_1351	0.0182004	0.0123858	0.0072399	0.0183593	0.26411	0.458924	0.674913	0.259689	1496-0003	-	-	46.50	μM	196	minor	330.213	C12H6N6O6	1-(2,4,6-trinitrophenyl)benzotriazole
SGTC_1352	0.00771764	0.048614	0.0668514	0.0437465	0.653681	0.00152936	9.68948e-06	0.00456846	1496-0991	-	-	99.00	μM	tubulin folding & SWR complex	major	215.274	C11H9N3S	2-methyl-6-phenylimidazo[2,1-b][1,3,4]thiadiazole
SGTC_1353	0.0192915	0.0839432	0.102593	0.112567	0.234692	2.05595e-08	5.04265e-12	2.96993e-14	1498-1206	-	-	8.11	uM	mitochondrial response to ROS	major	371.024	C13H9Br2NO2	2,4-dibromo-6-[(2-hydroxyanilino)methylidene]cyclohexa-2,4-dien-1-one
SGTC_1354	0.0222171	0.0415768	0.0280088	0.0569821	0.167065	0.00718942	0.0769812	0.000181321	1498-1681	-	-	81.00	μM	168	minor	493.309	C23H17BrN4O4	N-[(Z)-[1-[2-(4-bromoanilino)-2-oxoethyl]-2-oxoindol-3-ylidene]amino]-2-hydroxybenzamide
SGTC_1355	0.00202268	-0.0355749	-0.0314535	-0.0295876	0.910905	0.0226339	0.0454408	0.0608314	1499-0035	-	-	1.68	uM		unique	241.073	C10H6Cl2N2O	5-(dichloromethylidene)-2-phenyl-1H-imidazol-4-one
SGTC_1356	-0.014352	0.0198698	0.0507856	0.0327751	0.386169	0.22003	0.000906987	0.0366345	1502-0781	-	-	85.80	μM	fatty acid desaturase (OLE1)	major	284.762	C12H13ClN2O2S	5-chloro-3-(morpholin-4-ylmethyl)-1,3-benzoxazole-2-thione
SGTC_1357	0.0125337	0.0235202	0.0169098	0.0165803	0.453234	0.142021	0.301914	0.312067	1503-1303	-	-	39.50	μM	217	minor	239.314	C10H9NO2S2	3-(2-methoxyphenyl)-2-sulfanylidene-1,3-thiazolidin-4-one
SGTC_1358	-0.00498416	-0.0225515	-0.0247378	-0.00310396	0.77662	0.160345	0.121279	0.862204	1509-0022	-	-	2.48	uM		unique	340.204	C14H4N4O7	2,5,7-trinitro-9-oxofluorene-4-carbonitrile
SGTC_1359	-0.0210522	-0.0367746	-0.0205753	-0.0398533	0.192037	0.0182263	0.203013	0.0101561	1582-0056	-	-	520.00	nM	74	minor	304.689	C13H9ClN4O3	7-chloro-N-(2-methylphenyl)-4-nitro-2,1,3-benzoxadiazol-5-amine
SGTC_136	0.0116658	0.0221541	0.00523941	0.0200716	0.487178	0.168446	0.765055	0.215157	0097-0015	-	-	404.48	μM	60S ribosome export	major	494.449	C22H26N2O11
SGTC_1360	0.0122594	-0.0133096	-0.00981595	-0.0218529	0.463817	0.423923	0.562888	0.174606	1598-0022	-	-	39.80	μM	ERG2	major	248.322	C17H16N2	3,7-dimethyl-N-phenylquinolin-2-amine
SGTC_1361	-0.0051369	0.0452817	0.0541428	0.05131	0.769662	0.00327212	0.000387475	0.000796872	1608-0041	-	-	5.61	uM	RPP1 & pyrimidine depletion	major	294.778	C9H11ClN2O3S2
SGTC_1362	0.0233865	-0.00381329	-0.00143239	0.0133128	0.14445	0.829982	0.937285	0.423805	1611-0397	-	-	101.00	μM	196	minor	227.259	C14H13NO2	(4-methylphenyl) N-phenylcarbamate
SGTC_1363	-0.0512073	0.00319784	0.0191949	0.0103587	0.000817404	0.857927	0.237202	0.540157	1636-0063	-	-	10.40	μM	Golgi	major	344.815	C17H13ClN2O2S	N-[(Z)-(4-chlorophenyl)methylideneamino]naphthalene-2-sulfonamide
SGTC_1364	-2.13818e-05	-0.00477177	0.0108224	0.0232385	0.999071	0.786309	0.521088	0.147178	1653-0028	-	-	37.60	μM		unique	378.439	C23H23FN2O2	(E)-4-[3-(3-fluorophenyl)-7-methoxy-3,3a,4,5-tetrahydrobenzo[g]indazol-2-yl]pent-3-en-2-one
SGTC_1365	0.0303391	-0.03124	-0.0268699	-0.0470806	0.054181	0.0470175	0.0906372	0.00218374	1672-3266	-	-	55.40	μM		unique	474.532	C25H22N4O4S	N-(6-methoxypyridazin-3-yl)-4-[(4-phenylmethoxyphenyl)methylideneamino]benzenesulfonamide
SGTC_1366	0.0225868	0.0260498	0.0201911	0.0185649	0.159644	0.101599	0.21216	0.254026	1683-0113	-	-	21.90	μM	192	minor	224.233	C10H8O4S	(E)-3-(1,3-benzodioxol-5-yl)-2-sulfanylprop-2-enoic acid
SGTC_1367	0.00876274	-0.013854	-0.0135907	-0.012174	0.607918	0.403974	0.41354	0.467136	1812-0510	-	-	76.90	μM	85	minor	410.218	C20H12BrNO4	5-bromo-N-[3-(2-oxochromen-3-yl)phenyl]furan-2-carboxamide
SGTC_1368	0.0117876	-0.0165225	-0.0260171	-0.0009291	0.483821	0.315601	0.103279	0.95969	1852-0141	-	-	284.00	μM	ERG2	major	281.284	C16H12FN3O	2,7-diamino-4-(2-fluorophenyl)-4H-chromene-3-carbonitrile
SGTC_1369	-0.0120193	-0.0133854	-0.00258384	0.0112947	0.474733	0.422764	0.886063	0.503437	1866-0067	-	-	208.00	μM	RPP1 & pyrimidine depletion	major	315.729	C16H11ClFN3O	2,7-diamino-4-(2-chloro-6-fluorophenyl)-4H-chromene-3-carbonitrile
SGTC_137	0.0022604	0.0444768	0.0642219	0.0150529	0.900243	0.00391107	2.21941e-05	0.361974	0438-0332	-	-	85.39	μM	ubiquinone biosynthesis & proteasome	major	512.352	C24H12F8N2O2	4-[4-[4-(4-aminophenoxy)-2,3,5,6-tetrafluorophenyl]-2,3,5,6-tetrafluorophenoxy]aniline
SGTC_1370	0.0153772	-0.0372439	-0.0494077	-0.0286292	0.352649	0.0171041	0.00131737	0.0712669	2001-0092	-	-	44.60	μM	169	minor	256.275	C15H13FN2O	1-[2-(2-fluorophenoxy)ethyl]benzimidazole
SGTC_1371	0.0376556	0.0828732	0.069236	0.0809166	0.0154824	3.14825e-08	4.45986e-06	6.76503e-08	2421-0008	-	-	32.70	μM	mitochondrial processes	major	381.49	C26H25N2O+	N-[2-(3-ethyl-4,5-diphenyl-1,3-oxazol-3-ium-2-yl)ethenyl]-N-methylaniline
SGTC_1372	-0.0157861	0.0045358	0.00642295	0.0223985	0.337446	0.797053	0.711512	0.163397	2752-0194	-	-	270.00	μM		unique	296.364	C18H20N2O2	2-(methoxymethyl)spiro[1,6-dihydrobenzo[h]quinazoline-5,1'-cyclopentane]-4-one
SGTC_1373	-0.00576842	0.0494005	0.0634604	0.0409838	0.741036	0.00126869	2.78992e-05	0.00810849	2887-0003	-	-	58.50	μM	Golgi	major	267.349	C15H13N3S	2-(pyridin-3-ylmethylideneamino)-4,5,6,7-tetrahydro-1-benzothiophene-3-carbonitrile
SGTC_1374	-0.0286763	0.0585737	0.0852958	0.0425283	0.0697787	0.000116566	1.19023e-08	0.0059077	2889-5571	-	-	141.00	μM	RSC complex & mRNA processing	major	269.724	C13H16ClNO3	2-(4-chlorophenoxy)-N-(oxolan-2-ylmethyl)acetamide
SGTC_1375	0.02219	0.00926517	0.0250529	0.0269455	0.16762	0.586302	0.1163	0.0896745	2910-0797	-	-	186.00	μM		unique	340.416	C20H24N2O3	(4-methoxyphenyl)-[4-[(3-methoxyphenyl)methyl]piperazin-1-yl]methanone
SGTC_1376	-0.0201879	-0.0238499	-0.00660169	-0.0109816	0.212235	0.136153	0.703471	0.514598	2910-0861	-	-	41.30	μM	161	minor	378.439	C23H23FN2O2	(3-fluorophenyl)-[4-[(2-methoxynaphthalen-1-yl)methyl]piperazin-1-yl]methanone
SGTC_1377	-0.0288752	-0.0226911	-0.00704593	-0.01445	0.0677408	0.157595	0.683576	0.382716	2944-0135	-	-	198.00	μM	calcium & mitochondrial duress	major	325.405	C19H23N3O2	2-(2-hydroxyethylamino)spiro[1,6-dihydrobenzo[h]quinazoline-5,1'-cyclohexane]-4-one
SGTC_1378	0.00420517	-0.0306681	-0.0240363	-0.0345121	0.812119	0.0514703	0.132925	0.0272806	2093-0007	-	-	380.00	nM		unique	446.067	C14H12Cl4N2O6	3,4-dichloro-1-[2-[2-[2-(3,4-dichloro-2,5-dioxopyrrol-1-yl)ethoxy]ethoxy]ethyl]pyrrole-2,5-dione
SGTC_1379	0.0156476	-0.0212249	-0.0180453	-0.0267486	0.341983	0.188177	0.26848	0.092198	2144-0755	-	-	36.50	μM	169	minor	330.744	C16H12ClFN4O	1-[4-[(2-chloro-6-fluorophenyl)methoxy]phenyl]-N-(1,2,4-triazol-4-yl)methanimine
SGTC_138	-0.0346514	0.0630876	0.0452089	0.0549691	0.026661	3.13622e-05	0.00333204	0.000312765	0850-0259	-	-	40.92	μM	cell wall	major	407.26	C21H15BrN2O2	4-[(3-bromophenyl)methylideneamino]-6-(5-methyl-3H-1,3-benzoxazol-2-ylidene)cyclohexa-2,4-dien-1-one
SGTC_1380	-0.0305421	0.0274993	0.0423362	0.0205063	0.052495	0.0828731	0.00614841	0.204637	2291-0730	-	-	164.00	μM	317	minor	334.395	C18H14N4OS
SGTC_1381	-0.00840983	-0.00629645	-0.0205491	-0.00517217	0.623274	0.717224	0.203631	0.768055	2324-0066	-	-	62.10	μM	185	minor	402.294	C21H19Cl2N2O2+	(2Z)-5-chloro-2-[(E)-3-(5-chloro-3-ethyl-1,3-benzoxazol-3-ium-2-yl)prop-2-enylidene]-3-ethyl-1,3-benzoxazole
SGTC_1382	0.000451315	0.0168541	0.00241067	-0.0039533	0.980512	0.303882	0.89352	0.823674	3002-2117	-	-	298.00	μM	312	minor	246.351	C12H10N2S2	6-(4-methylsulfanylphenyl)imidazo[2,1-b][1,3]thiazole
SGTC_1383	0.0276542	-0.0227093	-0.0585535	-0.0336771	0.0812139	0.157469	0.000118232	0.0315796	3049-0032	-	-	20.70	μM	60S ribosome export	major	291.347	C18H17N3O	N-(4-methoxyphenyl)-6-methyl-2-phenylpyrimidin-4-amine
SGTC_1384	-0.00797951	-0.0235042	-0.0228152	-0.0195053	0.642314	0.142529	0.155418	0.229461	3089-0840	-	-	101.00	μM	164	minor	354.449	C17H14N4OS2
SGTC_1385	-0.0127418	-0.0131027	0.00554839	-0.0139949	0.445523	0.431899	0.751125	0.399149	3091-4834	-	-	14.10	μM	RPP1 & pyrimidine depletion	major	252.268	C15H12N2O2	3-hydroxy-2-(3-methylphenyl)quinazolin-4-one
SGTC_1386	-0.0150406	-0.0315759	-0.024467	-0.0336482	0.362553	0.0446742	0.125887	0.031735	3228-0095	-	-	33.80	μM	60	minor	341.406	C22H19N3O
SGTC_1387	-0.000432953	-0.0112154	-0.0127575	0.00281985	0.981289	0.505112	0.444673	0.875039	3342-1166	-	-	1.80	uM	mitochondrial processes	major	329.19	C13H17BrN2O3	5-bromo-3-tert-butyl-6-methyl-1-(2-methylprop-2-enoyl)pyrimidine-2,4-dione
SGTC_1388	0.00895442	0.016923	0.00900708	0.000242727	0.599636	0.301511	0.597361	0.989565	3346-4487	-	-	254.00	μM		unique	288.365	C15H16N2O2S	N'-(2,5-dimethylphenyl)sulfonylbenzenecarboximidamide
SGTC_1389	0.0291467	-0.0286515	-0.00883796	-0.0101719	0.0650366	0.0700364	0.604654	0.547951	3405-0187	-	-	19.00	μM	113	minor	311.441	C19H21NOS	(4-phenylmethoxyphenyl)-piperidin-1-ylmethanethione
SGTC_139	-0.0355547	-0.00169934	0.00800497	0.0114713	0.0227455	0.92541	0.641081	0.494936	0099-0334	-	-	718.62	μM		unique	278.305	C17H14N2O2	4-benzoyl-5-methyl-2-phenyl-4H-pyrazol-3-one
SGTC_1390	0.0146951	0.0305768	0.0230512	0.0266552	0.374148	0.0522112	0.150681	0.0934154	3413-2614	-	-	145.00	μM	fatty acid desaturase (OLE1)	major	309.487	C19H35NO2	1-(1,4-dioxaspiro[4.11]hexadecan-3-ylmethyl)pyrrolidine
SGTC_1391	0.0158919	0.00498402	0.0158263	0.00847135	0.334007	0.776626	0.336139	0.620593	3442-0225	-	-	151.00	μM	162	minor	259.324	C14H13NO2S	7,10-dimethyl-6H-benzo[c][2,1]benzothiazine 5,5-dioxide
SGTC_1392	-0.0110337	-0.0171671	0.00166669	-0.00170354	0.512484	0.294122	0.926843	0.925207	3455-1037	-	-	33.90	μM	290	minor	396.479	C23H28N2O4	ethyl 4,6-bis[(dimethylamino)methyl]-5-hydroxy-2-phenyl-1-benzofuran-3-carboxylate
SGTC_1393	0.0212253	-0.0131255	-0.0318663	-0.0175612	0.188169	0.430788	0.0425212	0.282421	3470-5649	-	-	58.20	μM	60S ribosome export	major	283.3	C16H14FN3O	3-[(3-fluorophenyl)methylamino]-2-methylquinazolin-4-one
SGTC_1394	-0.0248573	0.0209706	0.0783131	0.00913902	0.119373	0.193884	1.81995e-07	0.591697	3474-0001	-	-	65.70	μM	endomembrane recycling	major	229.341	C15H21N2+	ethyl-(6-methyl-2,3,4,9-tetrahydro-1H-carbazol-1-yl)azanium
SGTC_1395	-0.00329269	-0.00559389	-0.000671176	0.000359303	0.853608	0.748946	0.970875	0.984499	3486-0190	-	-	4.35	uM		unique	316.353	C20H16N2O2	1-[5-(4-methoxyphenyl)-1,2-dihydropyrazol-3-ylidene]naphthalen-2-one
SGTC_1396	0.000361843	-0.0123017	0.00760056	-0.00436191	0.984391	0.462175	0.658869	0.80497	3511-0007	-	-	98.60	μM	mitochondrial processes	major	421.843	C21H19ClF3N3O
SGTC_1397	0.00604581	0.0487546	0.0473505	0.0320824	0.72889	0.00150449	0.00208537	0.0413676	3532-0190	-	-	20.10	μM	279	minor	230.259	C14H14O3	3-hydroxy-4-methyl-7,8,9,10-tetrahydrobenzo[c]chromen-6-one
SGTC_1398	-0.00211114	0.02048	0.0321379	0.0356391	0.907067	0.205961	0.0409966	0.0225843	3558-0053	-	-	112.00	μM		unique	584.492	C24H23Cl2N3O6S2	2,4-dichloro-5-[(2-methyl-5-morpholin-4-ylsulfonylphenyl)sulfamoyl]-N-phenylbenzamide
SGTC_1399	-0.0124954	0.0470358	0.0455152	0.0322553	0.455405	0.00224102	0.00315331	0.0402195	3562-5772	-	-	25.00	μM	RPP1 & pyrimidine depletion	major	394.783	C21H12ClFN2O3	[2-(4-fluorophenyl)-4-oxoquinazolin-3-yl] 4-chlorobenzoate
SGTC_14	-0.00688479	0.0675392	0.0800361	0.0939997	0.690766	7.76782e-06	9.48859e-08	2.86337e-10	0354-0009	-	-	295.00	μM	210	minor	338.627	C15H13BrClNO	[2-(2-bromoethylamino)-5-chlorophenyl]-phenylmethanone
SGTC_140	-0.0194322	0.0686832	0.0713486	0.0727441	0.231171	5.37705e-06	2.20426e-06	1.36378e-06	0062-0056	-	-	502.53	μM	317	minor	302.969	C9H7Cl4NO2	4-chloro-N-(2,2,2-trichloro-1-hydroxyethyl)benzamide
SGTC_1400	-0.0309542	0.0522787	0.0358382	0.0277545	0.0495553	0.000637437	0.021798	0.0803487	3771-8998	-	-	51.50	μM	60	minor	299.321	C17H17NO4	N-(1,3-benzodioxol-5-ylmethyl)-2-ethoxybenzamide
SGTC_1401	-0.0168816	0.00279319	0.0288978	0.0136837	0.303529	0.876426	0.0679377	0.410876	3807-4679	-	-	7.60	uM	tubulin folding & SWR complex	major	274.298	C12H10N4O2S	1-phenyl-3-(1H-1,2,4-triazol-5-ylsulfanyl)pyrrolidine-2,5-dione
SGTC_1402	-0.00465629	0.0319794	0.0377651	0.0462239	0.791864	0.0420644	0.015325	0.00269266	3909-7673	-	-	35.90	μM	273	minor	269.729	C15H12ClN3	N-[(4-chlorophenyl)methyl]quinazolin-4-amine
SGTC_1403	-0.0164693	-0.0117995	-0.0127567	-0.0114442	0.316298	0.482472	0.445413	0.49659	3909-7815	-	-	62.90	μM	16	minor	389.422	C23H20FN3O2	2-(3,4-dimethoxyphenyl)-N-[(4-fluorophenyl)methyl]quinazolin-4-amine
SGTC_1404	0.0367372	-0.0779686	-0.0822435	-0.0684775	0.0183514	2.06952e-07	4.0357e-08	5.72539e-06	3909-7820	-	-	48.30	μM	60S ribosome export	major	371.432	C23H21N3O2	2-(3,4-dimethoxyphenyl)-N-(4-methylphenyl)quinazolin-4-amine
SGTC_1405	0.0370873	-0.084206	-0.100351	-0.0922791	0.0172072	1.84995e-08	1.49728e-11	6.15792e-10	3909-7894	-	-	12.00	μM	60S ribosome export	major	293.363	C18H19N3O	N-(2-methoxyethyl)-2-(4-methylphenyl)quinazolin-4-amine
SGTC_1406	0.02126	-0.0200785	-0.055122	-0.0270023	0.187402	0.214885	0.00029944	0.0889558	3909-7906	-	-	11.90	μM	60S ribosome export	major	307.39	C19H21N3O
SGTC_1407	0.00542136	-0.0178196	-0.0543552	-0.0226136	0.756761	0.27492	0.000366537	0.159117	3909-7909	-	-	12.30	μM	60S ribosome export	major	319.4	C20H21N3O	2-(4-methylphenyl)-N-(oxolan-2-ylmethyl)quinazolin-4-amine
SGTC_1408	-0.0169075	0.0150252	0.0130631	0.0215612	0.301985	0.362814	0.433124	0.180823	3909-7976	-	-	48.80	μM	Golgi	major	315.456	C16H17N3S2	2-methyl-N-(thiophen-2-ylmethyl)-5,6,7,8-tetrahydro-[1]benzothiolo[2,3-d]pyrimidin-4-amine
SGTC_1409	-0.0304712	0.0425581	0.0677073	0.0376528	0.0530779	0.00587112	7.35733e-06	0.0154907	3909-8004	-	-	61.90	μM	300	minor	273.353	C14H15N3OS	N-(furan-2-ylmethyl)-2,5,6-trimethylthieno[2,3-d]pyrimidin-4-amine
SGTC_141	-1.59695e-05	0.120156	0.134583	0.153658	0.999305	0	0	0	0443-0274	-	-	32.33	μM	mitochondrial response to ROS	major	268.267	C15H12N2O3	2-[[(E)-3-(4-nitrophenyl)prop-2-enylidene]amino]phenol
SGTC_1410	-0.01691	-0.0139884	0.00286189	-0.00214862	0.301908	0.399119	0.873141	0.905268	3909-8106	-	-	77.90	μM	36	minor	383.507	C21H25N3O2S	N-[2-(3,4-dimethoxyphenyl)ethyl]-2-methyl-5,6,7,8-tetrahydro-[1]benzothiolo[2,3-d]pyrimidin-4-amine
SGTC_1411	0.00929215	-0.0319792	-0.0205822	-0.0331661	0.585149	0.0417496	0.20285	0.034322	3909-8223	-	-	150.00	μM	36	minor	468.656	C29H32N4S
SGTC_1412	0.00681459	-0.0319814	-0.0116876	-0.0260734	0.693935	0.0417349	0.48622	0.101269	3909-8563	-	-	178.00	μM	220	minor	449.525	C23H23N5O3S	3-[2-(diethylamino)-2-oxoethyl]-5-methyl-4-oxo-N-quinolin-3-ylthieno[2,3-d]pyrimidine-6-carboxamide
SGTC_1413	-0.0209368	0.00762331	0.00979211	-0.00360311	0.194649	0.657862	0.563892	0.839528	3910-0535	-	-	34.40	μM	273	minor	358.862	C20H23ClN2O2	1-(2-chloro-5-methylphenoxy)-3-(2-propan-2-ylbenzimidazol-1-yl)propan-2-ol
SGTC_1414	0.00565252	-0.0226933	-0.0217385	-0.0155237	0.746285	0.157551	0.177025	0.346072	3917-0015	-	-	5.40	uM	179	minor	470.198	C19H22Br2N2O2	2-[[3-(3,6-dibromocarbazol-9-yl)-2-hydroxypropyl]amino]butan-1-ol
SGTC_1415	-0.0182007	0.0462232	0.0676328	0.0664358	0.264102	0.0026527	7.53694e-06	1.10625e-05	3966-0071	-	-	78.10	μM	DNA intercalators	major	251.28	C16H13NO2	methyl benzo[b][1]benzazepine-11-carboxylate
SGTC_1416	-0.0316992	0.0401472	0.0562897	0.0531406	0.0436831	0.00958406	0.000218948	0.000502205	3966-0321	-	-	25.30	μM	6	minor	252.268	C15H12N2O2	3-benzyl-2H-phthalazine-1,4-dione
SGTC_1417	-0.0119775	0.0288836	0.0336182	0.0347083	0.474803	0.0676538	0.0318022	0.026365	3966-0327	-	-	90.40	μM	11	minor	316.352	C17H20N2O4	3-(1,4-dioxaspiro[4.5]decan-3-ylmethyl)-2H-phthalazine-1,4-dione
SGTC_1418	0.00273239	0.0332334	0.00967493	0.0213707	0.878986	0.0339363	0.568856	0.18496	3966-3099	-	-	2.40	uM	20	minor	300.195	C10H6BrNOS2	6-(4-bromophenyl)-2-sulfanylidene-1,3-thiazin-4-one
SGTC_1419	-0.0249719	0.00922434	0.0297241	0.0255638	0.117563	0.588042	0.0595732	0.108574	3993-2473	-	-	62.60	μM		unique	260.742	C13H9ClN2S	4-chloro-2-methyl-6-phenylthieno[2,3-d]pyrimidine
SGTC_142	-0.00932916	0.0746236	0.090108	0.0457451	0.58365	7.04125e-07	1.59847e-09	0.00295881	0335-0849	-	-	62.67	μM	ubiquinone biosynthesis & proteasome	major	360.449	C23H24N2O2	N-[4-(1-adamantyl)phenyl]-1-(3-nitrophenyl)methanimine
SGTC_1420	0.00741733	-0.0382916	-0.0483869	-0.0565437	0.667006	0.0137337	0.00161327	0.000204369	4'-methoxyflavone	From seeds of Psoralea corylifolia (Fabaceae)	-	42.00	μM	6	minor	252.265	C16H12O3	2-(4-methoxyphenyl)chromen-4-one
SGTC_1421	0.00265816	0.0251357	0.0320414	0.0381801	0.882319	0.115023	0.0413288	0.0140276	4029-0249	-	-	71.40	μM	57	minor	283.34	C18H18FNO	(2-fluorophenyl)-(3-phenylpiperidin-1-yl)methanone
SGTC_1422	-0.0074531	-0.0484311	-0.0550819	-0.0638194	0.665417	0.00159667	0.000302638	2.50085e-05	4031-0024	-	-	15.50	μM	iron homeostasis	major	279.336	C17H17N3O	N-(3,5-dimethylphenyl)-2-methylimidazo[1,2-a]pyridine-3-carboxamide
SGTC_1423	-0.0297738	-0.0278659	-0.0180096	-0.0138116	0.0591217	0.0786003	0.269491	0.405502	4048-0112	-	-	5.59	uM	20	minor	425.004	C23H37ClN2O3
SGTC_1424	0.00490477	0.00265907	0.0149281	-0.00789719	0.78025	0.882276	0.366123	0.645761	4048-1941	-	-	275.00	μM		unique	291.367	C18H13NOS
SGTC_1425	-0.0165681	0.02469	0.0637721	0.0626266	0.312449	0.122043	2.53726e-05	3.58913e-05	4048-4433	-	-	7.33	uM	copper-dependent oxidative stress	major	258.19	C11H6N4O4	3-(5-nitrofuran-2-yl)-5-pyridin-3-yl-1,2,4-oxadiazole
SGTC_1426	0.0442727	0.0104494	-0.00325546	0.00109146	0.00407965	0.536406	0.855306	0.952388	4048-4480	-	-	71.70	μM	60S ribosome export	major	290.768	C14H11ClN2OS	2-(4-chlorophenyl)-3-pyridin-2-yl-1,3-thiazolidin-4-one
SGTC_1427	0.0119379	-0.0125735	-0.0251275	-0.0226297	0.476348	0.45171	0.115148	0.158799	4048-4900	-	-	550.00	nM	1	minor	307.472	C22H29N	1-(2-phenylethyl)-4-(3-phenylpropyl)piperidine
SGTC_1428	-0.0116144	-0.0280646	-0.011115	-0.0124355	0.489124	0.0763583	0.509171	0.457007	4049-0204	-	-	61.70	μM	288	minor	324.327	C14H13FN2O4S
SGTC_1429	-0.0249379	0.0490765	0.0639744	0.0474543	0.118095	0.00137078	2.38483e-05	0.00200408	4049-0205	-	-	9.46	uM		unique	344.199	C13H11BrFNO2S	4-bromo-N-(3-fluoro-4-methylphenyl)benzenesulfonamide
SGTC_143	-0.0385174	0.0152278	0.0419954	0.0220071	0.0131658	0.356003	0.00660356	0.171434	4032-1194	-	-	15.74	μM	99	minor	329.345	C17H12FNO3S	(5Z)-3-[(4-fluorophenyl)methyl]-5-[(4-hydroxyphenyl)methylidene]-1,3-thiazolidine-2,4-dione
SGTC_1430	-0.00375198	0.0057267	0.00795505	0.0150107	0.832762	0.742918	0.643209	0.363313	4049-0248	-	-	69.10	μM	156	minor	323.366	C13H10FN3O2S2	N-(3-fluoro-4-methylphenyl)-2,1,3-benzothiadiazole-4-sulfonamide
SGTC_1431	-0.0130701	0.000784493	0.0072202	0.0104132	0.432867	0.965911	0.675791	0.537909	4049-0260	-	-	9.09	uM	220	minor	412.29	C17H15Cl2N3O3S	5-chloro-N-[4-(4-chlorophenoxy)phenyl]-1,3-dimethylpyrazole-4-sulfonamide
SGTC_1432	-0.0294577	0.00857752	0.0118342	0.0155211	0.0620465	0.615973	0.480427	0.346161	4049-0298	-	-	68.40	μM	145	minor	299.293	C13H11F2NO3S	N-(2,4-difluorophenyl)-4-methoxybenzenesulfonamide
SGTC_1433	-0.00411622	0.0458578	0.0506274	0.00707563	0.816141	0.00287909	0.000942837	0.682242	4060-0023	-	-	7.60	uM	tubulin folding & SWR complex	major	274.298	C12H10N4O2S	7-oxo-N-phenyl-3-sulfanylidene-5,6-dihydro-2H-pyrrolo[2,1-c][1,2,4]triazole-5-carboxamide
SGTC_1434	-0.0112492	-0.00488217	-0.0382563	0.00203315	0.503753	0.781283	0.0138262	0.910437	4073-0095	-	-	163.00	μM		unique	352.457	C18H20N6S	2-[5-(1,3,5-trimethylpyrazol-4-yl)-1,2,4-triazol-1-yl]-5,6,7,8-tetrahydro-4H-cyclohepta[b]thiophene-3-carbonitrile
SGTC_1435	-0.00319889	-0.011853	-0.0328849	-0.0232406	0.85788	0.479693	0.0359718	0.147141	4092-0789	-	-	56.70	μM	plasma membrane duress	major	344.878	C20H25ClN2O	1-[(2-chlorophenyl)methyl]-4-[(4-ethoxyphenyl)methyl]piperazine
SGTC_1436	-0.0216738	0.0266792	0.0153942	0.0240602	0.178452	0.0931373	0.350427	0.132557	4092-1007	-	-	8.32	uM		unique	310.476	C21H30N2	1-(5-bicyclo[2.2.1]hept-2-enylmethyl)-4-(3-phenylpropyl)piperazine
SGTC_1437	0.0141192	0.039548	0.0469181	0.0581733	0.394489	0.0107915	0.00226884	0.000130639	4092-1038	-	-	11.60	μM	72	minor	316.524	C21H36N2	1-(2-adamantyl)-4-(3-methylcyclohexyl)piperazine
SGTC_1438	0.0231141	0.0153149	0.0213854	0.0400382	0.149541	0.35307	0.184685	0.00980088	4092-1045	-	-	4.00	μM	192	minor	316.524	C21H36N2	1-(2-adamantyl)-4-(4-methylcyclohexyl)piperazine
SGTC_1439	-0.021828	-0.00642069	0.0201734	0.0200194	0.17518	0.711646	0.212634	0.21639	4092-1168	-	-	46.00	μM	220	minor	346.851	C19H23ClN2O2	2-[[4-[(3-chlorophenyl)methyl]piperazin-1-yl]methyl]-4-methoxyphenol
SGTC_144	-0.012033	0.0780323	0.0733741	0.0970424	0.472675	2.02706e-07	1.09176e-06	7.16962e-11	4161-2749	-	-	112.38	μM	DNA intercalators	major	245.317	C15H19NO2	N-[2-(cyclohexen-1-yl)ethyl]-2-hydroxybenzamide
SGTC_1440	0.0102287	0.060206	0.0696198	0.0764125	0.545625	7.33281e-05	3.93611e-06	3.68353e-07	4100-1550	-	-	40.00	μM		unique	268.267	C15H12N2O3	(E)-3-(1,3-benzodioxol-5-yl)-N-pyridin-2-ylprop-2-enamide
SGTC_1441	0.00557573	0.0307135	0.0297829	0.0336345	0.749787	0.0511312	0.0590676	0.0317335	4106-0040	-	-	13.00	μM	75	minor	433.973	C26H28ClN3O	1-carbazol-9-yl-3-[4-[(4-chlorophenyl)methyl]piperazin-1-yl]propan-2-ol
SGTC_1442	0.0254069	0.0203408	0.0219363	0.038894	0.110943	0.20861	0.172909	0.0122492	4112-3290	-	-	3.00	μM	270	minor	267.349	C15H13N3S	N-(3-methylphenyl)-4-pyridin-2-yl-1,3-thiazol-2-amine
SGTC_1443	0.0121909	-0.00511944	-0.00690281	-0.000137034	0.466528	0.770483	0.689999	0.994123	4112-3303	-	-	14.00	μM	156	minor	296.39	C16H16N4S	4-N,4-N-dimethyl-1-N-(4-pyridin-2-yl-1,3-thiazol-2-yl)benzene-1,4-diamine
SGTC_1444	0.00367127	0.0118811	-0.00108039	0.0231854	0.836444	0.478638	0.952879	0.148211	4112-3581	-	-	28.00	μM		unique	303.403	C14H13N3OS2	3-[[4-(2,4-dimethyl-1,3-thiazol-5-yl)-1,3-thiazol-2-yl]amino]phenol
SGTC_1445	0.0263714	-0.00767656	-0.0104428	-0.0374792	0.0971859	0.655504	0.536684	0.0160006	4239-0156	-	-	97.70	μM		unique	375.412	C20H23F2N3O2	N-(3,4-difluorophenyl)-3-[4-(2-methoxyphenyl)piperazin-1-yl]propanamide
SGTC_1446	-0.00812144	0.0321596	0.0274463	0.056562	0.635892	0.040541	0.083505	0.000203354	4239-0190	-	-	62.00	μM		unique	379.495	C23H29N3O2	N-(2,3-dihydro-1H-inden-5-yl)-3-[4-(2-methoxyphenyl)piperazin-1-yl]propanamide
SGTC_1447	-0.0156204	0.00711529	0.0070542	0.00196059	0.342875	0.680466	0.683206	0.913703	4239-0816	-	-	81.90	μM	27	minor	367.46	C22H26FN3O	N-(3-fluorophenyl)-3-[4-[(E)-3-phenylprop-2-enyl]piperazin-1-yl]propanamide
SGTC_1448	-0.000375713	-0.0364704	-0.0375968	-0.0342401	0.983779	0.019267	0.0156531	0.0285924	4255-0083	-	-	152.00	μM	ERG2	major	263.291	C17H13NO2	4-[6-(4-hydroxyphenyl)-1H-pyridin-2-ylidene]cyclohexa-2,5-dien-1-one
SGTC_1449	0.00562942	0.00418698	0.00934746	-0.00132367	0.747328	0.812934	0.582785	0.942118	4112-4002	-	-	201.00	μM	RPP1 & pyrimidine depletion	major	331.318	C16H10FNO4S	4-(4-fluorophenyl)-2-(furan-2-carbonylamino)thiophene-3-carboxylic acid
SGTC_145	-0.028901	-0.00584244	0.0129265	0.0129868	0.0675095	0.737713	0.438321	0.436044	3737-0113	-	-	38.37	μM	DNA intercalators	major	507.105	C16H15I2NO2	6-[(2-hydroxy-5-propylanilino)methylidene]-2,4-diiodocyclohexa-2,4-dien-1-one
SGTC_1450	-0.00591231	-0.0333397	-0.0340284	-0.0353795	0.734521	0.0333361	0.0296536	0.0234331	4112-4260	-	-	37.60	μM	calcium & mitochondrial duress	major	335.443	C21H25N3O	N-(7-methoxy-4-phenylquinolin-2-yl)-N',N'-dimethylpropane-1,3-diamine
SGTC_1451	-0.0153007	-0.00992631	0.0025147	0.000438745	0.353494	0.55824	0.88879	0.981042	4152-0210	-	-	104.00	μM	71	minor	234.256	C14H10N4	3,6-dipyridin-2-ylpyridazine
SGTC_1452	-0.0136079	-0.0543574	-0.0622136	-0.0566593	0.412909	0.00036632	4.06083e-05	0.000198041	4194-0072	-	-	190.00	μM	326	minor	408.248	C20H14BrN3O2	5-bromo-N-[3-(5-methyl-1,3-benzoxazol-2-yl)phenyl]pyridine-3-carboxamide
SGTC_1453	0.0300241	-0.00100628	-0.0209595	-0.0168235	0.0568889	0.956142	0.194136	0.304553	4237-0541	-	-	195.00	μM	heme biosynthesis & mitochondrial translocase	major	277.32	C17H15N3O	2-[(2-hydroxyanilino)methyl]-1-methylindole-3-carbonitrile
SGTC_1454	-0.00187105	0.0293791	0.0347227	0.044575	0.917717	0.0627924	0.0262991	0.00382093	4239-0054	-	-	42.60	μM	155	minor	432.354	C21H26BrN3O2	N-(4-bromo-3-methylphenyl)-3-[4-(2-methoxyphenyl)piperazin-1-yl]propanamide
SGTC_1455	0.00322604	-0.00142348	-0.0240573	-0.0104909	0.856694	0.937704	0.132694	0.534835	4262-0120	-	-	131.00	μM	plasma membrane duress	major	308.46	C21H28N2	1-[(4-ethylphenyl)methyl]-4-[(4-methylphenyl)methyl]piperazine
SGTC_1456	-0.0101091	0.00537635	-0.0126036	-0.00100116	0.550722	0.758876	0.450705	0.956381	k015-0012	-	-	13.00	μM		unique	363.15	C15H10INO2	1-[(3-iodophenyl)methyl]indole-2,3-dione
SGTC_1457	-0.0182018	0.0235457	0.0427363	0.0276932	0.264229	0.141692	0.00567254	0.0806913	k015-0032	-	-	57.30	μM	42	minor	334.686	C15H8ClFN2O4	1-[(2-chloro-6-fluorophenyl)methyl]-5-nitroindole-2,3-dione
SGTC_1458	-0.0189429	0.000528764	0.00425012	-7.3948e-05	0.243999	0.977118	0.810132	0.996816	k015-0034	-	-	6.33	uM		unique	352.13	C15H8BrF2NO2	5-bromo-1-[(3,5-difluorophenyl)methyl]indole-2,3-dione
SGTC_1459	-0.0398427	0.0450893	0.0577431	0.0631293	0.0102021	0.00342471	0.000147743	3.10306e-05	k035-0031	-	-	35.70	μM	DNA intercalators	major	260.472	C8H3BrClNO2	7-bromo-5-chloro-1H-indole-2,3-dione
SGTC_146	-0.0402444	0.0443394	0.0759177	0.0512079	0.00940925	0.00402528	4.40994e-07	0.000818352	3448-8650	-	-	53.13	μM	NEO1-PIK1	major	449.341	C20H25BrN4O3	2-[4-[3-[1-(4-bromophenyl)ethylamino]-4-nitrophenyl]piperazin-1-yl]ethanol
SGTC_1460	-0.0167371	0.00575309	-0.00228898	-0.00612963	0.314509	0.745379	0.900379	0.728591	k062-0059	-	-	9.15	uM	Golgi	major	368.233	C17H16Cl2FN3O	N-(3,4-dichlorophenyl)-4-(4-fluorophenyl)piperazine-1-carboxamide
SGTC_1461	-0.00425125	0.0671277	0.0776638	0.0858048	0.812727	1.19672e-05	3.45827e-07	1.57517e-08	k072-0203	-	-	53.80	μM	281	minor	264.282	C15H12N4O	1-(3-phenoxyphenyl)-N-(1,2,4-triazol-4-yl)methanimine
SGTC_1462	0.0016303	0.0579335	0.0689017	0.0624052	0.929487	0.000174502	6.8285e-06	4.97146e-05	k081-0014	-	-	26.50	μM		unique	329.552	C12H7BrClFN2O	5-bromo-N-(3-chloro-4-fluorophenyl)pyridine-3-carboxamide
SGTC_1463	-0.0118943	0.0650759	0.0818454	0.0851557	0.484645	2.24953e-05	7.35267e-08	2.03802e-08	k081-0032	-	-	34.10	μM		unique	345.115	C13H8BrF3N2O	5-bromo-N-[3-(trifluoromethyl)phenyl]pyridine-3-carboxamide
SGTC_1464	-0.0170211	-0.00572589	-0.0132801	-0.00833392	0.29939	0.74339	0.425846	0.627193	k208-0027	-	-	110.00	μM	36	minor	606.349	C26H30Br2N4O3
SGTC_1465	-0.0325592	0.00613634	0.0270789	0.0285239	0.0383084	0.724888	0.0885596	0.0718754	k213-0056	-	-	144.00	μM	DNA intercalators	major	431.871	C24H18ClN3O3	3-(2-chlorophenyl)-5-methyl-N-[4-(phenylcarbamoyl)phenyl]-1,2-oxazole-4-carboxamide
SGTC_1466	-0.0337369	0.0358073	0.0682738	0.0629239	0.0311673	0.021715	6.11961e-06	3.28221e-05	k213-0079	-	-	57.50	μM	258	minor	445.898	C25H20ClN3O3	3-(2-chlorophenyl)-5-methyl-N-[4-[(4-methylphenyl)carbamoyl]phenyl]-1,2-oxazole-4-carboxamide
SGTC_1467	0.00279705	-0.0225952	-0.047905	-0.0262101	0.876069	0.159479	0.00180562	0.0993811	k284-1082	-	-	293.00	μM		unique	273.377	C13H11N3S2	4-(thiophen-2-ylmethylamino)-1H-quinazoline-2-thione
SGTC_1468	0.0203248	0.0518807	0.0549133	0.0616692	0.20894	0.000691167	0.000316454	4.7728e-05	k284-1086	-	-	134.00	μM	DNA intercalators	major	360.454	C16H16N4O2S2	4-[2-[(2-sulfanylidene-1H-quinazolin-4-yl)amino]ethyl]benzenesulfonamide
SGTC_1469	-0.00965314	-0.0950554	-0.0836862	-0.0845938	0.569782	1.7772e-10	2.27852e-08	1.58241e-08	k284-2957	-	-	126.00	μM	211	minor	387.254	C16H11BrN4OS	2-(2-bromo-4-methylanilino)-[1,3,4]thiadiazolo[2,3-b]quinazolin-5-one
SGTC_147	0.012508	0.00169447	-0.0169435	0.0166072	0.454273	0.925619	0.300939	0.311281	4466-0538	-	-	29.23	μM	ergosterol biosynthesis	major	236.269	C15H12N2O	6-(5-phenyl-1,2-dihydropyrazol-3-ylidene)cyclohexa-2,4-dien-1-one
SGTC_1470	-0.0131191	-0.0457205	-0.034761	-0.0296971	0.431029	0.00296875	0.0261238	0.0598219	k295-0292	-	-	231.00	μM	69	minor	346.383	C20H18N4O2	3-[2-oxo-2-(4-phenyl-3,6-dihydro-2H-pyridin-1-yl)ethyl]-1,2,3-benzotriazin-4-one
SGTC_1471	-0.0301497	0.0535676	0.0626564	0.0684414	0.0557964	0.000449906	3.55711e-05	5.79357e-06	k673-0312	-	-	37.00	μM	RNA processing & uracil transport	major	439.28	C17H15BrN2O5S	[4-(4-bromophenyl)sulfonyl-3-nitrophenyl]-pyrrolidin-1-ylmethanone
SGTC_1472	-0.0365784	-0.00934539	-0.0181713	-0.00545323	0.0188919	0.582873	0.264926	0.755317	k841-0093	-	-	193.00	μM	76	minor	345.459	C18H23N3O2S
SGTC_1473	0.0135735	0.0459883	0.0257436	0.0498659	0.414169	0.00279625	0.105954	0.00113451	k844-0725	-	-	134.00	μM		unique	327.358	C16H13N3O3S
SGTC_1474	-0.0403584	0.0602782	0.0888803	0.0754641	0.00919088	7.16839e-05	2.67976e-09	5.1814e-07	0330-0125	-	-	5.35	uM	18	minor	405.531	C14H14Cl5NO2
SGTC_1475	-2.78333e-05	0.0342129	0.0323748	0.0338185	0.998791	0.028727	0.0391363	0.030737	4092-1048	-	-	11.70	μM	plasma membrane duress	major	338.529	C23H34N2	1-(3-bicyclo[2.2.1]heptanyl)-4-(4-phenylcyclohexyl)piperazine
SGTC_1476	0.0233181	-0.0506667	-0.0502045	-0.0441703	0.145707	0.000933812	0.00104526	0.00417086	4112-3294	-	-	3.34	uM	60S ribosome export	major	332.218	C14H10BrN3S	N-(4-bromophenyl)-4-pyridin-2-yl-1,3-thiazol-2-amine
SGTC_1477	0.0138473	0.00162134	0.0125006	0.00932084	0.404214	0.928867	0.454506	0.583927	0139-0234	-	-	16.00	μM	115	minor	256.085	C11H7Cl2NO2	4-(3,5-dichloropyridin-2-yl)oxyphenol
SGTC_1478	-0.0293823	0.0600385	0.0742682	0.0574865	0.0627618	7.68186e-05	7.94607e-07	0.000157828	0453-0656	-	-	35.70	μM	106	minor	347.75	C17H14ClNO5	[4-[(2-acetyloxy-5-chlorophenyl)carbamoyl]phenyl] acetate
SGTC_1479	-0.0367184	0.00486729	0.0124089	0.0183333	0.0184145	0.781959	0.458035	0.260411	0549-0158	-	-	134.00	μM	71	minor	356.17	C17H10BrNO3
SGTC_148	-0.0224911	0.0857046	0.0900553	0.109004	0.161591	1.01085e-08	1.62852e-09	1.97048e-13	3253-0744	-	-	288.01	μM	68	minor	347.207	C16H15BrN2O2	N-[(E)-[(Z)-2-bromo-3-phenylprop-2-enylidene]amino]-2,5-dimethylfuran-3-carboxamide
SGTC_1480	0.0197653	0.025822	0.0158761	0.0101369	0.222634	0.104826	0.334521	0.54942	1070-0044	-	-	41.20	μM		unique	294.391	C19H22N2O	4-(3-carbazol-9-ylpropyl)morpholine
SGTC_1481	-0.0141721	0.0394027	0.0568315	0.0631755	0.392544	0.0110928	0.000188951	3.04188e-05	3346-2004	-	-	36.00	μM		unique	390.535	C23H35FN2O2	1-[4-(2-fluorophenyl)piperazin-1-yl]-3-[(2,2,4-trimethyl-3-bicyclo[2.2.1]heptanyl)oxy]propan-2-ol
SGTC_1482	-0.00757041	0.00208556	0.00861863	-0.00461543	0.660205	0.908079	0.61418	0.793422	3346-2049	-	-	8.48	uM	1	minor	390.516	C22H34N2O4	ethyl 4-[3-(4-cyclohexylphenoxy)-2-hydroxypropyl]piperazine-1-carboxylate
SGTC_1483	-0.00336905	0.000901738	0.00217636	0.0156202	0.850148	0.960763	0.904017	0.342881	3453-0561	-	-	55.90	μM		unique	472.479	C24H19F3N2O3S	[4-hydroxy-6-(3-phenoxyphenyl)-2-sulfanylidene-4-(trifluoromethyl)-1,3-diazinan-5-yl]-phenylmethanone
SGTC_1484	-0.00815686	0.0718385	0.0811651	0.0880975	0.634334	1.85488e-06	6.14505e-08	3.73058e-09	3473-2379	-	-	286.00	μM	130	minor	279.312	C13H13NO4S	ethyl 2-acetamido-7-hydroxy-1-benzothiophene-3-carboxylate
SGTC_1485	-0.0196503	0.0498341	0.0488516	0.070366	0.225525	0.00114326	0.00144591	3.05918e-06	3909-9022	-	-	254.00	μM	RPP1 & pyrimidine depletion	major	293.385	C14H19N3O2S	ethyl 4-(diethylamino)-5-methylthieno[2,3-d]pyrimidine-6-carboxylate
SGTC_1486	0.00550414	-0.0272391	-0.0107822	-0.0130564	0.753011	0.0860122	0.522728	0.433377	3970-0793	-	-	4.53	uM		unique	320.138	C14H10BrNO3	2-(4-bromophenyl)-3a,4,7,7a-tetrahydro-octahydro-1H-4,7-epoxyisoindole-1,3-dione
SGTC_1487	-0.00924319	0.0452523	0.0395764	0.0337687	0.587242	0.0032935	0.0107231	0.0309989	3970-0795	-	-	2.82	uM	DNA intercalators	major	320.138	C14H10BrNO3	2-(3-bromophenyl)-3a,4,7,7a-tetrahydro-octahydro-1H-4,7-epoxyisoindole-1,3-dione
SGTC_1488	-0.0259269	0.0297644	0.0479714	0.0258806	0.103328	0.0592069	0.00177794	0.103988	4013-0813	-	-	75.90	μM	RPP1 & pyrimidine depletion	major	412.255	C16H14BrNO5S	2-[3-(4-bromophenoxy)-2-hydroxypropyl]-1,1-dioxo-1,2-benzothiazol-3-one
SGTC_1489	0.0104756	-0.0330427	-0.0529802	-0.0295091	0.535327	0.0350364	0.000523272	0.0615629	4065-0444	-	-	182.00	μM	132	minor	366.288	C15H9Cl2N3S2	1-[(2,4-dichlorophenyl)methylsulfanyl]-[1,2,4]triazolo[3,4-b][1,3]benzothiazole
SGTC_149	-0.0273921	0.123061	0.174343	0.13837	0.0841894	0	0	0	3970-0822	-	-	46.10	μM	tubulin folding & SWR complex	major	313.348	C18H19NO4	7-methyl-2-(4-propoxyphenyl)-4,7a-dihydro-3aH-octahydro-1H-4,7-epoxyisoindole-1,3-dione
SGTC_1490	0.0399274	-0.0203972	-0.0288134	-0.0388431	0.0100089	0.207218	0.0683683	0.0123601	4089-0339	-	-	670.00	nM	286	minor	274.166	C11H9Cl2NOS	5-chloro-2-(4-chloro-3-methylphenyl)-4-methyl-1,2-thiazol-3-one
SGTC_1491	0.0219838	-0.00980928	-0.0112598	0.00374342	0.171871	0.563169	0.503327	0.833155	4138-0063	-	-	26.50	μM	116	minor	270.305	C15H15FN4	8-fluoro-4-piperidin-1-yl-5H-pyrimido[5,4-b]indole
SGTC_1492	0.018325	-0.0322839	-0.0263148	-0.0437982	0.260641	0.0397248	0.0979506	0.0045181	4158-0558	-	-	28.50	μM	60S ribosome export	major	322.401	C20H22N2O2	1-(2-hydroxy-4-methylphenyl)-2-(7-phenyl-1,4-diazepan-5-ylidene)ethanone
SGTC_1493	-0.0285584	0.0721971	0.0904857	0.0615326	0.0710088	1.63961e-06	1.34739e-09	4.96932e-05	4348-0038	-	-	111.00	μM	RSC complex & mRNA processing	major	281.7	C14H8ClN5	7-chloro-5-phenyltetrazolo[1,5-c]quinazoline
SGTC_1494	0.0308676	-0.0145585	-0.0205081	-0.0121761	0.0498805	0.378904	0.204594	0.467057	4358-1428	-	-	177.00	μM	21	minor	336.813	C17H21ClN2O3	ethyl 6-chloro-4-(3-methoxypropylamino)-8-methylquinoline-3-carboxylate
SGTC_1495	-0.0336532	-0.000307391	0.0153872	0.0236189	0.0316141	0.986756	0.35061	0.140241	4469-0029	-	-	237.00	μM	4	minor	337.44	C13H11N3O2S3	4-[(4-thiophen-2-yl-1,3-thiazol-2-yl)amino]benzenesulfonamide
SGTC_1496	0.00847863	-0.0282097	-0.0319705	-0.0401643	0.620273	0.0747534	0.0418087	0.00955172	4469-0713	-	-	57.40	μM	2	minor	297.375	C16H15N3OS	N-(2-ethoxyphenyl)-4-pyridin-3-yl-1,3-thiazol-2-amine
SGTC_1497	-0.0169995	0.0352162	0.0569995	0.0405047	0.299184	0.02412	0.00018046	0.00892625	4476-2978	-	-	41.30	μM	183	minor	331.31	C14H12F3NO3S	N-(4-methoxyphenyl)-3-(trifluoromethyl)benzenesulfonamide
SGTC_1498	0.00853235	-0.0522808	-0.057289	-0.0605528	0.617934	0.000625	0.000166675	6.62037e-05	4478-3555	-	-	97.60	μM		unique	388.52	C22H28O4S	2-[(2-hydroxy-4,4-dimethyl-6-oxocyclohexen-1-yl)-(5-methylthiophen-2-yl)methyl]-5,5-dimethylcyclohexane-1,3-dione
SGTC_1499	-0.0030647	-0.0533413	-0.0703991	-0.0615754	0.863971	0.000476957	3.02538e-06	4.90688e-05	4480-0877	-	-	67.30	μM		unique	422.561	C29H30N2O	N-(8-methyl-8-azabicyclo[3.2.1]oct-3-en-3-yl)-4-phenyl-N-(2-phenylethyl)benzamide
SGTC_15	0.00413164	0.068244	0.0706696	0.0953479	0.815429	6.1795e-06	2.76168e-06	1.55579e-10	0266-0086	-	-	27.10	μM	endomembrane recycling	major	378.507	C24H30N2O2	2-(diethylamino)ethyl 1-benzyl-2,3-dimethylindole-5-carboxylate
SGTC_150	-0.0269729	0.0551981	0.0941356	0.0651976	0.0893631	0.000293903	2.70533e-10	1.63724e-05	3970-0969	-	-	77.20	μM	83	minor	450.783	C19H15ClN2O9	[acetyloxy-[2-(2-chloro-5-nitrophenyl)-1,3-dioxo-7,7a-dihydro-3aH-octahydro-1H-4,7-epoxyisoindol-4-yl]methyl] acetate
SGTC_1500	-0.0182157	0.00836632	0.0104911	0.0230931	0.263684	0.625169	0.534688	0.14989	4488-1866	-	-	171.00	μM	RPP1 & pyrimidine depletion	major	429.576	C23H31N3O3S	N-[6-tert-butyl-3-(4-methylpiperazine-1-carbonyl)-4,5,6,7-tetrahydro-1-benzothiophen-2-yl]furan-2-carboxamide
SGTC_1501	-0.000307512	-0.0177285	-0.00593807	-0.0210601	0.986751	0.277558	0.733359	0.191862	4491-0275	-	-	38.40	μM		unique	315.388	C21H19N2O+	N-(4-methoxyphenyl)-2-methylbenzo[h]quinolin-1-ium-4-amine
SGTC_1502	0.00717756	-0.0076524	-0.00248731	0.00277783	0.677685	0.656576	0.890024	0.876928	4534-4282	-	-	27.70	μM		unique	305.716	C14H12ClN3O3	[[amino(pyridin-2-yl)methylidene]amino] 2-(4-chlorophenoxy)acetate
SGTC_1503	0.00245515	-0.0384473	-0.0427068	-0.0173393	0.891513	0.0133635	0.00570763	0.289125	4585-0012	-	-	61.30	μM	317	minor	338.465	C17H26N2O3S	(5-methyl-2-propan-2-ylcyclohexyl) 2-[(6-methyl-4-oxo-1H-pyrimidin-2-yl)sulfanyl]acetate
SGTC_1504	-0.0389823	0.00144793	0.0167086	0.0108332	0.0120617	0.936616	0.308245	0.520786	k297-0033	-	-	30.00	μM	326	minor	413.967	C21H24ClN5S	4-[3-[4-(3-chlorophenyl)piperazin-1-yl]propylamino]-1H-quinazoline-2-thione
SGTC_1505	-0.0466882	0.0228097	0.0339102	0.0233604	0.00239597	0.155432	0.0303138	0.145063	k297-0037	-	-	20.60	μM	273	minor	301.794	C15H12ClN3S	4-[(4-chlorophenyl)methylamino]-1H-quinazoline-2-thione
SGTC_1506	-0.027331	0.0057552	0.0108719	-0.0135871	0.0849959	0.741713	0.519202	0.413825	4226-2149	-	-	212.00	μM		unique	355.845	C17H14ClN5S	N-(3-chloro-2-methylphenyl)-4-(2-methylimidazo[1,2-a]pyrimidin-3-yl)-1,3-thiazol-2-amine
SGTC_1507	0.0312432	-0.073682	-0.0899917	-0.0819133	0.0476562	1.05091e-06	1.8576e-09	5.02385e-08	4075-3230	-	-	155.00	μM		unique	274.338	C14H14N2O2S	5-(2-anilino-1,3-thiazol-5-yl)-5-methyloxolan-2-one
SGTC_1508	-0.00115747	-0.0341535	-0.0363623	-0.0539507	0.949612	0.0295051	0.0200161	0.000423698	1080-0625	-	-	72.90	μM	106	minor	246.328	C13H14N2OS	1-(4-ethylphenyl)-2-(2-imino-1,3-thiazol-3-yl)ethanone
SGTC_1509	0.0047625	-0.0593271	-0.0640375	-0.0473304	0.787341	9.87532e-05	2.47163e-05	0.00212599	1326-1131	-	-	80.00	μM		unique	239.312	C16H17NO	2-(dimethylamino)-1-(4-phenylphenyl)ethanone
SGTC_151	0.00118949	-0.136418	-0.144549	-0.164328	0.948071	0	0	0	3013-0144	-	-	2.29	uM	iron homeostasis	major	313.311	C15H15N5O3	1-ethyl-3-(4-methoxyphenyl)-6-methylpyrimido[5,4-e][1,2,4]triazine-5,7-dione
SGTC_1510	0.00552765	-0.0230337	-0.0187109	-0.0461537	0.75194	0.151013	0.250064	0.00269446	1123-0200	-	-	71.50	μM		unique	313.392	C22H19NO	1-(4-methoxyphenyl)-N-[4-[(E)-2-phenylethenyl]phenyl]methanimine
SGTC_1511	-0.020395	0.0278959	0.0451398	0.0282466	0.20727	0.0782591	0.00337618	0.0743483	0906-3109	-	-	28.50	μM	excess fatty acid	major	324.483	C20H24N2S	4-[3-(4-methylphenyl)-1-adamantyl]-1,3-thiazol-2-amine
SGTC_1512	-0.0134561	-0.0107127	0.0289437	0.0112946	0.418494	0.525573	0.0670484	0.501924	0259-0544	-	-	12.20	μM	275	minor	293.148	C14H10Cl2N2O	2-[(2,4-dichlorophenoxy)methyl]-1H-benzimidazole
SGTC_1513	0.0189493	-0.00582655	0.0125457	-0.00559924	0.243667	0.738412	0.452771	0.748701	0337-0559	-	-	19.00	μM		unique	211.216	C13H9NO2	2-phenyl-1,3-benzoxazol-5-ol
SGTC_1514	0.0198919	-0.0320367	-0.0298087	-0.0406433	0.219483	0.0413607	0.0588069	0.0086824	1189-1591	-	-	158.00	μM	311	minor	320.364	C15H16N2O4S	2,4,6-trimethyl-N-(3-nitrophenyl)benzenesulfonamide
SGTC_1515	-0.0117013	0.0570565	0.0803749	0.0689403	0.485678	0.000177659	8.33417e-08	4.9177e-06	3460-0031	-	-	42.10	μM	DNA intercalators	major	350.411	C21H22N2O3	N-[(8-hydroxyquinolin-7-yl)-(2-methoxyphenyl)methyl]butanamide
SGTC_1516	0.00762048	0.0306005	0.00720998	0.0280093	0.657985	0.0520182	0.676245	0.0769759	st013856	A mutagen and neurotoxin.	-	110.00	μM		unique	182.221	C12H10N2	1-methyl-9H-pyrido[3,4-b]indole
SGTC_1517	-0.0184253	0.0535235	0.0576671	0.0393572	0.257864	0.000455063	0.000150135	0.011191	deoxycholic acid methyl ester	A bile salt which induces apoptosis.	-	49.20	μM		unique	406.599	C25H42O4	methyl (4R)-4-[(3R,5R,8R,9S,10S,12S,13R,14S,17R)-3,12-dihydroxy-10,13-dimethyl-2,3,4,5,6,7,8,9,11,12,14,15,16,17-tetradecahydro-1H-cyclopenta[a]phenanthren-17-yl]pentanoate
SGTC_1518	-0.0471613	0.0610654	0.086436	0.0901122	0.00214372	5.70105e-05	7.4572e-09	1.58278e-09	st038567	-	-	90.80	μM		unique	220.221	C12H12O4	6,7-dimethoxy-4-methylchromen-2-one
SGTC_1519	-0.0295104	0.0284698	0.0608943	0.0356901	0.0615514	0.0719453	5.99369e-05	0.022174	esterone	A steroid.	-	74.00	μM	DNA intercalators	major	270.366	C18H22O2	3-hydroxy-13-methyl-7,8,9,11,12,14,15,16-octahydro-6H-cyclopenta[a]phenanthren-17-one
SGTC_152	0.0366931	-0.0825343	-0.109959	-0.0955905	0.0185134	3.61165e-08	1.18888e-13	1.39901e-10	4469-0003	-	-	551.23	μM	19	minor	268.334	C15H12N2OS	4-[(4-phenyl-1,3-thiazol-2-yl)amino]phenol
SGTC_1520	-0.00280335	-0.0258851	-0.0191456	-0.039064	0.875787	0.103923	0.23849	0.0118451	flindersine	Flindersine is a natural alkaloid of the quinoline subtype.	-	88.00	μM	10	minor	227.259	C14H13NO2	2,2-dimethyl-6H-pyrano[3,2-c]quinolin-5-one
SGTC_1521	0.0134267	0.0484829	0.0322281	0.0308819	0.419582	0.00157733	0.0400895	0.0497689	st012942	-	-	49.40	μM	191	minor	404.777	C13H22Cl2CuN2O4
SGTC_1522	0.0191449	-0.0534553	-0.0867855	-0.0573316	0.238509	0.000463152	6.45354e-09	0.000164724	st012842	-	-	45.60	μM	RNA pol III & RNase P/MRP	major	438.521	C27H26N4O2
SGTC_1523	-0.01511	-0.00349138	0.00203916	0.000149974	0.359929	0.844622	0.910165	0.993561	st012844	-	-	44.70	μM	60S ribosome export	major	447.529	C25H29N5O3
SGTC_1524	0.00120615	-0.00503707	-0.0290533	-0.00122421	0.947326	0.774219	0.0659543	0.946526	corynanthine	Corynanthine acts as an α1-adrenergic and α2-adrenergic receptor antagonist.	-	62.10	μM	26	minor	408.919	C21H29ClN2O4	methyl (19S)-18-hydroxy-1,3,11,12,14,15,16,17,18,19,20,21-dodecahydroyohimban-19-carboxylate hydrate hydrochloride
SGTC_1525	-0.0180248	-0.0046376	0.00201086	-0.0465383	0.26906	0.79241	0.911445	0.00247063	8-methoxypsoralen	Related to psoralen; DNA damaging agent.	-	92.50	μM	DNA damage response	major	216.19	C12H8O4	9-methoxyfuro[3,2-g]chromen-7-one
SGTC_1526	0.0124901	0.0351504	0.0257222	0.0443923	0.454908	0.0244015	0.106263	0.00397545	st051518	-	-	75.00	μM	333	minor	266.677	C13H11ClO4	(7-chloro-4-methyl-2-oxochromen-6-yl) propanoate
SGTC_1527	-0.0323021	-0.0016549	0.00413449	0.0115993	0.0396067	0.927369	0.815299	0.489727	coumarin	A hepatotoxic, DNA x-linker.	-	137.00	μM	200	minor	146.143	C9H6O2	chromen-2-one
SGTC_1528	0.0190094	0.020607	0.00592609	-0.0053755	0.242079	0.202265	0.733897	0.758839	arabinosylhypoxanthine	An inhibitor of viral and cellular DNA polymerases.	-	74.60	μM		unique	268.226	C10H12N4O5	9-[3,4-dihydroxy-5-(hydroxymethyl)oxolan-2-yl]-3H-purin-6-one
SGTC_1529	-0.0102691	0.0194576	0.0211145	0.00904949	0.543886	0.230418	0.190639	0.595542	apigenin	Natural flavone that has been found to inhibit cell proliferation by arresting the cell cycle at the G2/M phase.	-	74.00	μM		unique	270.237	C15H10O5	5,7-dihydroxy-2-(4-hydroxyphenyl)chromen-4-one
SGTC_153	0.00599641	-0.0477838	-0.0494087	-0.0423472	0.730755	0.00185927	0.00126779	0.00613998	4077-0274	-	-	519.67	μM	284	minor	384.854	C20H14ClFN2OS	9-chloro-5-(4-fluorophenyl)-2-thiophen-2-yl-5,10b-dihydro-1H-pyrazolo[1,5-c][1,3]benzoxazine
SGTC_1530	-0.0319037	0.0300133	0.0532649	0.0495426	0.042264	0.0569837	0.000486412	0.00122627	rhein	An apoptosis inducer thought to act through induction of endoplasmic reticulum stress and Ca2+-dependent mitochondrial death.	-	70.40	μM	50	minor	284.22	C15H8O6	4,5-dihydroxy-9,10-dioxoanthracene-2-carboxylic acid
SGTC_1531	-0.0316332	0.00311481	-0.0365122	-0.0303458	0.0441491	0.861711	0.0191212	0.0541243	st059297	-	-	52.40	μM	22	minor	457.518	C28H27NO5
SGTC_1532	-0.00632194	0.0266737	0.0229039	0.0221821	0.716078	0.0931733	0.153489	0.16778	4',5'-dihydroxyflavone	-	-	78.70	μM	Golgi	major	254.238	C15H10O4	5-hydroxy-2-(4-hydroxyphenyl)chromen-4-one
SGTC_1533	-0.0209591	0.044525	0.0369926	0.0452073	0.194146	0.00386264	0.0175105	0.00332638	dihydroergotamine mesylate	A 9,10alpha-dihydro derivative of ergotamine. It is used as a vasoconstrictor, specifically for the therapy of migraine disorders. [PubChem] DrugBank Mode of Action: Two theories have been proposed to explain the efficacy of 5-HT<sub>1D</sub> receptor agonists in migraine: 1) activation of 5-HT<sub>1D</sub> receptors located on intracranial blood vessels, including those on arterio-venous anastom…	-	29.40	μM	DNA intercalators	major	679.783	C34H41N5O8S
SGTC_1534	-0.00977149	0.0430519	0.038039	0.0425347	0.564762	0.00529391	0.0144071	0.00589979	6-azauridine	6-Azauridine (AzUrd) blocks the conversion of orotic acid into UMP; used in antiviral studies.	-	81.60	μM	RNA pol III & RNase P/MRP	major	245.189	C8H11N3O6	2-[3,4-dihydroxy-5-(hydroxymethyl)oxolan-2-yl]-1,2,4-triazine-3,5-dione
SGTC_1535	-0.00419019	0.0474537	0.0532663	0.0449981	0.81279	0.00200435	0.000486241	0.00348334	tetrahydropapaveroline hydrobromide	An inhibitor of dopamine biosynthesis.	-	54.30	μM	RPP1 & pyrimidine depletion	major	368.222	C16H18BrNO4	1-[(3,4-dihydroxyphenyl)methyl]-1,2,3,4-tetrahydroisoquinoline-6,7-diol hydrobromide
SGTC_1536	-0.00104565	0.0789952	0.0984824	0.0911561	0.954405	1.40868e-07	3.63947e-11	1.00731e-09	cytidine-2',3'-monophosphoric acid; 3'-cytidylic acid	A nucleotide analog.	-	61.90	μM		unique	323.197	C9H14N3O8P	[(2R,3S,4R,5R)-5-(4-amino-2-oxopyrimidin-1-yl)-4-hydroxy-2-(hydroxymethyl)oxolan-3-yl] dihydrogen phosphate
SGTC_1537	-0.0126473	0.0264727	0.0237737	0.0407516	0.448882	0.0958257	0.137492	0.00849608	2',6'-dihydroxyflavanone	A p450 inhibitor.	-	78.00	μM	151	minor	256.253	C15H12O4	6-hydroxy-2-(2-hydroxyphenyl)-2,3-dihydrochromen-4-one
SGTC_1538	0.00778836	0.0284041	0.00678381	0.0130393	0.650557	0.0726488	0.695307	0.434022	2',3',6-trimethoxyflavanone	-	-	63.60	μM	59	minor	314.333	C18H18O5	2-(2,3-dimethoxyphenyl)-6-methoxy-2,3-dihydrochromen-4-one
SGTC_1539	-0.0384337	0.0450501	0.0535635	0.0391133	0.0133675	0.00344368	0.000450384	0.011733	benzyladenosine	A nucleotide analog.	-	56.00	μM	125	minor	357.364	C17H19N5O4	(2R,3R,4S,5R)-2-[6-(benzylamino)purin-9-yl]-5-(hydroxymethyl)oxolane-3,4-diol
SGTC_154	0.00916469	-0.0434399	-0.0487805	-0.0476998	0.59064	0.00488154	0.00147217	0.00189579	3389-1638	-	-	511.12	μM	146	minor	391.291	C20H20Cl2N2O2	N-(3,4-dichlorophenyl)-7-methoxy-2,2,4-trimethylquinoline-1-carboxamide
SGTC_1540	-0.0144912	-0.00609189	-0.0346762	-0.0104912	0.381266	0.726421	0.0265135	0.534686	guanosine	Guanosine is a purine nucleoside	-	70.60	μM		unique	283.241	C10H13N5O5	2-amino-9-[(2R,3R,4S,5R)-3,4-dihydroxy-5-(hydroxymethyl)oxolan-2-yl]-3H-purin-6-one
SGTC_1541	0.00805902	0.0485798	0.0280286	0.0369388	0.63863	0.00154173	0.07676	0.0176847	2',3',6-trimethoxyflavone	-	-	64.00	μM	9	minor	312.317	C18H16O5	2-(2,3-dimethoxyphenyl)-6-methoxychromen-4-one
SGTC_1542	-0.0422384	0.0213926	0.0381133	0.0294573	0.00627419	0.184478	0.0142066	0.0620502	7-hydroxy-3'-methoxyflavone	-	-	49.70	μM	124	minor	268.264	C16H12O4	7-hydroxy-2-(3-methoxyphenyl)chromen-4-one
SGTC_1543	-0.000873923	0.0098098	0.0298063	0.0437276	0.961991	0.563146	0.058829	0.00458681	azetidyl-2-carboxylic acid	A toxic proline analog.	-	198.00	μM		unique	101.104	C4H7NO2	(2S)-azetidine-2-carboxylic acid
SGTC_1544	-0.010684	0.04382	0.0371923	0.0353912	0.526751	0.00449697	0.0168762	0.0233841	7-methoxy-4-methylcoumarin	-	-	105.00	μM	154	minor	190.195	C11H10O3	7-methoxy-4-methylchromen-2-one
SGTC_1545	0.00985904	0.027854	0.0324547	0.0512902	0.561066	0.0787364	0.0386271	0.000800795	lovastatin	Lovastatin is a specific inhibitor of HMG-CoA reductase. HMG-CoA reductase catalyzes the conversion of HMG-CoA to mevalonate, an early step in cholesterol biosynthesis.	HMG1(HOP)|HMG2(HOP)	49.40	μM	88	minor	404.54	C24H36O5	[(1S,3R,7S,8S,8aR)-8-[2-[(2R,4R)-4-hydroxy-6-oxooxan-2-yl]ethyl]-3,7-dimethyl-1,2,3,7,8,8a-hexahydronaphthalen-1-yl] 2-methylbutanoate
SGTC_1546	-0.0123087	-0.0421955	-0.0283751	-0.0226028	0.461908	0.00633017	0.0729591	0.15933	5-methoxyflavanone	-	HMG1(HOP)|HMG2(HOP)	78.70	μM	9	minor	254.281	C16H14O3	5-methoxy-2-phenyl-2,3-dihydrochromen-4-one
SGTC_1547	-0.00372668	0.000995941	-0.0215551	-0.0243033	0.833914	0.956596	0.180954	0.128395	harmine	A monoamine oxidase inhibitor	-	94.20	μM	ergosterol biosynthesis	major	212.247	C13H12N2O	7-methoxy-1-methyl-9H-pyrido[3,4-b]indole
SGTC_1548	-0.0111936	-0.030377	-0.00936794	-0.036823	0.50599	0.0538629	0.581905	0.0180654	st061468	-	-	90.80	μM	9	minor	220.221	C12H12O4	5,7-dimethoxy-4-methylchromen-2-one
SGTC_1549	-0.0095428	0.0344227	0.0567967	0.0580074	0.574459	0.0277064	0.000190759	0.000136595	4'-methoxyflavonol	-	-	74.60	μM	115	minor	268.264	C16H12O4	3-hydroxy-2-(4-methoxyphenyl)chromen-4-one
SGTC_155	-0.000552093	-0.0468144	-0.0364362	-0.0541991	0.97609	0.00232298	0.0194005	0.000382382	k072-0202	-	-	43.60	μM		unique	332.353	C20H16N2O3	4-[(2Z)-2-[(3-phenoxyphenyl)methylidene]hydrazinyl]benzoic acid
SGTC_1550	0.00316204	0.00193313	0.0247851	0.0163902	0.859552	0.914942	0.120522	0.318037	gossypolone	Gossypolone is a phenolic aldehyde that permeates cells and acts as an inhibitor for several dehydrogenase enzymes.	-	36.60	μM	123	minor	546.521	C30H26O10	7-(8-formyl-6,7-dihydroxy-3-methyl-1,4-dioxo-5-propan-2-ylnaphthalen-2-yl)-2,3-dihydroxy-6-methyl-5,8-dioxo-4-propan-2-ylnaphthalene-1-carbaldehyde
SGTC_1551	-0.00193232	-0.00286039	0.00397825	-0.0328593	0.91498	0.873207	0.822434	0.0361249	6-bromo-3'-methylflavone	-	-	63.50	μM	24	minor	315.161	C16H11BrO2	6-bromo-2-(3-methylphenyl)chromen-4-one
SGTC_1552	0.0174128	-0.0186998	-0.0198672	-0.0262962	0.28684	0.25042	0.220146	0.0982413	6-methylflavone	-	-	10.60	μM	superoxide	major	236.265	C16H12O2	6-methyl-2-phenylchromen-4-one
SGTC_1553	-0.00672586	-0.058649	-0.0493787	-0.0451677	0.697934	0.000114313	0.00127691	0.00335904	gossypol	Gossypol is a phenolic aldehyde that permeates cells and acts as an inhibitor for several dehydrogenase enzymes.	-	38.60	μM	110	minor	518.554	C30H30O8	7-(8-formyl-1,6,7-trihydroxy-3-methyl-5-propan-2-ylnaphthalen-2-yl)-2,3,8-trihydroxy-6-methyl-4-propan-2-ylnaphthalene-1-carbaldehyde
SGTC_1554	0.0320083	-0.0323969	-0.029051	-0.0195819	0.0415748	0.0390169	0.0660072	0.227304	st069299	-	-	38.70	μM	110	minor	516.585	C30H32N2O6
SGTC_1555	0.0202449	-0.0421006	-0.049668	-0.021957	0.210908	0.0064615	0.00119141	0.172476	citronellol	A terpine precursor.	-	128.00	μM	110	minor	156.265	C10H20O	3,7-dimethyloct-6-en-1-ol
SGTC_1556	0.00410352	-0.0909943	-0.0631461	-0.0834608	0.816736	1.08518e-09	3.07512e-05	2.50154e-08	plumbagin	Like menadione, plumbagin is a naphthoquinone, and undergoes one electron reduction to semiquinone. Under aerobic conditions the semiquinone radical participates in redox cylcing to generate reactive oxygen species (ROS) such as superoxide and hydrogen peroxide.	-	1.48	uM	superoxide	major	188.179	C11H8O3	5-hydroxy-2-methylnaphthalene-1,4-dione
SGTC_1557	-0.00605747	0.00892933	0.046164	0.0164441	0.727994	0.600754	0.00269109	0.31639	sumaresinolic acid	A natural terpine and antifungal of unknown mechanisn.	-	42.30	μM	165	minor	472.7	C30H48O4	(4aS,6aS,6bR,8R,10S,12aR)-8,10-dihydroxy-2,2,6a,6b,9,9,12a-heptamethyl-1,3,4,5,6,6a,7,8,8a,10,11,12,13,14b-tetradecahydropicene-4a-carboxylic acid
SGTC_1558	-0.0201004	-0.0242362	-0.0317603	-0.0140511	0.214401	0.129562	0.0432781	0.396928	st069300	-	-	45.60	μM	286	minor	438.513	C26H30O6	6-(2,4-dihydroxy-6-methyl-3-oxo-1-propan-2-yl-1,2-dihydroinden-5-yl)-2,7-dihydroxy-5-methyl-3-propan-2-yl-2,3-dihydroinden-1-one
SGTC_1559	-0.0155685	-0.0249903	-0.0168956	-0.0216128	0.344643	0.117315	0.3024	0.179755	coumarin 343	A hepatotoxic, DNA x-linker.	-	70.10	μM	321	minor	285.295	C16H15NO4
SGTC_156	0.0194217	0.00311237	0.021379	0.00100621	0.231389	0.861836	0.184825	0.95615	3474-0145	-	-	5.64	uM	endomembrane recycling	major	419.269	C19H19BrN2O4	ethyl 8-bromo-2-[(dimethylamino)methyl]-3-methyl-4,5-dioxobenzo[e]indole-1-carboxylate
SGTC_1560	0.0175736	-0.0643035	-0.0887424	-0.0888064	0.28211	2.16002e-05	2.85223e-09	2.77578e-09	lithocholic acid	A bile acid which acts as a detergent.	-	53.10	μM	110	minor	376.573	C24H40O3	(4R)-4-[(3R,5R,8R,9S,10S,13R,14S,17R)-3-hydroxy-10,13-dimethyl-2,3,4,5,6,7,8,9,11,12,14,15,16,17-tetradecahydro-1H-cyclopenta[a]phenanthren-17-yl]pentanoic acid
SGTC_1561	0.0382465	-0.0599229	-0.0740774	-0.0959438	0.0138625	7.95568e-05	8.52495e-07	1.19008e-10	5-methoxyflavone	-	-	52.90	μM	53	minor	252.265	C16H12O3	5-methoxy-2-phenylchromen-4-one
SGTC_1562	0.0105661	0.000722058	-0.0145027	-0.000876676	0.531596	0.968641	0.380863	0.961869	morin hydrate	Morin hydrate is a flavonoid with antioxidant properties. Morin not only scavenges oxyradicals, but also moderately inhibits xanthine oxidase.	-	59.10	μM	327	minor	338.266	C15H14O9	2-(2,4-dihydroxyphenyl)-3,5,7-trihydroxychromen-4-one dihydrate
SGTC_1563	0.00394626	-0.0390114	-0.0252016	-0.0332094	0.823902	0.011966	0.114011	0.0340734	conessine	An anti-amoebic, histamine inhibitor.	-	56.10	μM	216	minor	356.588	C24H40N2
SGTC_1564	0.00243438	0.0149026	0.0298856	0.0310012	0.892403	0.366998	0.0581159	0.0488372	D-Arginine	D-isomer of arginine; arginine decarboxylase inhibitor.	-	115.00	μM	132	minor	174.201	C6H14N4O2	(2R)-2-amino-5-(diaminomethylideneamino)pentanoic acid
SGTC_1565	-0.0234871	0.0147952	0.0124226	-0.0104605	0.142618	0.370688	0.457502	0.53595	sinapyl alcohol	A phenol propionate derived from cinnamic acid.	-	95.10	μM		unique	210.226	C11H14O4	4-[(E)-3-hydroxyprop-1-enyl]-2,6-dimethoxyphenol
SGTC_1566	0.00163612	-0.0192175	-0.00358724	-0.00525414	0.92821	0.236615	0.840245	0.764335	6,7-dimethoxy-4-ethylcoumarin	-	-	85.40	μM	216	minor	234.248	C13H14O4	4-ethyl-6,7-dimethoxychromen-2-one
SGTC_1567	-0.0126568	-0.0276961	-0.0409904	-0.0438464	0.448518	0.0805582	0.0080977	0.00447164	st069303	-	-	68.40	μM	mitochondrial processes	major	292.375	C19H20N2O
SGTC_1568	-0.0147984	-0.0394319	-0.0274199	-0.0107709	0.370576	0.0110297	0.0838213	0.523187	digitonin	Digitonin is a glycoside obtained from Digitalis purpurea. As a detergent, it effectively water-solubilizes lipids and has several membrane-related applications in biochemistry, including solubilizing membrane proteins, precipitating cholesterol, and permeabilizing cell membranes.	-	820.00	nM	sphingolipid biosynthesis & PDR1	major	1229.31	C56H92O29
SGTC_1569	0.0284453	-0.0484674	-0.0381566	-0.0518733	0.0722072	0.00158311	0.0140905	0.000692448	carminic acid	Coloring matter from the insect Coccus cacti L. It is used in foods, pharmaceuticals, toiletries, etc., as a dye, and also has use as a microscopic stain and biological marker.	-	40.60	μM	216	minor	492.386	C22H20O13	3,5,6,8-tetrahydroxy-1-methyl-9,10-dioxo-7-[(2R,3R,4R,5S,6R)-3,4,5-trihydroxy-6-(hydroxymethyl)oxan-2-yl]anthracene-2-carboxylic acid
SGTC_157	0.00052862	0.0381894	0.0527918	0.0580709	0.97712	0.0140136	0.000549799	0.000134428	1348-1695	-	-	65.82	μM	iron homeostasis	major	229.235	C12H11N3O2	3-hydroxy-4-[(2-pyridin-2-ylhydrazinyl)methylidene]cyclohexa-2,5-dien-1-one
SGTC_1570	0.0281196	-0.0065313	-0.027369	-0.0143646	0.0757464	0.706633	0.0844334	0.385722	verbenone	A natural terpanoid with antifungal properties.	-	133.00	μM	313	minor	150.218	C10H14O	2,6,6-trimethylbicyclo[3.1.1]hept-2-en-4-one
SGTC_1571	-0.0407585	-0.0138537	-0.00131475	-0.00925474	0.00848435	0.403982	0.942514	0.586747	st070080	-	-	73.40	μM	197	minor	272.299	C15H16N2O3	3-[(7-methoxy-2-oxochromen-4-yl)methyl-methylamino]propanenitrile
SGTC_1572	-0.0086595	-0.0223388	-0.012234	-0.00966068	0.61251	0.164738	0.464955	0.569587	epiandrosterone	A steroid.	-	68.90	μM	2	minor	290.44	C19H30O2	(3S,5S,8R,9S,10S,13S,14S)-3-hydroxy-10,13-dimethyl-1,2,3,4,5,6,7,8,9,11,12,14,15,16-tetradecahydrocyclopenta[a]phenanthren-17-one
SGTC_1573	0.0023202	0.0507035	0.047159	0.0519536	0.897577	0.000929018	0.0021521	0.000681402	oleylamine	An amine of the fatty acid oleic acid.	-	1.06	uM	43	minor	267.493	C18H37N	(Z)-octadec-9-en-1-amine
SGTC_1574	0.0209088	0.0351212	0.0426217	0.0488958	0.195436	0.0245743	0.00580972	0.00143602	spiramycin	An antibiotic and protein synthesis inhibitor.	-	23.70	μM		unique	843.053	C43H74N2O14	2-[(4R,5S,6S,7R,9R,10R,11E,13E,16R)-6-[5-(4,5-dihydroxy-4,6-dimethyloxan-2-yl)oxy-4-(dimethylamino)-3-hydroxy-6-methyloxan-2-yl]oxy-10-[5-(dimethylamino)-6-methyloxan-2-yl]oxy-4-hydroxy-5-methoxy-9,16-dimethyl-2-oxo-1-oxacyclohexadeca-11,13-dien-7-yl]acetaldehyde
SGTC_1575	0.00344035	0.0540917	0.0472849	0.0447616	0.846978	0.000394402	0.00209083	0.00367953	cyproterone acetate	An androgen receptor antagonist and liver toxin.	-	48.00	μM		unique	416.938	C24H29ClO4
SGTC_1576	0.0147989	0.0611508	0.0494525	0.0542028	0.370719	5.59098e-05	0.00125766	0.000383135	erythromycin ethylsuccinate	An antibiotic and ribosome inhibitor.	-	23.20	μM	163	minor	862.053	C43H75NO16	4-O-[4-(dimethylamino)-2-[[14-ethyl-7,12,13-trihydroxy-4-(5-hydroxy-4-methoxy-4,6-dimethyloxan-2-yl)oxy-3,5,7,9,11,13-hexamethyl-2,10-dioxo-oxacyclotetradec-6-yl]oxy]-6-methyloxan-3-yl] 1-O-ethyl butanedioate
SGTC_1577	-0.00376728	-0.0114911	-0.0177862	-0.00666242	0.832071	0.494051	0.275888	0.700747	3(2'-chlorophenyl)-7-ethoxycoumarin	-	-	66.50	μM		unique	300.736	C17H13ClO3	3-(2-chlorophenyl)-7-ethoxychromen-2-one
SGTC_1578	0.00294562	-0.00551198	-0.0109349	0.00623981	0.869342	0.752658	0.516503	0.719773	josamycin	A P450 substrate.	-	24.20	μM		unique	827.995	C42H69NO15	[(2S,3S,4R,6S)-6-[(2R,3S,4R,5R,6S)-6-[[(4R,5S,6S,7R,9R,10R,11E,13E,16R)-4-acetyloxy-10-hydroxy-5-methoxy-9,16-dimethyl-2-oxo-7-(2-oxoethyl)-1-oxacyclohexadeca-11,13-dien-6-yl]oxy]-4-(dimethylamino)-5-hydroxy-2-methyloxan-3-yl]oxy-4-hydroxy-2,4-dimethyloxan-3-yl] 3-methylbutanoate
SGTC_1579	0.00139254	0.0158734	0.0144844	0.00672423	0.939049	0.334607	0.381504	0.697976	chlormadinone acetate	A steroidal progestin.	-	49.40	μM		unique	448.98	C25H33ClO5	[(8R,9S,10R,13S,14S,17R)-17-acetyl-17-acetyloxy-6-chloro-10,13-dimethyl-1,2,3,8,9,11,12,14,15,16-decahydrocyclopenta[a]phenanthren-3-yl] acetate
SGTC_158	0.00413063	0.0597904	0.065242	0.0207177	0.815497	8.26437e-05	1.6147e-05	0.199731	k038-0087	-	-	26.45	μM	ubiquinone biosynthesis & proteasome	major	354.487	C25H26N2
SGTC_1580	-0.0232282	0.0143076	0.0320615	0.0399966	0.147369	0.387736	0.0411941	0.0098736	hydrocortisone 21-hemisuccinate	A steroid.	-	43.20	μM		unique	462.533	C25H34O8	4-[2-[(8S,9S,10R,11S,13S,14S,17R)-11,17-dihydroxy-10,13-dimethyl-3-oxo-2,6,7,8,9,11,12,14,15,16-decahydro-1H-cyclopenta[a]phenanthren-17-yl]-2-oxoethoxy]-4-oxobutanoic acid
SGTC_1581	-0.028723	0.0253489	0.051562	0.0181469	0.0692947	0.111775	0.000748439	0.26561	himbacine	An alkaloid muscarinic receptor antagonist.	-	57.90	μM	Golgi	major	345.519	C22H35NO2	(3S,3aR,4R,4aS,8aR,9aS)-4-[(E)-2-[(2S,6R)-1,6-dimethylpiperidin-2-yl]ethenyl]-3-methyl-3a,4,4a,5,6,7,8,8a,9,9a-decahydro-3H-benzo[f][2]benzofuran-1-one
SGTC_1582	-0.00845424	0.0389267	0.0399599	0.0587157	0.62134	0.0121629	0.0099452	0.00011199	3',3',6'-trihydroxyflavone	-	-	74.00	μM		unique	270.237	C15H10O5	3,6-dihydroxy-2-(3-hydroxyphenyl)chromen-4-one
SGTC_1583	0.0153305	0.0163211	0.0128861	0.02806	0.352496	0.32023	0.439794	0.0764083	clindamycin	Cindamycin is an antibiotic that acts by inhibiting bacterial protein synthesis.	-	39.60	μM	mitochondrial processes	major	504.963	C18H34ClN2O8PS	[6-[2-chloro-1-[(1-methyl-4-propylpyrrolidine-2-carbonyl)amino]propyl]-4,5-dihydroxy-2-methylsulfanyloxan-3-yl] dihydrogen phosphate
SGTC_1584	0.0119964	-0.0115551	-0.0284315	-0.01629	0.474059	0.491501	0.072355	0.321215	6-fluoro-dl-tryptophan	An inhibitor of serotonin biosynthesis.	-	90.00	μM	mitochondrial processes	major	222.216	C11H11FN2O2	2-amino-3-(6-fluoro-1H-indol-3-yl)propanoic acid
SGTC_1585	-0.023182	0.0120832	0.0108722	0.0180732	0.148228	0.470665	0.519052	0.267694	2',4'-dihydroxychalcone	A potent inhibitor of glutathione S-transferases.	-	10.40	μM	32	minor	240.254	C15H12O3	(E)-1-(2-hydroxyphenyl)-3-(4-hydroxyphenyl)prop-2-en-1-one
SGTC_1586	0.0329109	-0.0476526	-0.05249	-0.0305995	0.0358164	0.00191444	0.000592784	0.0520261	deoxycorticosterone acetate	Desoxycorticosterone acetate (DOCA) is used as replacement therapy in ADDISON DISEASE.	-	53.70	μM	262	minor	372.498	C23H32O4	[2-[(8S,9S,10R,13S,14S,17S)-10,13-dimethyl-3-oxo-1,2,6,7,8,9,11,12,14,15,16,17-dodecahydrocyclopenta[a]phenanthren-17-yl]-2-oxoethyl] acetate
SGTC_1587	0.0103323	-0.0321887	-0.0271653	-0.0319708	0.541253	0.0403486	0.0869208	0.0418062	estradiol valerate	A steroid.	-	56.10	μM		unique	356.498	C23H32O3	[(8R,9S,13S,14S,17S)-3-hydroxy-13-methyl-6,7,8,9,11,12,14,15,16,17-decahydrocyclopenta[a]phenanthren-17-yl] pentanoate
SGTC_1588	-0.0169529	-0.0081482	-0.000368345	0.00614046	0.300602	0.634715	0.984106	0.724249	farnesol	Farnesol is a polyprenyl alcohol found in plant essential oils. Induces apoptosis in cell cultures.	-	29.90	μM		unique	222.366	C15H26O	(2E,6E)-3,7,11-trimethyldodeca-2,6,10-trien-1-ol
SGTC_1589	-0.0171753	0.0264542	0.0251226	0.0327432	0.293875	0.0960745	0.115224	0.036829	2',5'-dimethoxyflavone	-	-	47.20	μM	65	minor	282.291	C17H14O4	5-methoxy-2-(2-methoxyphenyl)chromen-4-one
SGTC_159	-0.0108023	0.0702456	0.101085	0.0802649	0.521909	3.18532e-06	1.05117e-11	8.69323e-08	3970-0959	-	-	50.00	μM	83	minor	429.377	C21H19NO9	methyl 4-[7-(diacetyloxymethyl)-1,3-dioxo-4,7a-dihydro-3aH-octahydro-1H-4,7-epoxyisoindol-2-yl]benzoate
SGTC_1590	0.0208	-0.0288499	-0.0399637	-0.0321676	0.19778	0.0679971	0.00993779	0.0404878	st077108	-	-	57.80	μM	312	minor	346.288	C17H14O8	3,5,7-trihydroxy-2-(4-hydroxy-3-methoxyphenyl)-8-methoxychromen-4-one
SGTC_1591	-0.000930905	-0.0254676	-0.0323114	-0.0255004	0.959472	0.109996	0.0395459	0.109512	genipin	A DNA cross-linking agent.	-	88.40	μM	mitochondrial processes	major	226.226	C11H14O5	methyl (1R,4aS,7aS)-1-hydroxy-7-(hydroxymethyl)-1,4a,5,7a-tetrahydrocyclopenta[c]pyran-4-carboxylate
SGTC_1592	0.00237643	-0.0279379	-0.0326276	-0.0429318	0.895018	0.0777816	0.0375407	0.0054294	4',5'-dihydroxyflavone	-	-	8.85	uM	60S ribosome export	major	282.291	C17H14O4	5-methoxy-2-(4-methoxyphenyl)chromen-4-one
SGTC_1593	-0.049308	0.0131009	0.0286062	0.0108058	0.00129713	0.431709	0.0705095	0.521766	justicidin b . 9-(1,3-benzodioxol-5-yl)- 6,7-dimethoxynaphtho[2,3-c]furan-1(3h)-one	-	-	54.90	μM	redox potentiating	major	364.348	C21H16O6	4-(1,3-benzodioxol-5-yl)-6,7-dimethoxy-1H-benzo[f][2]benzofuran-3-one
SGTC_1594	-0.0237672	0.00402708	0.0227814	0.0022745	0.137606	0.820207	0.155842	0.899597	piperine	Piperine is an alkaloid from black pepper that shows chemopreventive, cytotoxic, anti-inflammatory, and antioxidant effects. It is suggested that piperine exerts its chemopreventive effect by augmenting antioxidant defense system and modulating lipid peroxidation.	-	70.10	μM	65	minor	285.338	C17H19NO3	(2E,4E)-5-(1,3-benzodioxol-5-yl)-1-piperidin-1-ylpenta-2,4-dien-1-one
SGTC_1595	-0.0414267	0.0421152	0.0595543	0.0400195	0.00741266	0.00643603	8.82691e-05	0.009829	6-ethoxy-3(4'-hydroxyphenyl)-4-methylcoumarin	-	-	67.50	μM	93	minor	296.317	C18H16O4	6-ethoxy-3-(4-hydroxyphenyl)-4-methylchromen-2-one
SGTC_1596	0.00245018	0.00747664	0.0209361	0.0270877	0.8917	0.664371	0.194665	0.0878839	piperlongumine	Piperlongumine selectively kills cancer cells without harming normal cells. It binds to and inihbits proteins known to regulate oxidative stress, in particular, Glutathione S-transferase pi 1 (GSTP1), increasing the level of reactive oxygen species (ROS) and apoptotic cell death in cancer cells.	-	63.00	μM	117	minor	317.336	C17H19NO5	1-[(E)-3-(3,4,5-trimethoxyphenyl)prop-2-enoyl]-2,3-dihydropyridin-6-one
SGTC_1597	0.0166164	0.0552369	0.0406099	0.0600367	0.310943	0.000290445	0.00874062	7.68581e-05	7-benzyloxygramine	-	-	47.50	μM	calcium & mitochondrial duress	major	280.364	C18H20N2O	N,N-dimethyl-1-(7-phenylmethoxy-1H-indol-3-yl)methanamine
SGTC_1598	-0.0469531	0.0496795	0.0732132	0.0603132	0.00224828	0.00118663	1.15187e-06	7.09628e-05	3(2'-chlorophenyl)-7-hydroxy-4-phenylcoumarin	-	-	19.10	μM	65	minor	348.779	C21H13ClO3	3-(2-chlorophenyl)-7-hydroxy-4-phenylchromen-2-one
SGTC_1599	-0.016127	0.0135793	0.0100556	0.00767639	0.326413	0.413956	0.552827	0.655511	8-chlro-1-tetrahydronorharmanone	-	-	90.60	μM	15	minor	220.655	C11H9ClN2O	8-chloro-2,3,4,9-tetrahydropyrido[3,4-b]indol-1-one
SGTC_16	-0.0173293	0.0370274	0.0329109	0.0304537	0.28926	0.0173985	0.0358163	0.0532229	erodoxin	Erodoxin inhibits Ero1	ERO1	22.81	μM	unfolded protein response	major	277.029	C7H5BrN2O5	1-bromo-5-methoxy-2,4-dinitrobenzene
SGTC_160	-0.021302	-0.00785046	-0.0027611	-0.00613929	0.186474	0.647816	0.87768	0.7243	3453-0671	-	-	289.70	μM	221	minor	512.316	C23H21BrF3NO4	8-(azepan-1-ylmethyl)-3-(2-bromophenoxy)-7-hydroxy-2-(trifluoromethyl)chromen-4-one
SGTC_1600	0.0102842	-0.0149627	-0.00895182	-0.0100011	0.543258	0.364944	0.599749	0.555104	coumarin 106	A hepatotoxic, DNA x-linker.	-	71.10	μM	82	minor	281.349	C18H19NO2
SGTC_1601	-0.000980665	-0.0149407	-0.0148449	-0.00413691	0.957274	0.365692	0.368976	0.815188	4'-hydroxyflavanone	-	-	55.50	μM	RPP1 & pyrimidine depletion	major	240.254	C15H12O3	2-(4-hydroxyphenyl)-2,3-dihydrochromen-4-one
SGTC_1602	0.0302794	-0.0487894	-0.0598512	-0.0476059	0.0546859	0.00146735	8.10657e-05	0.00193512	st001878	-	-	87.60	μM		unique	228.2	C13H8O4	furan-2-yl-(5-hydroxy-1-benzofuran-3-yl)methanone
SGTC_1603	-0.0144387	-0.0364716	-0.0480064	-0.0405979	0.383114	0.0192628	0.00176351	0.0087617	st002045	-	-	67.80	μM	TSC3-RPN4	major	295.136	C15H9Cl2FO	(E)-3-(2,4-dichlorophenyl)-1-(4-fluorophenyl)prop-2-en-1-one
SGTC_1604	-0.0232027	-0.0105951	0.00308702	-0.00354185	0.147843	0.530402	0.862967	0.842325	st002052	-	-	72.40	μM	TSC3-RPN4	major	276.304	C19H13FO	(E)-3-(4-fluorophenyl)-1-naphthalen-1-ylprop-2-en-1-one
SGTC_1605	-0.00864385	-0.0659455	-0.0798389	-0.065049	0.613067	1.29195e-05	1.02302e-07	1.7112e-05	st000082	-	-	49.10	μM	60S ribosome export	major	407.453	C20H20F3N3OS	2-(4-methylpiperazin-1-yl)-1-[2-(trifluoromethyl)phenothiazin-10-yl]ethanone
SGTC_1606	0.0243708	-0.013017	-0.0252325	-0.0238888	0.127268	0.43486	0.11354	0.135476	st000094	-	-	49.20	μM	60S ribosome export	major	406.464	C21H21F3N2OS	2-(cyclohexylamino)-1-[2-(trifluoromethyl)phenothiazin-10-yl]ethanone
SGTC_1607	-0.00167542	-0.0254954	-0.0249307	-0.0286204	0.926459	0.109586	0.11821	0.0703601	st000305	-	-	50.60	μM		unique	395.274	C15H15BrN4O2S	N-[(Z)-(4-bromophenyl)methylideneamino]-2-(6-methyl-2-methylsulfanylpyrimidin-4-yl)oxyacetamide
SGTC_1608	-0.0210404	-0.0329133	-0.000644902	-0.00589028	0.192304	0.035802	0.972036	0.735508	st001473	-	-	40.50	μM	35	minor	242.7	C15H11ClO	(Z)-3-(4-chlorophenyl)-1-phenylprop-2-en-1-one
SGTC_1609	0.0207951	0.00889655	0.0209421	0.0236786	0.197893	0.602122	0.19453	0.139173	st001574	-	-	46.40	μM	265	minor	430.577	C26H38O5	[3-(3-acetyloxy-10,13-dimethyl-2,3,4,7,8,9,11,12,14,15-decahydro-1H-cyclopenta[a]phenanthren-17-yl)-3-hydroxypropyl] acetate
SGTC_161	-0.00262745	0.0979768	0.0766759	0.116434	0.883701	4.61551e-11	3.33571e-07	2.87846e-15	4065-0411	-	-	162.15	μM	31	minor	263.382	C12H13N3S2	1-butylsulfanyl-[1,2,4]triazolo[3,4-b][1,3]benzothiazole
SGTC_1610	-0.0245466	0.0403679	0.0336446	0.0466465	0.124373	0.00917347	0.03166	0.00241073	st001799	-	-	48.10	μM	176	minor	415.46	C21H21NO6S	ethyl 5-acetyloxy-4-(benzenesulfonyl)-1,2-dimethylindole-3-carboxylate
SGTC_1611	-0.0242949	0.00511125	-0.00622597	0.0097219	0.128534	0.770834	0.720402	0.566858	st001856	-	-	99.40	μM	330	minor	201.178	C11H7NO3	2-methyl-[1]benzofuro[3,2-d][1,3]oxazin-4-one
SGTC_1612	-0.01872	0.0274295	0.0367729	0.0406062	0.250083	0.0838768	0.0182956	0.00878418	st002233	-	-	45.40	μM	44	minor	431.323	C21H23BrN2O3	ethyl 6-bromo-2-[(dimethylamino)methyl]-5-methoxy-1-phenylindole-3-carboxylate
SGTC_1613	0.00352004	0.0324248	0.0531005	0.0452496	0.843402	0.0389247	0.000510996	0.0033126	st002381	-	-	52.10	μM		unique	363.453	C22H25N3O2	(3-methyl-5-phenylmethoxy-1H-indol-2-yl)-(4-methylpiperazin-1-yl)methanone
SGTC_1614	-0.0279946	0.0518596	0.0622637	0.0804734	0.077306	0.000699536	4.03938e-05	8.15477e-08	st002383	-	-	48.60	μM	cell wall signaling	major	379.495	C23H29N3O2	N-[2-(diethylamino)ethyl]-3-methyl-5-phenylmethoxy-1H-indole-2-carboxamide
SGTC_1615	-0.0439143	0.0546068	0.0531295	0.0636432	0.00442872	0.000345669	0.000507208	2.66562e-05	st002656	-	-	86.50	μM	redox potentiating	major	231.254	C11H13N5O	2-(6-methoxy-4-methylquinazolin-2-yl)guanidine
SGTC_1616	0.0172719	-0.0276285	-0.032315	-0.0233444	0.291244	0.0815147	0.0396318	0.145446	st002734	-	-	56.10	μM		unique	356.54	C21H40O4	2-octyltridecanedioic acid
SGTC_1617	0.004036	0.00732104	-0.004888	0.00574763	0.819902	0.671456	0.781131	0.74211	st002906	-	-	78.00	μM	2	minor	256.381	C15H28O3	5-oxopentadecanoic acid
SGTC_1618	-0.00360836	-0.0592683	-0.0554507	-0.0700798	0.839424	9.71253e-05	0.000277769	3.43384e-06	st003135	-	-	44.50	μM	53	minor	449.381	C22H29BrN2O3	ethyl 6-bromo-1-cyclohexyl-5-hydroxy-2-(pyrrolidin-1-ylmethyl)indole-3-carboxylate
SGTC_1619	-0.00527193	-0.0465092	-0.0613933	-0.0517391	0.76373	0.0025088	5.25599e-05	0.000723823	st003326	-	-	88.70	μM	60S ribosome export	major	215.254	C11H13N5	2-(4,8-dimethylquinazolin-2-yl)guanidine
SGTC_162	-0.0115361	-0.0599746	-0.0528998	-0.0619928	0.492254	7.82417e-05	0.000534135	4.33649e-05	k030-0015	-	-	37.80	μM	iron homeostasis	major	304.923	C8H3Br2NO2	5,7-dibromo-1H-indole-2,3-dione
SGTC_1620	0.034534	-0.0256482	-0.0378198	-0.038046	0.0273128	0.10765	0.0151021	0.014474	st003704	-	-	16.50	μM		unique	519.901	C26H32BrClN2O2	(5-methyl-2-propan-2-ylcyclohexyl) 2-[2-(4-bromophenyl)-3-methylbenzimidazol-3-ium-1-yl]acetate chloride
SGTC_1621	0.00438733	0.0345713	0.0195331	0.038502	0.803965	0.0271362	0.228905	0.0132755	st003705	-	-	32.40	μM	calcium & mitochondrial duress	major	455.032	C27H35ClN2O2	(5-methyl-2-propan-2-ylcyclohexyl) 2-[3-methyl-2-(4-methylphenyl)benzimidazol-3-ium-1-yl]acetate chloride
SGTC_1622	0.00190802	0.0734662	0.0932134	0.077413	0.916137	1.07706e-06	4.212e-10	2.60459e-07	st003707	-	-	19.40	μM	calcium & mitochondrial duress	major	485.058	C28H37ClN2O3	(5-methyl-2-propan-2-ylcyclohexyl) 2-[3-methyl-2-[(4-methylphenoxy)methyl]benzimidazol-3-ium-1-yl]acetate chloride
SGTC_1623	0.011383	0.124667	0.143118	0.140032	0.498753	0	0	0	st003709	-	-	20.30	μM	calcium & mitochondrial duress	major	485.058	C28H37ClN2O3	(5-methyl-2-propan-2-ylcyclohexyl) 2-[3-methyl-2-[(3-methylphenoxy)methyl]benzimidazol-3-ium-1-yl]acetate chloride
SGTC_1624	0.0181859	0.0682459	0.0877881	0.0753678	0.264941	6.29078e-06	4.38047e-09	5.48638e-07	st003710	-	-	6.25	uM	calcium & mitochondrial duress	major	549.927	C27H34BrClN2O3	(5-methyl-2-propan-2-ylcyclohexyl) 2-[2-[(4-bromophenoxy)methyl]-3-methylbenzimidazol-3-ium-1-yl]acetate chloride
SGTC_1625	-0.00301807	0.0232082	0.0311271	0.0222975	0.866078	0.147741	0.0478712	0.165432	st003711	-	-	30.10	μM	calcium & mitochondrial duress	major	501.057	C28H37ClN2O4	(5-methyl-2-propan-2-ylcyclohexyl) 2-[2-[(2-methoxyphenoxy)methyl]-3-methylbenzimidazol-3-ium-1-yl]acetate chloride
SGTC_1626	-0.00380349	0.0141426	0.036504	-0.0077565	0.830422	0.393599	0.0191497	0.651963	st003712	-	-	1.76	uM	131	minor	505.476	C27H34Cl2N2O3	(5-methyl-2-propan-2-ylcyclohexyl) 2-[2-[(4-chlorophenoxy)methyl]-3-methylbenzimidazol-3-ium-1-yl]acetate chloride
SGTC_1627	0.0101474	0.0971627	0.115923	0.109659	0.548978	6.7482e-11	5.66307e-15	1.3887e-13	st003713	-	-	25.60	μM	calcium & mitochondrial duress	major	501.057	C28H37ClN2O4	(5-methyl-2-propan-2-ylcyclohexyl) 2-[2-[(4-methoxyphenoxy)methyl]-3-methylbenzimidazol-3-ium-1-yl]acetate chloride
SGTC_1628	0.0191203	-0.0458004	-0.0396288	-0.0441711	0.239151	0.00291619	0.0106138	0.0041702	st004252	-	-	77.70	μM		unique	257.284	C15H15NO3	N-cyclopentyl-2-oxochromene-3-carboxamide
SGTC_1629	0.0143536	0.0374185	0.0267323	0.0558787	0.386111	0.0161822	0.0924105	0.000244657	st005085	-	-	44.90	μM	RPP1 & pyrimidine depletion	major	445.335	C19H28INO3	iodomethane; phenyl 2-(2,3,4,6,7,8,9,9a-octahydro-1H-quinolizin-1-ylmethoxy)acetate
SGTC_163	0.024273	0.0411673	0.0238566	0.0363158	0.1289	0.00781383	0.136037	0.0198153	1327-0036	-	-	7.55	uM	33	minor	432.118	C12H13BrCl2N2O4S	4-[bromo(dichloro)methyl]sulfonyl-N-cyclopentyl-2-nitroaniline
SGTC_1630	0.00790243	-0.0554654	-0.0505008	-0.0718724	0.645533	0.000273309	0.000972508	1.8334e-06	st005209	-	-	31.30	μM	329	minor	639.905	C39H61NO6	1-morpholin-4-ylpropan-2-yl 10-acetyloxy-2,4a,6a,6b,9,9,12a-heptamethyl-13-oxo-3,4,5,6,6a,7,8,8a,10,11,12,14b-dodecahydro-1H-picene-2-carboxylate
SGTC_1631	0.0309069	0.0225866	0.0565068	0.0421676	0.0495724	0.159649	0.000206423	0.00636668	benzylvanillin	-	-	81.90	μM	Golgi	major	242.27	C15H14O3	3-methoxy-4-phenylmethoxybenzaldehyde
SGTC_1632	-0.0146822	-0.0165564	-0.0171743	-0.0211758	0.374592	0.312814	0.293908	0.189268	st005650	-	-	90.00	μM		unique	222.28	C13H18O3	3-methoxy-4-pentoxybenzaldehyde
SGTC_1633	-0.0248713	0.0556249	0.05679	0.0663785	0.119153	0.0002619	0.000191109	1.12657e-05	st005664	-	-	67.90	μM		unique	208.254	C12H16O3	4-butoxy-3-methoxybenzaldehyde
SGTC_1634	-0.000672749	-0.0673634	-0.0697992	-0.0671995	0.970805	8.22117e-06	3.6987e-06	8.66623e-06	st006576	-	-	41.00	μM	TSC3-RPN4	major	427.366	C23H13N3O6	2-amino-4-[5-(4-nitrophenyl)furan-2-yl]-5-oxo-4H-pyrano[3,2-c]chromene-3-carbonitrile
SGTC_1635	-0.0298964	0.167218	0.131393	0.153377	0.0580202	0	0	0	st007035	-	-	42.40	μM	78	minor	351.316	C17H13N5O4	7'-amino-1',3'-dimethyl-2,2',4'-trioxospiro[1H-indole-3,5'-pyrano[2,3-d]pyrimidine]-6'-carbonitrile
SGTC_1636	0.0236078	0.00993208	-0.0164057	-0.0248936	0.140442	0.557996	0.317549	0.118797	st007707	-	-	68.90	μM	1	minor	290.359	C19H18N2O	(2-methylphenyl)-(1,3,4,9-tetrahydropyrido[3,4-b]indol-2-yl)methanone
SGTC_1637	0.0114017	-0.00993033	-0.00159265	-0.00716425	0.497624	0.558071	0.930145	0.678272	st007924	-	-	17.40	μM	250	minor	290.788	C16H19ClN2O	5-chloro-7-[(4-methylpiperidin-1-yl)methyl]quinolin-8-ol
SGTC_1638	-0.00428074	0.0235475	0.0354381	0.0408559	0.808681	0.141527	0.023191	0.00832002	st008370	-	-	60.60	μM	ergosterol biosynthesis	major	325.83	C17H24ClNO3	2,3,4,6,7,8,9,9a-octahydro-1H-quinolizin-1-ylmethyl 2-hydroxybenzoate hydrochloride
SGTC_1639	0.0358452	-0.0247157	-0.0637189	-0.0517758	0.0215826	0.121672	2.58391e-05	0.000710513	Lupinine o-methylbenzoicacid ester hydrochloride	-	-	61.80	μM	ergosterol biosynthesis	major	323.858	C18H26ClNO2	2,3,4,6,7,8,9,9a-octahydro-1H-quinolizin-1-ylmethyl 2-methylbenzoate hydrochloride
SGTC_164	0.00614551	-0.0513648	-0.0384541	-0.0374224	0.724023	0.000786103	0.0133157	0.0161703	4100-3994	-	-	89.62	μM	284	minor	354.487	C16H22N2O3S2	2-ethyl-N-(6-methylsulfonyl-1,3-benzothiazol-2-yl)hexanamide
SGTC_1640	-0.00675831	-0.0182316	-0.0323036	-0.0193801	0.69648	0.263294	0.0396187	0.23246	st009078	-	-	66.40	μM	25	minor	301.34	C16H19N3O3	5-[(4-methylpiperidin-1-yl)methyl]-7-nitroquinolin-8-ol
SGTC_1641	-0.00403845	-0.0240242	-0.0373468	-0.0232196	0.819713	0.133174	0.0164111	0.147574	st009299	-	-	47.10	μM	mitochondrial processes	major	290.771	C13H11ClN4S	6-[1-(2-chlorophenyl)ethylsulfanyl]-7H-purine
SGTC_1642	-0.00264573	-0.00273055	-0.0136289	-0.00370357	0.882891	0.879083	0.412197	0.834979	st009582	-	-	77.70	μM	RPP1 & pyrimidine depletion	major	257.241	C14H11NO4	2-hydroxy-5-[(6-oxocyclohexa-2,4-dien-1-ylidene)methylamino]benzoic acid
SGTC_1643	0.0191017	0.00679867	0.0376066	-0.023769	0.239692	0.694674	0.0156357	0.137618	st009866	-	-	20.20	μM	79	minor	320.299	C18H12N2O4	2-amino-4-(5-methylfuran-2-yl)-5-oxo-4H-pyrano[3,2-c]chromene-3-carbonitrile
SGTC_1644	-0.0088518	-0.0421848	-0.0469541	-0.0558959	0.604097	0.00634982	0.00225031	0.00024391	st010134	-	-	20.90	μM	mitochondrial processes	major	280.275	C17H12O4
SGTC_1645	0.0145063	0.00521782	-0.00547359	0.00708084	0.38079	0.766011	0.754418	0.68204	Cervolide	A fragrance.	-	78.00	μM	125	minor	256.381	C15H28O3	1,6-dioxacycloheptadecan-7-one
SGTC_1646	-0.0214937	0.0105977	0.000754465	0.0210752	0.18233	0.530341	0.967233	0.191571	st011709	-	-	75.60	μM		unique	233.306	C14H19NO2	(6E)-6-(4-methylpent-3-enylidene)-4,5,7,7a-tetrahydro-3aH-isoindole-1,3-dione
SGTC_1647	-0.0215313	-0.0129655	0.0118849	-0.0193695	0.181514	0.436848	0.47849	0.232732	st011722	-	-	22.40	μM		unique	258.355	C17H22O2	2-(2,4,9-trimethyl-7-oxabicyclo[3.3.1]non-3-en-6-yl)phenol
SGTC_1648	0.0264133	-0.00332695	-0.00851081	0.00493611	0.0966595	0.852071	0.618905	0.778836	st011736	-	-	69.80	μM	PDR1	major	286.365	C18H22O3	5-(2,4,9-trimethyl-7-oxabicyclo[3.3.1]non-3-en-6-yl)-1,3-benzodioxole
SGTC_1649	0.0140869	-0.00110846	-0.0100593	0.00348995	0.395648	0.95164	0.552717	0.844704	st011737	-	-	51.30	μM	1	minor	289.456	C19H31NO	(4E)-N-(furan-2-ylmethyl)-2,2,5,9-tetramethyldeca-4,8-dien-1-amine
SGTC_165	0.00769511	0.0352478	0.0291848	-0.00867543	0.654679	0.0239859	0.0646631	0.611707	k038-0023	-	-	64.38	μM	ubiquinone biosynthesis & proteasome	major	383.449	C24H24F3N	N-[4-(1-adamantyl)phenyl]-1-[3-(trifluoromethyl)phenyl]methanimine
SGTC_1650	-0.00299916	-0.0476062	-0.0733483	-0.0506299	0.86693	0.00193502	1.09871e-06	0.000942257	st011916	-	-	45.80	μM		unique	436.497	C26H28O6	2-methoxy-6-(trityloxymethyl)oxane-3,4,5-triol
SGTC_1651	-0.0352702	0.0231839	0.0339035	0.0254898	0.0238911	0.148194	0.0302938	0.109668	st011928	-	-	86.10	μM	RSC complex & mRNA processing	major	232.258	C11H8N2O2S	(Z)-3-(1,3-benzodioxol-5-yl)-2-cyanoprop-2-enethioamide
SGTC_1652	0.0218917	0.00150529	-0.0126091	-0.0364087	0.173793	0.934038	0.450342	0.0194844	st011932	-	-	78.00	μM	RSC complex & mRNA processing	major	245.231	C13H11NO4	ethyl (Z)-3-(1,3-benzodioxol-5-yl)-2-cyanoprop-2-enoate
SGTC_1653	0.0174193	-0.0395811	-0.0349579	-0.0362026	0.286592	0.0107131	0.0252398	0.0202247	st012112	-	-	65.00	μM	27	minor	281.349	C18H19NO2	1-(3,4-dihydro-1H-isoquinolin-2-yl)-2-(2-methoxyphenyl)ethanone
SGTC_1654	-0.00483736	-0.00498804	0.00763966	-0.0132365	0.783321	0.776445	0.65714	0.426649	st012436	-	-	41.80	μM	82	minor	372.541	C24H36O3	17-(2-hydroxyacetyl)-8,9,10,13,14-pentamethyl-2,6,7,11,12,15,16,17-octahydro-1H-cyclopenta[a]phenanthren-3-one
SGTC_1655	-0.0352818	-0.00514212	0.0038592	-0.0188179	0.0238424	0.769422	0.827882	0.247182	st012546	-	-	55.10	μM	82	minor	237.253	C15H11NO2	3-(3-aminophenyl)chromen-2-one
SGTC_1656	-0.00357837	-0.0619323	-0.0613666	-0.0870649	0.840648	4.41502e-05	5.21855e-05	5.74691e-09	st012921	-	-	11.00	μM	89	minor	375.149	C12H17AgN3O4	nitric acid; 1-(2-pyridin-3-ylpiperidin-1-yl)ethanone; silver
SGTC_1657	-0.021141	-0.0359123	0.00181032	0.000785772	0.190047	0.02131	0.92045	0.965857	st012939	-	-	43.40	μM		unique	462.315	C10H33CoN3O13	2,3,4,6,7,8,9,9a-octahydro-1H-quinolizin-1-ylmethanol; cobalt; nitric acid; hexahydrate
SGTC_1658	-0.000854203	-0.0880742	-0.0630134	-0.0878037	0.96286	3.76728e-09	3.19474e-05	4.22097e-09	st012944	-	-	20.00	μM	iron homeostasis	major	499.335	C12H32CoN4O13	cobalt; nitric acid; 2-(2-pyridin-3-ylpiperidin-1-yl)ethanol; hexahydrate
SGTC_1659	-0.00941792	-0.0384614	-0.0105623	-0.0189818	0.579775	0.0132972	0.531752	0.242808	st012954	-	-	42.10	μM	149	minor	476.319	C16H24AgN4O4S	nitric acid; O-[2-(2-pyridin-3-ylpiperidin-1-yl)ethyl] N-prop-2-enylcarbamothioate; silver
SGTC_166	-0.0075637	0.0276448	0.0271762	0.0225127	0.660505	0.0811567	0.0867867	0.161115	k072-0058	-	-	166.42	μM	DNA intercalators	major	308.255	C15H11F3N2O2	4-[(2Z)-2-[[3-(trifluoromethyl)phenyl]methylidene]hydrazinyl]benzoic acid
SGTC_1660	-0.0355016	-0.0291188	0.00520424	-0.0215229	0.0229308	0.0653092	0.7666	0.181647	st012960	-	-	28.10	μM	iron homeostasis	major	580.447	C18H39CoN3O14	2,3,4,6,7,8,9,9a-octahydro-1H-quinolizin-1-ylmethyl 2-methylbenzoate; cobalt; nitric acid; hexahydrate
SGTC_1661	-0.0203825	0.0442374	0.0529394	0.0433845	0.207568	0.00411097	0.000528738	0.00493443	st013063	-	-	9.66	uM	32	minor	262.258	C14H14O5	ethyl (2E)-2-(1,3-benzodioxol-5-ylmethylidene)-3-oxobutanoate
SGTC_1662	-0.0365742	0.0819845	0.106185	0.100715	0.0189064	4.4669e-08	8.3849e-13	1.25715e-11	st014054	-	-	52.00	μM	TSC3-RPN4	major	360.363	C21H16N2O4	2-amino-4-(4-ethoxyphenyl)-5-oxo-4H-pyrano[3,2-c]chromene-3-carbonitrile
SGTC_1663	0.0353521	0.0298268	0.0312275	0.0657685	0.0235467	0.0586436	0.0471117	1.36616e-05	st014140	-	-	55.40	μM	60S ribosome export	major	361.308	C19H11N3O5	4-(2-amino-3-nitro-5-oxo-4H-pyrano[3,2-c]chromen-4-yl)benzonitrile
SGTC_1664	0.000609876	0.0172991	0.0148195	0.033305	0.973573	0.290161	0.369849	0.033531	st014217	-	-	9.02	uM	60S ribosome export	major	413.197	C19H10BrFN2O3	2-amino-4-(3-bromo-4-fluorophenyl)-5-oxo-4H-pyrano[2,3-b]chromene-3-carbonitrile
SGTC_1665	-0.0234862	0.0692481	0.0853815	0.0597782	0.142634	4.442e-06	1.14936e-08	8.27848e-05	st014639	-	-	11.40	μM	NEO1	major	511.86	C22H24BrClN2O3S	ethyl 6-bromo-2-[(4-chlorophenyl)sulfanylmethyl]-4-[(dimethylamino)methyl]-5-hydroxy-1-methylindole-3-carboxylate
SGTC_1666	-0.0272562	0.0499053	0.081803	0.0708609	0.085803	0.00112375	4.79522e-08	2.58862e-06	st014829	-	-	29.00	μM	calcium & mitochondrial duress	major	431.451	C23H24F3N3O2	7-[[4-(2-hydroxyethyl)piperazin-1-yl]-[4-(trifluoromethyl)phenyl]methyl]quinolin-8-ol
SGTC_1667	-0.0331268	0.0398627	0.0265	0.0467779	0.0345479	0.0101373	0.095462	0.00233979	st014849	-	-	34.60	μM	Golgi	major	409.475	C24H27NO5	3-(4-tert-butylphenoxy)-7-hydroxy-8-(morpholin-4-ylmethyl)chromen-4-one
SGTC_1668	-0.00514948	0.00151319	0.0137045	0.00992267	0.769084	0.933683	0.409396	0.558391	st014914	-	-	51.60	μM	RPP1 & pyrimidine depletion	major	366.369	C23H14N2O3	2-amino-4-naphthalen-1-yl-5-oxo-4H-pyrano[3,2-c]chromene-3-carbonitrile
SGTC_1669	-0.0237332	0.0563392	0.0775135	0.0748715	0.138205	0.000216039	2.45046e-07	6.40941e-07	st015249	-	-	58.40	μM	Golgi	major	276.328	C16H20O4	(2-ethoxy-4-formylphenyl) cyclohexanecarboxylate
SGTC_167	0.0208051	0.0164084	0.000206577	0.0228055	0.197662	0.317462	0.99112	0.155377	3672-0051	-	-	66.21	μM	19	minor	366.497	C23H30N2O2	1-(4-methyl-2-prop-2-enylphenoxy)-3-(4-phenylpiperazin-1-yl)propan-2-ol
SGTC_1670	-0.0022583	0.0317042	0.0348731	0.0274002	0.900316	0.0436485	0.0256177	0.0840586	st016595	-	-	4.04	uM	270	minor	265.149	C12H13BrN2	6-bromo-2,3,4,9-tetrahydro-1H-carbazol-1-amine
SGTC_1671	-0.0133586	0.0519748	0.0511229	0.0476947	0.422106	0.000675034	0.000834612	0.00189586	st016596	-	-	74.50	μM	34	minor	268.353	C17H20N2O
SGTC_1672	-0.0204554	0.0671573	0.0736555	0.0552028	0.205839	8.78454e-06	9.86498e-07	0.00029309	st016598	-	-	6.51	uM	endomembrane recycling	major	339.431	C20H25N3O2
SGTC_1673	-0.00923456	-0.0237895	-0.00953499	-0.022556	0.587609	0.137213	0.574792	0.160255	st016611	-	-	27.30	μM	2	minor	271.314	C15H17N3O2
SGTC_1674	-0.0284022	0.00555584	0.0114093	0.00880203	0.0726698	0.750659	0.49732	0.606215	st016616	-	-	23.60	μM	67	minor	290.402	C20H22N2
SGTC_1675	0.0236484	0.030045	0.0190677	0.0378693	0.139713	0.0567061	0.240533	0.0148742	st018485	-	-	24.50	μM	60S ribosome export	major	306.403	C16H26N4O2	3,7-dimethyl-1-nonylpurine-2,6-dione
SGTC_1676	0.0048312	0.0253511	0.0159636	0.0300307	0.783605	0.111742	0.331671	0.0568315	st018489	-	-	23.40	μM	60S ribosome export	major	306.403	C16H26N4O2	1,3-dimethyl-7-nonylpurine-2,6-dione
SGTC_1677	0.000591797	-0.00251796	-0.0172921	0.000865848	0.974356	0.888643	0.290369	0.962347	st019204	-	-	53.90	μM		unique	370.829	C20H19ClN2O3	4-(4-chlorophenyl)-2-[2-(1H-indol-3-yl)ethylamino]-4-oxobutanoic acid
SGTC_1678	0.0134698	-0.0445753	-0.0686533	-0.0603198	0.417992	0.00382069	5.40477e-06	7.08267e-05	st019265	-	-	80.20	μM	60S ribosome export	major	249.264	C16H11NO2	2-[(E)-2-phenylethenyl]-3,1-benzoxazin-4-one
SGTC_1679	-0.00294572	-0.0240587	-0.0330661	-0.0558384	0.869338	0.13254	0.0348997	0.000247323	4130-1276	-	-	6.70	uM	Golgi	major	363.771	C17H15ClFN3O3	(4-chloro-3-nitrophenyl)-[4-(4-fluorophenyl)piperazin-1-yl]methanone
SGTC_168	-0.0639796	0.124598	0.154328	0.13587	2.44495e-05	0	0	0	3970-0862	-	-	530.54	μM	83	minor	330.292	C16H14N2O6	7-(hydroxymethyl)-2-(4-methyl-2-nitrophenyl)-4,7a-dihydro-3aH-octahydro-1H-4,7-epoxyisoindole-1,3-dione
SGTC_1680	0.00854976	-0.000313564	-0.00095953	0.0158823	0.617181	0.986489	0.958209	0.334318	diphenhydramine	A first generation anti-histamine possessing anticholinergic, antitussive, antiemetic and sedative properties.	-	100.00	μM	NEO1	major	291.816	C17H22ClNO	2-benzhydryloxy-N,N-dimethylethanamine hydrochloride
SGTC_1681	-0.0245125	0.0358003	0.0659912	0.060727	0.124929	0.0217424	1.27342e-05	6.29316e-05	tripelennamine	Tripelennamine acts primarily as an antihistamine, or H1 receptor antagonist.	-	100.00	μM	249	minor	291.819	C16H22ClN3	N'-benzyl-N,N-dimethyl-N'-pyridin-2-ylethane-1,2-diamine hydrochloride
SGTC_1682	-0.00307815	0.00831756	0.0361968	0.0484676	0.863369	0.627305	0.0202459	0.00158304	st012968	-	-	530.00	nM		unique	376.767	C12H22Cl2CuN2O3	dichlorocopper; 2-(2-pyridin-3-ylpiperidin-1-yl)ethanol; dihydrate
SGTC_1683	-0.0154559	0.0336966	0.0676015	0.0502986	0.348323	0.0313813	7.61351e-06	0.00102161	st010134	-	-	710.00	nM	204	minor	280.275	C17H12O4
SGTC_1684	0.0244632	0.0392926	0.0239226	0.0530477	0.125741	0.011332	0.134888	0.000514288	st024538	-	-	14.62	μM		unique	277.296	C13H11NO4S	(4R)-2-(4-oxochromen-3-yl)-1,3-thiazolidine-4-carboxylic acid
SGTC_1685	0.000802014	-0.00344158	0.0263443	0.020955	0.965151	0.846877	0.0975504	0.194239	st024049	-	-	53.09	μM	TSC3-RPN4	major	363.406	C22H21NO4	methyl (4Z)-4-[(3-hydroxyphenyl)methylidene]-2-methyl-5-oxo-1-(2-phenylethyl)pyrrole-3-carboxylate
SGTC_1686	0.00259779	0.00588146	0.00692852	-0.00647467	0.885033	0.735912	0.688816	0.709182	st019653	-	-	115.50	μM	mitochondrial processes	major	173.211	C11H11NO	1,4-dimethylquinolin-2-one
SGTC_1687	-0.0507174	0.0635554	0.091599	0.0719738	0.000922274	2.71051e-05	8.30237e-10	1.77063e-06	st020778	-	-	55.36	μM	4	minor	336.384	C20H20N2O3	2-amino-4-(4-butoxyphenyl)-6-hydroxy-4H-chromene-3-carbonitrile
SGTC_1688	0.0138213	-0.032875	-0.0206641	-0.0222374	0.405153	0.0360313	0.200931	0.166652	st021091	-	-	57.60	μM		unique	347.306	C13H9N5O5S	7-amino-5-(5-methyl-4-nitrothiophen-2-yl)-2,4-dioxo-1,5-dihydropyrano[2,3-d]pyrimidine-6-carbonitrile
SGTC_1689	0.0174672	-0.00834726	-0.0120309	0.0120105	0.285179	0.626003	0.472706	0.473505	st020265	-	-	53.49	μM		unique	336.384	C20H20N2O3	(E)-3-(1,3-benzodioxol-5-yl)-N-(4-morpholin-4-ylphenyl)prop-2-en-1-imine
SGTC_169	0.00422036	-0.0490357	-0.0572231	-0.0633297	0.811684	0.0014061	0.000173359	2.97926e-05	k015-0017	-	-	16.03	μM	190	minor	334.14	C15H9BrFNO2	5-bromo-1-[(4-fluorophenyl)methyl]indole-2,3-dione
SGTC_1690	-0.0109856	-0.0227122	-0.0187536	-0.0177796	0.514437	0.157182	0.24891	0.276079	st023502	-	-	41.20	μM	calcium & mitochondrial duress	major	485.722	C21H39N3O6Si2	4-amino-1-[(8R)-9-hydroxy-2,2,4,4-tetra(propan-2-yl)-6a,8,9,9a-tetrahydro-6H-furo[3,2-f][1,3,5,2,4]trioxadisilocin-8-yl]pyrimidin-2-one
SGTC_1691	0.00975653	-0.016753	-0.0499536	-0.0269064	0.565397	0.306719	0.00111071	0.0901719	st019933	-	-	84.60	μM	12	minor	236.308	C17H16O	(E)-3-(2,4-dimethylphenyl)-1-phenylprop-2-en-1-one
SGTC_1692	0.00699563	-0.0146867	-0.0213777	-0.0012409	0.685824	0.374437	0.184806	0.945788	fluoroquinolonic acid	Also called cipro. Inhibits gyrases and topoisomerase 1 and 2	-	71.00	μM		unique	281.667	C13H9ClFNO3	7-chloro-1-cyclopropyl-6-fluoro-4-oxoquinoline-3-carboxylic acid
SGTC_1693	0.00379755	0.0343463	0.0404667	0.0402666	0.830693	0.0280741	0.00899438	0.00935995	xanthone	An insecticide.	-	101.90	μM	DNA damage response	major	196.201	C13H8O2	xanthen-9-one
SGTC_1694	-0.0430403	0.0178406	0.0125236	0.01499	0.00530689	0.274315	0.453621	0.364011	st024011	-	-	44.90	μM	ERG2	major	445.306	C21H21BrN2O4	ethyl 2-[[2-(4-bromophenoxy)acetyl]amino]-3-(1H-indol-3-yl)propanoate
SGTC_1695	0.00995147	0.0490312	0.0591308	0.0654349	0.557183	0.00138562	9.95913e-05	1.51693e-05	st026914	-	-	34.50	μM	196	minor	380.438	C25H20N2O2	3-[2-(4-methylphenyl)-2,3-dihydro-1H-1,5-benzodiazepin-4-yl]chromen-2-one
SGTC_1696	-0.0029463	0.0120707	0.0156665	0.0363829	0.869313	0.471154	0.341364	0.0195761	st025591	-	-	34.79	μM	SWF1 & branched chain AA biosynthesis	major	285.276	C10H11N3O5S	4-amino-2-[(2-nitrophenyl)sulfanylamino]-4-oxobutanoic acid
SGTC_1697	0.0151723	0.0127684	0.00192682	2.41677e-06	0.357813	0.444257	0.915227	0.999893	st025554	-	-	27.74	μM	13	minor	249.243	C11H7NO4S	(5Z)-5-(1,3-benzodioxol-5-ylmethylidene)-1,3-thiazolidine-2,4-dione
SGTC_1698	0.0301814	-0.03577	-0.0662926	-0.0473705	0.0555236	0.0218604	1.15767e-05	0.00204313	5-fluorocytosine	The mechanism of 5-fluorocytosine (5-FC) is identical to 5-fluorouracil (5-FU) and acts by inhibiting thymidylate synthetase and through metabolism into cytotoxic ribonucleotides and deoxyribonucleotides that can be incorporated into DNA and RNA. In addition, the drug has been shown to inhibit the essential ribonuclease activity of the exosome complex. The specificity of 5-FC for fungi is due to …	-	1.06	uM	exosome	major	129.092	C4H4FN3O	6-amino-5-fluoro-1H-pyrimidin-2-one
SGTC_1699	-0.00208969	-0.0079858	0.0113436	-2.12411e-05	0.90789	0.641853	0.499955	0.999077	st031318	-	-	29.05	μM	8	minor	269.361	C16H15NOS	(E)-1-(3-aminophenyl)-3-(4-methylsulfanylphenyl)prop-2-en-1-one
SGTC_17	-0.0163788	-0.00670994	0.0129779	0.000211518	0.318394	0.698615	0.43633	0.990905	0960-0276	-	-	49.81	μM	54	minor	471.731	C22H16BrClN2O3	6-[[3-(1,3-benzoxazol-2-yl)-4-chloroanilino]methylidene]-4-bromo-2-ethoxycyclohexa-2,4-dien-1-one
SGTC_170	-0.0141328	-0.032565	0.00104557	-0.0202811	0.394635	0.0382075	0.954468	0.210646	4197-0004	-	-	226.00	μM	323	minor	317.793	C15H12ClN3OS	2-(1H-benzimidazol-2-ylsulfanyl)-N-(4-chlorophenyl)acetamide
SGTC_1700	-0.0263063	-0.000692068	0.0104696	0.00368452	0.0980651	0.969979	0.535576	0.835833	st030840	-	-	7.93	uM	PDR1	major	359.333	C17H17N3O6	2-(2-methoxy-4-prop-2-enylphenoxy)-N-[(Z)-(5-nitrofuran-2-yl)methylideneamino]acetamide
SGTC_1701	0.00341537	-0.0592235	-0.0563525	-0.0492924	0.848059	9.70026e-05	0.000215258	0.00130196	st028638	-	-	40.40	μM		unique	494.546	C22H18N6O4S2	N-[[[2-[(5-methyl-4-phenyl-1,2,4-triazol-3-yl)sulfanyl]acetyl]amino]carbamothioyl]-2-oxochromene-3-carboxamide
SGTC_1702	0.00620979	0.0134326	0.0145373	0.013455	0.721129	0.419362	0.37965	0.418535	st027038	-	-	51.00	μM		unique	392.388	C19H12N4O4S	3-[2-[(2Z)-2-[(3-nitrophenyl)methylidene]hydrazinyl]-1,3-thiazol-4-yl]chromen-2-one
SGTC_1703	0.015933	-0.0352457	-0.0215368	-0.0214647	0.332665	0.023995	0.181348	0.182911	st026983	-	-	48.30	μM	310	minor	414.41	C24H18N2O5	4-methyl-N-[3-methyl-4-(2-oxochromen-3-yl)phenyl]-3-nitrobenzamide
SGTC_1704	-0.0486204	0.0116186	0.0185306	0.0240931	0.00152706	0.488955	0.254969	0.131951	st028805	-	-	70.80	μM		unique	282.359	C13H18N2O3S	ethyl 2-(carbamoylamino)-5,6,7,8-tetrahydro-4H-cyclohepta[b]thiophene-3-carboxylate
SGTC_1705	-0.000582216	0.0490366	0.0477455	0.0389468	0.974773	0.00138387	0.00187366	0.012116	st027868	-	-	56.33	μM	142	minor	256.301	C18H12N2	2-quinolin-3-ylquinoline
SGTC_1706	-0.0147248	-0.0125734	-0.00603521	0.00292688	0.373125	0.451714	0.728972	0.870198	st031321	-	-	9.97	uM	TSC3-RPN4	major	292.16	C15H11Cl2NO	(E)-1-(3-aminophenyl)-3-(3,4-dichlorophenyl)prop-2-en-1-one
SGTC_1707	-0.023133	-0.0817081	-0.0903911	-0.10601	0.149141	4.97652e-08	1.40356e-09	9.15753e-13	st032323	-	-	6.32	uM	DNA damage response	major	436.258	C21H14BrN3O3
SGTC_1708	0.00934249	-2.53263e-05	-0.00568176	-0.0103349	0.582996	0.998902	0.744952	0.541145	st033234	-	-	31.83	μM	127	minor	321.166	C15H13BrO3	3-bromo-5-methoxy-4-phenylmethoxybenzaldehyde
SGTC_1709	-0.0294222	0.0435195	0.0443576	0.0447962	0.0623819	0.00479493	0.00400553	0.00364071	st033179	-	-	39.10	μM	127	minor	339.156	C15H12BrFO3	3-bromo-4-[(2-fluorophenyl)methoxy]-5-methoxybenzaldehyde
SGTC_171	-0.0284111	-0.0552266	-0.0296703	-0.0263437	0.0729854	0.000297069	0.0604369	0.0980409	k064-0041	-	-	9.68	uM	heme requiring	major	396.224	C19H13IN2	N-(2-iodophenyl)acridin-9-amine
SGTC_1710	-0.00369775	-0.0429057	-0.0391222	-0.0416962	0.835227	0.00545927	0.0117128	0.00701594	st031758	-	-	61.50	μM	213	minor	325.315	C18H15NO5	methyl 3-[[(E)-3-(1,3-benzodioxol-5-yl)prop-2-enoyl]amino]benzoate
SGTC_1711	-0.0325171	-0.0209261	0.0155963	-0.0153713	0.038232	0.194894	0.34367	0.351141	st032263	-	-	62.80	μM	5	minor	318.351	C14H14N4O3S	2-(4-benzyl-5-sulfanylidenetetrazol-1-yl)-6,8-dioxabicyclo[3.2.1]octan-4-one
SGTC_1712	0.00935194	0.0189774	0.00980867	-0.0207221	0.582594	0.242924	0.563194	0.19958	st032288	-	-	53.40	μM	calcium & mitochondrial duress	major	374.348	C16H17Cl2NOS2	1-azabicyclo[2.2.2]octan-3-yl-bis(5-chlorothiophen-2-yl)methanol
SGTC_1713	-0.0067467	-0.0263381	-0.0155989	-0.0180092	0.696961	0.0976343	0.343584	0.269503	st033146	-	-	12.75	μM		unique	339.156	C15H12BrFO3	3-bromo-4-[(4-fluorophenyl)methoxy]-5-methoxybenzaldehyde
SGTC_1714	-0.00777347	-0.00764722	0.00872737	0.00458158	0.651219	0.656808	0.609447	0.794965	st033236	-	-	13.63	μM	300	minor	355.611	C15H12BrClO3	3-bromo-4-[(3-chlorophenyl)methoxy]-5-methoxybenzaldehyde
SGTC_1715	0.0170217	-0.0715902	-0.0815374	-0.0849263	0.298512	2.01951e-06	5.31841e-08	1.38322e-08	st032160	-	-	10.23	μM	19	minor	371.513	C23H33NO3
SGTC_1716	0.00228772	-0.0453574	-0.0389017	-0.0484383	0.899005	0.00321791	0.0122214	0.00159395	st033144	-	-	30.62	μM		unique	335.192	C16H15BrO3	3-bromo-5-ethoxy-4-phenylmethoxybenzaldehyde
SGTC_1717	-0.0211985	0.0326547	0.0371941	0.0488569	0.188763	0.0373726	0.0168707	0.00144411	st033143	-	-	58.04	μM	300	minor	294.705	C15H12ClFO3	4-[(2-chloro-4-fluorophenyl)methoxy]-3-methoxybenzaldehyde
SGTC_1718	0.0171198	-0.0882518	-0.102901	-0.132745	0.295545	3.49587e-09	4.33363e-12	0	roemerine	An aporphine alkaloid with mutagenic activity.	-	11.93	μM	redox potentiating	major	279.333	C18H17NO2
SGTC_1719	0.0103119	0.0360617	0.0323196	0.0677266	0.542102	0.0207457	0.0394927	7.31133e-06	st032227	-	-	49.20	μM		unique	406.388	C22H18N2O6	2-amino-5-oxo-4-(3,4,5-trimethoxyphenyl)-4H-pyrano[3,2-c]chromene-3-carbonitrile
SGTC_172	-0.0109463	0.0166095	0.0613725	0.00047937	0.516036	0.311159	5.20948e-05	0.97928	1112-0046	-	-	2.64	uM	NEO1	major	391.334	C21H24Cl2N2O	1-(azepan-1-yl)-3-(3,6-dichlorocarbazol-9-yl)propan-2-ol
SGTC_1720	-0.00592482	-0.0081849	-0.0074013	-0.00262719	0.733955	0.633105	0.667716	0.883712	st037298	-	-	9.48	uM	256	minor	266.134	C12H12BrNO	6-bromo-2,3,4,9-tetrahydro-1H-carbazol-1-ol
SGTC_1721	-0.0188928	0.0306244	0.0467799	0.0304353	0.245172	0.0518237	0.00233874	0.053376	st082152	-	-	9.27	uM	60S ribosome export	major	314.337	C20H14N2O2	1-[(Z)-2-(1,3-benzodioxol-5-yl)ethenyl]-9H-pyrido[3,4-b]indole
SGTC_1722	0.0116066	0.0564582	0.0602632	0.0632497	0.489437	0.000209175	7.19958e-05	2.97434e-05	st034304	-	-	3.65	uM	mitochondrial processes	major	263.505	C10H5Cl3O2	2-(trichloromethyl)chromen-4-one
SGTC_1723	-0.00463848	0.0953427	0.129367	0.0976364	0.79237	1.55945e-10	0	5.41197e-11	st034307	-	-	2.55	uM	mitochondrial processes	major	297.95	C10H4Cl4O2	6-chloro-2-(trichloromethyl)chromen-4-one
SGTC_1724	-0.0168809	0.0300316	0.0357443	0.034491	0.302796	0.0568236	0.0219608	0.0273806	st037281	-	-	8.29	uM	28	minor	270.303	C15H10O3S	7-methyl-3-(thiophene-2-carbonyl)chromen-4-one
SGTC_1725	-0.0159763	-0.0280568	-0.0442625	-0.0338944	0.33126	0.0764444	0.0040887	0.0303411	st036284	-	-	20.55	μM		unique	243.175	C11H5N3O4	2-[(6-nitro-1,3-benzodioxol-5-yl)methylidene]propanedinitrile
SGTC_1726	-0.0188732	-0.0459639	-0.0389265	-0.029742	0.245697	0.00281158	0.0121633	0.0594107	st035556	-	-	14.58	μM	18	minor	260.691	C15H10ClFO	(E)-1-(4-chlorophenyl)-3-(2-fluorophenyl)prop-2-en-1-one
SGTC_1727	0.0027112	0.0234361	0.0417783	0.024031	0.879946	0.143546	0.00689913	0.133016	st034309	-	-	9.90	uM	204	minor	293.53	C11H7Cl3O3	6-methoxy-2-(trichloromethyl)chromen-4-one
SGTC_1728	-0.00475993	0.0287256	0.0246111	0.00766609	0.786842	0.0692679	0.123318	0.655965	st035614	-	-	33.79	μM	177	minor	407.571	C15H18Br2ClN	(1R,3R)-5,8-dibromo-1,3-bis(prop-2-enyl)-1,2,3,4-tetrahydroisoquinoline hydrochloride
SGTC_1729	-0.0239535	0.0419759	0.0418081	0.0503071	0.134353	0.00662416	0.00685714	0.00101951	st035615	-	-	45.99	μM		unique	356.728	C17H23BrClN	(1R,3R)-5-bromo-1,3-bis(2-methylprop-2-enyl)-1,2,3,4-tetrahydroisoquinoline hydrochloride
SGTC_173	0.0601099	0.143752	0.122624	0.199839	7.52535e-05	0	0	0	1273-0061	-	-	2.69	uM	mitochondrial stress	major	419.665	C29H43N2+	1-hexadecyl-3-phenylbenzimidazol-1-ium
SGTC_1730	-0.00363479	0.0957732	0.0910836	0.0898973	0.838084	1.28103e-10	1.03956e-09	1.73608e-09	st033808	-	-	45.10	μM		unique	443.326	C22H20Cl2N4O2	N-[2-(4,7-dichloro-2-methyl-1H-indol-3-yl)ethyl]-2-(4-methyl-1-oxophthalazin-2-yl)acetamide
SGTC_1731	-0.0327174	-0.0354172	-0.0250295	-0.041758	0.0369874	0.0232771	0.116663	0.00692776	st035964	-	-	63.00	μM	125	minor	317.254	C14H11N3O6	3,5-dihydroxy-N'-[(3-nitro-6-oxocyclohexa-2,4-dien-1-ylidene)methyl]benzohydrazide
SGTC_1732	-0.0231266	0.045444	0.0484848	0.0537048	0.149261	0.00315678	0.00157661	0.000434195	st034308	-	-	51.82	μM	73	minor	277.531	C11H7Cl3O2	6-methyl-2-(trichloromethyl)chromen-4-one
SGTC_1733	-0.0136772	-0.0147897	-0.0249392	-0.00912965	0.410388	0.370878	0.118075	0.592102	st037357	-	-	54.90	μM	60S ribosome export	major	364.373	C20H17FN4O2	7-benzyl-1-[(2-fluorophenyl)methyl]-3-methylpurine-2,6-dione
SGTC_1734	0.0116252	-0.0248556	-0.0331973	-0.0354399	0.48869	0.119401	0.0341432	0.0231833	st037168	-	-	69.40	μM	223	minor	288.277	C14H13FN4O2	1-[(3-fluorophenyl)methyl]-3,7-dimethylpurine-2,6-dione
SGTC_1735	-0.00806928	0.00284467	0.0282473	0.0141395	0.638179	0.873921	0.0743404	0.393707	st034310	-	-	56.75	μM	Golgi	major	293.53	C11H7Cl3O3	7-methoxy-2-(trichloromethyl)chromen-4-one
SGTC_1736	-0.0270011	-0.0560625	-0.0630451	-0.0605843	0.088971	0.000232836	3.16423e-05	6.56e-05	st036774	-	-	51.00	μM		unique	392.474	C21H20N4O2S	8-benzhydrylsulfanyl-1,3,7-trimethylpurine-2,6-dione
SGTC_1737	-0.0218752	0.0295088	0.0407914	0.0495346	0.174138	0.0615663	0.00842852	0.00122863	st035557	-	-	69.70	μM	202	minor	286.753	C17H15ClO2	(E)-1-(4-chlorophenyl)-3-(4-ethoxyphenyl)prop-2-en-1-one
SGTC_1738	-0.000480644	-0.0214544	-0.00966627	-0.0214534	0.979224	0.183135	0.569224	0.183157	st035555	-	-	74.00	μM	TSC3-RPN4	major	270.298	C17H15FO2	(E)-1-(4-ethoxyphenyl)-3-(2-fluorophenyl)prop-2-en-1-one
SGTC_1739	0.0161221	-0.0188294	-0.0241562	-0.0408457	0.326567	0.246871	0.130874	0.00833694	st037196	-	-	92.50	μM		unique	216.19	C12H8O4	4-methylfuro[2,3-h]chromene-2,9-dione
SGTC_174	-0.0219327	0.0269552	0.0468	0.0511814	0.172936	0.089553	0.00232811	0.000822638	3553-0389	-	-	74.30	μM		unique	287.786	C11H10ClNO2S2	N-(4-chloro-2-methylphenyl)thiophene-2-sulfonamide
SGTC_1740	-0.0114216	-0.0323252	-0.0488199	-0.0356473	0.496831	0.0394562	0.00145686	0.022344	st038286	-	-	13.22	μM		unique	266.319	C11H14N4O2S	7-(cyclopropylmethyl)-1,3-dimethyl-8-sulfanylidene-9H-purine-2,6-dione
SGTC_1741	-0.00968196	0.00276471	-0.000641089	-0.0088554	0.568556	0.87752	0.972206	0.603902	st038134	-	-	10.23	μM	320	minor	393.178	C17H10Cl2N2O5	6-chloro-3-[3-(6-chloro-2-oxo-1,3-benzoxazol-3-yl)-3-oxopropyl]-1,3-benzoxazol-2-one
SGTC_1742	0.0285643	0.115203	0.0834443	0.114471	0.0709469	7.05781e-15	2.50944e-08	1.11204e-14	st038235	-	-	28.89	μM	mitochondrial stress	major	380.828	C20H17ClN4O2	7-benzyl-1-[(3-chlorophenyl)methyl]-3-methylpurine-2,6-dione
SGTC_1743	0.00489999	-0.01003	0.0139881	0.00565722	0.780468	0.553898	0.399131	0.746071	st037606	-	-	46.38	μM	6	minor	326.393	C18H22N4O2	7-[(4-tert-butylphenyl)methyl]-1,3-dimethylpurine-2,6-dione
SGTC_1744	0.00511262	-0.00730172	-0.00937693	-0.0199878	0.770771	0.672151	0.581527	0.217115	st037937	-	-	38.90	μM		unique	513.953	C23H20ClN5O5S	N-(1,3-benzodioxol-5-yl)-2-[7-[(3-chlorophenyl)methyl]-1,3-dimethyl-2,6-dioxopurin-8-yl]sulfanylacetamide
SGTC_1745	0.0221758	-0.00754181	-0.0217294	-0.0335422	0.167909	0.661472	0.177217	0.0322153	st081495	-	-	74.00	μM	RNA processing & uracil transport	major	270.28	C16H14O4	7-hydroxy-4-(4-methoxyphenyl)-3,4-dihydrochromen-2-one
SGTC_1746	-0.0187605	0.0322292	0.0410077	0.0421108	0.248725	0.0400824	0.00806953	0.00644197	st038117	-	-	42.00	μM		unique	476.543	C23H28N2O7S	ethyl 4-methyl-5-(pyrrolidine-1-carbonyl)-2-[(3,4,5-trimethoxybenzoyl)amino]thiophene-3-carboxylate
SGTC_1747	-0.0273736	-0.0115692	-0.00519371	0.0005699	0.0843792	0.490934	0.76708	0.975307	st037496	-	-	66.60	μM		unique	300.313	C15H16N4O3	9-benzyl-1,3,7-trimethylpurine-2,6,8-trione
SGTC_1748	0.0151366	-0.0157848	-0.0297795	-0.0237369	0.359026	0.337492	0.0590711	0.13814	st037455	-	-	53.60	μM	72	minor	339.177	C14H12Cl2N4O2	8-chloro-7-[(3-chlorophenyl)methyl]-1,3-dimethylpurine-2,6-dione
SGTC_1749	-0.0086847	-0.0481028	-0.0578651	-0.0400037	0.611299	0.0017243	0.000142112	0.0098596	st037932	-	-	54.20	μM		unique	369.203	C15H14Cl2N4O3	7-[(2,4-dichlorophenyl)methyl]-8-methoxy-1,3-dimethylpurine-2,6-dione
SGTC_175	-0.0251659	0.0174259	0.0167047	0.00198212	0.114558	0.286399	0.308205	0.912741	3793-3120	-	-	23.70	μM		unique	356.295	C20H11F3O3	7-hydroxy-3-naphthalen-1-yl-2-(trifluoromethyl)chromen-4-one
SGTC_1750	-0.0403588	0.0750344	0.0947313	0.0792348	0.00919023	6.0465e-07	2.0585e-10	1.28681e-07	st081859	-	-	2.36	uM	endomembrane recycling	major	275.472	C19H33N	(10S,13S)-10,13-dimethyl-2,3,4,5,6,7,8,9,11,12,14,15,16,17-tetradecahydro-1H-cyclopenta[a]phenanthren-17-amine
SGTC_1751	-0.00473789	-0.0339322	-0.0335031	-0.0521981	0.787854	0.0301452	0.0324291	0.000638156	st044839	-	-	27.19	μM	Golgi	major	291.322	C14H13NO4S	(4R)-2-(6-methyl-4-oxochromen-3-yl)-1,3-thiazolidine-4-carboxylic acid
SGTC_1752	-0.00157628	0.0249904	0.0144069	0.020675	0.930882	0.117273	0.384236	0.200677	st044819	-	-	83.04	μM		unique	204.179	C11H8O4	spiro[2-benzofuran-3,5'-oxolane]-1,2'-dione
SGTC_1753	0.00204883	-0.0580642	-0.0626314	-0.0667649	0.909735	0.000134452	3.58395e-05	9.96105e-06	st043925	-	-	64.00	μM		unique	313.414	C18H19NO2S	3,4-dihydro-1H-isoquinolin-2-yl-(2-methoxy-4-methylsulfanylphenyl)methanone
SGTC_1754	-0.0158783	0.0449189	0.0588216	0.0190909	0.334447	0.00354428	0.000108701	0.239925	st042065	-	-	16.14	μM	NEO1-PIK1	major	355.475	C24H25N3	3-[[4-(naphthalen-1-ylmethyl)piperazin-1-yl]methyl]-1H-indole
SGTC_1755	-0.0140513	0.0442043	0.0576941	0.044753	0.396868	0.00414045	0.000149019	0.00367525	st041960	-	-	45.19	μM	153	minor	328.432	C17H20N4OS	6-[2-(4-methyl-2-propan-2-ylphenoxy)ethylsulfanyl]-7H-purine
SGTC_1756	0.00892787	-0.0453731	-0.034343	-0.0271482	0.600775	0.00320675	0.02809	0.0871319	st041558	-	-	35.50	μM		unique	564.649	C30H32N2O7S	ethyl 2-[[2-[4-(2-benzamido-3-methoxy-3-oxopropyl)phenoxy]acetyl]amino]-4,5,6,7-tetrahydro-1-benzothiophene-3-carboxylate
SGTC_1757	-0.000197566	0.00315956	-0.00848605	-0.00253521	0.991505	0.859666	0.61995	0.887867	st041620	-	-	31.84	μM	19	minor	329.476	C21H31NO2
SGTC_1758	0.0189238	0.00547833	-0.0126682	-0.00118572	0.244346	0.75418	0.448082	0.948235	st042942	-	-	75.24	μM	203	minor	262.089	C10H9Cl2NO3	methyl 2-[(3,4-dichlorobenzoyl)amino]acetate
SGTC_1759	0.016061	0.00228309	-0.00977248	0.00745713	0.328527	0.899215	0.564721	0.665239	st043059	-	-	70.00	μM	amide catabolism	major	285.295	C16H15NO4	methyl 2-[(3-methoxybenzoyl)amino]benzoate
SGTC_176	-0.013233	0.0453809	0.0643016	0.0524946	0.426781	0.0032012	2.15684e-05	0.000592104	1486-1328	-	-	72.83	μM	7	minor	511.901	C22H17ClF3N3O4S	1-(4-chlorophenyl)-1-(4-methylphenyl)sulfonyl-3-[[3-(trifluoromethyl)phenyl]carbamoyl]urea
SGTC_1760	-0.0207914	0.0854169	0.121546	0.0520662	0.197978	1.13284e-08	0	0.00065969	st045453	-	-	10.45	μM	NEO1-PIK1	major	385.498	C26H27NO2	6,7-diethoxy-1-(9H-fluoren-2-yl)-1,2,3,4-tetrahydroisoquinoline
SGTC_1761	-0.0104972	0.0169512	0.0238693	-0.000998164	0.53444	0.300652	0.135816	0.956499	st044296	-	-	37.00	μM		unique	539.84	C27H21Cl3N4O2	2-[4-(4-chlorophenyl)-1-oxophthalazin-2-yl]-N-[2-(6,7-dichloro-2-methyl-1H-indol-3-yl)ethyl]acetamide
SGTC_1762	-0.0100031	0.026529	0.0374888	0.0472433	0.555018	0.0950783	0.0159721	0.00210381	st045503	-	-	25.46	μM		unique	451.247	C17H11Cl2F3N2O3S	2-[4-(3,4-dichlorophenyl)-6-(trifluoromethyl)pyrimidin-2-yl]sulfanyl-6,8-dioxabicyclo[3.2.1]octan-4-one
SGTC_1763	-0.0173477	-0.0286811	-0.0357421	-0.0229183	0.288712	0.0697289	0.0219698	0.153214	st044482	-	-	94.50	μM	copper-dependent oxidative stress	major	211.171	C9H9NO5	4,5-dimethoxy-2-nitrobenzaldehyde
SGTC_1764	-0.0092877	0.0445821	0.0345895	0.0426747	0.585338	0.00381503	0.0269158	0.00572999	st044502	-	-	93.50	μM	225	minor	214.22	C12H10N2O2	2-nitro-N-phenylaniline
SGTC_1765	-0.0199577	0.0320095	0.0249981	0.040643	0.217853	0.0415436	0.117153	0.00868295	st044815	-	-	90.40	μM	301	minor	221.209	C11H11NO4	methyl 3-amino-5-methoxy-1-benzofuran-2-carboxylate
SGTC_1766	-0.0103794	0.0696838	0.0600651	0.0788498	0.539303	3.84366e-06	7.62309e-05	1.48799e-07	st045414	-	-	44.77	μM	RPP1 & pyrimidine depletion	major	273.671	C14H8ClNO3	6-chloro-3-hydroxy-2-pyridin-3-ylchromen-4-one
SGTC_1767	-0.00121833	-0.0333524	-0.0373059	-0.0463782	0.946787	0.0332644	0.0165245	0.00256173	st044992	-	-	70.30	μM		unique	284.396	C18H24N2O	(13S,17E)-17-hydrazinylidene-13-methyl-7,8,9,11,12,14,15,16-octahydro-6H-cyclopenta[a]phenanthren-3-ol
SGTC_1768	-0.00333704	0.0445212	0.0604643	0.0402869	0.851614	0.00386975	6.80472e-05	0.00932999	st044301	-	-	37.18	μM		unique	419.516	C25H29N3O3	3-[2-(1,2-dimethylindol-3-yl)ethylamino]-1-(4-propoxyphenyl)pyrrolidine-2,5-dione
SGTC_1769	-0.00110723	0.0279589	0.0322042	0.0182384	0.951696	0.0775777	0.040268	0.263105	st044406	-	-	64.40	μM	302	minor	310.349	C16H11FN4S	6-[(4-fluoronaphthalen-1-yl)methylsulfanyl]-7H-purine
SGTC_177	-0.00707345	0.0324126	0.0576614	0.0592905	0.682341	0.038895	0.000150369	9.51675e-05	1327-0068	-	-	8.36	uM	30	minor	337.197	C17H14Cl2O3	2-chloro-4-(4-chlorophenoxy)-1-phenylpentane-1,3-dione
SGTC_1770	-0.00705815	0.0234193	0.0258328	0.0134651	0.683065	0.143895	0.104709	0.418217	st043884	-	-	66.30	μM	53	minor	301.767	C17H16ClNO2	(5-chloro-2-methoxyphenyl)-(3,4-dihydro-1H-isoquinolin-2-yl)methanone
SGTC_1771	-0.0388241	0.0481708	0.055866	0.0597721	0.0124149	0.00169914	0.00024588	8.30781e-05	st048882	-	-	4.15	uM	RPP1 & pyrimidine depletion	major	299.278	C16H13NO5	2-methoxy-5-(3-nitro-2H-chromen-2-yl)phenol
SGTC_1772	-0.0524255	0.0193654	0.0177394	0.0178562	0.000603356	0.232837	0.277295	0.273919	st048439	-	-	82.20	μM	28	minor	243.301	C15H17NO2
SGTC_1773	-0.00762289	0.00796304	0.00559294	0.00423727	0.657914	0.642892	0.749016	0.810671	st048542	-	-	73.58	μM	97	minor	251.345	C13H17NO2S	6-methoxy-3,3-dimethyl-1-methylsulfanyl-4H-isoquinolin-7-ol
SGTC_1774	-0.0081463	-0.0666714	-0.0756765	-0.0802848	0.634837	1.02855e-05	4.81228e-07	8.65456e-08	st048371	-	-	48.47	μM	RNA processing & uracil transport	major	318.415	C20H22N4	6-[2-(1H-indol-3-yl)ethyl]-1,4,5,7-tetramethylpyrrolo[3,4-d]pyridazine
SGTC_1775	0.00686918	-0.0340366	-0.0370136	-0.0137196	0.6915	0.0296298	0.0174553	0.4089	st081588	-	-	35.17	μM	60S ribosome export	major	367.395	C21H21NO5	6-hydroxy-2-(4-methoxyphenyl)-5-(morpholin-4-ylmethyl)chromen-4-one
SGTC_1776	-0.018851	0.0690697	0.057759	0.0561934	0.246343	4.72302e-06	0.000146602	0.000225096	st049249	-	-	45.90	μM	308	minor	435.474	C27H21N3O3	(5E)-1-benzyl-5-[(1-benzylindol-3-yl)methylidene]-1,3-diazinane-2,4,6-trione
SGTC_1777	-0.00745985	-0.0108072	0.0150038	0.000258256	0.665153	0.521753	0.363599	0.988895	st045864	-	-	34.77	μM	66	minor	331.343	C16H13NO5S
SGTC_1778	-0.0084279	0.0549745	0.0386544	0.0407028	0.622522	0.000311849	0.0128259	0.00858686	st046819	-	-	58.90	μM	210	minor	339.345	C18H17N3O4	(4-nitrophenyl)methyl N-[2-(1H-indol-3-yl)ethyl]carbamate
SGTC_1779	-0.00272223	-0.00348727	-0.00697978	-0.00316249	0.879445	0.844811	0.686528	0.859534	st039427	-	-	55.00	μM	27	minor	363.453	C22H25N3O2	(5-methoxy-1,2-dimethylindol-3-yl)-(4-phenylpiperazin-1-yl)methanone
SGTC_178	-0.00707698	0.0217637	0.000197913	0.00844945	0.682182	0.176491	0.991491	0.621547	4092-0806	-	-	87.51	μM	ergosterol depletion effects on membrane	major	328.879	C20H25ClN2	1-[(3-chlorophenyl)methyl]-4-[(4-ethylphenyl)methyl]piperazine
SGTC_1780	0.00374519	-0.0123535	0.00264109	-0.016137	0.833077	0.460168	0.883087	0.326089	st038448	-	-	24.54	μM	iron homeostasis	major	278.711	C13H7ClO3S	6-chloro-3-hydroxy-2-thiophen-2-ylchromen-4-one
SGTC_1781	-0.0285602	0.0798001	0.119923	0.068644	0.0709896	1.03826e-07	0	5.42137e-06	st038725	-	-	66.30	μM	NEO1	major	301.767	C17H16ClNO2	6-(4-chlorophenyl)-2,3,6,7,8,9-hexahydro-[1,4]dioxino[2,3-g]isoquinoline
SGTC_1782	-0.00871981	-0.00128183	0.024365	-0.00236564	0.609778	0.943978	0.127365	0.895498	st039423	-	-	80.64	μM	27	minor	246.302	C15H18O3	7-butoxy-3,4-dimethylchromen-2-one
SGTC_1783	0.010265	0.0154185	0.0243177	-0.0115715	0.544059	0.349565	0.128153	0.490843	st039459	-	-	87.52	μM	Golgi	major	185.222	C12H11NO
SGTC_1784	0.031909	0.000477094	-0.025958	0.0020231	0.0422274	0.979377	0.102889	0.910887	st039334	-	-	36.30	μM		unique	551.664	C26H33N9O3S	8-[(4-amino-6-morpholin-4-yl-1,3,5-triazin-2-yl)methylsulfanyl]-7-[(4-tert-butylphenyl)methyl]-1,3-dimethylpurine-2,6-dione
SGTC_1785	-0.0254092	0.00931676	0.0296545	0.0333438	0.110868	0.584093	0.0602138	0.0333127	bathophenanthroline	An iron chelator.	-	24.00	μM	heme requiring	major	332.397	C24H16N2	4,7-diphenyl-1,10-phenanthroline
SGTC_1786	0.0308861	0.015389	-0.0165979	0.017019	0.0497357	0.350548	0.311519	0.298593	berberine	Berberine is a quaternary ammonium salt and isoquinoline alkaloid.	-	21.60	μM	60S ribosome export	major	371.814	C20H18ClNO4
SGTC_1787	0.0239716	-0.238895	-0.227775	-0.256028	0.134039	0	0	0	fluconazole	Fluconazole is a triazole antifungal; inhibits lanosterol 14α-demethylase preventing the conversion of lanosterol to ergosterol, an essential component of the fungal cytoplasmic membrane.	ERG11	80.00	μM	iron homeostasis	major	306.271	C13H12F2N6O	2-(2,4-difluorophenyl)-1,3-bis(1,2,4-triazol-1-yl)propan-2-ol
SGTC_1788	-0.0269335	0.0958855	0.0810622	0.0808591	0.0898291	1.21681e-10	6.39492e-08	6.91688e-08	fluconazole	Fluconazole is a triazole antifungal; inhibits lanosterol 14α-demethylase preventing the conversion of lanosterol to ergosterol, an essential component of the fungal cytoplasmic membrane.	ERG11	20.00	μM	azole & statin	major	306.271	C13H12F2N6O	2-(2,4-difluorophenyl)-1,3-bis(1,2,4-triazol-1-yl)propan-2-ol
SGTC_1789	-0.0365463	0.057674	0.0761026	0.0669524	0.0190025	0.000149846	4.1119e-07	9.38131e-06	tunicamycin	Tunicamycin inhibits GlcNAc phosphotransferase (GPT), which catalyzes the transfer of N-actelyglucosamine-1-phosphate from UDP-N-acetylglucosamine to dolichol phosphate in the first step of glycoprotein synthesis. Tunicamycin is used as a chemical tool in research to induce the unfolded protein response pathway.	ALG7	25.00	nM	unfolded protein response	major	718.703	C30H46N4O16	(Z)-N-[2-[3-acetamido-4,5-dihydroxy-6-(hydroxymethyl)oxan-2-yl]oxy-6-[2-[5-(2,4-dioxopyrimidin-1-yl)-3,4-dihydroxyoxolan-2-yl]-2-hydroxyethyl]-4,5-dihydroxyoxan-3-yl]-5-methylhex-2-enamide
SGTC_179	0.0170166	0.00283489	-0.0137593	-0.00623872	0.298666	0.87436	0.407403	0.719823	1273-0063	-	-	6.77	uM	39	minor	366.561	C21H40N3O2+	2-(3-hexadecylimidazol-1-ium-1-yl)-N-hydroxyacetamide
SGTC_1790	-0.0174012	-0.0170105	-0.00938452	-0.0167978	0.287129	0.298854	0.5812	0.305337	st045711	-	-	43.50	μM	60	minor	459.385	C21H19F6N3O2	N-[1,1,1,3,3,3-hexafluoro-2-[2-(1H-indol-3-yl)ethylamino]propan-2-yl]-4-methoxybenzamide
SGTC_1791	-0.0144712	-0.0411195	-0.0443683	-0.0341036	0.381971	0.00788964	0.00399616	0.0292731	st048313	-	-	56.10	μM		unique	356.376	C18H20N4O4	8-(4-butanoylphenoxy)-1,3,7-trimethylpurine-2,6-dione
SGTC_1792	0.00232173	0.0420963	0.0515435	0.0396388	0.897478	0.00646134	0.000751906	0.010593	st045773	-	-	43.60	μM		unique	458.451	C18H18N8O5S	8-[[1-[(4-methoxy-3-nitrophenyl)methyl]-1,2,4-triazol-3-yl]sulfanyl]-1,3,7-trimethylpurine-2,6-dione
SGTC_1793	0.0233917	-0.0274654	-0.0457634	-0.0550204	0.144354	0.0832763	0.00294047	0.000307602	st048256	-	-	72.23	μM	184	minor	274.315	C15H18N2O3	ethyl 8-methoxy-1,3,4,5-tetrahydropyrido[4,3-b]indole-2-carboxylate
SGTC_1794	-0.000126472	-0.0391563	-0.0464982	-0.0449359	0.994572	0.0116356	0.00249312	0.00353113	st048918	-	-	76.90	μM		unique	260.242	C14H12O5	(2-ethoxy-4-formylphenyl) furan-2-carboxylate
SGTC_1795	0.0333225	-0.0489128	-0.0801542	-0.0482954	0.0334325	0.00142507	9.06982e-08	0.00164828	st049545	-	-	62.30	μM	TSC3-RPN4	major	321.155	C16H10Cl2O3	(E)-1-(1,3-benzodioxol-5-yl)-3-(3,4-dichlorophenyl)prop-2-en-1-one
SGTC_1796	0.0148707	0.00194244	-0.0220533	-0.0129172	0.368087	0.914528	0.170428	0.438621	st049173	-	-	110.40	μM		unique	181.189	C9H11NO3	2-amino-3-hydroxy-3-phenylpropanoic acid
SGTC_1797	0.00874532	0.0356336	0.0507898	0.0501598	0.608666	0.0223986	0.000906068	0.00105663	st048695	-	-	56.80	μM	NEO1	major	352.266	C17H22BrNO2	2,3,4,6,7,8,9,9a-octahydro-1H-quinolizin-1-ylmethyl 3-bromobenzoate
SGTC_1798	-0.00429542	-0.0292262	-0.0224473	-0.0361544	0.808016	0.0642615	0.162419	0.0204019	st045719	-	-	60.95	μM		unique	318.351	C14H14N4O3S	2-(4-methyl-3-pyridin-3-yl-5-sulfanylidene-1,2,4-triazol-1-yl)-6,8-dioxabicyclo[3.2.1]octan-4-one
SGTC_1799	0.0194361	-0.0197731	-0.00630873	-0.0151843	0.230971	0.22244	0.716674	0.357408	st045822	-	-	46.14	μM	147	minor	349.428	C15H15N3O3S2	2-(4-prop-2-enyl-5-sulfanylidene-3-thiophen-2-yl-1,2,4-triazol-1-yl)-6,8-dioxabicyclo[3.2.1]octan-4-one
SGTC_18	-0.010914	0.047734	0.0490861	0.0520307	0.517354	0.00187866	0.00136764	0.000665617	0111-0177	-	-	500.00	nM	33	minor	336.063	C12H16Br2O	1-(1-adamantyl)-2,2-dibromoethanone
SGTC_180	-0.00742333	-0.0443177	-0.0581641	-0.0506885	0.666742	0.00404022	0.000130753	0.00092884	1486-1293	-	-	102.78	μM	7	minor	491.483	C23H20F3N3O4S	1-(4-methylphenyl)-1-(4-methylphenyl)sulfonyl-3-[[3-(trifluoromethyl)phenyl]carbamoyl]urea
SGTC_1800	-0.00742834	0.000394897	0.000250988	-0.0188187	0.666793	0.982961	0.989213	0.247583	st050079	-	-	29.07	μM	NEO1-PIK1	major	373.487	C25H27NO2	6,7-diethoxy-1-(4-phenylphenyl)-1,2,3,4-tetrahydroisoquinoline
SGTC_1801	-0.0275775	0.0850194	0.114302	0.0888766	0.0822181	1.3706e-08	1.11204e-14	2.76905e-09	st050089	-	-	28.44	μM	NEO1-PIK1	major	389.487	C25H27NO3	6,7-diethoxy-1-(3-phenoxyphenyl)-1,2,3,4-tetrahydroisoquinoline
SGTC_1802	-0.0105479	0.0870993	0.0901674	0.0919041	0.532706	5.83809e-09	1.59619e-09	7.51019e-10	st050112	-	-	57.90	μM		unique	345.408	C20H24FNO3	6,7-diethoxy-1-(4-fluoro-3-methoxyphenyl)-1,2,3,4-tetrahydroisoquinoline
SGTC_1803	-0.0254071	0.0791809	0.113794	0.0663582	0.11122	1.34629e-07	1.6489e-14	1.15382e-05	st050068	-	-	52.40	μM	NEO1-PIK1	major	381.389	C20H22F3NO3	6,7-diethoxy-1-[4-(trifluoromethoxy)phenyl]-1,2,3,4-tetrahydroisoquinoline
SGTC_1804	-0.00890874	0.036497	0.0302458	0.0325403	0.601918	0.0192803	0.0551868	0.0382563	st050076	-	-	49.10	μM		unique	407.477	C25H26FNO3	6,7-diethoxy-1-(4-fluoro-3-phenoxyphenyl)-1,2,3,4-tetrahydroisoquinoline
SGTC_1805	0.00490625	0.0403129	0.0469277	0.0326524	0.780368	0.00933615	0.0022815	0.0375552	st050013	-	-	60.30	μM	296	minor	331.836	C19H22ClNO2	1-(3-chlorophenyl)-6,7-diethoxy-1,2,3,4-tetrahydroisoquinoline
SGTC_1806	-0.0131929	0.0605587	0.0806441	0.0911892	0.428679	6.70615e-05	7.71071e-08	1.02606e-09	st050005	-	-	60.30	μM		unique	331.836	C19H22ClNO2	1-(4-chlorophenyl)-6,7-diethoxy-1,2,3,4-tetrahydroisoquinoline
SGTC_1807	-0.0124131	0.0533535	0.0614861	0.0641269	0.45827	0.000480915	5.11432e-05	2.31333e-05	st050092	-	-	58.90	μM	60S ribosome export	major	339.471	C22H29NO2	6,7-diethoxy-1-(2,4,5-trimethylphenyl)-1,2,3,4-tetrahydroisoquinoline
SGTC_1808	-0.0179914	0.0205929	0.0304425	0.0331177	0.270006	0.202598	0.053316	0.0346007	st050063	-	-	61.50	μM		unique	325.445	C21H27NO2	6,7-diethoxy-1-(4-ethylphenyl)-1,2,3,4-tetrahydroisoquinoline
SGTC_1809	-0.00474035	-0.00907653	-0.000612647	-0.0128224	0.787743	0.594373	0.973452	0.442212	st050081	-	-	57.60	μM		unique	347.45	C23H25NO2	6,7-diethoxy-1-naphthalen-2-yl-1,2,3,4-tetrahydroisoquinoline
SGTC_181	-0.0197777	0.0164071	0.0425474	0.0399244	0.222891	0.318096	0.00594419	0.0101052	1447-1644	-	-	8.07	uM	endomembrane recycling	major	401.383	C22H29BrN2
SGTC_1810	-0.00928398	-0.02676	-0.0141331	-0.0491167	0.585501	0.0920495	0.393937	0.00135773	st050138	-	-	53.00	μM	PDR1	major	377.476	C24H27NO3	6,7-diethoxy-1-(4-methoxynaphthalen-1-yl)-1,2,3,4-tetrahydroisoquinoline
SGTC_1811	-0.0126521	-0.0473316	-0.0544051	-0.052482	0.448698	0.00206153	0.000361782	0.000593977	st050069	-	-	61.50	μM	305	minor	325.445	C21H27NO2	1-(2,4-dimethylphenyl)-6,7-diethoxy-1,2,3,4-tetrahydroisoquinoline
SGTC_1812	-0.0076191	0.0697238	0.0811891	0.0930761	0.658046	3.79265e-06	6.08821e-08	4.32601e-10	st052057	-	-	4.33	uM	calcium & mitochondrial duress	major	422.664	C26H48NO3+	dimethyl-[2-(5-methyl-2-propan-2-ylcyclohexyl)oxy-2-oxoethyl]-[2-[(4,7,7-trimethyl-3-bicyclo[2.2.1]heptanyl)oxy]ethyl]azanium
SGTC_1813	0.001983	-0.014634	-0.0220249	-0.0314019	0.9127	0.376263	0.171018	0.0458181	st051246	-	-	8.60	uM	TSC3-RPN4	major	253.253	C15H11NO3	(E)-1-(4-nitrophenyl)-3-phenylprop-2-en-1-one
SGTC_1814	0.0302483	-0.0842975	-0.107566	-0.109971	0.0549506	1.78304e-08	4.13208e-13	1.17654e-13	st052110	-	-	31.54	μM	RNA processing & uracil transport	major	345.576	C12H10BrClN2O3	5-bromo-1-[2-(4-chlorophenoxy)ethyl]pyrimidine-2,4-dione
SGTC_1815	-0.0131245	-0.086509	-0.103069	-0.0957781	0.430828	7.23602e-09	3.9897e-12	1.27819e-10	st051655	-	-	58.20	μM	TSC3-RPN4	major	343.761	C18H14ClNO4	6-[(2Z)-2-(4-chlorophenyl)-2-hydroxyiminoethoxy]-4-methylchromen-2-one
SGTC_1816	-0.0102672	0.0335007	0.0270569	0.0321269	0.543967	0.0324418	0.0882703	0.0407573	st051957	-	-	91.60	μM		unique	218.248	C13H14O3	7-methoxy-3,4,8-trimethylchromen-2-one
SGTC_1817	0.0273362	-0.0319747	-0.0450122	-0.0489851	0.0848287	0.0417801	0.00347251	0.00140088	st052116	-	-	64.40	μM	RNA processing & uracil transport	major	310.733	C14H15ClN2O4	1-[2-(4-chlorophenoxy)ethoxymethyl]-6-methylpyrimidine-2,4-dione
SGTC_1818	0.0143582	-0.0404724	-0.0637167	-0.0643339	0.385949	0.00898401	2.58045e-05	2.13551e-05	st052136	-	-	56.30	μM	NEO1-PIK1	major	339.862	C20H22ClN3	3-[[4-[(3-chlorophenyl)methyl]piperazin-1-yl]methyl]-1H-indole
SGTC_1819	-0.0185309	-0.0252859	-0.0113765	0.00499505	0.254961	0.112729	0.498636	0.776129	st053448	-	-	58.60	μM	amide catabolism	major	300.379	C15H16N4OS	6-[2-(3,4-dimethylphenoxy)ethylsulfanyl]-7H-purine
SGTC_182	0.0122571	-0.00311082	-0.00178832	-0.0174123	0.464451	0.862054	0.921526	0.28739	3448-4371	-	-	550.52	μM	25	minor	363.281	C19H20Cl2N2O	N-(3,4-dichlorophenyl)-2,2,4-trimethyl-3,4-dihydroquinoline-1-carboxamide
SGTC_1820	0.0196214	-0.0123199	-0.0334742	-0.0263335	0.226254	0.461475	0.0325878	0.0976961	st053765	-	-	18.60	μM	RPP1 & pyrimidine depletion	major	428.46	C24H16N2O4S	3-[2-(4-nitrophenyl)-2,3-dihydro-1,5-benzothiazepin-4-yl]chromen-2-one
SGTC_1821	-0.0169427	0.0101114	-0.0047918	0.00704335	0.300912	0.550493	0.785399	0.68369	st053465	-	-	65.60	μM		unique	282.09	C11H8BrNO3	6-bromo-N-methyl-2-oxochromene-3-carboxamide
SGTC_1822	-0.00252702	0.00758768	0.00234107	0.0254632	0.888232	0.659437	0.89661	0.110061	st052468	-	-	42.00	μM	270	minor	475.92	C27H22ClNO5	benzyl 4-(6-chloro-4-oxochromen-3-yl)-2-methyl-5-oxo-4,6,7,8-tetrahydro-1H-quinoline-3-carboxylate
SGTC_1823	-0.0121169	0.00994849	0.0078695	0.0225306	0.469348	0.557308	0.646983	0.160759	3-hydroxy-2-naphthoic acid	-	-	106.00	μM	57	minor	188.179	C11H8O3	3-hydroxynaphthalene-2-carboxylic acid
SGTC_1824	0.0032004	0.015827	0.00552845	0.0213327	0.857815	0.336118	0.751904	0.185798	st053723	-	-	68.60	μM	8	minor	291.347	C18H17N3O	4-(2-phenylquinazolin-4-yl)morpholine
SGTC_1825	0.0406289	-0.0108984	-0.024798	-0.021002	0.00870739	0.517991	0.120317	0.193169	st052143	-	-	62.60	μM		unique	319.443	C21H25N3	3-[[4-[(4-methylphenyl)methyl]piperazin-1-yl]methyl]-1H-indole
SGTC_1826	-0.0493055	0.0231161	0.0414544	0.0417958	0.0012979	0.149458	0.00737094	0.00687437	st055655	-	-	41.60	μM	ERG2	major	329.395	C21H19N3O	(2S)-2-amino-3-(1H-indol-3-yl)-N-naphthalen-2-ylpropanamide
SGTC_1827	0.0319086	-0.0199119	-0.0741484	-0.0345262	0.0422303	0.218987	8.29083e-07	0.0272136	berberine	Berberine is a quaternary ammonium salt and isoquinoline alkaloid.	-	7.24	uM	60S ribosome export	major	372.822	C20H19ClNO4+
SGTC_1828	-0.0100783	-0.00440403	-0.0218367	-0.00269011	0.551876	0.80304	0.174948	0.880891	st055811	-	-	49.00	μM		unique	407.803	C22H14ClNO5	[4-[(E)-3-(3-chlorophenyl)prop-2-enoyl]phenyl] 3-nitrobenzoate
SGTC_1829	0.0234937	-0.0336234	-0.06111	-0.026853	0.142498	0.0317745	5.62682e-05	0.0908529	berberine	Berberine is a quaternary ammonium salt and isoquinoline alkaloid.	-	14.40	μM	60S ribosome export	major	336.361	C20H18NO4+
SGTC_183	0.0154839	-0.0706321	-0.0851172	-0.0761521	0.34798	2.87404e-06	1.33151e-08	4.16809e-07	3914-0051	-	-	30.55	μM	60S ribosome export	major	392.678	C17H15BrClN3O	3-[[6-bromo-4-(2-chlorophenyl)quinazolin-2-yl]amino]propan-1-ol
SGTC_1830	0.0120287	-0.00886901	-0.00330276	-0.0132057	0.47279	0.603314	0.853148	0.427796	st055982	An antimicrobial agent.	-	50.30	μM	123	minor	254.238	C15H10O4	3-hydroxy-2-(2-hydroxyphenyl)chromen-4-one
SGTC_1831	0.0196587	0.0243338	0.025582	0.0157663	0.225312	0.127886	0.108307	0.338097	st055328	-	-	12.00	μM	heme biosynthesis & mitochondrial translocase	major	367.486	C25H25N3	3-(1,3-dibenzylimidazolidin-2-yl)-1H-indole
SGTC_1832	-0.00923594	0.0109686	0.000221275	-0.00932491	0.587551	0.515134	0.990481	0.583751	st054113	-	-	55.00	μM		unique	364.398	C20H20N4O3	5-nitro-7-[(4-phenylpiperazin-1-yl)methyl]quinolin-8-ol
SGTC_1833	-0.00358078	-0.005714	-0.00576319	-0.00720266	0.840538	0.743497	0.741269	0.676575	st055984	-	-	71.00	μM	12	minor	282.291	C17H14O4	6-methoxy-2-(2-methoxyphenyl)chromen-4-one
SGTC_1834	0.00818283	0.0155985	0.0506633	0.0280777	0.633193	0.343596	0.000934584	0.0762118	st055981	-	-	52.80	μM	RPP1 & pyrimidine depletion	major	284.263	C16H12O5	5,6-dihydroxy-7-methoxy-2-phenylchromen-4-one
SGTC_1835	-0.011383	0.0263328	0.0112091	0.0198919	0.498375	0.0977059	0.505366	0.219483	st008666	-	-	49.20	μM	214	minor	306.187	C16H13Cl2NO	(2,5-dichlorophenyl)-(3,4-dihydro-1H-isoquinolin-2-yl)methanone
SGTC_1836	0.0214788	0.0189617	0.00854309	0.00321476	0.182605	0.243341	0.61747	0.857158	st055642	-	-	81.00	μM		unique	246.215	C13H10O5	bis(2,4-dihydroxyphenyl)methanone
SGTC_1837	-0.00388275	0.00644158	-0.00316186	0.0106445	0.826799	0.710674	0.85956	0.528371	st055472	-	-	66.50	μM	93	minor	301.38	C18H23NO3	(E)-3-(1,3-benzodioxol-5-yl)-N-cyclohexyl-N-ethylprop-2-enamide
SGTC_1838	-0.0260667	0.0386379	0.0578868	0.0417747	0.101362	0.0128564	0.000141258	0.00690417	st055369	-	-	84.50	μM	93	minor	236.265	C16H12O2	8-methyl-2-phenylchromen-4-one
SGTC_1839	-0.0358346	0.0527751	0.0587052	0.0868589	0.0216091	0.000551375	0.000112323	6.26003e-09	st053978	-	-	48.00	μM		unique	416.449	C23H16N2O4S	7-[5-(4-methoxyphenyl)thieno[2,3-d]pyrimidin-4-yl]oxy-4-methylchromen-2-one
SGTC_184	-0.0296175	0.0093367	0.0227668	0.00665312	0.0608681	0.583704	0.15663	0.701505	1494-0393	-	-	24.71	μM	52	minor	523.044	C13H8Br2Cl2O4S2	1-chloro-4-[dibromo-(4-chlorophenyl)sulfonylmethyl]sulfonylbenzene
SGTC_1840	0.00445304	-0.00365046	0.00951423	-0.00414147	0.800823	0.837377	0.575681	0.814987	st055363	-	-	71.00	μM	181	minor	282.291	C17H14O4	2-(2,3-dimethoxyphenyl)chromen-4-one
SGTC_1841	0.000570306	0.00104161	-0.00999613	0.0115219	0.975289	0.954582	0.555314	0.49282	st054148	-	-	70.00	μM	174	minor	285.295	C16H15NO4	7-[(3,5-dimethyl-1,2-oxazol-4-yl)methoxy]-4-methylchromen-2-one
SGTC_1842	0.0150717	-0.0700771	-0.070885	-0.0558837	0.36123	3.37058e-06	2.5676e-06	0.000244329	st055362	-	-	61.20	μM		unique	304.296	C19H12O4	3-(3,4-dihydroxyphenyl)benzo[f]chromen-1-one
SGTC_1843	-0.0225476	0.00953239	0.0231711	0.018209	0.160422	0.574903	0.148431	0.263871	st055809	-	-	45.50	μM	193	minor	437.315	C20H24INO2	2-[(E)-2-(1,3-benzodioxol-5-yl)ethenyl]-1-hexylpyridin-1-ium iodide
SGTC_1844	-0.0128464	-0.0156165	-0.0097199	-0.03666	0.441307	0.343003	0.566942	0.0186125	rapamycin	Rapamycin is an potent immunosuppressive and anticancer drug. It forms a complex with FKBP12 that binds to and inhibits the molecular target of rapamycin (mTOR). mTOR is a member of the phosphoinositide kinase-related kinase (PIKK) family that enhances cellular proliferation via the phosphoinositol 3-kinase/Akt signaling pathway. Inhibition of this pathway by rapamycin blocks downstream elements …	TOR1(HOP)|TOR2	4.00	nM		unique	914.172	C51H79NO13
SGTC_1845	-0.0219634	0.00898701	0.00778692	0.0117528	0.172724	0.598592	0.650948	0.484083	st056753	-	-	3.01	uM	TSC3-RPN4	major	207.183	C10H9NO4	5-[(E)-2-nitroprop-1-enyl]-1,3-benzodioxole
SGTC_1846	-0.0225229	0.0525367	0.063891	0.0509253	0.161331	0.000593147	2.49171e-05	0.000886678	st056244	-	-	14.80	μM	260	minor	286.71	C16H11ClO3	3-(3-chlorophenyl)-7-hydroxy-4-methylchromen-2-one
SGTC_1847	-0.0346558	0.0455317	0.0706738	0.0596818	0.0267583	0.0031253	2.81992e-06	8.64742e-05	st056231	-	-	15.00	μM	91	minor	286.71	C16H11ClO3	3-(4-chlorophenyl)-7-hydroxy-4-methylchromen-2-one
SGTC_1848	0.00399454	0.0415825	0.0408662	0.061068	0.821863	0.00723816	0.0083669	5.79282e-05	st056003	-	-	16.40	μM		unique	252.265	C16H12O3	2-(2-methoxyphenyl)chromen-4-one
SGTC_1849	5.32685e-06	0.03557	0.0600196	0.0499567	0.99977	0.0227882	7.84912e-05	0.00112248	st056239	-	-	19.20	μM	RPP1 & pyrimidine depletion	major	286.71	C16H11ClO3	3-(2-chlorophenyl)-7-hydroxy-4-methylchromen-2-one
SGTC_185	0.0252948	-0.0408931	-0.065505	-0.0454289	0.112595	0.00825807	1.48401e-05	0.00316738	k048-0037	-	-	25.49	μM	RSC & ERG11	major	414.049	C14H10Br2N2O3	2-[2-[(3,5-dibromo-6-oxocyclohexa-2,4-dien-1-ylidene)methyl]hydrazinyl]benzoic acid
SGTC_1850	0.00220755	0.0551133	0.0725498	0.0845608	0.902703	0.000304259	1.48576e-06	1.6554e-08	st056238	-	-	17.00	μM	RPP1 & pyrimidine depletion	major	272.683	C15H9ClO3	3-(2-chlorophenyl)-7-hydroxychromen-2-one
SGTC_1851	0.0168413	-0.00710711	-0.0212933	-0.0385325	0.304006	0.680836	0.186666	0.013118	st056236	-	-	18.90	μM	149	minor	307.128	C15H8Cl2O3	3-(2,4-dichlorophenyl)-7-hydroxychromen-2-one
SGTC_1852	-0.0172025	-0.025669	-0.0323661	-0.0157954	0.293062	0.107036	0.0391923	0.337143	st056254	-	-	31.40	μM		unique	312.317	C18H16O5	5,6,7-trimethoxy-2-phenylchromen-4-one
SGTC_1853	-0.0179783	-0.0163562	-0.0116838	-0.00825084	0.270381	0.319116	0.48637	0.630212	st056710	-	-	91.20	μM	amide catabolism	major	219.237	C12H13NO3	5,8-dimethoxy-4-methyl-1H-quinolin-2-one
SGTC_1854	-0.0164352	-0.0113524	-0.0214729	-0.00792303	0.316616	0.499607	0.182733	0.644622	st056233	-	-	32.90	μM	amide catabolism	major	268.264	C16H12O4	7-hydroxy-3-(4-methoxyphenyl)chromen-2-one
SGTC_1855	0.0294575	-0.0548065	-0.0905165	-0.0977611	0.062048	0.000325497	1.32957e-09	5.10589e-11	st056195	-	-	39.60	μM	60S ribosome export	major	434.324	C21H24BrNO4	3-bromo-1,2,12,13-tetramethoxy-7-methyl-5,6,6a,7-tetrahydro-4H-dibenzo[de,g]quinoline
SGTC_1856	0.0039019	-0.0267018	-0.0255969	-0.0123741	0.825925	0.0928069	0.108089	0.459367	st057054	-	-	55.70	μM		unique	359.35	C22H14FNO3	N-(3-fluorophenyl)-3-(2-oxochromen-3-yl)benzamide
SGTC_1857	-0.027707	0.0610922	0.099844	0.0917556	0.080431	5.65621e-05	1.90874e-11	7.7523e-10	st056007	-	-	79.30	μM	59	minor	252.265	C16H12O3	2-(3-methoxyphenyl)chromen-4-one
SGTC_1858	-0.00184064	-0.0119026	-0.0138563	-0.0192576	0.919099	0.477742	0.403889	0.235575	4-chloro-8-(diethylamino)pyrano[3,2-c]chromene-2,5-dione	-	-	62.60	μM	TSC3-RPN4	major	319.74	C16H14ClNO4	4-chloro-8-(diethylamino)pyrano[3,2-c]chromene-2,5-dione
SGTC_1859	-0.0100262	-0.0455401	-0.0346962	-0.041033	0.554056	0.00309018	0.0264209	0.00802842	st055998	-	-	20.00	μM	112	minor	288.297	C19H12O3	3-(4-hydroxyphenyl)benzo[f]chromen-1-one
SGTC_186	0.0229022	0.00232118	-0.0252896	0.00559396	0.153521	0.897503	0.112673	0.748942	3455-3465	-	-	67.28	μM	45	minor	325.145	C13H12INO	2-iodo-5-[(4-methylphenyl)methyl]pyridin-3-ol
SGTC_1860	-0.003616	0.00517657	-0.00376696	0.0182358	0.838946	0.767856	0.832085	0.263122	st056228	-	-	74.60	μM	322	minor	268.264	C16H12O4	6-hydroxy-2-(4-methoxyphenyl)chromen-4-one
SGTC_1861	0.000443953	-0.00119182	-0.00815627	-0.0121577	0.98082	0.947962	0.634359	0.467766	st057647	-	-	17.40	μM	201	minor	282.291	C17H14O4	5-methoxy-2-(3-methoxyphenyl)chromen-4-one
SGTC_1862	0.0173613	0.0269366	0.0358177	0.0344832	0.288309	0.0897885	0.0216747	0.0274172	st057513	-	-	3.81	uM		unique	317.134	C15H9BrO3	3-(4-bromophenyl)-7-hydroxychromen-2-one
SGTC_1863	-0.0147619	0.0169052	0.0242766	0.0494919	0.371835	0.302054	0.12884	0.00124127	st057641	-	-	20.10	μM	289	minor	270.28	C16H14O4	2-(4-hydroxyphenyl)-3-methoxy-2,3-dihydrochromen-4-one
SGTC_1864	-0.00717438	0.00387162	0.0157576	0.0351449	0.677826	0.827309	0.338383	0.0244249	st057645	-	-	30.40	μM	amide catabolism	major	282.291	C17H14O4	3-methoxy-2-(4-methoxyphenyl)chromen-4-one
SGTC_1865	-0.00844532	0.0252755	0.045722	0.0413971	0.621726	0.112887	0.00296775	0.00745722	st057639	-	-	52.20	μM	22	minor	312.317	C18H16O5	3,6-dimethoxy-2-(3-methoxyphenyl)chromen-4-one
SGTC_1866	0.0207004	-0.0232579	-0.0278347	-0.0339732	0.200083	0.146818	0.0789583	0.0299351	st057638	-	-	64.00	μM		unique	312.317	C18H16O5	2-(2,4-dimethoxyphenyl)-6-methoxychromen-4-one
SGTC_1867	0.012948	0.0465609	0.051389	0.0645274	0.437459	0.002458	0.000781375	2.01167e-05	st057372	-	-	64.00	μM		unique	312.317	C18H16O5	2-(2,4-dimethoxyphenyl)-7-methoxychromen-4-one
SGTC_1868	-0.0174483	-0.0223013	-0.0145544	-0.0307735	0.285738	0.165356	0.379049	0.0506269	st057644	-	-	42.70	μM	22	minor	282.291	C17H14O4	3-methoxy-2-(3-methoxyphenyl)chromen-4-one
SGTC_1869	0.0197682	0.0177876	0.0108021	0.00298975	0.222562	0.275847	0.521913	0.867358	3',7'-dimethoxyflavone	-	-	40.30	μM	22	minor	282.291	C17H14O4	3,7-dimethoxy-2-phenylchromen-4-one
SGTC_187	0.0130646	0.0260166	0.0354499	0.0312674	0.433068	0.102061	0.0231426	0.0468125	1488-2104	-	-	32.73	μM	calcium & mitochondrial duress	major	424.619	C26H34NO2S+	2-(3-benzyl-4-methyl-1,3-thiazol-3-ium-5-yl)ethyl 2-(3-methyl-1-adamantyl)acetate
SGTC_1870	-0.009649	0.0544632	0.0847179	0.0537887	0.569956	0.000356311	1.50496e-08	0.000424852	st057514	-	-	26.50	μM	RSC & ERG11	major	317.134	C15H9BrO3	3-(3-bromophenyl)-7-hydroxychromen-2-one
SGTC_1871	0.0267608	0.00674526	0.014537	-0.000394176	0.0920388	0.697026	0.37966	0.982978	st057448	-	-	67.30	μM		unique	297.101	C12H9BrO4	ethyl 6-bromo-2-oxochromene-3-carboxylate
SGTC_1872	-0.0112004	0.0329208	0.0288476	0.0350272	0.505716	0.0357569	0.0680203	0.0249345	amphotericin b	Amphotericin b is a polyene antifungal that binds irreversibly to ergosterol, resulting in disruption of membrane integrity and ultimately cell death.	-	148.00	nM	RNA pol III & RNase P/MRP	major	924.079	C47H73NO17	(3R,4E,6E,8E,10E,12E,14E,16E,18S,19R,20R,21S,37S)-3-[(4R)-4-amino-3,5-dihydroxy-6-methyloxan-2-yl]oxy-19,25,27,30,31,33,35,37-octahydroxy-18,20,21-trimethyl-23-oxo-22,39-dioxabicyclo[33.3.1]nonatriaconta-4,6,8,10,12,14,16-heptaene-38-carboxylic acid
SGTC_1873	-0.0330733	0.0706063	0.088634	0.0770942	0.0348577	2.82135e-06	2.97455e-09	2.86087e-07	rapamycin	Rapamycin is an potent immunosuppressive and anticancer drug. It forms a complex with FKBP12 that binds to and inhibits the molecular target of rapamycin (mTOR). mTOR is a member of the phosphoinositide kinase-related kinase (PIKK) family that enhances cellular proliferation via the phosphoinositol 3-kinase/Akt signaling pathway. Inhibition of this pathway by rapamycin blocks downstream elements …	TOR1(HOP)|TOR2	2.00	nM	4	minor	914.172	C51H79NO13
SGTC_1874	-0.0101569	0.024511	0.0152409	0.0386624	0.548584	0.124955	0.355509	0.0127963	staurosporine	The main biological activity of staurosporine is the inhibition of protein kinases through the prevention of ATP binding to the kinase. Staurosporine is a prototypical ATP-competitive kinase inhibitor in that it binds to many kinases with high affinity, though with little selectivity.	PKC1|RHO1	7.60	uM	cell wall signaling	major	466.531	C28H26N4O3
SGTC_1875	0.00969533	0.0427158	0.0565791	0.0116373	0.567986	0.00568106	0.000202416	0.488215	nocodazole	A microtubule deploymerizer.	TUB1|TUB2	6.00	uM	tubulin folding & SWR complex	major	301.32	C14H11N3O3S	methyl N-[6-(thiophene-2-carbonyl)-1H-benzimidazol-2-yl]carbamate
SGTC_1876	-0.0180456	-0.0587912	-0.0467576	-0.0645357	0.268473	0.000109633	0.00235063	2.0065e-05	myriocin	Myriocin is a very potent inhibitor of serine palmitoyltransferase, the first step in sphingosine biosynthesis.[2] Due to this property, it is used in biochemical research as a tool for depleting cells of sphingolipids.	LCB1|LCB2	605.00	nM		unique	401.537	C21H39NO6	2-amino-3,4-dihydroxy-2-(hydroxymethyl)-14-oxoicos-6-enoic acid
SGTC_1877	-0.0342617	0.0190102	0.0245077	0.0246143	0.0284865	0.242057	0.12501	0.123267	wortmannin	A covalent inhibitor of PI 3-kinase.	-	25.00	μM	4	minor	428.432	C23H24O8
SGTC_1878	-0.0027359	-0.0472098	-0.0696989	-0.0636372	0.878831	0.00212	3.82431e-06	2.64377e-05	temozolomide	DNA alkylating agent.	-	1.00	mM		unique	194.151	C6H6N6O2	3-methyl-4-oxoimidazo[5,1-d][1,2,3,5]tetrazine-8-carboxamide
SGTC_1879	0.00306189	-0.00122574	-0.00519002	0.00936755	0.864095	0.946459	0.767243	0.581922	gemcitabine	A nucleoside analog which inhibits DNA replication.	-	100.00	μM		unique	263.198	C9H11F2N3O4	4-amino-1-[(2R,4R,5R)-3,3-difluoro-4-hydroxy-5-(hydroxymethyl)oxolan-2-yl]pyrimidin-2-one
SGTC_188	-0.0279143	-0.0205754	-0.00923316	-0.0126725	0.0780503	0.203009	0.587668	0.44792	3229-0966	-	-	278.47	μM	139	minor	269.322	C14H11N3OS	3-[(Z)-(1,3-benzothiazol-2-ylhydrazinylidene)methyl]phenol
SGTC_1880	-0.0157505	-0.0524584	-0.0391509	-0.0812678	0.338615	0.000597538	0.011648	5.90542e-08	MG-132	MG-132 [Z-Leu-Leu-Leu-CHO] is a proteasome inhibitor, often used as a tool for perturbing the proteasome-regulated degradation of intracellular proteins.	-	525.00	μM	244	minor	475.621	C26H41N3O5	benzyl N-[(2S)-4-methyl-1-[[(2S)-4-methyl-1-[[(2S)-4-methyl-1-oxopentan-2-yl]amino]-1-oxopentan-2-yl]amino]-1-oxopentan-2-yl]carbamate
SGTC_1881	0.0110697	0.0476627	0.033341	0.0554101	0.511023	0.00190998	0.033329	0.000277367	5652484	-	-	16.00	μM	TRP & mitochondrial translation	major	417.319	C19H17BrN2O2S	(5E)-5-[(3-bromophenyl)methylidene]-3-[(2,5-dimethylanilino)methyl]-1,3-thiazolidine-2,4-dione
SGTC_1882	0.0230124	0.0281083	0.00843998	0.0118945	0.151418	0.0758713	0.621956	0.478064	5615643	-	-	20.00	μM	TRP & mitochondrial translation	major	392.898	C18H14ClFN2OS2	(5E)-3-[(3-chloro-4-methylanilino)methyl]-5-[(4-fluorophenyl)methylidene]-2-sulfanylidene-1,3-thiazolidin-4-one
SGTC_1883	0.013797	0.0700082	0.0718684	0.0933056	0.406032	3.44915e-06	1.83596e-06	3.9058e-10	5-benzylidenerhodanine	-	-	20.00	μM	TRP & mitochondrial translation	major	221.299	C10H7NOS2	(5Z)-5-benzylidene-2-sulfanylidene-1,3-thiazolidin-4-one
SGTC_1884	-0.0684854	0.0528173	0.0944253	0.0530827	5.7107e-06	0.000545485	2.36387e-10	0.000509721	5633444	-	-	25.00	μM	redox potentiating	major	287.744	C15H14ClN3O	2-(4-chlorophenyl)-N-[(E)-1-pyridin-2-ylethylideneamino]acetamide
SGTC_1885	-0.00821585	0.00548085	-0.000718303	-0.0183204	0.631747	0.754067	0.968808	0.260767	st057546	-	-	99.90	μM	199	minor	200.236	C12H12N2O	6-methyl-2,3,4,9-tetrahydropyrido[3,4-b]indol-1-one
SGTC_1886	0.0108723	-0.0229115	-0.0445484	-0.0229296	0.519048	0.153343	0.0038431	0.152997	st057356	-	-	49.90	μM	60S ribosome export	major	400.425	C21H24N2O6	1,2,12,13-tetramethoxy-7-methyl-3-nitro-5,6,6a,7-tetrahydro-4H-dibenzo[de,g]quinoline
SGTC_1887	0.00169779	-0.0119178	-0.00955583	0.0037396	0.925461	0.477139	0.573909	0.83333	st057648	-	-	70.80	μM	199	minor	282.291	C17H14O4	7-methoxy-2-(3-methoxyphenyl)chromen-4-one
SGTC_1888	-0.00165199	-0.00742716	-0.0222294	-0.0187953	0.927496	0.666571	0.166816	0.247792	azatryptophan	An unusual alpha-amino acid with strong fluorescent activity that is used as a vehicle for probing the structure and dynamics of protein and peptides	-	97.50	μM	14	minor	205.213	C10H11N3O2	2-amino-3-(1H-pyrrolo[2,3-b]pyridin-3-yl)propanoic acid
SGTC_1889	0.0251717	-0.0620044	-0.0883248	-0.0694727	0.114468	4.32151e-05	3.38988e-09	4.12335e-06	st059080	Isolated from Daphnopsis sellowiana.	-	5.18	uM	161	minor	240.254	C15H12O3	2-(2-hydroxyphenyl)-2,3-dihydrochromen-4-one
SGTC_189	-0.000179477	-1.1668e-05	-0.00190759	-0.00616612	0.992285	0.99949	0.916088	0.723094	3970-0742	-	-	2.12	uM		unique	297.062	C10H5BrN2O4	1-(4-bromo-2-nitrophenyl)pyrrole-2,5-dione
SGTC_1890	-0.0160305	-0.065536	-0.0689513	-0.082577	0.329509	1.46959e-05	4.89996e-06	3.53932e-08	3',4',7',8'-tetrahydroxyflavone	-	-	14.90	μM	199	minor	286.236	C15H10O6	2-(3,4-dihydroxyphenyl)-7,8-dihydroxychromen-4-one
SGTC_1891	-0.014303	0.02601	0.0373701	0.0406286	0.387899	0.102154	0.0163285	0.00870802	st059073	-	-	26.20	μM	TSC3-RPN4	major	243.029	C9H4BrFO2	3-bromo-6-fluorochromen-4-one
SGTC_1892	-0.00415783	-0.0109103	-0.0179973	-0.0112328	0.814254	0.517501	0.26984	0.504413	st058411	-	-	7.36	uM	170	minor	365.606	C16H10BrClO3	8-bromo-6-chloro-3-(4-hydroxyphenyl)-4-methylchromen-2-one
SGTC_1893	-0.0187095	-0.00738615	0.00302665	0.00180872	0.250103	0.668389	0.865691	0.92052	st059353	-	-	36.10	μM		unique	553.392	C26H24IN3O3	benzyl N-[3-(1H-indol-3-yl)-1-(4-iodo-2-methylanilino)-1-oxopropan-2-yl]carbamate
SGTC_1894	0.0119682	0.0381063	0.0453975	0.0314867	0.475166	0.0142253	0.00318946	0.0451991	3',6'-dihydroxyflavone	-	-	78.70	μM		unique	254.238	C15H10O4	6-hydroxy-2-(3-hydroxyphenyl)chromen-4-one
SGTC_1895	0.0221198	0.00613612	-0.0213126	-0.00542542	0.169057	0.72444	0.186242	0.756578	st058434	-	-	18.30	μM		unique	314.334	C21H14O3	7-hydroxy-3,4-diphenylchromen-2-one
SGTC_1896	-0.0193379	0.0326443	0.0596878	0.0305682	0.23349	0.0374369	8.49584e-05	0.0522815	st058441	-	-	89.00	μM		unique	224.64	C11H9ClO3	6-chloro-4-ethoxychromen-2-one
SGTC_1897	0.00405246	0.0276082	0.0400857	0.0220592	0.819054	0.0815843	0.00970142	0.170307	st060201	-	-	15.00	μM	mitochondrial processes	major	215.033	C9H4Cl2O2	6,8-dichlorochromen-4-one
SGTC_1898	-0.0127818	0.0449399	0.0341468	0.0408131	0.443747	0.003528	0.0290559	0.00839181	st060199	-	-	18.60	μM		unique	219.624	C11H6ClNO2	6-chloro-7-methyl-4-oxochromene-3-carbonitrile
SGTC_1899	-0.0123038	0.0129675	0.00820063	0.0201691	0.462098	0.43672	0.632416	0.212687	st063254	-	-	59.60	μM	158	minor	335.444	C17H29N5O2	8-(dipentylamino)-3,7-dimethylpurine-2,6-dione
SGTC_19	0.0242592	0.091033	0.0773573	0.110387	0.12913	1.06268e-09	2.59638e-07	9.37492e-14	0279-0214	-	-	38.43	μM	TRP & mitochondrial translation	major	237.447	C7HCl3NO2-	4,5,6-trichloro-1,3-benzoxazol-2-olate
SGTC_190	0.00589175	0.0257051	0.0449727	0.0262808	0.735443	0.106512	0.00350277	0.0984133	3970-0790	-	-	3.72	uM		unique	286.24	C14H10N2O5	2-(4-nitrophenyl)-3a,4,7,7a-tetrahydro-octahydro-1H-4,7-epoxyisoindole-1,3-dione
SGTC_1900	-0.00434306	-0.0173849	-0.00823477	-0.00379841	0.805836	0.287615	0.630913	0.830653	st060200	-	-	72.80	μM	48	minor	204.222	C12H12O3	6-ethoxy-4-methylchromen-2-one
SGTC_1901	-0.0271507	0.0325917	0.0470656	0.0261044	0.0871013	0.0377648	0.00219125	0.100838	st060216	-	-	58.60	μM	48	minor	204.222	C12H12O3	4-methoxy-3,6-dimethylchromen-2-one
SGTC_1902	-0.0102185	0.0379293	0.0486675	0.045999	0.546005	0.0147073	0.00151022	0.00278951	st060212	-	-	70.50	μM	48	minor	204.222	C12H12O3	4-ethoxy-7-methylchromen-2-one
SGTC_1903	-0.0225183	-0.0126484	0.00873521	-0.0140397	0.161003	0.448843	0.609109	0.397282	st060211	-	-	78.30	μM		unique	220.221	C12H12O4	4-ethoxy-6-methoxychromen-2-one
SGTC_1904	0.00392602	0.0177238	0.0200229	0.044889	0.824826	0.277692	0.21625	0.00356757	st060225	-	-	78.00	μM	48	minor	204.222	C12H12O3	7-ethoxy-4-methylchromen-2-one
SGTC_1905	0.000150381	-0.0169838	0.000562889	0.00845722	0.993544	0.299662	0.975606	0.621209	st060207	-	-	84.50	μM	48	minor	216.233	C13H12O3	4-methyl-6-prop-2-enoxychromen-2-one
SGTC_1906	0.0354389	-0.0238197	-0.024935	-0.0386555	0.0231875	0.136682	0.118141	0.0128132	st060206	-	-	94.70	μM		unique	202.206	C12H10O3	4-prop-2-enoxychromen-2-one
SGTC_1907	-0.0172889	0.0430032	0.0439615	0.0320325	0.290463	0.00534842	0.00436266	0.0413892	st060210	-	-	83.70	μM	20	minor	204.222	C12H12O3	4-ethoxy-6-methylchromen-2-one
SGTC_1908	-0.00354809	-0.0606443	-0.0717998	-0.0707696	0.842039	6.44648e-05	1.87963e-06	2.66984e-06	st060353	-	-	56.50	μM	RPP1 & pyrimidine depletion	major	289.285	C18H11NO3	2-phenyl-3H-chromeno[3,4-c]pyridine-4,5-dione
SGTC_1909	0.00856478	0.0270552	0.0190748	0.00805358	0.616525	0.0882917	0.240347	0.638867	st060837	-	-	51.50	μM	21	minor	266.291	C17H14O3	7-ethoxy-4-phenylchromen-2-one
SGTC_191	-0.00661376	-0.0383037	-0.0445773	-0.0201742	0.702935	0.0137022	0.00381904	0.212565	3914-0123	-	-	66.51	μM	60S ribosome export	major	358.232	C17H16BrN3O	3-[(6-bromo-4-phenylquinazolin-2-yl)amino]propan-1-ol
SGTC_1910	-0.00774562	0.00787907	0.0166006	0.0090103	0.652445	0.646566	0.311434	0.597223	st062352	-	-	60.40	μM		unique	287.31	C16H17NO4	N-(2-methoxyethyl)-2-oxo-8-prop-2-enylchromene-3-carboxamide
SGTC_1911	0.0176225	0.00393531	0.0223311	0.0407769	0.280625	0.824397	0.164752	0.00845299	st060208	-	-	74.30	μM		unique	269.091	C11H9BrO3	6-bromo-4-ethoxychromen-2-one
SGTC_1912	0.0350731	0.0138742	0.00350765	0.0149152	0.0247349	0.403246	0.843882	0.366565	st060209	-	-	90.80	μM		unique	220.221	C12H12O4	4-ethoxy-7-methoxychromen-2-one
SGTC_1913	0.0102104	-0.00878678	0.00237478	-0.0110561	0.54634	0.606877	0.89509	0.511569	st060213	-	-	96.10	μM		unique	208.186	C11H9FO3	4-ethoxy-6-fluorochromen-2-one
SGTC_1914	0.00901786	0.0126355	0.00646501	0.0148131	0.596895	0.449338	0.709617	0.370066	st062367	-	-	72.60	μM		unique	275.3	C15H17NO4	N-tert-butyl-6-methoxy-2-oxochromene-3-carboxamide
SGTC_1915	-0.0435898	0.0338205	0.0472188	0.019001	0.00472364	0.0307262	0.00211559	0.2423	st067105	-	-	30.60	μM	RNA pol III & RNase P/MRP	major	209.243	C14H11NO	10-methylacridin-9-one
SGTC_1916	-0.0150579	-0.00352069	0.0149881	0.000433357	0.361698	0.843287	0.364073	0.981273	st067606	-	-	49.20	μM		unique	406.391	C21H18N4O5	3-(1,3-benzodioxol-5-yl)-N-[2-(5-methoxy-1H-indol-3-yl)ethyl]-1,2,4-oxadiazole-5-carboxamide
SGTC_1917	-0.0412388	0.000563542	0.0134859	-0.0153821	0.00810612	0.975729	0.420459	0.353942	st066507	-	-	28.50	μM	Golgi	major	399.344	C21H15F2NO5	ethyl 2-amino-4-(2,4-difluorophenyl)-5-oxo-4H-pyrano[3,2-c]chromene-3-carboxylate
SGTC_1918	0.0235424	-0.0221736	0.000127632	-0.0289549	0.141619	0.167955	0.994522	0.0669362	oxolan-2-ylmethyl 3-bromobenzoate	-	-	70.10	μM		unique	285.134	C12H13BrO3	oxolan-2-ylmethyl 3-bromobenzoate
SGTC_1919	-0.0010079	-0.00882329	-0.0194904	0.00578862	0.956074	0.605287	0.229583	0.740126	st067113	-	-	52.30	μM	TSC3-RPN4	major	382.721	C17H10ClF3N2O3	ethyl 7-chloro-1-(2,4-difluorophenyl)-6-fluoro-4-oxo-1,8-naphthyridine-3-carboxylate
SGTC_192	0.0274749	0.0236863	0.0110068	0.0278555	0.0831634	0.139037	0.513568	0.0787192	3455-0609	-	-	60.90	μM	120	minor	193.653	C9H4ClNS	3-chloro-1-benzothiophene-2-carbonitrile
SGTC_1920	-0.00781714	-0.0299827	-0.0265985	-0.033482	0.649292	0.0572529	0.0941587	0.032545	st075728	-	-	45.70	μM	321	minor	314.293	C16H14N2O5	N-(3-methylpent-1-yn-3-yl)-6-nitro-2-oxochromene-3-carboxamide
SGTC_1921	0.0126487	0.0257188	0.036277	0.0545052	0.448831	0.106312	0.0199553	0.000352397	5740136	-	-	50.00	μM	TRP & mitochondrial translation	major	417.319	C19H17BrN2O2S	(5E)-3-[(4-bromo-2-methylanilino)methyl]-5-[(4-methylphenyl)methylidene]-1,3-thiazolidine-2,4-dione
SGTC_1922	0.0371981	0.0569881	0.0499479	0.0671688	0.0168583	0.000181026	0.00111225	8.7522e-06	5578187	-	-	25.00	μM	TRP & mitochondrial translation	major	362.806	C17H12ClFN2O2S	(5E)-3-[(2-chloroanilino)methyl]-5-[(2-fluorophenyl)methylidene]-1,3-thiazolidine-2,4-dione
SGTC_1923	0.021129	-0.0034969	-0.015297	-0.0313391	0.190314	0.844372	0.35362	0.0462799	st058458	-	-	19.10	μM	187	minor	240.254	C15H12O3	2-(3-hydroxyphenyl)-2,3-dihydrochromen-4-one
SGTC_1924	0.00857882	-0.0715053	-0.0854397	-0.0862626	0.615918	2.07892e-06	1.12237e-08	8.00971e-09	st058459	-	-	75.10	μM	142	minor	266.291	C17H14O3	2-(4-methoxyphenyl)-8-methylchromen-4-one
SGTC_1925	-0.030594	0.0195539	0.0411327	0.0184455	0.052071	0.227965	0.0078686	0.257311	st057770	-	-	10.10	μM	TSC3-RPN4	major	284.307	C17H16O4	(E)-3-(4-hydroxy-3-methoxyphenyl)-1-(2-hydroxy-5-methylphenyl)prop-2-en-1-one
SGTC_1926	-0.0312847	0.0209073	0.0246145	0.0304451	0.0466837	0.195321	0.123264	0.0532948	methyl fluorone black	Reacts with homocysteine.	-	53.60	μM	DNA intercalators	major	258.226	C14H10O5	2,6,7-trihydroxy-9-methylxanthen-3-one
SGTC_1927	0.0066168	-0.058349	-0.0586683	-0.0551146	0.702801	0.000124159	0.000113499	0.000300021	st060202	-	-	13.80	μM	261	minor	259.484	C9H4BrClO2	8-bromo-6-chlorochromen-4-one
SGTC_1928	-0.00784113	-0.039958	-0.0281541	-0.0299269	0.648234	0.00994891	0.0753651	0.0577482	4'-methoxychalcone	-	-	40.30	μM		unique	238.281	C16H14O2	(E)-1-(4-methoxyphenyl)-3-phenylprop-2-en-1-one
SGTC_1929	0.018626	-0.0522187	-0.0501031	-0.0460227	0.252368	0.000634858	0.00107129	0.00277479	genistein trimethyl ether	-	-	50.50	μM		unique	312.317	C18H16O5	5,7-dimethoxy-3-(4-methoxyphenyl)chromen-4-one
SGTC_193	0.0436389	-0.0727225	-0.114327	-0.0961385	0.00467459	1.36689e-06	1.11204e-14	1.08328e-10	1273-0060	-	-	1.56	uM	ergosterol biosynthesis	major	369.606	C25H41N2+	1-hexadecyl-3-phenylimidazol-1-ium
SGTC_1930	-0.000110865	-0.0489558	-0.0469576	-0.083978	0.995243	0.00141232	0.00224852	2.03456e-08	st074634	-	-	34.30	μM	RNA pol III & RNase P/MRP	major	245.275	C17H11NO	3-methylindeno[1,2-b]quinolin-11-one
SGTC_1931	-0.0295838	0.0559361	0.0467547	0.0533056	0.0608948	0.000241277	0.00235478	0.000482031	st074438	-	-	57.10	μM		unique	350.411	C21H22N2O3	ethyl 3-(1H-indol-3-yl)-2-[(4-methylbenzoyl)amino]propanoate
SGTC_1932	-0.0138795	0.0421959	0.0659232	0.0422337	0.403106	0.00633541	1.30388e-05	0.00628599	st074806	-	-	40.90	μM		unique	489.563	C28H31N3O5	6-ethoxy-4-[[4-[[2-(2-methoxyphenyl)-5-methyl-1,3-oxazol-4-yl]methyl]piperazin-1-yl]methyl]chromen-2-one
SGTC_1933	-6.18798e-05	0.0638917	0.0651004	0.0600248	0.997327	2.45111e-05	1.68757e-05	7.72607e-05	st074711	-	-	15.90	μM	218	minor	463.956	C26H26ClN3O3	4-[[4-[[2-(4-chlorophenyl)-5-methyl-1,3-oxazol-4-yl]methyl]piperazin-1-yl]methyl]-7-methylchromen-2-one
SGTC_1934	0.00399251	-0.0507418	-0.0524401	-0.0526295	0.821805	0.000917963	0.000601125	0.000572991	st074720	-	-	32.60	μM	218	minor	493.982	C27H28ClN3O4	4-[[4-[[2-(4-chlorophenyl)-5-methyl-1,3-oxazol-4-yl]methyl]piperazin-1-yl]methyl]-6-ethoxychromen-2-one
SGTC_1935	0.00142026	0.0453468	0.053895	0.0652337	0.937832	0.0032288	0.000413891	1.61888e-05	st074532	-	-	41.60	μM	169	minor	272.296	C16H16O4	1-(2,4-dihydroxy-5-methylphenyl)-2-(4-methylphenoxy)ethanone
SGTC_1936	-0.0251762	-0.00410201	0.00102516	-0.00968662	0.11444	0.816807	0.955311	0.568403	st074407	-	-	74.30	μM	DNA damage response	major	269.295	C16H15NO3
SGTC_1937	-0.000448794	-0.0134523	-0.0262264	-0.0124868	0.980615	0.418688	0.0991946	0.455083	st074714	-	-	47.20	μM	218	minor	423.48	C24H26FN3O3	N-(3-fluoro-4-methylphenyl)-2-[4-[(7-methyl-2-oxochromen-4-yl)methyl]piperazin-1-yl]acetamide
SGTC_1938	0.018569	-0.035468	-0.051071	-0.0636851	0.253917	0.0230684	0.000845383	2.60543e-05	st074717	-	-	56.40	μM	235	minor	354.486	C22H30N2O2	4-[(4-cyclohexylpiperazin-1-yl)methyl]-5,7-dimethylchromen-2-one
SGTC_1939	0.0464938	-0.0176778	-0.0368663	-0.0228231	0.00249559	0.27902	0.0179222	0.155038	st074455	-	-	53.60	μM		unique	310.301	C18H14O5	[(2Z)-2-[(4-methoxyphenyl)methylidene]-3-oxo-1-benzofuran-6-yl] acetate
SGTC_194	0.00992872	-0.00805659	0.00191548	0.0025411	0.558138	0.638736	0.915729	0.887603	1486-1323	-	-	56.90	μM	7	minor	478.348	C21H17Cl2N3O4S	1-(4-chlorophenyl)-3-[(2-chlorophenyl)carbamoyl]-1-(4-methylphenyl)sulfonylurea
SGTC_1940	-0.00298648	-0.029388	-0.0437802	-0.0186945	0.867507	0.0627068	0.00453563	0.250513	st075990	-	-	51.10	μM	60S ribosome export	major	391.463	C23H25N3O3	3-(4-ethoxyphenyl)-9,10-dimethoxy-2,4,6,7-tetrahydropyrimido[6,1-a]isoquinoline-1-carbonitrile
SGTC_1941	-0.00190035	-0.0320766	-0.0382209	-0.0361666	0.916415	0.0410941	0.0139196	0.0203572	st076221	-	-	61.80	μM	sphingolipid biosynthesis & PDR1	major	284.393	C19H24O2	2-(2,3,4,4a,6,6a,7,8,9,10b-decahydro-1H-benzo[c]chromen-6-yl)phenol
SGTC_1942	-0.0116108	0.0256868	0.0237389	0.0137379	0.489268	0.106777	0.138105	0.408188	st076330	-	-	65.20	μM		unique	306.771	C13H11ClN4OS	8-[(4-chlorophenyl)methylsulfanyl]-9-methyl-3H-purin-6-one
SGTC_1943	-0.0357411	0.0518233	0.0562549	0.0735329	0.0219734	0.000701163	0.000221027	1.0299e-06	st076331	-	-	65.20	μM		unique	306.771	C13H11ClN4OS	8-[(2-chlorophenyl)methylsulfanyl]-9-methyl-3H-purin-6-one
SGTC_1944	-0.0234832	0.0945608	0.131044	0.112078	0.142688	2.22345e-10	0	3.7534e-14	st076371	-	-	56.90	μM	282	minor	351.331	C14H11F2N5O2S	N-(2,5-difluorophenyl)-2-[(9-methyl-6-oxo-3H-purin-8-yl)sulfanyl]acetamide
SGTC_1945	-0.0172122	0.0248275	0.00790596	0.00299778	0.292767	0.119847	0.645379	0.866991	st075991	-	-	56.60	μM	60S ribosome export	major	353.458	C21H27N3O2	3-cyclohexyl-9,10-dimethoxy-2,4,6,7-tetrahydropyrimido[6,1-a]isoquinoline-1-carbonitrile
SGTC_1946	0.0131592	-0.0544958	-0.0708889	-0.0751098	0.429527	0.000353274	2.56424e-06	5.88496e-07	st076057	-	-	65.10	μM	235	minor	307.343	C19H17NO3	N-(2-oxochromen-6-yl)-4-propan-2-ylbenzamide
SGTC_1947	-0.0354031	0.0687541	0.0913669	0.0997621	0.0233351	5.22863e-06	9.18889e-10	1.98471e-11	st076332	-	-	61.60	μM		unique	324.761	C13H10ClFN4OS	8-[(2-chloro-6-fluorophenyl)methylsulfanyl]-9-methyl-3H-purin-6-one
SGTC_1948	0.0138485	-0.00445902	-0.022207	-0.0137175	0.404172	0.800548	0.167273	0.408924	st076329	-	-	66.60	μM	235	minor	300.379	C15H16N4OS	8-[(2,5-dimethylphenyl)methylsulfanyl]-9-methyl-3H-purin-6-one
SGTC_1949	-0.00855324	0.0262326	0.0243963	0.0417568	0.617261	0.0992969	0.127095	0.00696654	st076024	-	-	69.10	μM		unique	289.345	C17H20FNO2
SGTC_195	0.00197822	0.112826	0.121915	0.15294	0.912923	2.57838e-14	0	0	4234-0266	-	-	16.65	μM	101	minor	325.767	C14H12ClNO4S	[(2,6-dimethyl-4-oxocyclohexa-2,5-dien-1-ylidene)amino] 4-chlorobenzenesulfonate
SGTC_1950	0.00131771	-0.0716335	-0.0752333	-0.101906	0.942419	2.02039e-06	5.72544e-07	7.27847e-12	st077106	-	-	7.18	uM	RNA processing & uracil transport	major	408.487	C25H28O5	(2S)-2-(2,4-dihydroxyphenyl)-7-hydroxy-8-(5-methyl-2-prop-1-en-2-ylhex-4-enyl)-2,3-dihydrochromen-4-one
SGTC_1951	0.0158484	-0.0839883	-0.0795562	-0.0939606	0.335743	2.06183e-08	1.16085e-07	2.99141e-10	sophoraflavanone G	Sophoraflavanone G is a volatile phytoncide; a natural flavanone with antimicrobial activity.	-	9.20	uM	RNA processing & uracil transport	major	424.486	C25H28O6	(2S)-2-(2,4-dihydroxyphenyl)-5,7-dihydroxy-8-(5-methyl-2-prop-1-en-2-ylhex-4-enyl)-2,3-dihydrochromen-4-one
SGTC_1952	-0.0122725	0.0403775	0.0357959	0.0510015	0.463607	0.00920194	0.0218466	0.000866797	st077036	-	-	64.10	μM	105	minor	258.316	C15H18N2O2	ethyl 8-methyl-1,3,4,5-tetrahydropyrido[4,3-b]indole-2-carboxylate
SGTC_1953	-0.0215954	-0.00540308	0.0132568	0.00424687	0.180377	0.757747	0.426197	0.810342	st076800	-	-	12.10	μM	231	minor	219.281	C16H13N	6,11-dihydro-5H-benzo[a]carbazole
SGTC_1954	-0.00432615	0.0287003	0.0423924	0.0386545	0.806732	0.0697157	0.0061106	0.0128749	st077032	-	-	68.90	μM	68	minor	290.359	C19H18N2O	(4-methylphenyl)-(1,3,4,5-tetrahydropyrido[4,3-b]indol-2-yl)methanone
SGTC_1955	0.012358	-0.00728486	0.00517868	0.0211901	0.460293	0.673103	0.767907	0.189245	wogonin	A flavanone.	-	32.40	μM	39	minor	284.263	C16H12O5	5,7-dihydroxy-8-methoxy-2-phenylchromen-4-one
SGTC_1956	-0.0103035	-0.00248477	-0.00742625	-0.0186076	0.542448	0.89014	0.666612	0.252865	st077085	-	-	54.00	μM		unique	370.308	C16H18O10	8-hydroxy-6-methoxy-7-[3,4,5-trihydroxy-6-(hydroxymethyl)oxan-2-yl]oxychromen-2-one
SGTC_1957	-0.0258371	0.0306453	0.0502597	0.0523453	0.10461	0.0516539	0.00103133	0.000614879	st077035	-	-	62.40	μM	105	minor	278.734	C14H15ClN2O2	ethyl 8-chloro-1,3,4,5-tetrahydropyrido[4,3-b]indole-2-carboxylate
SGTC_1958	0.0159327	0.0108721	0.011715	-0.0133161	0.332675	0.519057	0.485134	0.423681	st076513	-	-	41.90	μM	60S ribosome export	major	262.263	C16H10N2O2	3-(1H-benzimidazol-2-yl)chromen-2-one
SGTC_1959	-0.00654383	0.0510899	0.0799709	0.059611	0.706073	0.00084143	9.72806e-08	8.68476e-05	st077091	-	-	55.80	μM	RPP1 & pyrimidine depletion	major	314.289	C17H14O6	5,6-dihydroxy-7,8-dimethoxy-2-phenylchromen-4-one
SGTC_196	-0.00549741	0.0312231	0.0409253	0.0191819	0.753337	0.0471694	0.00821146	0.237593	k015-0023	-	-	18.11	μM	PDR1	major	361.147	C15H9BrN2O4	5-bromo-1-[(4-nitrophenyl)methyl]indole-2,3-dione
SGTC_1960	0.00582348	0.0427395	0.0597472	0.0642513	0.738552	0.00565302	8.35255e-05	2.19045e-05	st011366	-	-	51.80	μM		unique	386.403	C22H18N4O3	N-[2-(4-methylphenyl)benzotriazol-5-yl]-2,3-dihydro-1,4-benzodioxine-6-carboxamide
SGTC_1961	0.00869705	0.015743	0.00652769	0.010936	0.610765	0.338859	0.706798	0.516455	st076550	-	-	68.70	μM	188	minor	291.301	C18H13NO3	2-[2-(4-methylphenyl)-4-oxochromen-3-yl]oxyacetonitrile
SGTC_1962	-0.0327176	-0.0238463	0.000748868	-0.0103404	0.0369862	0.136217	0.967473	0.540917	st076595	-	-	64.50	μM	redox potentiating	major	242.316	C15H18N2O	5-(piperidin-1-ylmethyl)quinolin-8-ol
SGTC_1963	-0.000656415	0.0156901	0.0310711	0.0336761	0.97153	0.340587	0.0482993	0.031491	st076565	-	-	50.30	μM	327	minor	397.464	C23H27NO5	3-tert-butyl-5-methyl-6-(3-morpholin-4-yl-3-oxopropyl)furo[3,2-g]chromen-7-one
SGTC_1964	-0.0296953	0.0268347	0.0422182	0.0442732	0.0598386	0.0910877	0.00630049	0.00407927	st076914	-	-	61.00	μM	RPP1 & pyrimidine depletion	major	327.762	C18H14ClNO3	3-[3-(3-chloroanilino)propanoyl]chromen-2-one
SGTC_1965	0.000411974	0.0507587	0.0444787	0.0536454	0.982199	0.000912998	0.00390167	0.000440941	Pectolinarigenin	An anti-inflammatory.	-	58.40	μM	RPP1 & pyrimidine depletion	major	314.289	C17H14O6	5,7-dihydroxy-6-methoxy-2-(4-methoxyphenyl)chromen-4-one
SGTC_1966	-0.0192306	0.0153374	-0.00209568	0.0117818	0.236275	0.352267	0.907627	0.48249	st070145	-	-	16.10	μM	72	minor	473.52	C27H27N3O5	6-methoxy-1-[4-methoxy-3-[(3-methyl-4-nitrophenoxy)methyl]phenyl]-2,3,4,9-tetrahydro-1H-pyrido[3,4-b]indole
SGTC_1967	-0.0105371	-0.0247448	-0.0469585	-0.031121	0.532792	0.121166	0.00224555	0.0479175	st070177	-	-	51.40	μM		unique	389.401	C23H19NO5	(E)-3-[4-methoxy-3-[(4-nitrophenoxy)methyl]phenyl]-1-phenylprop-2-en-1-one
SGTC_1968	0.0464558	-0.050566	-0.077486	-0.0885637	0.00251717	0.000957131	2.4754e-07	3.06431e-09	st069590	-	-	43.60	μM	87	minor	229.255	C13H13N2O2+	2-(1-methoxycarbonylindol-3-yl)ethyl-methylidyneazanium
SGTC_1969	-0.00629744	0.00134283	-0.0145761	-0.000169238	0.71718	0.941265	0.378288	0.992728	st069479	-	-	40.10	μM	188	minor	498.949	C22H22ClF3N4O2S	2,3,4,6,7,8,9,9a-octahydro-1H-quinolizin-1-ylmethyl 3-chloro-5-thiophen-2-yl-7-(trifluoromethyl)pyrazolo[1,5-a]pyrimidine-2-carboxylate
SGTC_197	-0.0344241	0.0346083	0.0569145	0.0420162	0.0277164	0.0268449	0.000185013	0.00657515	4544-0043	-	-	41.56	μM	endomembrane recycling	major	322.189	C15H13Cl2N3O	1-[2-(2,4-dichlorophenoxy)ethyl]benzimidazol-2-amine
SGTC_1970	-0.00626546	-0.0190383	-0.0126618	0.000821465	0.718622	0.241312	0.448329	0.964295	st070122	-	-	35.80	μM	TSC3-RPN4	major	254.281	C16H14O3	2-(4-methoxyphenyl)-2,3-dihydrochromen-4-one
SGTC_1971	0.00854935	-0.00694635	-0.00437638	-0.0181712	0.617199	0.688017	0.804302	0.26493	st069429	-	-	63.50	μM	60S ribosome export	major	280.278	C16H12N2O3	N-(5-methylpyridin-2-yl)-2-oxochromene-3-carboxamide
SGTC_1972	-0.0343753	0.0332444	0.024279	0.0245524	0.0279338	0.0338742	0.1288	0.124278	st070201	-	-	17.40	μM	37	minor	326.777	C18H15ClN2O2	1-(4-chlorophenyl)-2,3,4,9-tetrahydro-1H-pyrido[3,4-b]indole-3-carboxylic acid
SGTC_1973	-0.000199249	-0.0396963	-0.0353448	-0.0399707	0.991435	0.0104744	0.0235777	0.00992399	st070275	-	-	50.20	μM	236	minor	314.809	C18H19ClN2O	3-[2-(aziridin-1-yl)ethyl]-5-phenoxy-1H-indole hydrochloride
SGTC_1974	0.0032503	-0.055145	-0.0766975	-0.0615073	0.85554	0.000297624	3.30948e-07	5.00664e-05	st069448	-	-	26.90	μM	262	minor	305.455	C19H31NO2	(3Z)-3-hydroxyimino-10,13-dimethyl-1,2,4,5,6,7,8,9,11,12,14,15,16,17-tetradecahydrocyclopenta[a]phenanthren-17-ol
SGTC_1975	0.0198945	-0.00945884	0.0157204	-0.00271377	0.219419	0.578038	0.339598	0.87983	st070967	-	-	30.80	μM	15	minor	240.229	C15H9FO2	2-(4-fluorophenyl)chromen-4-one
SGTC_1976	0.00510121	-0.0405579	-0.0531084	-0.0515231	0.771291	0.00883207	0.000506359	0.000755748	st070609	-	-	63.50	μM		unique	314.72	C17H11ClO4	(4-methyl-2-oxochromen-7-yl) 3-chlorobenzoate
SGTC_1977	0.00634654	0.0278724	0.0171241	0.0214051	0.714983	0.0785591	0.295468	0.184255	st070720	-	-	65.30	μM		unique	306.312	C19H14O4	(4-oxo-2,3-dihydro-1H-cyclopenta[c]chromen-7-yl) benzoate
SGTC_1978	-0.00549032	0.0291773	0.0305373	0.0444766	0.753663	0.0647662	0.0525612	0.00390732	st071761	-	-	42.00	μM	TSC3-RPN4	major	292.332	C18H16N2O2	2-amino-4-(4-ethylphenyl)-7-hydroxy-4H-chromene-3-carbonitrile
SGTC_1979	-0.00973429	-0.0093159	0.00527799	-0.0244721	0.566376	0.584173	0.76328	0.125636	st071809	-	-	45.30	μM	RPP1 & pyrimidine depletion	major	398.194	C17H13Cl2NO6	methyl 2-amino-4-(2,4-dichlorophenyl)-6-(hydroxymethyl)-8-oxo-4H-pyrano[3,2-b]pyran-3-carboxylate
SGTC_198	0.0439418	-0.0650196	-0.0784761	-0.0727662	0.00438543	1.73061e-05	1.71749e-07	1.34977e-06	3454-2873	-	-	16.19	μM	60S ribosome export	major	297.782	C17H16ClN3	2-(4-chlorophenyl)-N-propan-2-ylquinazolin-4-amine
SGTC_1980	0.0316916	-0.00257165	0.0136258	0.0264651	0.043761	0.886234	0.412306	0.095964	st071811	-	-	45.70	μM	RPP1 & pyrimidine depletion	major	412.221	C18H15Cl2NO6	ethyl 2-amino-4-(2,4-dichlorophenyl)-6-(hydroxymethyl)-8-oxo-4H-pyrano[3,2-b]pyran-3-carboxylate
SGTC_1981	-0.00914427	0.0100919	0.0353231	0.0327658	0.591516	0.55135	0.0236838	0.0367118	st071826	-	-	47.00	μM		unique	425.355	C20H18F3NO6	propan-2-yl 2-amino-6-(hydroxymethyl)-8-oxo-4-[2-(trifluoromethyl)phenyl]-4H-pyrano[3,2-b]pyran-3-carboxylate
SGTC_1982	-0.0344254	0.0137435	0.0232541	0.0201017	0.0277103	0.408036	0.146934	0.214369	st072467	-	-	71.90	μM	16	minor	278.325	C17H10O2S	2-thiophen-2-ylbenzo[h]chromen-4-one
SGTC_1983	-0.0130934	-0.0218203	-0.000119368	-0.0260806	0.432045	0.175341	0.994877	0.101206	st071813	-	-	46.90	μM	RPP1 & pyrimidine depletion	major	426.247	C19H17Cl2NO6	propan-2-yl 2-amino-4-(2,4-dichlorophenyl)-6-(hydroxymethyl)-8-oxo-4H-pyrano[3,2-b]pyran-3-carboxylate
SGTC_1984	-0.0135963	0.0293635	0.0283332	0.0308989	0.413387	0.0629699	0.0734418	0.0496606	st072354	-	-	53.10	μM	46	minor	376.448	C23H24N2O3	6-hexyl-7-hydroxy-3-(7-methylimidazo[1,2-a]pyridin-2-yl)chromen-2-one
SGTC_1985	-0.0217408	0.0215901	0.0302561	0.0400406	0.177024	0.180248	0.054911	0.00979619	st071382	-	-	65.50	μM	46	minor	305.326	C16H19NO5	propan-2-yl (E)-2-cyano-3-(2,3,4-trimethoxyphenyl)prop-2-enoate
SGTC_1986	-0.0203403	0.0100661	0.0231166	0.0251014	0.208622	0.552436	0.149493	0.115592	st071812	-	-	45.00	μM	46	minor	426.247	C19H17Cl2NO6	propan-2-yl 2-amino-4-(3,4-dichlorophenyl)-6-(hydroxymethyl)-8-oxo-4H-pyrano[3,2-b]pyran-3-carboxylate
SGTC_1987	-0.0260301	0.0349508	0.0310482	0.0361746	0.101911	0.0252874	0.0484998	0.0203415	st072290	-	-	61.90	μM	46	minor	323.343	C19H17NO4	ethyl 3-benzyl-4-hydroxy-2-oxo-1H-quinoline-6-carboxylate
SGTC_1988	0.0301914	-0.0382861	-0.0622708	-0.048424	0.0554641	0.0137585	3.99993e-05	0.00160121	st071872	-	-	53.40	μM		unique	374.302	C17H14N2O8	methyl 2-amino-6-(hydroxymethyl)-4-(2-nitrophenyl)-8-oxo-4H-pyrano[3,2-b]pyran-3-carboxylate
SGTC_1989	0.00570575	-0.0210511	-0.0187644	-0.0185275	0.743867	0.192061	0.248621	0.255053	st071868	-	-	50.20	μM	124	minor	398.194	C17H13Cl2NO6	methyl 2-amino-4-(2,5-dichlorophenyl)-6-(hydroxymethyl)-8-oxo-4H-pyrano[3,2-b]pyran-3-carboxylate
SGTC_199	0.0375103	0.0226629	-0.000107711	-0.00453868	0.0159198	0.158197	0.995377	0.796943	4063-0024	-	-	41.60	μM	163	minor	311.784	C14H14ClNO3S	4-chloro-N-(4-ethoxyphenyl)benzenesulfonamide
SGTC_1990	0.0196222	0.00396881	0.0186289	0.0223824	0.226232	0.822867	0.252288	0.163718	st072050	-	-	59.80	μM		unique	334.433	C17H22N2O3S	4,5,7-trimethyl-6-piperidin-1-ylsulfonyl-1H-quinolin-2-one
SGTC_1991	-0.0251945	0.0623587	0.11045	0.053975	0.11412	3.88871e-05	9.12286e-14	0.000404783	st073000	-	-	8.92	uM	NEO1	major	466.574	C29H30N4O2	2,3,4,6,7,8,9,9a-octahydro-1H-quinolizin-1-ylmethyl 5,7-diphenylpyrazolo[1,5-a]pyrimidine-2-carboxylate
SGTC_1992	-0.00701974	0.0235044	0.0185518	0.0344962	0.684743	0.142306	0.254387	0.0273558	st073643	-	-	23.30	μM	mitochondrial processes	major	352.811	C16H14ClFN2O2S	N-[2-(5-chloro-1H-indol-3-yl)ethyl]-4-fluorobenzenesulfonamide
SGTC_1993	-0.0143631	0.00258783	0.0109877	0.0127726	0.385776	0.88549	0.514348	0.444097	st073995	-	-	70.80	μM		unique	282.423	C19H26N2	2-butyl-11b-methyl-1,2,3,5,6,11-hexahydroindolizino[8,7-b]indole
SGTC_1994	-0.0165204	-0.0170276	-0.00135667	-0.0184838	0.313942	0.298332	0.940652	0.256252	st072947	-	-	40.90	μM	28	minor	397.449	C23H15N3O2S	(5E)-5-(1H-indol-3-ylmethylidene)-1-naphthalen-1-yl-2-sulfanylidene-1,3-diazinane-4,6-dione
SGTC_1995	0.00696818	0.00621306	0.0287306	0.0202566	0.687041	0.720982	0.0692167	0.210576	st072814	-	-	61.10	μM		unique	327.248	C15H9N3O6	4-hydroxy-5-nitro-2-[(Z)-2-(2-oxochromen-3-yl)ethenyl]-1H-pyrimidin-6-one
SGTC_1996	0.00719227	-0.0329654	-0.0304966	-0.0338981	0.677034	0.035492	0.0528693	0.0303218	st072960	-	-	66.80	μM		unique	299.366	C21H17NO	(5Z)-5-[(4-methoxyphenyl)methylidene]-7-methylindeno[1,2-b]pyridine
SGTC_1997	-0.014584	-0.02689	-0.0414183	-0.0411388	0.378016	0.0903814	0.00742525	0.00785902	st073024	-	-	93.80	μM		unique	213.195	C10H7N5O	2-phenyl-3H-triazolo[4,5-d]pyrimidin-7-one
SGTC_1998	0.0018193	-0.0128112	-0.0201699	-0.00991771	0.920049	0.442631	0.212668	0.558601	st075797	-	-	76.80	μM	mitochondrial response to ROS	major	260.332	C15H20N2O2	2-methylpropyl N-[2-(1H-indol-3-yl)ethyl]carbamate
SGTC_1999	0.024648	0.044261	0.0383926	0.0434409	0.122721	0.00409007	0.0134726	0.00487579	st074831	-	-	12.50	μM	plasma membrane duress	major	382.883	C22H23ClN2O2	4-[[4-[(4-chlorophenyl)methyl]piperazin-1-yl]methyl]-7-methylchromen-2-one
SGTC_2	0.0232621	-0.0447872	-0.0641944	-0.0676249	0.149907	0.00391727	2.57286e-05	8.85639e-06	0422-0095	-	-	29.00	μM	redox potentiating	major	249.267	C15H11N3O	2-(pyridin-2-ylhydrazinylidene)naphthalen-1-one
SGTC_20	-0.00334588	-0.0169376	-0.0109621	-0.0322182	0.851199	0.301065	0.515399	0.0401544	0481-0013	-	-	4.94	μM		unique	241.07	C11H6Cl2O2	2-chloro-3-(chloromethyl)naphthalene-1,4-dione
SGTC_200	0.0174185	0.0538596	0.0689506	-0.00191081	0.286671	0.000417716	4.91252e-06	0.915953	k038-0079	-	-	37.55	μM	ubiquinone biosynthesis & proteasome	major	316.439	C22H24N2	N-[4-(1-adamantyl)phenyl]-1-pyridin-3-ylmethanimine
SGTC_2000	-0.0196156	0.0819311	0.0739448	0.0856452	0.226398	4.56121e-08	8.90935e-07	1.03198e-08	st075254	-	-	36.40	μM	46	minor	549.595	C28H27N3O7S	2-[2-[2-[(6,7-dimethoxyisoquinolin-1-yl)methyl]-4,5-dimethoxyanilino]-2-oxoethyl]sulfanylpyridine-3-carboxylic acid
SGTC_2001	-0.0200715	0.00119475	0.00654876	0.0247264	0.215058	0.947834	0.70585	0.121459	4023502	-	-	57.66	uM	mitochondrial processes	major	195.602	C9H6ClNO2	5-chloro-1-methylindole-2,3-dione
SGTC_2002	-0.0205949	-0.0312707	-0.0358515	-0.0343517	0.202551	0.0467882	0.021544	0.0280478	4023503	-	-	131.00	μM	mitochondrial processes	major	193.174	C10H8FNO2	1-ethyl-5-fluoroindole-2,3-dione
SGTC_2003	-0.0351436	0.0280659	0.03408	0.0446211	0.0244306	0.0763431	0.0293916	0.00378275	4023581	-	-	200.00	μM	cell wall signaling	major	199.677	C10H14ClNO	3-(2-methylprop-2-enoxy)aniline hydrochloride
SGTC_2004	0.0147144	0.0263356	0.00610376	0.00183425	0.373482	0.0976679	0.72589	0.919382	4023728	-	-	41.89	uM	85	minor	177.672	C8H16ClNO	2-[(dimethylamino)methyl]cyclopentan-1-one hydrochloride
SGTC_2005	-0.00944994	0.0533753	0.0510097	0.0554046	0.578413	0.00047281	0.000858284	0.000277773	4024620	-	-	188.00	μM		unique	179.216	C10H13NO2	propan-2-yl 3-aminobenzoate
SGTC_2006	-0.013148	0.0233411	0.0260032	0.0198159	0.429949	0.145286	0.102249	0.221373	4011487	-	-	200.00	μM	endomembrane recycling	major	199.7	C9H10ClNS	1-benzothiophen-5-ylmethanamine hydrochloride
SGTC_2007	-0.0237683	-0.0183294	-0.0162892	0.00534314	0.137585	0.260518	0.32124	0.760311	4011539	-	-	71.82	uM	cell wall signaling	major	285.18	C12H17BrN2O	1-benzyl-3-methylpiperazin-2-one hydrobromide
SGTC_2008	-0.0157072	0.0886243	0.0806365	0.0814436	0.340027	2.98678e-09	7.53667e-08	5.51603e-08	4012253	-	-	172.00	μM		unique	185.225	C11H11N3	4-methyl-6-phenylpyrimidin-2-amine
SGTC_2009	-0.0137428	-0.0205183	-0.023479	-0.0161378	0.408007	0.204356	0.142765	0.326065	4012297	-	-	12.05	uM	cell wall signaling	major	244.693	C11H14ClFN2O	1-[(2-fluorophenyl)methyl]piperazin-2-one hydrochloride
SGTC_201	0.00673216	-0.0203893	-0.0298546	-0.0367129	0.697651	0.207456	0.05842	0.0184464	4262-0159	-	-	12.80	μM	ergosterol depletion effects on membrane	major	300.481	C20H32N2	1-[(4-ethylphenyl)methyl]-4-(4-methylcyclohexyl)piperazine
SGTC_2010	0.0151834	0.0677016	0.0316096	0.0448402	0.357436	7.37077e-06	0.0443167	0.00360587	4012422	-	-	159.00	μM		unique	212.676	C10H13ClN2O	3-chloro-2-morpholin-4-ylaniline
SGTC_2011	-0.0126521	0.00766695	0.00479264	0.00625863	0.448697	0.655929	0.785362	0.718931	4012611	-	-	177.00	μM	mitochondrial processes	major	168.191	C7H5FN2S	4-fluoro-1,3-benzothiazol-2-amine
SGTC_2012	-0.000376612	-0.0232835	-0.0084334	-0.00742079	0.98374	0.146345	0.622246	0.666854	4023501	-	-	200.00	μM		unique	175.184	C10H9NO2	1,5-dimethylindole-2,3-dione
SGTC_2013	-0.0156577	-0.0169517	0.0101543	-0.0136223	0.341653	0.300638	0.548692	0.412385	4024628	-	-	200.00	μM	58	minor	226.274	C14H14N2O	N-(3-aminophenyl)-3-methylbenzamide
SGTC_2014	0.0399894	-0.0168929	-0.0386111	-0.043135	0.00988751	0.302429	0.0129225	0.00520194	4013930	-	-	200.00	μM		unique	166.26	C11H18O	1-adamantylmethanol
SGTC_2015	-0.0119142	0.00396068	0.00673375	-0.0194769	0.477283	0.823242	0.697547	0.229925	5119600	-	-	184.00	μM	107	minor	200.236	C12H12N2O	3-methyl-2,3,4,9-tetrahydropyrido[3,4-b]indol-1-one
SGTC_2016	0.0131828	0.06106	0.0518844	0.0837765	0.428645	5.71015e-05	0.000690518	2.19775e-08	5121758	-	-	140.00	μM	redox potentiating	major	168.623	C8H9ClN2	3H-isoindol-1-amine hydrochloride
SGTC_2017	0.0134055	0.0224441	0.0288334	0.0196486	0.420363	0.162484	0.0681657	0.225568	5132927	Originally believed to exert its effects predominantly via monoamine oxidase inhibition, etryptamine was developed during the 1960s as an antidepressant by Upjohn as "Monase" but was withdrawn from potential commercial use due to an unacceptable incidence of agranulocytosis	-	60.65	uM		unique	188.269	C12H16N2	1-(1H-indol-3-yl)butan-2-amine
SGTC_2018	0.000997794	-0.0013677	0.0134292	0.0272425	0.956515	0.940153	0.419487	0.0859709	5133068	-	-	143.00	μM		unique	186.21	C11H10N2O	2-(6-methoxy-1H-indol-3-yl)acetonitrile
SGTC_2019	0.0053724	0.0220281	0.0217155	0.0058793	0.75898	0.170951	0.177512	0.73601	4016004	-	-	108.00	μM		unique	295.743	C9H14ClN3O4S	1-[(4-chlorophenyl)methyl]-1-methylguanidine; sulfuric acid
SGTC_202	-0.0137179	0.0512373	0.0639647	0.0502332	0.409119	0.00081564	2.41156e-05	0.00104328	3594-0513	-	-	34.79	μM	PDR1	major	292.085	C12H6BrNO3	6-bromo-2-hydroxybenzo[de]isoquinoline-1,3-dione
SGTC_2020	-0.0107236	0.0191521	-0.00153737	0.0156898	0.525125	0.23832	0.932614	0.340597	4017018	Used for adrenal and myocardial imaging when labeled with iodine radioisotope.	-	200.00	μM		unique	320.365	C11H20N4O5S	4-phenylpiperazine-1-carboximidamide; sulfuric acid; hydrate
SGTC_2021	0.0180267	-0.0291849	-0.0308449	-0.0451133	0.269006	0.0646619	0.0500603	0.00339607	4019055	-	-	173.00	μM	endomembrane recycling	major	163.216	C10H13NO	2-(3-methoxyphenyl)azetidine
SGTC_2022	-0.0161193	0.0403782	0.0423597	0.0230715	0.326657	0.00915464	0.00611859	0.150298	5136654	-	-	200.00	μM	50	minor	204.225	C11H12N2O2	1-[(dimethylamino)methyl]indole-2,3-dione
SGTC_2023	0.00769358	-0.000434455	0.0264434	0.0100454	0.654746	0.981226	0.0962183	0.553255	5144124	-	-	124.00	μM	195	minor	214.715	C9H11ClN2S	2-ethylsulfanyl-1H-benzimidazol-3-ium chloride
SGTC_2024	-0.0118825	0.0182201	0.0011114	0.0118738	0.478535	0.26356	0.951506	0.478878	5144227	-	-	134.00	μM	3	minor	268.35	C18H20O2
SGTC_2025	-0.0119266	0.031794	0.0400191	0.0296906	0.476846	0.0430441	0.00983789	0.0599104	5147754	-	-	141.00	μM	6	minor	229.231	C13H11NO3	N-(3-acetylphenyl)furan-2-carboxamide
SGTC_2026	-0.0260039	0.0186718	0.0450482	0.0475572	0.102277	0.251177	0.00344864	0.00195925	5148700	-	-	152.00	μM	243	minor	208.217	C9H12N4O2	8-ethyl-1,3-dimethyl-7H-purine-2,6-dione
SGTC_2027	-0.00663072	0.0229815	0.0229467	0.0141747	0.7022	0.152051	0.152716	0.392503	5150920	-	-	200.00	μM	307	minor	273.31	C13H11N3O2S	N-[(2-hydroxyphenyl)carbamothioyl]pyridine-3-carboxamide
SGTC_2028	-0.0429498	0.0599608	0.0951091	0.0896407	0.00541408	7.8693e-05	1.74214e-10	1.94578e-09	5153890	-	-	36.43	uM	cell wall signaling	major	271.594	C8H9Cl3N2S	(3,4-dichlorophenyl)methyl carbamimidothioate hydrochloride
SGTC_2029	0.0175724	0.0204441	0.0114694	0.0206865	0.282146	0.206154	0.494965	0.200456	5175081	-	-	200.00	μM	41	minor	174.199	C10H10N2O	2-(methylamino)quinolin-8-ol
SGTC_203	-0.0362929	-0.00559121	0.0202672	0.0203065	0.0199523	0.749171	0.210524	0.209579	k066-0004	-	-	30.89	μM	RSC & ERG11	major	501.166	C19H19Br2NO5	2,4-dibromo-6-[(2,5,8,11-tetraoxabicyclo[10.4.0]hexadeca-1(12),13,15-trien-14-ylamino)methylidene]cyclohexa-2,4-dien-1-one
SGTC_2030	-0.0163079	-0.00627713	-0.00822443	-0.000641364	0.320703	0.718125	0.63141	0.972197	5175110	-	-	200.00	μM	Golgi	major	188.183	C10H8N2O2	8-hydroxyquinoline-2-carboxamide
SGTC_2031	0.00914062	0.00546029	-0.00388609	0.00480316	0.59167	0.755022	0.826669	0.784911	5180455	-	-	200.00	μM	111	minor	177.031	C6H6Cl2N2	2,5-dichlorobenzene-1,4-diamine
SGTC_2032	0.00386769	0.0309016	0.0159687	0.0182269	0.827508	0.0496398	0.331561	0.263424	5185112	-	-	25.99	uM	212	minor	241.287	C9H7NO3S2	(5Z)-3-(hydroxymethyl)-5-(thiophen-2-ylmethylidene)-1,3-thiazolidine-2,4-dione
SGTC_2033	-0.00317886	0.00675559	0.0144542	0.00991979	0.858806	0.696599	0.382619	0.558556	5192550	-	-	145.00	μM		unique	189.211	C11H11NO2	4-methoxy-1-methylquinolin-2-one
SGTC_2034	-0.0134833	0.00862749	-0.00832772	0.00223847	0.41754	0.613827	0.626899	0.901223	5197015	-	-	53.07	uM	SWF1 & branched chain AA biosynthesis	major	262.284	C12H10N2O3S	N-[(2-hydroxyphenyl)carbamothioyl]furan-2-carboxamide
SGTC_2035	-0.00829635	-0.0229579	-0.0286654	-0.0255212	0.628269	0.152502	0.0699236	0.109243	5154463	-	-	94.60	uM	114	minor	254.284	C15H14N2O2	5-acetyl-2-amino-6-methyl-4-phenyl-4H-pyran-3-carbonitrile
SGTC_2036	-0.0175395	0.00722062	0.0367067	0.01389	0.283053	0.675772	0.018454	0.402674	5160441	-	-	105.00	μM	NEO1	major	188.269	C12H16N2	1-(1H-indol-2-yl)-2-methylpropan-2-amine
SGTC_2037	0.0026262	-0.0374537	-0.0416531	-0.0315694	0.883756	0.0160769	0.00707815	0.0446034	5169046	-	-	200.00	μM	60S ribosome export	major	204.225	C11H12N2O2	(2E)-2-[(2-hydroxyethylamino)methylidene]-1H-indol-3-one
SGTC_2038	0.0257449	-0.00127754	-0.00713384	-0.0136409	0.105934	0.944167	0.679637	0.411709	4100038	-	-	30.99	uM	plasma membrane duress	major	216.322	C14H20N2	1-(1,2,3,4-tetrahydronaphthalen-2-yl)piperazine
SGTC_2039	-0.0305499	0.00325635	0.00727842	0.0337283	0.0524307	0.855266	0.673189	0.031213	Aminomethylbenzodioxan	-	-	200.00	μM		unique	165.189	C9H11NO2	2,3-dihydro-1,4-benzodioxin-3-ylmethanamine
SGTC_204	0.0328742	0.0780181	0.0721213	0.101316	0.0361174	2.05638e-07	1.70038e-06	9.5936e-12	1543-0184	ok	-	62.41	μM	TRP & mitochondrial translation	major	356.414	C19H17FN2O2S	(5E)-3-[(2,5-dimethylanilino)methyl]-5-[(2-fluorophenyl)methylidene]-1,3-thiazolidine-2,4-dione
SGTC_2040	-0.0293136	0.054367	0.0826318	0.0398823	0.063419	0.000365404	3.46342e-08	0.0100982	5100729	-	-	123.00	μM		unique	161.157	C9H7NO2	5-methyl-1H-indole-2,3-dione
SGTC_2041	0.0109328	0.0596078	0.0724902	0.0525385	0.516588	8.69274e-05	1.48158e-06	0.000585553	5107442	-	-	45.34	uM	RSC complex & mRNA processing	major	188.179	C11H8O3	6-(4-hydroxyphenyl)pyran-2-one
SGTC_2042	0.00425559	-0.01794	1.98618e-05	-0.0421696	0.809824	0.271466	0.999137	0.0063641	p-Dimethylaminoacetophenone	A free radical scavenger.	-	200.00	μM		unique	163.216	C10H13NO	1-[4-(dimethylamino)phenyl]ethanone
SGTC_2043	-0.0367662	0.0667242	0.0799803	0.0728769	0.0182541	1.00911e-05	9.69304e-08	1.2953e-06	5101342	-	-	149.00	μM	SWF1 & branched chain AA biosynthesis	major	282.363	C15H14N4S	2,6-diamino-4-(2,4-dimethylphenyl)-4H-thiopyran-3,5-dicarbonitrile
SGTC_2044	-0.00247486	-0.006923	-0.0155523	-0.00140207	0.890593	0.689063	0.345125	0.938628	5102272	-	-	200.00	μM	314	minor	168.236	C9H16N2O	4-hydroxy-1,2,5-trimethylpiperidine-4-carbonitrile
SGTC_2045	0.0166506	-0.009845	-0.0317208	-0.0253939	0.309879	0.561656	0.0435318	0.1111	5106652	-	-	78.05	uM		unique	213.232	C13H11NO2	2,3-dihydroindol-1-yl(furan-2-yl)methanone
SGTC_2046	0.0101586	-0.0640341	-0.0547459	-0.0535948	0.548509	2.3416e-05	0.000330754	0.000446744	4110841	-	-	106.00	μM	iron homeostasis	major	242.295	C10H14N2O3S	1H-indol-2-ylmethanamine; methanesulfonic acid
SGTC_2047	-0.000702976	-0.0027174	-0.0135098	0.00596091	0.969495	0.879667	0.416511	0.732333	4141938	-	-	200.00	μM	182	minor	169.153	C8H8FNO2	methyl 3-amino-5-fluorobenzoate
SGTC_2048	0.0157588	-0.0804553	-0.100527	-0.0877492	0.338346	8.08108e-08	1.37589e-11	4.31883e-09	5246248	-	-	200.00	μM		unique	216.211	C12H9FN2O	2-fluoro-N-pyridin-3-ylbenzamide
SGTC_2049	-0.00156726	-0.0458432	-0.0361544	-0.0576932	0.931289	0.00288851	0.0204016	0.000149055	5262831	-	-	67.19	uM		unique	272.321	C15H17FN4	2-[4-[(3-fluorophenyl)methyl]piperazin-1-yl]pyrimidine
SGTC_205	-0.0164077	0.0200721	0.0276205	0.0296974	0.317699	0.215249	0.0815756	0.059933	1486-1330	-	-	71.90	μM	7	minor	485.983	C24H24ClN3O4S	1-(4-chlorophenyl)-1-(4-methylphenyl)sulfonyl-3-[(2,4,6-trimethylphenyl)carbamoyl]urea
SGTC_2050	0.00811089	0.0164124	0.0214097	0.0136218	0.636359	0.317335	0.184106	0.412403	5263056	-	-	171.00	μM	fatty acid desaturase (OLE1)	major	268.353	C17H20N2O	4-[(4-phenylpiperazin-1-yl)methyl]phenol
SGTC_2051	-0.00725322	0.0123522	0.0490725	0.0384663	0.674321	0.460219	0.00137207	0.0132848	5263410	-	-	176.00	μM		unique	229.321	C14H19N3	3-[(4-methylpiperazin-1-yl)methyl]-1H-indole
SGTC_2052	-0.00211544	-0.0016041	0.00108927	0.00492319	0.906737	0.929635	0.952486	0.779405	5265182	-	-	7.14	uM		unique	223.224	C10H6FNO2S	(5Z)-5-[(4-fluorophenyl)methylidene]-1,3-thiazolidine-2,4-dione
SGTC_2053	-0.014261	0.0612162	0.0736316	0.0693159	0.389387	5.45431e-05	9.94838e-07	4.34358e-06	5265679	-	-	138.00	μM	193	minor	233.286	C12H11NO2S	N-(2-methoxyphenyl)thiophene-2-carboxamide
SGTC_2054	-0.00889387	-0.000236533	0.0146758	-0.0033133	0.602237	0.989831	0.374815	0.852677	5233173	-	-	129.00	μM	mitochondrial response to ROS	major	226.027	C8H4BrNO2	5-bromo-1H-indole-2,3-dione
SGTC_2055	0.00506369	0.00341146	-0.00386854	-0.00520854	0.773005	0.848235	0.827452	0.766404	5235184	-	-	200.00	μM	ERG2	major	283.837	C16H26ClNO	1-(1-adamantyl)-2-pyrrolidin-1-ylethanone hydrochloride
SGTC_2056	0.0140713	0.0138019	-0.0117728	0.0115347	0.396153	0.405856	0.482848	0.49231	5235370	-	-	200.00	μM	3	minor	237.301	C9H7N3OS2	(5E)-5-[(pyridin-2-ylamino)methylidene]-2-sulfanylidene-1,3-thiazolidin-4-one
SGTC_2057	0.0234181	0.0420078	0.0298679	0.018422	0.143872	0.00658076	0.0582735	0.257955	5236571	-	-	38.34	uM	RPP1 & pyrimidine depletion	major	218.209	C11H10N2O3	4-hydroxy-N-methyl-2-oxo-1H-quinoline-3-carboxamide
SGTC_2058	0.0133708	-0.0359512	-0.0169331	-0.00597289	0.421651	0.0211618	0.301203	0.73179	5236698	-	-	133.00	μM	254	minor	214.263	C13H14N2O	(Z)-3-morpholin-4-yl-2-phenylprop-2-enenitrile
SGTC_2059	-0.0262227	0.0366679	0.0442402	0.072467	0.0992075	0.0185854	0.00410857	1.49357e-06	5238311	-	-	157.00	μM	98	minor	251.666	C12H10ClNO3	(3E)-3-[2-(4-chlorophenyl)-2-oxoethylidene]morpholin-2-one
SGTC_206	-0.0355045	0.087728	0.127306	0.0885838	0.0229791	4.42403e-09	0	3.08597e-09	4546-0025	-	-	72.01	μM	NEO1	major	357.874	C21H24ClNO2	N-[[5-chloro-3-(4-methoxyphenyl)-1-benzofuran-2-yl]methyl]pentan-3-amine
SGTC_2060	0.00124135	-0.000474349	0.00179293	-0.0247256	0.945768	0.979497	0.921225	0.121472	5238662	-	-	140.00	μM		unique	195.147	C9H6FNO3	5-fluoro-2-(hydroxymethyl)isoindole-1,3-dione
SGTC_2061	-0.00608707	0.0299847	0.0436714	-0.0151313	0.726636	0.0572362	0.00464226	0.359206	5245884	-	-	80.95	uM	tubulin folding & SWR complex	major	210.276	C8H6N2OS2	N-(1,3-thiazol-2-yl)thiophene-2-carboxamide
SGTC_2062	0.0208527	-0.00720726	0.00256772	0.014229	0.196569	0.676366	0.886398	0.390528	5245942	-	-	200.00	μM	162	minor	215.248	C13H13NO2	N-benzyl-N-methylfuran-2-carboxamide
SGTC_2063	0.0587175	-0.00405777	-0.0205997	-0.017324	0.000111933	0.81881	0.202437	0.289419	5246145	-	-	200.00	μM	171	minor	221.64	C11H8ClNO2	N-(2-chlorophenyl)furan-2-carboxamide
SGTC_2064	-0.0142523	0.00484434	-0.00194254	0.0114922	0.389698	0.783005	0.914523	0.494008	5220758	-	-	200.00	μM	105	minor	263.312	C13H13NO3S	(3Z)-3-[1-(2-methoxyanilino)ethylidene]thiolane-2,4-dione
SGTC_2065	-0.00712678	-0.0245127	-0.0330424	-0.0526537	0.679955	0.124927	0.035038	0.000568679	5221596	-	-	34.26	uM	294	minor	238.286	C9H6N2O2S2	2-sulfanylidene-5-(thiophen-2-ylmethylidene)-1,3-diazinane-4,6-dione
SGTC_2066	-0.00762232	0.0105255	0.0033041	0.00143158	0.657904	0.533271	0.853087	0.937323	5222451	-	-	176.00	μM	heme biosynthesis & mitochondrial translocase	major	242.273	C14H14N2O2	1-(3,6-dihydro-2H-pyridin-1-ylmethyl)indole-2,3-dione
SGTC_2067	0.0117823	0.000758806	-0.00656274	-0.0194721	0.48247	0.967043	0.705223	0.230049	5224629	-	-	34.08	uM	104	minor	288.729	C15H13ClN2O2	5-acetyl-2-amino-4-(2-chlorophenyl)-6-methyl-4H-pyran-3-carbonitrile
SGTC_2068	-0.0229853	-0.0137455	-0.00515597	-0.00195576	0.151932	0.407907	0.768788	0.913925	5226020	-	-	147.00	μM	50	minor	195.602	C9H6ClNO2	4-chloro-7-methyl-1H-indole-2,3-dione
SGTC_2069	0.0321606	-0.033058	-0.0579588	-0.0339034	0.0405346	0.0349468	0.000138455	0.0302946	5228469	-	-	200.00	μM		unique	215.254	C11H13N5	2-(4,6-dimethylquinazolin-2-yl)guanidine
SGTC_207	-0.0140294	0.0185111	0.054887	0.01287	0.397863	0.255714	0.000320582	0.440614	4185-0010	-	-	4.49	uM	endomembrane recycling	major	427.662	C28H45NO2
SGTC_2070	-0.00117969	0.0211533	0.045918	0.0398228	0.948495	0.189773	0.00284054	0.0102172	5230947	-	-	200.00	μM	299	minor	260.312	C13H12N2O2S	5-acetyl-2-amino-6-methyl-4-thiophen-2-yl-4H-pyran-3-carbonitrile
SGTC_2071	-0.0269834	0.053043	0.0725314	0.0583572	0.0891956	0.00051491	1.46057e-06	0.000123876	5230951	-	-	39.92	uM	TSC3-RPN4	major	260.338	C11H8N4S2	2,6-diamino-4-thiophen-2-yl-4H-thiopyran-3,5-dicarbonitrile
SGTC_2072	-0.0190102	0.0300196	0.0256596	0.0455781	0.242057	0.0569288	0.107172	0.00306429	5231554	-	-	129.00	μM		unique	192.241	C8H8N4S	2,6-diamino-4-methyl-4H-thiopyran-3,5-dicarbonitrile
SGTC_2073	0.00989993	-0.0118749	-0.0213534	-0.0235674	0.559346	0.478836	0.185344	0.141169	5212005	-	-	126.00	μM	294	minor	288.755	C13H9ClN4S	2,6-diamino-4-(3-chlorophenyl)-4H-thiopyran-3,5-dicarbonitrile
SGTC_2074	0.00272843	-0.0525173	-0.0610647	-0.0537063	0.879166	0.000588718	5.70222e-05	0.000434035	5212007	-	-	75.40	uM		unique	272.301	C13H9FN4S	2,6-diamino-4-(2-fluorophenyl)-4H-thiopyran-3,5-dicarbonitrile
SGTC_2075	0.0166529	-0.0248196	-0.0393787	-0.0534244	0.309807	0.119974	0.0111442	0.000466867	5212009	-	-	200.00	μM		unique	272.301	C13H9FN4S	2,6-diamino-4-(3-fluorophenyl)-4H-thiopyran-3,5-dicarbonitrile
SGTC_2076	0.0117178	-0.052976	-0.0676991	-0.0776438	0.485024	0.00052383	7.37692e-06	2.33488e-07	5212012	-	-	200.00	μM		unique	255.298	C12H9N5S	2,6-diamino-4-pyridin-3-yl-4H-thiopyran-3,5-dicarbonitrile
SGTC_2077	-0.0165006	0.0740354	0.117038	0.0979791	0.31456	8.62887e-07	2.87846e-15	4.61041e-11	5212015	-	-	200.00	μM	5	minor	288.755	C13H9ClN4S	2,6-diamino-4-(2-chlorophenyl)-4H-thiopyran-3,5-dicarbonitrile
SGTC_2078	-0.0148642	0.0044748	0.00669711	0.0246529	0.368311	0.799833	0.699201	0.122643	5212016	-	-	200.00	μM	60S ribosome export	major	288.755	C13H9ClN4S	2,6-diamino-4-(4-chlorophenyl)-4H-thiopyran-3,5-dicarbonitrile
SGTC_2079	-0.01069	0.0349314	0.0382776	0.0502542	0.526502	0.0253576	0.0137702	0.00103272	5212404	-	-	121.00	μM		unique	220.294	C10H12N4S	2,6-diamino-4-propyl-4H-thiopyran-3,5-dicarbonitrile
SGTC_208	-0.0114032	0.0393625	0.0435159	0.0690277	0.497757	0.011215	0.00481714	4.82316e-06	k072-0098	-	-	12.37	μM	heme biosynthesis & mitochondrial translocase	major	231.681	C12H10ClN3	3-chloro-N-[(Z)-pyridin-4-ylmethylideneamino]aniline
SGTC_2080	0.0222221	4.6658e-05	0.0272924	0.0215824	0.166964	0.997981	0.0853612	0.180365	5212524	-	-	12.40	uM	copper-dependent oxidative stress	major	221.64	C11H8ClNO2	2-chloro-3-(methylamino)naphthalene-1,4-dione
SGTC_2081	-0.00649179	0.0211671	0.0396868	0.0368197	0.70841	0.189463	0.0104937	0.018076	5214970	-	-	32.26	uM	105	minor	227.302	C15H17NO	(2Z)-2-[(E)-3-(dimethylamino)prop-2-enylidene]-3,4-dihydronaphthalen-1-one
SGTC_2082	0.0128385	0.00992286	0.0185841	0.0078359	0.441604	0.558384	0.253505	0.648461	5219693	-	-	150.00	μM	RNA processing & uracil transport	major	236.229	C13H8N4O	4-anilino-2-oxo-1H-pyridine-3,5-dicarbonitrile
SGTC_2083	-0.00308671	-0.00145353	-0.002569	-0.0224861	0.86298	0.936348	0.886343	0.161644	5306046	-	-	65.94	μM	182	minor	194.254	C9H10N2OS	N-(3-cyano-4,5-dimethylthiophen-2-yl)acetamide
SGTC_2084	-0.00967133	0.0220101	0.00521835	0.00338691	0.569011	0.171325	0.765965	0.849344	5306078	-	-	60.64	μM	143	minor	258.299	C12H10N4OS	2,6-diamino-4-(5-methylfuran-2-yl)-4H-thiopyran-3,5-dicarbonitrile
SGTC_2085	0.0143604	-0.0288894	-0.0161717	-0.0216596	0.385871	0.0675954	0.324979	0.178705	5307070	-	-	144.05	μM	superoxide	major	286.349	C15H14N2O2S	2-amino-4-(5-methylthiophen-2-yl)-5-oxo-4,6,7,8-tetrahydrochromene-3-carbonitrile
SGTC_2086	-0.00738489	0.0486269	0.054835	0.0525783	0.668445	0.00152471	0.000323056	0.000579665	5274770	-	-	176.62	μM	18	minor	254.31	C13H10N4S	2,6-diamino-4-phenyl-4H-thiopyran-3,5-dicarbonitrile
SGTC_2087	-0.00175606	0.0290315	0.0395368	0.0511119	0.922859	0.0661712	0.0108064	0.000836883	5276107	-	-	200.00	μM		unique	238.67	C11H11ClN2O2	1-[(3-chloroanilino)methyl]pyrrolidine-2,5-dione
SGTC_2088	0.0142016	0.0103255	0.0167867	0.00955221	0.391495	0.541535	0.305678	0.574059	5278280	-	-	127.39	μM	272	minor	284.336	C14H12N4OS	2,6-diamino-4-(3-methoxyphenyl)-4H-thiopyran-3,5-dicarbonitrile
SGTC_2089	0.0113479	0.021177	0.0218575	0.0284367	0.499784	0.189241	0.17451	0.0722989	5281248	-	-	129.67	μM	superoxide	major	272.322	C14H12N2O2S	2-amino-5-oxo-4-thiophen-2-yl-4,6,7,8-tetrahydrochromene-3-carbonitrile
SGTC_209	-0.0174426	-0.00749769	0.0128069	0.0249803	0.287733	0.664616	0.44452	0.118825	4077-0173	-	-	175.59	μM	40	minor	284.74	C16H13ClN2O	9-chloro-2-phenyl-5,10b-dihydro-1H-pyrazolo[1,5-c][1,3]benzoxazine
SGTC_2090	-0.0456935	0.0462457	0.100241	0.0634798	0.00298662	0.0026393	1.57874e-11	2.77355e-05	5301565	-	-	104.45	μM	TSC3-RPN4	major	274.365	C12H10N4S2	2,6-diamino-4-(3-methylthiophen-2-yl)-4H-thiopyran-3,5-dicarbonitrile
SGTC_2091	0.00708284	0.0347374	0.0505239	0.0418694	0.681919	0.0262316	0.000967051	0.00677123	4-phenylthiadiazole	-	-	200.00	μM	194	minor	162.212	C8H6N2S	4-phenylthiadiazole
SGTC_2092	-0.0123565	0.0435418	0.0413715	0.0506826	0.460053	0.00477213	0.00749631	0.000930177	5303694	-	-	80.67	μM	TSC3-RPN4	major	274.365	C12H10N4S2	2,6-diamino-4-(5-methylthiophen-2-yl)-4H-thiopyran-3,5-dicarbonitrile
SGTC_2093	-0.000814648	-0.0316516	-0.0302794	0.00155168	0.964589	0.0440194	0.054686	0.931982	5331342	-	-	194.40	μM	8	minor	243.301	C15H17NO2	1-(morpholin-4-ylmethyl)naphthalen-2-ol
SGTC_2094	0.00325703	-0.00308353	0.00270332	0.0147534	0.855233	0.863124	0.880297	0.372129	5332512	-	-	191.67	μM	34	minor	215.248	C13H13NO2	2-methoxy-N-naphthalen-2-ylacetamide
SGTC_2095	0.00397755	0.0075531	0.0255111	0.0363217	0.822466	0.660974	0.109354	0.0197944	5432005	-	-	200.00	μM	25	minor	204.311	C13H20N2	N,N-dimethyl-4-(pyrrolidin-1-ylmethyl)aniline
SGTC_2096	-0.00745651	-0.0582725	-0.0745083	-0.06276	0.665266	0.000126849	7.29597e-07	3.44808e-05	5468907	-	-	200.00	μM		unique	236.293	C10H12N4OS	3-amino-4-(dimethylamino)thieno[2,3-b]pyridine-2-carboxamide
SGTC_2097	-0.00661219	0.00672192	0.00247716	-0.00958862	0.703006	0.698082	0.890488	0.572521	5376186	-	-	200.00	μM	143	minor	198.264	C13H14N2	4-methyl-N-(pyridin-3-ylmethyl)aniline
SGTC_2098	-0.00463205	-0.0285239	-0.0167751	-0.0305996	0.792663	0.071372	0.306036	0.0520251	5376439	-	-	882.50	nM		unique	255.269	C15H13NO3	7-methyl-2-phenyl-4,7a-dihydro-3aH-octahydro-1H-4,7-epoxyisoindole-1,3-dione
SGTC_2099	0.014218	0.0136403	0.0265366	-0.00192845	0.390916	0.411729	0.0949779	0.915152	5377090	-	-	177.37	μM		unique	240.254	C10H9FN2O2S	3-[(4-fluoroanilino)methyl]-1,3-thiazolidine-2,4-dione
SGTC_21	-0.0264094	0.0744386	0.0724173	0.0622583	0.0966743	7.4792e-07	1.5194e-06	4.00709e-05	0849-0113	-	-	22.99	μM	217	minor	188.183	C10H8N2O2	3-[(E)-2-nitroethenyl]-1H-indole
SGTC_210	-0.0170444	0.0814125	0.113192	0.0484157	0.299654	6.24092e-08	2.70768e-14	0.00166813	3551-0445	-	-	56.83	μM	79	minor	371.407	C19H17NO5S	2-[1-(4-ethoxyphenyl)-2,5-dioxopyrrolidin-3-yl]sulfanylbenzoic acid
SGTC_2100	-0.0108357	-0.0298995	-0.0282486	-0.01291	0.520546	0.0579925	0.0743258	0.438894	5377183	-	-	190.00	μM	60S ribosome export	major	250.317	C12H14N2O2S	3-[(3,4-dimethylanilino)methyl]-1,3-thiazolidine-2,4-dione
SGTC_2101	0.0149122	-0.0167186	-0.0385768	-0.0270341	0.366668	0.307781	0.0130076	0.0885553	5377231	-	-	179.23	μM		unique	256.709	C10H9ClN2O2S	3-[(2-chloroanilino)methyl]-1,3-thiazolidine-2,4-dione
SGTC_2102	0.0102788	0.00197993	-0.0283898	0.00383106	0.543483	0.912836	0.0728019	0.829167	5377816	-	-	72.76	μM	256	minor	195.195	C8H5NO3S	(5E)-5-(furan-2-ylmethylidene)-1,3-thiazolidine-2,4-dione
SGTC_2103	0.0127317	-0.0396445	-0.039486	-0.046049	0.445656	0.0105812	0.0109141	0.00275846	5378138	-	-	10.00	μM		unique	241.242	C14H11NO3	2-phenyl-3a,4,7,7a-tetrahydro-octahydro-1H-4,7-epoxyisoindole-1,3-dione
SGTC_2104	-0.013822	-0.00761251	0.00717838	-0.0189953	0.405127	0.658341	0.67765	0.24245	5389443	-	-	200.00	μM	26	minor	236.199	C11H9FN2O3	1-[(4-fluorophenyl)methyl]-1,3-diazinane-2,4,6-trione
SGTC_2105	-0.0210392	0.0200755	0.04704	0.0446332	0.192329	0.214961	0.00220411	0.00377272	5350118	-	-	200.00	μM		unique	249.332	C12H15N3OS	3-(morpholin-4-ylmethyl)-1H-benzimidazole-2-thione
SGTC_2106	0.00191202	-0.0040758	0.0297246	0.0104439	0.915887	0.817994	0.0595691	0.536636	5357045	-	-	167.29	μM		unique	281.137	C13H10Cl2N2O	2,4-dichloro-N-(pyridin-2-ylmethyl)benzamide
SGTC_2107	0.0159762	0.0231485	0.0208665	0.0227012	0.331264	0.148852	0.196252	0.157398	5363541	-	-	170.16	μM		unique	199.634	C9H10ClNO2	2-(4-chloro-3-methylphenoxy)acetamide
SGTC_2108	-0.00911801	0.0283742	0.0505822	0.0347803	0.592602	0.0729687	0.000953344	0.0260362	5365811	-	-	200.00	μM	184	minor	213.232	C13H11NO2	2-[(cyclopropylamino)methylidene]indene-1,3-dione
SGTC_2109	-0.0264588	0.0336283	0.0806423	0.0501887	0.0960122	0.0317479	7.51986e-08	0.00104928	5483026	-	-	200.00	μM	RSC complex & mRNA processing	major	190.199	C10H10N2O2	1-(4-methylphenyl)imidazolidine-2,4-dione
SGTC_211	0.0446137	0.0538901	0.0428844	0.0564303	0.00392113	0.000434788	0.00566105	0.000222475	3455-0679	-	-	143.50	μM	159	minor	220.221	C12H12O4	ethyl 4-hydroxy-3-methyl-1-benzofuran-2-carboxylate
SGTC_2110	-0.028219	-0.000973406	0.0224729	0.0225804	0.0746508	0.957595	0.161909	0.15977	5483698	-	-	200.00	μM	TSC3-RPN4	major	258.342	C13H14N4S	2,6-diamino-4-cyclohex-3-en-1-yl-4H-thiopyran-3,5-dicarbonitrile
SGTC_2111	0.0102138	0.0227247	0.0128276	0.0151476	0.5462	0.15694	0.442013	0.358652	5486399	-	-	200.00	μM	29	minor	282.363	C15H14N4S	2,6-diamino-4-(4-ethylphenyl)-4H-thiopyran-3,5-dicarbonitrile
SGTC_2112	-0.000246855	0.0454532	0.0383845	0.0431466	0.989383	0.00315028	0.0134935	0.00518917	5488546	-	-	200.00	μM	TSC3-RPN4	major	260.358	C13H16N4S	2,6-diamino-4-cyclohexyl-4H-thiopyran-3,5-dicarbonitrile
SGTC_2113	0.00234796	0.0125418	0.00189506	0.0364923	0.896308	0.452922	0.91665	0.0191904	5491891	-	-	107.03	μM	TSC3-RPN4	major	268.337	C14H12N4S	2,6-diamino-4-benzyl-4H-thiopyran-3,5-dicarbonitrile
SGTC_2114	-0.0106112	-0.00521236	-0.0155347	-0.00624874	0.529731	0.766234	0.345709	0.719376	5491910	-	-	81.25	μM	162	minor	246.183	C11H9F3O3	2-hydroxy-6-methyl-2-(trifluoromethyl)-3H-chromen-4-one
SGTC_2115	-0.0146028	-0.0594783	-0.0689607	-0.0767933	0.377359	9.0208e-05	4.88478e-06	3.19533e-07	tiliquinol	A bioactive hydroxyquinoline.	-	12.77	μM		unique	159.185	C10H9NO	5-methylquinolin-8-ol
SGTC_2116	-0.010271	-0.0434806	-0.0404015	-0.0330504	0.543805	0.00483482	0.00911192	0.0349911	5511452	-	-	16.88	μM	318	minor	161.157	C9H7NO2	quinoline-6,8-diol
SGTC_2117	-0.0140144	-0.025768	-0.0304234	-0.0245502	0.39819	0.105602	0.0534751	0.124313	5521686	-	-	200.00	μM		unique	227.262	C13H13N3O	N-(2,5-dimethylphenyl)pyrazine-2-carboxamide
SGTC_2118	0.0101587	-0.021595	-0.0203012	-0.0229983	0.548507	0.180091	0.209504	0.151685	5526350	-	-	200.00	μM	3	minor	212.29	C14H16N2	2,5-dimethyl-N-(pyridin-2-ylmethyl)aniline
SGTC_2119	0.0106538	-0.0358638	-0.0417736	-0.0313287	0.527984	0.0214962	0.00690572	0.0463571	5528445	-	-	120.64	μM	315	minor	212.29	C14H16N2	3,4-dimethyl-N-(pyridin-3-ylmethyl)aniline
SGTC_212	-0.0207389	0.0785899	0.138425	0.0616916	0.199391	1.66095e-07	0	4.77737e-05	3807-4682	-	-	38.77	μM	tubulin folding & SWR complex	major	304.324	C13H12N4O3S	1-(4-methoxyphenyl)-3-(1H-1,2,4-triazol-5-ylsulfanyl)pyrrolidine-2,5-dione
SGTC_2120	0.000179052	0.0449765	0.0573338	0.0528359	0.992304	0.00349986	0.000164624	0.000542897	5538279	-	-	151.97	μM	119	minor	221.2	C8H6F3NOS	(Z)-3-amino-4,4,4-trifluoro-1-thiophen-2-ylbut-2-en-1-one
SGTC_2121	-0.00570146	-0.013657	-0.00259421	-0.0141902	0.744063	0.411123	0.885195	0.3919	5257820	-	-	149.64	μM		unique	204.225	C11H12N2O2	1-(anilinomethyl)pyrrolidine-2,5-dione
SGTC_2122	-0.0187407	0.0477102	0.0443022	0.0453561	0.249259	0.00188909	0.00405373	0.00321886	5258151	-	-	111.69	μM	21	minor	237.295	C13H19NO3	3-butanoyl-6-methyl-4-(propylamino)pyran-2-one
SGTC_2123	0.00201176	0.0113866	0.021002	0.00581405	0.911404	0.498234	0.193169	0.738978	5259487	-	-	200.00	μM	322	minor	223.268	C12H17NO3	3-acetyl-4-(butylamino)-6-methylpyran-2-one
SGTC_2124	-0.000512266	-0.024545	-0.0187838	-0.0304041	0.977835	0.124399	0.248101	0.0536361	5246320	-	-	200.00	μM	heme biosynthesis & mitochondrial translocase	major	216.211	C12H9FN2O	2-fluoro-N-pyridin-4-ylbenzamide
SGTC_2125	0.0159861	0.0222413	0.0345053	-0.0145232	0.330943	0.166573	0.0273126	0.380144	5246583	-	-	200.00	μM	tubulin folding & SWR complex	major	202.209	C11H10N2O2	N-(5-methylpyridin-2-yl)furan-2-carboxamide
SGTC_2126	0.00385278	-0.0239192	-0.0491233	-0.0338821	0.828174	0.134947	0.00135561	0.0304052	5251174	-	-	33.88	μM	190	minor	178.214	C7H6N4S	2,6-diamino-4H-thiopyran-3,5-dicarbonitrile
SGTC_2127	-0.0053235	0.0190389	0.0162707	0.00543127	0.761203	0.241296	0.321834	0.756309	5253358	-	-	187.91	μM	171	minor	221.646	C9H8ClN5	6-(4-chlorophenyl)-1,3,5-triazine-2,4-diamine
SGTC_2128	-0.00372958	-0.0105856	-0.03012	-0.021373	0.833783	0.530796	0.0560534	0.18491	5255449	-	-	168.49	μM	271	minor	211.219	C12H9N3O	2-pyridin-3-yl-1,3-benzoxazol-5-amine
SGTC_2129	0.00213514	0.0338244	0.0336941	0.0538979	0.905872	0.0307062	0.0313946	0.000412978	girgensonine	Galangin is a flavonoid found in medicinal herbs. An inhibitor of cancer cell proliferation, galangin is used to study mechanisms of genotoxicity.	-	121.05	μM	heme biosynthesis & mitochondrial translocase	major	216.279	C13H16N2O	2-(4-hydroxyphenyl)-2-piperidin-1-ylacetonitrile
SGTC_213	-0.0094667	-0.0757327	-0.0440356	-0.0740221	0.57787	4.75597e-07	0.00431076	8.76416e-07	1246-0773	-	-	967.00	nM	68	minor	323.326	C16H9N3O3S	(E)-3-(5-nitrofuran-2-yl)-2-(4-phenyl-1,3-thiazol-2-yl)prop-2-enenitrile
SGTC_2130	-0.00768239	-0.0140301	-0.0363578	-0.0279338	0.655245	0.397627	0.0196655	0.0778284	NSC 7	-	-	2.45	uM	copper-dependent oxidative stress	major	235.666	C12H10ClNO2	2-chloro-3-(dimethylamino)naphthalene-1,4-dione
SGTC_2131	0.0321628	-0.0370736	-0.0374522	-0.0213473	0.0405195	0.0172506	0.0160811	0.185478	toluylene red	A phenazine natural dye and potentional inhibitor of the electron transport chain.	-	5.29	uM	60S ribosome export	major	288.775	C15H17ClN4	8-N,8-N,3-trimethylphenazine-2,8-diamine hydrochloride
SGTC_2132	-0.00570513	0.00408435	0.00672806	0.0231115	0.743895	0.8176	0.697805	0.149544	5317594	-	-	122.67	μM	SWF1 & branched chain AA biosynthesis	major	286.739	C13H7ClN4S	2-amino-4-(3-chlorophenyl)-6-sulfanylidene-1H-pyridine-3,5-dicarbonitrile
SGTC_2133	-0.00404463	0.0144568	0.034553	0.0326981	0.819414	0.382476	0.027087	0.0371054	5320837	-	-	200.00	μM	ERG2	major	274.358	C16H22N2O2	2-amino-7,7-dimethyl-4-(2-methylpropyl)-5-oxo-6,8-dihydro-4H-chromene-3-carbonitrile
SGTC_2134	0.00193551	-0.0124693	0.0190601	0.00528618	0.914838	0.455706	0.240737	0.762885	5324836	-	-	1.46	uM		unique	258.273	C14H14N2O3	1-(4-morpholin-4-ylphenyl)pyrrole-2,5-dione
SGTC_2135	-0.0142915	0.0106956	0.0293321	0.032839	0.388307	0.526274	0.0632403	0.0362471	5326629	-	-	150.42	μM	RPP1 & pyrimidine depletion	major	174.196	C11H10O2	2-methyl-3-phenylcycloprop-2-ene-1-carboxylic acid
SGTC_2136	-0.0188403	-0.0440362	-0.0322172	-0.0386358	0.246578	0.00429324	0.0401608	0.0128615	5328288	-	-	199.30	μM	193	minor	222.221	C9H6N2O3S	5-(thiophen-2-ylmethylidene)-1,3-diazinane-2,4,6-trione
SGTC_2137	-0.0217576	0.0306336	0.0498937	0.0510214	0.17662	0.0517488	0.00112691	0.000855818	5261020	-	-	140.00	μM	8	minor	237.295	C13H19NO3	3-butanoyl-6-methyl-4-(propan-2-ylamino)pyran-2-one
SGTC_2138	0.002271	0.0284015	0.039842	0.0366236	0.89975	0.0726775	0.0101785	0.0187368	5575593	-	-	77.67	μM		unique	212.29	C14H16N2	3,4-dimethyl-N-(pyridin-4-ylmethyl)aniline
SGTC_2139	0.0318431	0.0194792	0.026277	0.0247918	0.0426814	0.229867	0.0984661	0.120416	5578692	-	-	56.47	μM	superoxide	major	207.249	C10H9NO2S	3-methyl-7,8-dihydro-6H-cyclopenta[2,3]thieno[2,4-d][1,3]oxazin-1-one
SGTC_214	-0.0494736	0.112176	0.165335	0.126614	0.00125288	3.7534e-14	0	0	4373-3496	-	-	70.00	μM	83	minor	443.403	C22H21NO9	ethyl 3-[7-(diacetyloxymethyl)-1,3-dioxo-4,7a-dihydro-3aH-octahydro-1H-4,7-epoxyisoindol-2-yl]benzoate
SGTC_2140	-0.00977581	0.0746007	0.0802777	0.0629742	0.564582	7.0598e-07	8.65079e-08	3.23277e-05	5586273	-	-	200.00	μM	RSC complex & mRNA processing	major	223.656	C11H10ClNO2	1-(3-chloro-4-methylphenyl)pyrrolidine-2,5-dione
SGTC_2141	-0.0322119	0.0441296	0.0835961	0.000325768	0.040196	0.0042076	2.36205e-08	0.985961	5621638	-	-	7.67	uM	tubulin folding & SWR complex	major	289.714	C15H12ClNO3	2-(2-chlorophenyl)-7-methyl-4,7a-dihydro-3aH-octahydro-1H-4,7-epoxyisoindole-1,3-dione
SGTC_2142	0.00131852	0.0188589	0.0192267	0.0386171	0.942349	0.246081	0.236375	0.0129077	5622915	-	-	118.52	μM	140	minor	202.206	C12H10O3	7-hydroxy-2,3-dihydro-1H-cyclopenta[c]chromen-4-one
SGTC_2143	0.0209485	-0.0442539	-0.0567277	-0.0588296	0.194385	0.00409633	0.000194388	0.000108454	5623677	-	-	140.46	μM	71	minor	280.298	C11H5FN2O2S2	(5Z)-5-(5-fluoro-2-oxo-1H-indol-3-ylidene)-2-sulfanylidene-1,3-thiazolidin-4-one
SGTC_2144	-0.00979855	0.0221989	0.0233867	0.048143	0.563621	0.167437	0.144447	0.0017082	5628481	-	-	200.00	μM	ERG2	major	237.318	C12H15NO2S	N-(3,4-dimethylphenyl)-1,1-dioxo-2,3-dihydrothiophen-3-amine
SGTC_2145	-0.00984964	-0.00535531	0.00216761	-0.00693609	0.561461	0.759753	0.904413	0.688476	5634607	-	-	200.00	μM		unique	231.251	C12H13N3O2	6-(2,5-dimethylanilino)-1H-pyrimidine-2,4-dione
SGTC_2146	-0.0186795	0.019163	0.0425562	0.0293571	0.250916	0.238037	0.00587343	0.0630013	5545642	-	-	200.00	μM		unique	202.232	C10H6N2OS	2-oxo-6-thiophen-2-yl-1H-pyridine-3-carbonitrile
SGTC_2147	0.0110463	-0.0060126	-0.00863325	-0.0137181	0.512251	0.730166	0.613773	0.409214	5545932	-	-	89.72	μM	ergosterol biosynthesis	major	232.321	C14H20N2O	2-methyl-1-(4-phenylpiperazin-1-yl)propan-1-one
SGTC_2148	-0.00349176	0.0434277	0.026691	0.0437719	0.844704	0.00491762	0.0931643	0.00457033	5546263	-	-	113.57	μM	96	minor	216.254	C13H13FN2	4-fluoro-2-methyl-N-(pyridin-4-ylmethyl)aniline
SGTC_2149	-0.0434687	-0.00352212	0.00607627	0.0219693	0.00487514	0.843324	0.727291	0.172458	5554786	-	-	194.83	μM	cell wall signaling	major	230.309	C13H18N4	1-(2-pyrrolidin-1-ylethyl)benzimidazol-2-amine
SGTC_215	-0.000180328	-0.0482301	-0.0495535	-0.0523396	0.992253	0.0016816	0.00122912	0.000619178	1287-0124	-	-	461.50	μM		unique	433.363	C23H17BrN2S	(E)-3-(3-bromophenyl)-N-[4-(6-methyl-1,3-benzothiazol-2-yl)phenyl]prop-2-en-1-imine
SGTC_2150	0.0133173	0.0365736	0.0362689	0.0358429	0.423949	0.0189872	0.0200662	0.0216637	5556613	-	-	200.00	μM	145	minor	213.235	C12H11N3O	N-(3-methylphenyl)pyrazine-2-carboxamide
SGTC_2151	0.0124662	0.0423998	0.0356447	0.0266293	0.456123	0.00610127	0.0224433	0.0939718	5563267	-	-	85.42	μM	32	minor	199.248	C13H13NO	(E)-4-quinolin-2-ylbut-3-en-2-ol
SGTC_2152	0.00316384	-0.0253928	-0.0191025	-0.0097483	0.85956	0.111354	0.239933	0.565998	5568786	-	-	200.00	μM	59	minor	226.231	C13H10N2O2	4-(5-amino-3H-1,3-benzoxazol-2-ylidene)cyclohexa-2,5-dien-1-one
SGTC_2153	-0.0102043	-0.00767545	0.00152298	0.0153614	0.546864	0.655763	0.933292	0.351787	5569715	-	-	200.00	μM	iron homeostasis	major	281.137	C13H10Cl2N2O	3,4-dichloro-N-(pyridin-4-ylmethyl)benzamide
SGTC_2154	0.00701027	0.00457664	0.0103161	0.0254615	0.685362	0.795326	0.54219	0.110324	5570129	-	-	200.00	μM	40	minor	227.262	C13H13N3O	N-(2-ethylphenyl)pyrazine-2-carboxamide
SGTC_2155	0.0162314	-0.00821979	-0.0158075	-0.00399633	0.323403	0.631801	0.337071	0.821725	5570423	-	-	76.00	μM	ergosterol biosynthesis	major	250.312	C14H19FN2O	1-[4-(4-fluorophenyl)piperazin-1-yl]-2-methylpropan-1-one
SGTC_2156	-2.92139e-05	0.0566112	0.0636982	0.0574749	0.998733	0.000202589	2.62664e-05	0.000159907	5649887	-	-	115.00	μM	RPP1 & pyrimidine depletion	major	232.235	C12H12N2O3	N-ethyl-4-hydroxy-2-oxo-1H-quinoline-3-carboxamide
SGTC_2157	0.000358996	-0.018294	-0.0301582	-0.018511	0.984524	0.261822	0.0558858	0.255822	5649910	-	-	96.38	μM	128	minor	291.231	C9H11BrN2S2	2-(1,3-benzothiazol-2-ylsulfanyl)ethanamine hydrobromide
SGTC_2158	0.00660513	-0.0220335	-0.0428315	-0.0526517	0.70335	0.170886	0.00555035	0.000569764	5657123	-	-	3.62	uM	117	minor	269.295	C16H15NO3	2-(3,4-dimethylphenyl)-3a,4,7,7a-tetrahydro-octahydro-1H-4,7-epoxyisoindole-1,3-dione
SGTC_2159	-0.00440726	-0.0421245	-0.0457376	-0.0540243	0.802915	0.00642959	0.00296058	0.000400221	5658611	-	-	73.75	μM		unique	289.353	C14H15N3O2S	5-amino-3-methyl-2-N-(2-methylphenyl)thiophene-2,4-dicarboxamide
SGTC_216	0.0331056	0.0112781	-0.00549282	-0.0418265	0.0347501	0.502781	0.753628	0.00685565	k038-0035	-	-	28.38	μM	ubiquinone biosynthesis & proteasome	major	316.439	C22H24N2	N-[4-(1-adamantyl)phenyl]-1-pyridin-4-ylmethanimine
SGTC_2160	-0.0105901	-0.01078	0.00800492	-0.000797131	0.53066	0.522861	0.641045	0.96537	5660466	-	-	132.93	μM	60S ribosome export	major	209.672	C11H12ClNO	4-(5-methylfuran-2-yl)aniline hydrochloride
SGTC_2161	-0.0246719	0.0600243	0.0922562	0.049117	0.122375	7.72698e-05	6.24639e-10	0.00135928	5662504	-	-	8.51	uM	tubulin folding & SWR complex	major	275.687	C14H10ClNO3	2-(2-chlorophenyl)-3a,4,7,7a-tetrahydro-octahydro-1H-4,7-epoxyisoindole-1,3-dione
SGTC_2162	0.00481127	-0.0288501	-0.0530856	-0.0441688	0.784543	0.0680258	0.00051005	0.00417637	5663267	-	-	200.00	μM	42	minor	298.788	C13H15ClN2O2S	1-[2-(2-methoxyanilino)-4-methyl-1,3-thiazol-5-yl]ethanone hydrochloride
SGTC_2163	0.00366933	-0.00276383	-0.0182512	-0.0159862	0.836534	0.877573	0.262748	0.330995	5671233	-	-	125.00	μM	241	minor	233.29	C11H11N3OS	3-amino-4-(methoxymethyl)-6-methylthieno[2,3-b]pyridine-2-carbonitrile
SGTC_2164	0.00302038	-0.0190404	-0.0345824	-0.0411171	0.865989	0.24131	0.0269662	0.00790018	5685496	-	-	200.00	μM	42	minor	257.288	C14H15N3O2	furan-2-yl-(4-pyridin-2-ylpiperazin-1-yl)methanone
SGTC_2165	-0.00125997	-0.0030606	-0.0108585	0.00733946	0.944952	0.864169	0.519659	0.670499	5727197	-	-	32.14	μM	172	minor	211.261	C8H5NO2S2	(5E)-5-(thiophen-3-ylmethylidene)-1,3-thiazolidine-2,4-dione
SGTC_2166	0.02619	0.0282807	0.0306297	-0.00133303	0.0996944	0.0740087	0.0518058	0.94171	5933061	-	-	31.50	μM	tubulin folding & SWR complex	major	240.752	C11H13ClN2S	4-(2,5-dimethylphenyl)-1,3-thiazol-2-amine hydrochloride
SGTC_2167	-0.0200424	0.0321743	0.0122826	0.0166314	0.215821	0.0404656	0.46297	0.310529	5876490	-	-	200.00	μM		unique	209.265	C10H11NO2S	4-(thietan-3-yloxy)benzamide
SGTC_2168	-0.015837	0.0333861	0.0471273	0.0379912	0.33579	0.0330759	0.00216051	0.0145373	5727979	-	-	200.00	μM	98	minor	206.264	C10H10N2OS	3-methyl-2-methylsulfanylquinazolin-4-one
SGTC_2169	-0.0105284	0.0204528	0.0273566	0.024064	0.53315	0.205899	0.0845831	0.13245	5-(ethoxymethyl)quinolin-8-ol	-	-	49.51	μM	41	minor	203.237	C12H13NO2	5-(ethoxymethyl)quinolin-8-ol
SGTC_217	0.0191519	-0.0488365	-0.101629	-0.116608	0.239106	0.00147744	8.71833e-12	2.87846e-15	ketoconazole	Ketoconazole is an imidazole antifungal; acts by inhibiting lanosterol 14α-demethylase preventing the conversion of lanosterol to ergosterol, an essential component of the fungal cytoplasmic membrane.	ERG11	989.00	nM	ergosterol depletion effects on membrane	major	531.431	C26H28Cl2N4O4	1-[4-[4-[[(2R,4S)-2-(2,4-dichlorophenyl)-2-(imidazol-1-ylmethyl)-1,3-dioxolan-4-yl]methoxy]phenyl]piperazin-1-yl]ethanone
SGTC_2170	-0.00694667	-0.0172784	-0.0267929	-0.0181032	0.688003	0.290781	0.0916248	0.266848	morpholine	Reacts with secondary amines.	-	200.00	μM		unique	234.294	C13H18N2O2	[3-(dimethylamino)phenyl]-morpholin-4-ylmethanone
SGTC_2171	-0.00263231	0.0282251	0.0252324	0.0409615	0.88348	0.074583	0.113541	0.0081449	5739187	-	-	198.08	μM	copper-dependent oxidative stress	major	222.284	C12H18N2O2	2,5-bis(propylamino)cyclohexa-2,5-diene-1,4-dione
SGTC_2172	0.0147218	0.0352445	0.0483138	0.0177527	0.373225	0.0240002	0.00164121	0.276858	5754775	-	-	163.92	μM		unique	257.328	C16H19NO2	5-phenyl-2-[(propan-2-ylamino)methylidene]cyclohexane-1,3-dione
SGTC_2173	-0.00833979	0.0478921	0.0627772	0.0726528	0.626327	0.00181108	3.43034e-05	1.40036e-06	5763948	-	-	167.00	μM	tubulin folding & SWR complex	major	269.295	C16H15NO3	2-(2,3-dimethylphenyl)-3a,4,7,7a-tetrahydro-octahydro-1H-4,7-epoxyisoindole-1,3-dione
SGTC_2174	-0.000314468	0.0919487	0.115981	0.0420232	0.986447	7.12193e-10	4.29572e-15	0.00655981	5790901	-	-	200.00	μM	tubulin folding & SWR complex	major	208.237	C9H8N2O2S	N-(4-methyl-1,3-thiazol-2-yl)furan-2-carboxamide
SGTC_2175	0.014593	-0.0330964	-0.0462082	-0.0444118	0.377699	0.0347236	0.00266159	0.00395872	5807670	-	-	165.31	μM	10	minor	218.275	C11H10N2OS	2-benzylsulfanyl-1H-pyrimidin-6-one
SGTC_2176	0.00599455	0.0422385	0.0297074	0.0203995	0.730812	0.00627405	0.0597275	0.207161	5809774	-	-	33.97	μM	mitochondrial processes	major	240.752	C11H13ClN2S	4-(3,4-dimethylphenyl)-1,3-thiazol-2-amine hydrochloride
SGTC_2177	-0.00094324	-0.000336288	-0.00407203	0.02339	0.958926	0.985505	0.818165	0.144385	5811945	-	-	192.00	μM	223	minor	201.225	C11H11N3O	2,3,4,11-tetrahydropyrimido[2,1-b]quinazolin-6-one
SGTC_2178	-0.0159464	0.0109597	0.0278616	0.0234009	0.332233	0.515494	0.0786493	0.144187	5812956	-	-	200.00	μM	146	minor	215.251	C12H13N3O	3,4,5,12-tetrahydro-2H-[1,3]diazepino[2,1-b]quinazolin-7-one
SGTC_2179	-0.00550517	-0.0362353	-0.0486243	-0.0457484	0.75304	0.0201469	0.00153111	0.00295978	6298986	-	-	200.00	μM	heme requiring	major	218.235	C9H6N4OS	2-amino-[1,3,5]triazino[2,1-b][1,3]benzoxazole-4-thione
SGTC_218	-0.00112512	0.0716022	0.0815211	0.0765574	0.950977	2.08932e-06	5.62266e-08	3.63864e-07	alverine citrate	An antispasmotic used to treat irritable bowel syndrome.	-	93.75	uM	fatty acid desaturase (OLE1)	major	473.559	C26H35NO7	N-ethyl-3-phenyl-N-(3-phenylpropyl)propan-1-amine; 2-hydroxypropane-1,2,3-tricarboxylic acid
SGTC_2180	-0.0136997	-0.0104843	-0.00650648	-0.0405116	0.409727	0.535101	0.707838	0.00893639	6301957	-	-	200.00	μM	RSC complex & mRNA processing	major	249.286	C12H11NO3S	methyl 2-anilino-4-oxothiophene-3-carboxylate
SGTC_2181	-0.0138966	-0.00674513	-0.00224589	0.00244334	0.402594	0.697126	0.900906	0.892039	6316240	-	-	54.26	μM	120	minor	200.233	C13H12O2	2-(hydroxymethyl)-4-phenylphenol
SGTC_2182	-0.0123072	-0.0677038	-0.0622998	-0.076766	0.462112	7.41625e-06	3.98079e-05	3.25578e-07	6325192	-	-	200.00	μM	Golgi	major	226.274	C14H14N2O	N-(4-aminophenyl)-3-methylbenzamide
SGTC_2183	-0.00141993	0.131502	0.141385	0.161215	0.937862	0	0	0	6420625	-	-	130.51	μM	mitochondrial processes	major	277.299	C12H11N3O3S	1-(furan-2-ylmethyl)-3-(4-nitrophenyl)thiourea
SGTC_2184	-0.0106175	-0.0334151	-0.0722311	-0.0485685	0.529612	0.0329725	1.63314e-06	0.00155137	6075246	-	-	200.00	μM	221	minor	260.288	C14H16N2O3	1-(4-tert-butylphenyl)-1,3-diazinane-2,4,6-trione
SGTC_2185	0.0143134	0.0071831	-0.00632005	0.0125504	0.387691	0.677541	0.716251	0.45274	6113692	-	-	200.00	μM	ergosterol biosynthesis	major	250.312	C14H19FN2O	1-[4-(4-fluorophenyl)piperazin-1-yl]butan-1-one
SGTC_2186	0.000512215	0.0472513	0.0302427	0.0139792	0.977844	0.00210702	0.0550783	0.39961	6124449	-	-	200.00	μM	RSC complex & mRNA processing	major	245.3	C12H11N3OS	2-amino-7-thiophen-2-yl-7,8-dihydro-6H-quinazolin-5-one
SGTC_2187	-0.040748	0.0546225	0.0888539	0.0681264	0.00857478	0.000346828	2.81778e-09	6.57013e-06	6125751	-	-	200.00	μM	RSC complex & mRNA processing	major	235.19	C11H7F2N3O	N-(3,4-difluorophenyl)pyrazine-2-carboxamide
SGTC_2188	-0.0270897	-0.0234321	0.0159603	-0.0434893	0.0882124	0.144063	0.33232	0.00487253	6126565	-	-	140.68	μM	mitochondrial processes	major	208.237	C9H8N2O2S	2-methyl-N-(1,3-thiazol-2-yl)furan-3-carboxamide
SGTC_2189	-0.00255692	0.0467947	0.057559	0.0480633	0.887007	0.00235684	0.000157273	0.00176066	6047310	-	-	154.43	μM	RPP1 & pyrimidine depletion	major	243.301	C15H17NO2	(2Z)-2-[(2-methoxyphenyl)methylidene]-1-azabicyclo[2.2.2]octan-3-one
SGTC_219	-0.00325533	0.0394071	0.0442019	0.033048	0.855543	0.0112161	0.00420454	0.0353087	mitoxanthrone	Mitoxantrone is a cytostatic anthracenedione that intercalates in DNA and increases the incidence of double-strand breaks by stabilizing the cleavable complex of topoisomerase II and DNA.	-	164.41	uM	DNA intercalators	major	444.481	C22H28N4O6	1,4-dihydroxy-5,8-bis[2-(2-hydroxyethylamino)ethylamino]anthracene-9,10-dione
SGTC_2190	0.00139347	0.00817596	-0.00103242	0.00804507	0.939071	0.633868	0.955035	0.639611	6049624	-	-	200.00	μM	193	minor	229.274	C14H15NO2	(2Z)-2-[(2-hydroxyphenyl)methylidene]-1-azabicyclo[2.2.2]octan-3-one
SGTC_2191	0.0110446	0.0293574	0.0321495	0.0417808	0.512508	0.0632916	0.04083	0.00695707	5911152	-	-	200.00	μM	62	minor	279.719	C14H14ClNO3	1-(4-chlorophenyl)-3-(oxolan-2-yl)pyrrolidine-2,5-dione
SGTC_2192	-0.0161451	0.059657	0.0757346	0.0624679	0.326369	8.72425e-05	4.83443e-07	3.8375e-05	5915882	-	-	198.49	μM	RNA processing & uracil transport	major	268.31	C16H16N2O2
SGTC_2193	-0.00908332	-0.0116642	0.000904463	-0.0124249	0.594488	0.487627	0.960684	0.457912	5925765	-	-	200.00	μM		unique	241.285	C15H15NO2	N-[2-(hydroxymethyl)phenyl]-3-methylbenzamide
SGTC_2194	-0.0321317	0.048623	0.0574511	0.0741716	0.0409485	0.0015444	0.000162023	8.45019e-07	5927483	-	-	104.55	μM	93	minor	201.221	C12H11NO2	2-methyl-5-phenylfuran-3-carboxamide
SGTC_2195	-0.00726893	0.0578384	0.0740358	0.0882199	0.673614	0.000143169	8.62771e-07	3.54322e-09	6536160	-	-	144.24	μM	60S ribosome export	major	213.275	C14H15NO	2-(1-anilinoethyl)phenol
SGTC_2196	-0.0120907	0.0308777	0.045624	0.0291825	0.470369	0.0498017	0.00303321	0.0646853	6573537	-	-	42.67	μM	copper-dependent oxidative stress	major	278.305	C17H14N2O2	2-amino-3-(2-methylanilino)naphthalene-1,4-dione
SGTC_2197	-0.0297504	0.020988	0.0523641	0.0455659	0.059334	0.193487	0.000611973	0.00307261	6588183	-	-	93.14	μM	8	minor	276.311	C13H12N2O3S	N-[(2-hydroxy-5-methylphenyl)carbamothioyl]furan-2-carboxamide
SGTC_2198	0.00815887	-0.0363103	-0.0388726	-0.031075	0.634248	0.0198351	0.0122901	0.0482695	6589944	-	-	200.00	μM	214	minor	292.334	C12H8N2O3S2	(5Z)-5-(5-methoxy-2-oxo-1H-indol-3-ylidene)-2-sulfanylidene-1,3-thiazolidin-4-one
SGTC_2199	0.00325488	0.0315518	0.0443568	0.0213578	0.855333	0.0447302	0.00400616	0.185246	6590217	-	-	200.00	μM	mitochondrial processes	major	227.262	C13H13N3O	3-ethyl-2-methyl-1H-pyrimido[1,2-a]benzimidazol-4-one
SGTC_22	-0.0143621	0.026729	0.01504	0.0260811	0.385813	0.0924521	0.362307	0.101162	0964-0034	-	-	14.47	μM	unfolded protein response	major	314.811	C6H2Cl6N2	2,3,5-trichloro-6-(trichloromethyl)pyridin-4-amine
SGTC_220	0.0164332	-0.0158959	-0.0183528	-0.0133831	0.317489	0.334681	0.260663	0.421972	paclitaxel	Paclitaxel is a potent anti-neoplastic and anti-mitotic taxane drug, which binds to the N-terminus of β-tubulin and and stabilizes microtubules arresting the cell cycle at the G2/M phase	-	373.38	uM	17	minor	853.906	C47H51NO14
SGTC_2200	-0.0415253	0.0697547	0.116198	0.0506446	0.00726521	3.75388e-06	4.29572e-15	0.000938854	6600604	-	-	21.91	μM	tubulin folding & SWR complex	major	269.295	C16H15NO3	2-(2,6-dimethylphenyl)-3a,4,7,7a-tetrahydro-octahydro-1H-4,7-epoxyisoindole-1,3-dione
SGTC_2201	0.0236566	0.0256583	0.0163355	0.0146107	0.139567	0.107192	0.319771	0.377086	6605497	-	-	169.86	μM	ergosterol biosynthesis	major	232.321	C14H20N2O	1-[4-(2,3-dimethylphenyl)piperazin-1-yl]ethanone
SGTC_2202	-0.0286928	0.0228544	0.0409867	0.0369328	0.0696076	0.154436	0.00810373	0.0177041	7226349	-	-	200.00	μM	194	minor	217.307	C14H19NO	N-(2-methyl-6-propan-2-ylphenyl)cyclopropanecarboxamide
SGTC_2203	0.0205066	-0.00676202	0.00855094	0.0168358	0.204629	0.696282	0.61713	0.304177	7227154	-	-	166.40	μM	9	minor	202.249	C13H14O2	(2-ethoxynaphthalen-1-yl)methanol
SGTC_2204	-0.0157403	0.0439335	0.065007	0.0541507	0.338947	0.00438897	1.73376e-05	0.000386676	7233102	-	-	200.00	μM	60S ribosome export	major	229.231	C13H11NO3	2-oxo-N-prop-2-enylchromene-3-carboxamide
SGTC_2205	0.0110037	0.00889252	0.000688072	0.00540085	0.514583	0.603056	0.97021	0.758178	7238770	-	-	200.00	μM	272	minor	278.105	C11H8BrN3O	N-(2-bromophenyl)pyrazine-2-carboxamide
SGTC_2206	0.0234089	-0.0525153	-0.0689815	-0.0629796	0.144888	0.000604656	5.07398e-06	3.35071e-05	7254556	-	-	146.97	μM	60S ribosome export	major	275.326	C13H13N3O2S	N-(3-carbamoyl-4,5-dimethylthiophen-2-yl)pyridine-4-carboxamide
SGTC_2207	0.0143627	0.0173763	0.00958506	-0.00571152	0.386794	0.288885	0.573472	0.744117	7258803	-	-	200.00	μM	175	minor	244.085	C9H10BrNO2	N-(4-bromo-2-methoxyphenyl)acetamide
SGTC_2208	0.0228125	-0.0225682	-0.0449528	-0.0287603	0.156112	0.160898	0.00358714	0.0694969	7283366	-	-	200.00	μM		unique	224.303	C9H8N2OS2	2-amino-4-thiophen-2-ylthiophene-3-carboxamide
SGTC_2209	-0.00822641	-0.0320023	-0.0357682	-0.030758	0.631994	0.0420225	0.0221448	0.0512359	5-(5-methyl-2-thenylidene)-Barbituric acid	-	-	122.83	μM		unique	236.247	C10H8N2O3S	5-[(5-methylthiophen-2-yl)methylidene]-1,3-diazinane-2,4,6-trione
SGTC_221	-0.0240029	0.101605	0.144832	0.0776028	0.134146	8.82004e-12	0	2.47906e-07	trifluoperazine	Phenothiazine antipsychotic; D2 dopamine receptor antagonist; inhibits calmodulin-dependent stimulation of 3′:5′-cyclic nucleotide phosphodiesterase; inhibits cAMP-gated cation channels.	-	10.30	uM	NEO1-PIK1	major	407.496	C21H24F3N3S	10-[3-(4-methylpiperazin-1-yl)propyl]-2-(trifluoromethyl)phenothiazine
SGTC_2210	-0.0227195	0.0631243	0.0842663	0.0777767	0.15792	3.20795e-05	1.93038e-08	2.35261e-07	7115885	-	-	190.39	μM	cell wall signaling	major	227.687	C11H14ClNO2	spiro[1,3-benzodioxole-2,1'-cyclopentane]-5-amine hydrochloride
SGTC_2211	0.00729326	-0.04396	-0.056919	-0.0581502	0.673169	0.00444619	0.00019024	0.000135534	7117706	-	-	200.00	μM	61	minor	177.2	C10H11NO2	N-cyclopropyl-2-hydroxybenzamide
SGTC_2212	-0.022703	0.0462098	0.0489964	0.0608408	0.158242	0.00271584	0.00142951	6.3047e-05	7123476	-	-	200.00	μM		unique	204.291	C11H12N2S	2-propan-2-yl-1H-quinazoline-4-thione
SGTC_2213	0.00822677	0.0198194	0.0350767	0.0497869	0.631978	0.222264	0.0250222	0.00118404	7173844	-	-	200.00	μM	22	minor	259.3	C15H17NO3	ethyl 2-(2,8-dimethyl-4-oxoquinolin-1-yl)acetate
SGTC_2214	0.0125676	-0.0204697	-0.00393527	-0.0203135	0.452885	0.206457	0.824758	0.21017	7179297	-	-	48.28	μM	superoxide	major	235.302	C12H13NO2S	3-pyrrolidin-1-yl-1-benzothiophene 1,1-dioxide
SGTC_2215	0.0221254	-0.0231827	-0.0234274	-0.0209734	0.169842	0.14907	0.14455	0.194761	7188065	-	-	200.00	μM		unique	178.618	C9H7ClN2	4-chloro-6-methylquinazoline
SGTC_2216	0.00625794	-0.0425696	-0.0376542	-0.0368817	0.718962	0.00585699	0.0154867	0.0178714	7189485	-	-	200.00	μM	239	minor	236.29	C11H12N2O2S	5,6-dimethyl-3-(2-oxopropyl)thieno[2,3-d]pyrimidin-4-one
SGTC_2217	0.0067908	-0.0431607	-0.0375693	-0.0557165	0.694991	0.00517378	0.0157339	0.000255549	6934799	-	-	96.07	μM	TSC3-RPN4	major	240.322	C11H16N2O2S	2-(butanoylamino)-4,5-dimethylthiophene-3-carboxamide
SGTC_2218	-0.0115469	-0.0307122	-0.0408956	-0.0383531	0.491826	0.0511156	0.00825392	0.0135742	6965428	-	-	192.98	μM	TSC3-RPN4	major	238.306	C11H14N2O2S	2-(cyclopropanecarbonylamino)-4,5-dimethylthiophene-3-carboxamide
SGTC_2219	-0.00248991	-0.0206508	-0.0313643	-0.0464913	0.889903	0.201241	0.0460957	0.00249704	9098279	-	-	200.00	μM		unique	213.254	C9H11NO3S	methyl 2-acetamido-5-methylthiophene-3-carboxylate
SGTC_222	-0.0189219	-0.0191569	-0.024402	-0.0150066	0.24445	0.238246	0.126792	0.363505	nsc-310342	-	-	10.67	uM	17	minor	268.723	C10H9ClN4OS	[3-(4-chlorophenyl)-1,2,4-oxadiazol-5-yl]methyl carbamimidothioate
SGTC_2220	0.0160986	-0.0127134	-0.0448608	-0.0517763	0.327319	0.446355	0.00358966	0.00070946	6782180	-	-	200.00	μM	RNA processing & uracil transport	major	207.186	C9H9N3O3	6-amino-1-(furan-2-ylmethyl)pyrimidine-2,4-dione
SGTC_2221	-0.00365683	0.0240105	-0.000412738	-0.00890277	0.837087	0.133366	0.982166	0.601856	6807166	-	-	181.08	μM	121	minor	274.29	C15H15FN2O2	[4-(2-fluorophenyl)piperazin-1-yl]-(furan-2-yl)methanone
SGTC_2222	-0.0138686	-0.00953138	0.00528844	0.0120199	0.403445	0.574947	0.762784	0.473135	6885208	-	-	172.14	μM		unique	233.263	C13H15NO3	5,5-dimethylspiro[1,3-dioxane-2,3'-1H-indole]-2'-one
SGTC_2223	-0.00567229	-0.0346815	-0.0412956	-0.0439709	0.745382	0.0264887	0.00761289	0.00435385	6903751	-	-	107.57	μM	superoxide	major	299.257	C15H10FN3O3	(5E)-1-(2-fluorophenyl)-5-(1H-pyrrol-2-ylmethylidene)-1,3-diazinane-2,4,6-trione
SGTC_2224	-0.0016196	0.00701732	0.0267757	0.0301598	0.928944	0.684851	0.091846	0.0557094	6650123	-	-	117.65	μM	9	minor	286.394	C10H10N2O2S3	N-[(2-oxothiolan-3-yl)carbamothioyl]thiophene-2-carboxamide
SGTC_2225	0.0146878	-0.00234674	0.010836	0.00934064	0.374401	0.896364	0.520534	0.583075	6654152	-	-	15.40	μM	29	minor	245.093	C8H5BrO2S	3-bromo-1-benzothiophene 1,1-dioxide
SGTC_2226	0.0439972	-0.0132724	-0.0496295	-0.0432513	0.0044022	0.426181	0.00122652	0.0051584	7298446	-	-	200.00	μM		unique	287.38	C15H17N3OS	(3-methylthiophen-2-yl)-(4-pyridin-2-ylpiperazin-1-yl)methanone
SGTC_2227	0.0101349	-0.0646429	-0.0486063	-0.0464529	0.550256	2.0108e-05	0.00156347	0.00256601	7312221	-	-	64.10	μM		unique	231.274	C11H9N3OS	(E)-N-pyrimidin-2-yl-3-thiophen-2-ylprop-2-enamide
SGTC_2228	0.0174972	-0.00787861	-0.00502098	0.0109876	0.285209	0.647193	0.775357	0.515151	7354201	-	-	200.00	μM	endomembrane recycling	major	260.332	C15H20N2O2	1'-(pyrrolidin-1-ylmethyl)spiro[1,3-dioxolane-2,3'-2H-indole]
SGTC_2229	0.0108891	-0.027943	-0.046813	-0.0472335	0.51915	0.0782851	0.00236533	0.0021493	7354935	-	-	190.00	μM	RSC complex & mRNA processing	major	237.257	C14H11N3O	2-(4-aminophenyl)-1H-quinazolin-4-one
SGTC_223	-0.000142698	-0.0127108	-0.0389319	-0.0244803	0.993878	0.446507	0.0121602	0.1255	busulfan	A DNA alkylator.	-	5.00	mM	17	minor	246.302	C6H14O6S2	4-methylsulfonyloxybutyl methanesulfonate
SGTC_2230	0.0158694	-0.017489	-0.0396847	-0.0264214	0.33565	0.28545	0.0106432	0.0971416	bromochlorosalicylanilide	-	-	954.50	nM	36	minor	326.573	C13H9BrClNO2	5-bromo-N-(4-chlorophenyl)-2-hydroxybenzamide
SGTC_2231	0.0314574	-0.00142216	-0.0283218	0.0189065	0.0458195	0.937855	0.0740745	0.245699	micatex	An antifungal of unknown mechanism.	-	6.85	uM	37	minor	344.826	C7H5Br3O	2,4,6-tribromo-3-methylphenol
SGTC_2232	-0.00312119	0.11	0.118283	0.162107	0.861629	1.26395e-13	1.47312e-15	0	chlorophetanol	An antifungal of unknown mechanism.	-	41.54	μM	TRP & mitochondrial translation	major	172.609	C8H9ClO2	2-(4-chlorophenoxy)ethanol
SGTC_2233	0.00345025	0.0574738	0.0535165	0.0745195	0.846717	0.000162078	0.000465149	7.55251e-07	sulbentine	An antifungal agent of unknown mechanism.	-	40.38	μM	30	minor	314.468	C17H18N2S2	3,5-dibenzyl-1,3,5-thiadiazinane-2-thione
SGTC_2234	-0.00292881	0.0218565	0.0390705	0.0380976	0.870303	0.175202	0.0119608	0.0143984	tolnaftate	Tolnaftate prevents ergosterol biosynthesis by inhibiting squalene epoxidase.	ERG1	200.00	μM	239	minor	307.409	C19H17NOS	O-naphthalen-2-yl N-methyl-N-(3-methylphenyl)carbamothioate
SGTC_2235	-0.00393785	0.031278	0.0332689	0.0342703	0.824541	0.0470746	0.0340104	0.02869	salicylic acid	A COX inhibitor and kinase inhibitor.	-	500.00	μM		unique	138.121	C7H6O3	2-hydroxybenzoic acid
SGTC_2236	0.00517633	0.0111575	0.0354127	0.0332576	0.76821	0.508104	0.0235093	0.0340751	dapsone	A bacterial DFR inhibitor. An anti-cancer agent.	-	200.00	μM	131	minor	248.301	C12H12N2O2S	4-(4-aminophenyl)sulfonylaniline
SGTC_2237	-0.00864285	-0.0178792	-0.0369835	-0.0391833	0.613666	0.273952	0.0177146	0.0117037	6667747	-	-	47.22	μM		unique	236.265	C11H9FN2OS	2-[(4-fluorophenyl)methylsulfanyl]-1H-pyrimidin-6-one
SGTC_2238	0.0084215	0.0219614	0.014468	0.0294611	0.6233	0.173006	0.382824	0.0624196	6671620	-	-	73.24	μM	96	minor	232.301	C12H12N2OS	2-[(4-methylphenyl)methylsulfanyl]-1H-pyrimidin-6-one
SGTC_2239	-0.00603998	-0.00131772	-0.0032186	0.00897983	0.729155	0.942469	0.857194	0.599106	6685329	-	-	187.64	μM		unique	203.28	C13H17NO	2-(cyclohexylamino)cyclohepta-2,4,6-trien-1-one
SGTC_224	0.0186085	-0.00751046	-0.0117038	-0.00088803	0.252895	0.662903	0.485625	0.961373	benfluorex	Inhibits enzymes in fatty acid oxidation, ketogenisis and gluconeogenesis.	-	43.88	uM	17	minor	351.363	C19H20F3NO2	2-[1-[3-(trifluoromethyl)phenyl]propan-2-ylamino]ethyl benzoate
SGTC_2240	-0.0141666	-0.0236195	0.0176963	-0.00307588	0.393479	0.14085	0.279232	0.863669	6690706	-	-	185.95	μM		unique	266.295	C16H14N2O2	3-methyl-N-(pyridin-3-ylmethyl)-1-benzofuran-2-carboxamide
SGTC_2241	-0.00957643	0.0661791	0.0620531	0.0718624	0.573625	1.23705e-05	4.37512e-05	1.90675e-06	6772625	-	-	37.81	μM		unique	259.28	C13H9NO3S	(5E)-5-[(4-hydroxyphenyl)methylidene]-3-prop-2-ynyl-1,3-thiazolidine-2,4-dione
SGTC_2242	-0.000584292	0.00293579	0.0286265	0.011995	0.974684	0.869802	0.0703284	0.474161	6630449	-	-	61.27	μM	Golgi	major	210.177	C11H8F2O2	2-(difluoromethyl)-7-methylchromen-4-one
SGTC_2243	-0.00997821	0.00143712	-0.00153132	0.036017	0.556109	0.937081	0.932889	0.020927	6634756	-	-	200.00	μM		unique	234.079	C9H9Cl2NO2	N-(2,4-dichlorophenyl)-2-methoxyacetamide
SGTC_2244	-0.0021098	-0.0165208	0.00478037	-0.011314	0.906996	0.313983	0.78594	0.501194	6635614	-	-	200.00	μM		unique	234.079	C9H9Cl2NO2	N-(2,3-dichlorophenyl)-2-methoxyacetamide
SGTC_2245	-0.00152234	-0.0366371	-0.0361768	-0.0267337	0.933286	0.0187036	0.0203333	0.0924277	6637752	-	-	200.00	μM		unique	199.634	C9H10ClNO2	N-(4-chlorophenyl)-2-methoxyacetamide
SGTC_2246	-0.0113126	0.0198231	0.0314461	0.0117597	0.50125	0.221244	0.0455189	0.483419	7293507	-	-	91.56	μM	97	minor	244.246	C13H12N2O3	N-[4-(2,5-dioxopyrrol-1-yl)-2-methylphenyl]acetamide
SGTC_2247	-0.0376059	0.00325322	0.00938327	-0.00229222	0.0156379	0.855422	0.581295	0.898815	cerulenin	Cerulenin, an antibiotic and antifungal, is an inhibitor of fatty acid biosynthesis.	FAS1	830.00	nM	264	minor	223.268	C12H17NO3	(2R,3S)-3-[(4E,7E)-nona-4,7-dienoyl]oxirane-2-carboxamide
SGTC_2248	-0.00921854	0.0103049	0.00596736	0.00567389	0.588336	0.542437	0.732067	0.745336	tofa	TOFA (5-(Tetradecyloxy)-2-furoic acid) is a cell-permeable, potent, reversible, and competitive inhibitor of acetyl-CoA carboxylase (ACC), a key enzyme involved in fatty acid biosynthesis. Inhibits cellular fatty acid synthesis in a dose-dependent manner	-	1.10	uM	sphingolipid biosynthesis & PDR1	major	324.455	C19H32O4	5-tetradecoxyfuran-2-carboxylic acid
SGTC_2249	0.00479554	0.0436735	0.0470295	0.0250201	0.785255	0.00464469	0.00221191	0.116849	haloperidol	Haloperidol is a D2, D3, and D4 dopamine antagonist of the typical antipsychotic class of medications. It is a butyrophenone derivative and has pharmacological effects similar to the phenothiazines.	-	116.36	μM	ergosterol depletion effects on membrane	major	375.864	C21H23ClFNO2	4-[4-(4-chlorophenyl)-4-hydroxypiperidin-1-yl]-1-(4-fluorophenyl)butan-1-one
SGTC_225	0.0158654	0.00150184	0.00123163	0.00944765	0.334921	0.934199	0.946201	0.578554	nsc-122657	-	-	1.02	uM	17	minor	322.293	C13H10N2O6S	1-benzylsulfonyl-2,4-dinitrobenzene
SGTC_2250	0.0432285	0.132282	0.118182	0.145125	0.00510499	0	1.47312e-15	0	alverine citrate	An antispasmotic used to treat irritable bowel syndrome.	-	130.00	μM	103	minor	473.559	C26H35NO7	N-ethyl-3-phenyl-N-(3-phenylpropyl)propan-1-amine; 2-hydroxypropane-1,2,3-tricarboxylic acid
SGTC_2251	-0.0149844	-0.0198317	-0.0165208	-0.0263603	0.364254	0.221026	0.313984	0.0973712	lansoprazole	Gastric proton pump inhibitor.	-	556.00	μM	264	minor	369.361	C16H14F3N3O2S	2-[[3-methyl-4-(2,2,2-trifluoroethoxy)pyridin-2-yl]methylsulfinyl]-1H-benzimidazole
SGTC_2252	-0.0211219	0.0329504	0.0306553	0.0406794	0.190521	0.0356016	0.051599	0.00862713	omeprazole	A proton pump inhibitor.	-	400.00	μM		unique	345.416	C17H19N3O3S	6-methoxy-2-[(4-methoxy-3,5-dimethylpyridin-2-yl)methylsulfinyl]-1H-benzimidazole
SGTC_2253	0.0181929	-0.0292236	-0.0438958	-0.0388256	0.264322	0.0642867	0.00442463	0.0124016	7938677	-	-	135.83	μM	278	minor	229.66	C10H12ClNO3	3-chloro-4,5-dimethoxy-N-methylbenzamide
SGTC_2254	0.00160306	0.0858594	0.103015	0.0681996	0.92968	9.45275e-09	4.09658e-12	6.26961e-06	7938975	-	-	95.19	μM	8	minor	240.752	C11H13ClN2S	N-(3-chloro-2-methylphenyl)-5-methyl-4,5-dihydro-1,3-thiazol-2-amine
SGTC_2255	-0.0112921	0.051294	0.0316213	0.00614889	0.502027	0.000800035	0.0442341	0.723869	7941087	-	-	197.44	μM	15	minor	233.29	C11H11N3OS	N-(5-methylidene-4H-1,3-thiazol-2-yl)-N-pyridin-2-ylacetamide
SGTC_2256	0.019089	-0.00461388	0.0044577	0.0119335	0.239973	0.793489	0.800608	0.476521	7954252	-	-	200.00	μM	mitochondrial processes	major	213.278	C13H15N3	2-(dimethylamino)-2-(1-methylindol-3-yl)acetonitrile
SGTC_2257	-0.0215926	0.0623062	0.0725132	0.051237	0.180145	3.95018e-05	1.46986e-06	0.000811418	7960413	-	-	200.00	μM	NEO1-PIK1	major	237.725	C13H16ClNO	2-(4-methoxynaphthalen-1-yl)ethanamine hydrochloride
SGTC_2258	5.23759e-05	-0.00830841	0.00332085	0.00716356	0.997735	0.627703	0.852332	0.678304	7960471	-	-	200.00	μM		unique	298.835	C13H19ClN4S	4-(4-ethylpiperazin-1-yl)-6-methylthieno[2,3-d]pyrimidine hydrochloride
SGTC_2259	-0.00724098	-0.00634684	0.00819684	0.0140257	0.674866	0.71494	0.632583	0.397787	7964009	-	-	200.00	μM	superoxide	major	216.233	C13H12O3	(4-hydroxy-2-methylnaphthalen-1-yl) acetate
SGTC_226	-0.00907974	0.0103942	-0.000151744	0.00392328	0.594274	0.538737	0.993488	0.824971	1,3-diallylurea	-	-	8.29	mM		unique	140.183	C7H12N2O	1,3-bis(prop-2-enyl)urea
SGTC_2260	-0.0111364	-0.0311762	-0.0244134	-0.00816053	0.508302	0.0474984	0.126561	0.634179	7964312	-	-	200.00	μM	278	minor	213.275	C14H15NO	10-methyl-1,2,3,4-tetrahydroacridin-9-one
SGTC_2261	0.00401352	-0.0073052	-0.00977282	-0.010557	0.820826	0.671993	0.564708	0.531973	9010538	-	-	184.68	μM	64	minor	233.306	C14H19NO2	N-cyclohexyl-2-hydroxy-N-methylbenzamide
SGTC_2262	0.0122299	0.0192936	-0.000978651	-0.00555992	0.464964	0.234639	0.957366	0.750473	9014885	-	-	67.46	μM		unique	213.239	C11H11N5	4-(2,3-dihydroindol-1-yl)-1,3,5-triazin-2-amine
SGTC_2263	0.0294178	0.0194448	0.0186072	0.00362338	0.0625109	0.230901	0.253032	0.83866	7948595	-	-	193.29	μM		unique	236.247	C10H8N2O3S	N-(3-carbamoylthiophen-2-yl)furan-2-carboxamide
SGTC_2264	-0.00762389	0.0256686	0.0282723	0.0290648	0.657941	0.107158	0.0741646	0.0659312	7948757	-	-	110.76	μM		unique	252.313	C10H8N2O2S2	2-(thiophene-2-carbonylamino)thiophene-3-carboxamide
SGTC_2265	-0.0309079	0.0261456	0.0580264	0.0406048	0.0496407	0.100381	0.000136561	0.00877188	7929201	-	-	200.00	μM	43	minor	222.31	C10H14N4S	1-(6-aminopyridin-2-yl)-3-(2-methylprop-2-enyl)thiourea
SGTC_2266	-0.0175903	0.0539901	0.0833864	0.0871046	0.281729	0.000404966	2.5947e-08	5.71685e-09	7929956	-	-	200.00	μM	55	minor	238.67	C11H11ClN2O2	N-(5-chloro-1-methyl-2-oxo-3H-indol-3-yl)acetamide
SGTC_2267	-0.00163153	0.0210004	0.00872478	0.0264282	0.928432	0.193354	0.609678	0.0965327	7931562	-	-	200.00	μM	12	minor	267.755	C13H18ClN3O	1-[4-(2-amino-4-chlorophenyl)piperazin-1-yl]propan-1-one
SGTC_2268	0.00070831	0.0406621	0.0458434	0.0371198	0.969267	0.0086717	0.00289757	0.017141	7933382	-	-	153.85	μM		unique	263.382	C12H13N3S2	N-(5,5-dimethyl-4H-1,3-thiazol-2-yl)-1,3-benzothiazol-2-amine
SGTC_2269	-0.0160134	0.070347	0.0618338	0.044687	0.330222	3.1015e-06	4.57196e-05	0.00374007	7935389	-	-	174.42	μM	tubulin folding & SWR complex	major	228.313	C13H12N2S	N-naphthalen-1-yl-4,5-dihydro-1,3-thiazol-2-amine
SGTC_227	-0.0149863	0.0867879	0.0844946	0.0736775	0.36419	6.47131e-09	1.65281e-08	9.81523e-07	fluconazole	Fluconazole is a triazole antifungal; inhibits lanosterol 14α-demethylase preventing the conversion of lanosterol to ergosterol, an essential component of the fungal cytoplasmic membrane.	ERG11	33.52	uM	azole & statin	major	306.271	C13H12F2N6O	2-(2,4-difluorophenyl)-1,3-bis(1,2,4-triazol-1-yl)propan-2-ol
SGTC_2270	-0.0174202	-0.0207427	-0.0126783	-0.0151179	0.286565	0.1991	0.447697	0.359661	7924575	-	-	90.91	μM	RPP1 & pyrimidine depletion	major	241.305	C10H8FNOS2	5'-fluorospiro[1,3-dithiolane-2,3'-1H-indole]-2'-one
SGTC_2271	-0.0166021	-0.0240034	-0.0138162	-0.0290102	0.311387	0.133488	0.405336	0.0663824	7849410	-	-	118.62	μM		unique	233.29	C11H11N3OS	1-(furan-2-ylmethyl)-3-pyridin-2-ylthiourea
SGTC_2272	-0.0160103	-0.0434931	-0.0254244	-0.0298879	0.330161	0.004822	0.110642	0.0580946	7805186	-	-	180.00	μM	cell wall signaling	major	268.335	C11H16N4O2S	1-[2-(dimethylamino)ethyl]-3-(4-nitrophenyl)thiourea
SGTC_2273	0.00999486	-0.0359305	-0.052513	-0.0572211	0.555366	0.0212402	0.000589348	0.000169811	7815444	-	-	169.05	μM		unique	228.268	C9H12N2O3S	ethyl N-(furan-2-ylmethylcarbamothioyl)carbamate
SGTC_2274	0.013843	0.0189408	0.0124524	0.0196635	0.404366	0.243897	0.456356	0.225191	7947094	-	-	46.08	μM		unique	246.285	C12H10N2O2S	2-benzamidothiophene-3-carboxamide
SGTC_2275	0.0113881	-0.0684946	-0.0590971	-0.060024	0.498176	5.69347e-06	0.000100548	7.7139e-05	7947463	-	-	200.00	μM	iron homeostasis	major	216.236	C12H12N2O2	2,5-dimethyl-N-pyridin-3-ylfuran-3-carboxamide
SGTC_2276	-0.00770826	0.0417831	0.0483922	0.0466596	0.654094	0.00689244	0.00161126	0.00240359	7947513	-	-	42.08	μM		unique	234.297	C10H6N2OS2	N-(3-cyanothiophen-2-yl)thiophene-2-carboxamide
SGTC_2277	-0.000201437	0.0719819	0.0896022	0.0560844	0.991341	1.76567e-06	1.97021e-09	0.000231465	7947813	-	-	106.88	μM	RSC complex & mRNA processing	major	208.237	C9H8N2O2S	5-methyl-N-(1,2-oxazol-3-yl)thiophene-3-carboxamide
SGTC_2278	0.00418231	0.0103995	-0.00857443	0.00375868	0.813148	0.538475	0.616106	0.832461	7948257	-	-	134.34	μM		unique	297.171	C11H9BrN2OS	5-bromo-N-(pyridin-2-ylmethyl)thiophene-2-carboxamide
SGTC_2279	0.0317287	-0.068263	-0.0814013	-0.0625548	0.0434771	6.14132e-06	5.60743e-08	3.66728e-05	7948423	-	-	32.93	μM		unique	260.312	C13H12N2O2S	N-(4,5-dihydro-1,3-thiazol-2-yl)-3-methyl-1-benzofuran-2-carboxamide
SGTC_228	0.00483978	-0.00836036	-0.011033	0.0101225	0.783235	0.625468	0.512556	0.550071	caffeine	Caffeine is a phosphodiesterase inhibitor.	-	993.06	uM	223	minor	194.191	C8H10N4O2	1,3,7-trimethylpurine-2,6-dione
SGTC_2280	-0.00627961	-0.00274653	0.0123966	0.0208073	0.717983	0.878347	0.458506	0.19761	7785178	-	-	200.00	μM	263	minor	285.384	C17H23N3O	1-(1-adamantyl)-3-(pyridin-2-ylmethyl)urea
SGTC_2281	0.0183027	-0.0243189	-0.0276478	-0.0216474	0.26126	0.128133	0.0811216	0.178966	7943571	-	-	200.00	μM	263	minor	231.247	C13H13NO3	N-(4-methoxy-2-methylphenyl)furan-2-carboxamide
SGTC_2282	0.0110382	-0.00154416	0.00700572	-0.00773128	0.512298	0.932312	0.685371	0.653077	7944268	-	-	200.00	μM	RPP1 & pyrimidine depletion	major	242.245	C10H8F2N2OS	N-(4,5-dihydro-1,3-thiazol-2-yl)-2,6-difluorobenzamide
SGTC_2283	0.0257863	0.0321995	0.0276322	0.0337973	0.105338	0.0402771	0.0813034	0.030848	7944793	-	-	200.00	μM	159	minor	228.247	C13H12N2O2	2,3-dihydroindol-1-yl-(5-methyl-1,2-oxazol-3-yl)methanone
SGTC_2284	0.00326706	-0.0406334	-0.0224551	-0.0337817	0.854776	0.00869957	0.162264	0.03093	7945075	-	-	39.21	μM	mitochondrial processes	major	262.351	C12H10N2OS2	N-(4,5-dihydro-1,3-thiazol-2-yl)-1-benzothiophene-3-carboxamide
SGTC_2285	0.00533045	-0.0102445	-0.0243501	-0.0370962	0.760886	0.544912	0.127615	0.0171792	7945142	-	-	200.00	μM		unique	247.273	C11H9N3O2S	N-(3-carbamoylthiophen-2-yl)pyridine-3-carboxamide
SGTC_2286	-0.00499952	-0.017801	-0.0206303	-0.0101749	0.775929	0.275454	0.201719	0.547824	7945697	-	-	125.00	μM	20	minor	287.38	C15H17N3OS	(5-methylthiophen-3-yl)-(4-pyridin-2-ylpiperazin-1-yl)methanone
SGTC_2287	0.0121758	-0.0455959	-0.0385114	-0.0243847	0.467068	0.00305216	0.0131708	0.127035	7945887	-	-	168.79	μM	263	minor	213.254	C9H11NO3S	methyl 2-(propanoylamino)thiophene-3-carboxylate
SGTC_2288	-4.0329e-05	-0.00709967	-0.0352763	-0.0298111	0.998256	0.681167	0.0238656	0.0587855	7946289	-	-	167.31	μM	148	minor	271.314	C15H17N3O2	(5-methylfuran-2-yl)-(4-pyridin-2-ylpiperazin-1-yl)methanone
SGTC_2289	-0.0170008	0.0582081	0.0523731	0.0540628	0.299145	0.000129161	0.000610579	0.000395645	7946404	-	-	165.07	μM		unique	234.202	C12H8F2N2O	2,6-difluoro-N-pyridin-4-ylbenzamide
SGTC_229	0.00203589	0.08372	0.0914471	0.0308428	0.910319	2.25576e-08	8.9096e-10	0.0501019	benomyl	Benomyl is a fungal microtubule inhibitor often used in molecular biology to study the cell cycle in yeast.	TUB1|TUB2	22.87	uM	tubulin folding & SWR complex	major	290.318	C14H18N4O3	methyl N-[1-(butylcarbamoyl)benzimidazol-2-yl]carbamate
SGTC_2290	-0.00937464	0.0739843	0.0696433	0.0825388	0.581624	8.78613e-07	3.89593e-06	3.5931e-08	7904846	-	-	200.00	μM	175	minor	280.244	C11H15F3N2O3	3-cyclohexyl-5-methoxy-5-(trifluoromethyl)imidazolidine-2,4-dione
SGTC_2291	-0.0159254	-0.0518754	-0.0236878	-0.0353716	0.332913	0.000692088	0.139009	0.0234654	7917025	-	-	104.35	μM	iron homeostasis	major	280.321	C17H16N2O2	3,6-dimethyl-N-(pyridin-4-ylmethyl)-1-benzofuran-2-carboxamide
SGTC_2292	-0.0299462	0.0191746	0.0205095	-0.00867552	0.0575763	0.237731	0.20456	0.611703	7671323	-	-	168.05	μM	RNA processing & uracil transport	major	251.28	C11H10FN3OS	6-amino-2-[(2-fluorophenyl)methylsulfanyl]-1H-pyrimidin-4-one
SGTC_2293	-0.0131951	0.0500357	0.0757197	0.0623672	0.42819	0.00108892	4.7243e-07	3.87889e-05	7624732	-	-	200.00	μM	166	minor	222.264	C10H10N2O2S	2-[(6-methyl-1,3-benzoxazol-2-yl)sulfanyl]acetamide
SGTC_2294	0.0204371	0.00691013	-0.000301937	0.0405854	0.206271	0.689635	0.986993	0.00878369	7971431	-	-	200.00	μM		unique	221.319	C12H15NOS	(2Z)-2-(thiophen-3-ylmethylidene)-1-azabicyclo[2.2.2]octan-3-ol
SGTC_2295	-0.0135623	0.0168882	0.0138997	0.0260771	0.414584	0.302571	0.402325	0.101217	7971645	-	-	200.00	μM		unique	204.268	C12H16N2O	N-(2-methylphenyl)pyrrolidine-1-carboxamide
SGTC_2296	0.0189812	0.0456972	0.0431204	0.0561513	0.242824	0.00298414	0.00521804	0.000227318	7971656	-	-	126.45	μM	21	minor	278.305	C17H14N2O2	9-(furan-2-yl)-8,9,10,11-tetrahydrobenzo[b][1,4]benzodiazepin-7-one
SGTC_2297	0.0189828	-0.0715722	-0.0772079	-0.0878565	0.242782	2.03197e-06	2.7435e-07	4.12839e-09	7971671	-	-	152.32	μM	RNA processing & uracil transport	major	256.26	C13H12N4O2	3-(2-phenylethyl)-7H-purine-2,6-dione
SGTC_2298	-0.0158416	0.0132458	0.0125859	0.00451789	0.335641	0.426301	0.451233	0.797858	7976326	-	-	193.81	μM	296	minor	203.237	C12H13NO2	[5-(4-amino-2-methylphenyl)furan-2-yl]methanol
SGTC_2299	0.021828	-0.0164263	-0.0115231	-0.00191359	0.175131	0.316897	0.49277	0.915816	7976368	-	-	114.88	μM	39	minor	223.656	C11H10ClNO2	[5-(4-amino-2-chlorophenyl)furan-2-yl]methanol
SGTC_23	0.00505426	-0.022564	-0.0194023	0.00870563	0.773436	0.160094	0.231839	0.610391	0213-0011	-	-	40.00	μM	copper-dependent oxidative stress	major	304.215	C12H8N4O6	2,4,6-trinitro-N-phenylaniline
SGTC_230	0.0276132	0.0534016	0.0440207	0.0274528	0.0815601	0.000470288	0.00431186	0.0834617	MPP+	MPP+ (1-methyl-4-phenylpyridinium) is a toxic positively charged molecule and acts by interfering with oxidative phosphorylation in mitochondria, causing depletion of ATP and cell death.	-	141.67	uM	281	minor	170.23	C12H12N+	1-methyl-4-phenylpyridin-1-ium
SGTC_2300	-0.0183308	-0.0140117	0.0126409	-0.00406293	0.26048	0.398284	0.44913	0.818575	7976697	-	-	71.57	μM	ERG2	major	238.756	C13H19ClN2	[1-[(2-chlorophenyl)methyl]piperidin-4-yl]methanamine
SGTC_2301	-0.0133555	-0.0166222	-0.0218235	-0.0157739	0.422221	0.310761	0.175226	0.337848	7769476	-	-	200.00	μM	86	minor	253.344	C10H11N3OS2	2-(6-ethylthieno[2,3-d]pyrimidin-4-yl)sulfanylacetamide
SGTC_2302	-0.000151619	0.0337027	0.0104621	0.0216247	0.993493	0.0313489	0.535882	0.179451	7771753	-	-	200.00	μM	180	minor	217.287	C12H11NOS	2-naphthalen-2-ylsulfanylacetamide
SGTC_2303	0.00754256	-0.00364135	-0.0112129	0.00115179	0.661439	0.837786	0.505213	0.94972	7774051	-	-	200.00	μM	24	minor	281.306	C17H15NO3	N-(2-methylphenyl)-1-oxo-3,4-dihydroisochromene-3-carboxamide
SGTC_2304	-0.0307851	0.0414593	0.0696557	0.0592786	0.050535	0.00736365	3.87975e-06	9.54915e-05	7443016	-	-	91.40	μM	91	minor	260.236	C10H7F3N2OS	2-[3-(trifluoromethyl)anilino]-1,3-thiazol-4-one
SGTC_2305	0.0111793	-0.0236615	-0.018667	-0.00284625	0.50657	0.13948	0.251255	0.873848	7443522	-	-	69.23	μM		unique	279.29	C12H10FN3O2S	(5Z)-5-[(4-fluoroanilino)methylidene]-1-methyl-2-sulfanylidene-1,3-diazinane-4,6-dione
SGTC_2306	0.00991874	-0.0243462	-0.00840902	-0.00663233	0.558557	0.127679	0.62331	0.702096	7482397	-	-	179.52	μM	RPP1 & pyrimidine depletion	major	282.703	C11H7ClN2O3S	5-[(2-chloro-3-hydroxyphenyl)methylidene]-2-sulfanylidene-1,3-diazinane-4,6-dione
SGTC_2307	-0.0173335	0.0526964	0.0485444	0.0393471	0.289137	0.000562537	0.00155467	0.011213	7538926	-	-	6.34	uM	75	minor	228.032	C9H3Cl2NO2	6,7-dichloroquinoline-5,8-dione
SGTC_2308	-0.00811268	-0.0104003	-0.0195524	-0.0318357	0.63628	0.538443	0.228002	0.0427324	7584454	-	-	197.62	μM		unique	233.059	C8H9BrO3	5-bromo-4-(hydroxymethyl)-2-methoxyphenol
SGTC_2309	0.00961679	-0.0087022	-0.0313587	-0.0390041	0.57133	0.610539	0.0461364	0.0119828	7664088	-	-	163.95	μM		unique	205.192	C9H8FN5	2-N-(4-fluorophenyl)-1,3,5-triazine-2,4-diamine
SGTC_231	-0.024591	-0.0168952	-0.00522694	-0.0110398	0.123647	0.302357	0.765572	0.512233	b-estradiol	A steroid.	-	524.00	uM	130	minor	272.382	C18H24O2	13-methyl-6,7,8,9,11,12,14,15,16,17-decahydrocyclopenta[a]phenanthrene-3,17-diol
SGTC_2310	0.0204664	-0.00342657	-0.0166005	-0.0172215	0.205578	0.847554	0.311438	0.292487	7668677	-	-	200.00	μM		unique	248.278	C13H16N2O3	ethyl (Z)-3-amino-2-benzoyl-3-(methylamino)prop-2-enoate
SGTC_2311	0.0255333	0.0469404	0.0354665	0.0282633	0.109024	0.00225482	0.0230742	0.0741659	7694451	-	-	200.00	μM		unique	205.253	C12H15NO2	1-(2,3-dihydroindol-1-yl)-2-ethoxyethanone
SGTC_2312	-0.0152387	0.0480414	0.0437442	0.0286675	0.355583	0.00174919	0.00457067	0.0698705	7706453	-	-	155.70	μM	23	minor	282.294	C16H14N2O3	1-[(3-methylphenyl)methoxy]-4-oxidoquinoxalin-4-ium-2-one
SGTC_2313	0.00249412	0.0160049	0.023285	0.0186862	0.889717	0.330338	0.146317	0.250737	7726885	-	-	200.00	μM	RPP1 & pyrimidine depletion	major	293.385	C14H19N3O2S	methyl 3-[(4-methylpiperazine-1-carbothioyl)amino]benzoate
SGTC_2314	-0.0118225	-0.0108144	0.00189743	0.0102145	0.480887	0.52141	0.916545	0.546168	7727897	-	-	200.00	μM		unique	248.304	C11H12N4OS	N-[4-(dimethylamino)phenyl]-1,2,5-thiadiazole-3-carboxamide
SGTC_2315	-0.0216745	-0.0106457	0.0153728	-0.00402472	0.178387	0.528322	0.351089	0.820315	7733312	-	-	200.00	μM		unique	210.253	C9H10N2O2S	methyl 3-(carbamothioylamino)benzoate
SGTC_2316	0.0104184	-0.0311234	-0.0208331	-0.0163711	0.537692	0.047899	0.197018	0.318642	5844804	-	-	197.44	μM	275	minor	225.246	C13H11N3O	2-methyl-3-([1,3]oxazolo[4,5-b]pyridin-2-yl)aniline
SGTC_2317	0.00883561	-0.0346822	-0.0276315	-0.0263722	0.604757	0.0264856	0.0813113	0.0971751	5986382	-	-	200.00	μM		unique	229.274	C14H15NO2	2-(1-anilinoethylidene)cyclohexane-1,3-dione
SGTC_2318	0.0102382	-0.0187302	-0.036673	-0.0461551	0.545177	0.249541	0.0185682	0.00269359	6029776	-	-	164.00	μM	155	minor	204.268	C12H16N2O	(E)-1-amino-4,4-dimethyl-1-pyridin-2-ylpent-1-en-3-one
SGTC_2319	0.012596	0.0918668	0.112323	0.0527828	0.450845	7.38295e-10	3.36411e-14	0.000550298	6033012	-	-	152.60	μM	tubulin folding & SWR complex	major	219.263	C10H9N3OS	2-amino-N-(1,3-thiazol-2-yl)benzamide
SGTC_232	-0.051778	0.0943475	0.148734	0.0748826	0.000709155	2.44841e-10	0	6.38404e-07	clozapine	An adrenergic, cholinergic, GABAA and histaminergic receptor agonist.	-	119.00	uM	NEO1	major	326.823	C18H19ClN4	3-chloro-6-(4-methylpiperazin-1-yl)-5H-benzo[b][1,4]benzodiazepine
SGTC_2320	-0.00850916	0.00778452	0.0259582	0.0311207	0.618937	0.650729	0.102885	0.0479195	7373003	-	-	200.00	μM	131	minor	291.326	C13H13N3O3S	(5Z)-5-[(3-methoxyanilino)methylidene]-1-methyl-2-sulfanylidene-1,3-diazinane-4,6-dione
SGTC_2321	-0.00869737	0.0193412	0.0318127	0.0442307	0.610751	0.233405	0.0428914	0.00411691	7390090	-	-	138.78	μM		unique	214.263	C13H14N2O	4-methyl-2-[(pyridin-2-ylamino)methyl]phenol
SGTC_2322	-0.0419827	0.0211015	0.0530686	0.0288353	0.00661496	0.190929	0.000511555	0.0681465	7413319	-	-	38.22	μM	ERAD & cell cycle	major	254.693	C10H7ClN2O2S	(5E)-5-[(4-chlorophenyl)methylidene]-2-(hydroxyamino)-1,3-thiazol-4-one
SGTC_2323	-0.0230647	0.0266074	0.0428126	0.0383665	0.150427	0.0940409	0.00556718	0.0135398	6148992	-	-	148.28	μM	206	minor	264.3	C12H12N2O3S	2-(2,4-dioxo-1,3-thiazolidin-5-yl)-N-(4-methylphenyl)acetamide
SGTC_2324	-0.0102718	0.0209003	-0.00121304	0.00440284	0.543773	0.195481	0.947021	0.803094	6149169	-	-	200.00	μM		unique	247.273	C11H9N3O2S	N-(pyridin-3-ylcarbamothioyl)furan-2-carboxamide
SGTC_2325	-0.0114478	0.0381817	0.0333849	0.0417794	0.49578	0.0140233	0.0330827	0.00689754	6158266	-	-	200.00	μM	143	minor	189.211	C11H11NO2	1-prop-2-enyl-3a,7a-dihydroindole-2,3-dione
SGTC_2326	-0.00989228	0.0149039	0.0204524	0.0270732	0.559667	0.366952	0.205908	0.0880656	6164455	-	-	177.58	μM	mitochondrial processes	major	260.762	C15H17ClN2	N-prop-2-enyl-2,3-dihydro-1H-cyclopenta[b]quinolin-9-amine hydrochloride
SGTC_2327	0.0061738	0.0112925	-0.000110693	-0.0049095	0.722743	0.502011	0.99525	0.780032	6189656	-	-	200.00	μM		unique	282.703	C11H7ClN2O3S	5-[(3-chloro-4-hydroxyphenyl)methylidene]-2-sulfanylidene-1,3-diazinane-4,6-dione
SGTC_2328	0.00867923	-0.0596993	-0.0660243	-0.072385	0.611541	8.46792e-05	1.2602e-05	1.53645e-06	6201408	-	-	200.00	μM		unique	283.325	C16H17N3O2	2-amino-7,7-dimethyl-5-oxo-4-(1H-pyrrol-2-yl)-6,8-dihydro-4H-chromene-3-carbonitrile
SGTC_2329	-0.00541154	0.0144605	0.00735114	0.00910118	0.757207	0.38235	0.66995	0.593313	6138490	-	-	200.00	μM	264	minor	231.247	C13H13NO3	1,6,8-trimethyl-4-oxoquinoline-3-carboxylic acid
SGTC_233	0.00691285	0.0476103	0.0618562	0.0615924	0.689516	0.0019332	4.51582e-05	4.88217e-05	rapamycin	Rapamycin is an potent immunosuppressive and anticancer drug. It forms a complex with FKBP12 that binds to and inhibits the molecular target of rapamycin (mTOR). mTOR is a member of the phosphoinositide kinase-related kinase (PIKK) family that enhances cellular proliferation via the phosphoinositol 3-kinase/Akt signaling pathway. Inhibition of this pathway by rapamycin blocks downstream elements …	TOR1(HOP)|TOR2	362.00	pM		unique	914.172	C51H79NO13
SGTC_2330	-0.0183091	0.043156	0.0434148	0.0243684	0.261082	0.00517894	0.00490288	0.127307	7979373	-	-	200.00	μM	60S ribosome export	major	247.316	C12H13N3OS	6-amino-2-benzylsulfanyl-3-methylpyrimidin-4-one
SGTC_2331	0.0208371	0.0154894	-0.00269353	0.00428442	0.196925	0.347209	0.880737	0.808514	7980721	-	-	200.00	μM		unique	275.414	C9H13N3OS3	2-[(3-methylsulfanyl-1,2,4-thiadiazol-5-yl)sulfanyl]-1-pyrrolidin-1-ylethanone
SGTC_2332	-0.0598461	0.0663065	0.0855778	0.0496859	8.11865e-05	1.15256e-05	1.06078e-08	0.00118481	7982454	-	-	138.89	μM	47	minor	247.316	C12H13N3OS	1-(furan-2-ylmethyl)-3-(3-methylpyridin-2-yl)thiourea
SGTC_2333	-0.00558019	-0.0341888	-0.034461	-0.018738	0.749565	0.0288465	0.0275228	0.249332	9017922	-	-	200.00	μM	257	minor	287.317	C14H17N5O2	4,6,7,8-tetramethyl-2-prop-2-enylpurino[7,8-a]imidazole-1,3-dione
SGTC_2334	-0.00926114	-0.0386735	-0.0295366	-0.0342355	0.586474	0.0127691	0.0613051	0.0286151	9017922	-	-	200.00	μM	257	minor	287.317	C14H17N5O2	4,6,7,8-tetramethyl-2-prop-2-enylpurino[7,8-a]imidazole-1,3-dione
SGTC_2335	0.0230715	0.022083	0.014445	0.0225393	0.150297	0.169814	0.382894	0.160586	9018011	-	-	154.17	μM	167	minor	227.262	C13H13N3O	2-propan-2-yl-1H-pyrimido[1,2-a]benzimidazol-4-one
SGTC_2336	0.00784615	0.0258237	0.00527177	0.0258603	0.648011	0.104802	0.763538	0.104276	9001819	-	-	198.65	μM	heme biosynthesis & mitochondrial translocase	major	209.629	C10H8ClNO2	5-chloro-1-ethylindole-2,3-dione
SGTC_2337	2.36869e-06	-0.00627616	-0.0153475	0.00272447	0.999895	0.718141	0.351934	0.879344	9009472	-	-	200.00	μM	196	minor	229.317	C15H19NO	(2Z)-2-[(3-methylphenyl)methylidene]-1-azabicyclo[2.2.2]octan-3-ol
SGTC_2338	0.0086509	-0.054315	-0.0461374	-0.0503746	0.612763	0.000370412	0.00270432	0.00100293	7999974	-	-	200.00	μM	257	minor	234.254	C11H14N4O2	1,3-dimethyl-7-(2-methylprop-2-enyl)purine-2,6-dione
SGTC_2339	0.00250197	-0.0167131	0.0083472	0.0251798	0.889361	0.307946	0.626006	0.114345	9000433	-	-	200.00	μM	156	minor	203.237	C12H13NO2	[5-(3-amino-2-methylphenyl)furan-2-yl]methanol
SGTC_234	0.0105773	0.00264004	0.00183297	0.00269193	0.531134	0.883135	0.919439	0.880808	nsc-17383	-	-	10.70	uM	ERG2	major	344.901	C19H21ClN2S	2-[1-[(2-chlorophenyl)methyl]-2-methyl-5-methylsulfanylindol-3-yl]ethanamine
SGTC_2340	0.0148829	0.00638412	0.00498424	-0.00211755	0.367667	0.713262	0.776616	0.906643	7987427	-	-	183.45	μM	70	minor	225.311	C10H15N3OS	1-(2-methoxyethyl)-3-(3-methylpyridin-2-yl)thiourea
SGTC_2341	-0.00787766	0.00134909	0.0153507	-0.00569551	0.646627	0.940986	0.351826	0.744331	7987486	-	-	176.74	μM	185	minor	267.755	C13H18ClN3O	1-[4-(4-amino-2-chlorophenyl)piperazin-1-yl]propan-1-one
SGTC_2342	0.0144587	0.00857584	-0.00631829	-0.0354366	0.382411	0.616043	0.716242	0.023197	7990637	-	-	118.86	μM	RNA processing & uracil transport	major	242.233	C12H10N4O2	3-benzyl-7H-purine-2,6-dione
SGTC_2343	0.000535134	-0.0303125	-0.0243689	-0.00225295	0.976833	0.0544055	0.1273	0.900553	7990716	-	-	14.84	μM		unique	238.284	C15H14N2O	[4-(5-methyl-1,3-benzoxazol-2-yl)phenyl]methanamine
SGTC_2344	0.00894672	0.0317496	0.0370822	0.0380678	0.59997	0.0433298	0.0172233	0.0143292	7990960	-	-	76.95	μM	29	minor	200.642	C8H5ClO2S	3-chloro-1-benzothiophene 1,1-dioxide
SGTC_2345	0.0118288	-0.00418099	0.00425006	0.00329055	0.48064	0.813208	0.810074	0.853706	9052315	-	-	157.45	μM	70	minor	193.246	C10H15N3O	1-(6-methylpyridin-2-yl)-3-propylurea
SGTC_2346	-0.0459407	0.0615035	0.0792814	0.0419001	0.00282622	5.01221e-05	1.26435e-07	0.0067286	9031566	-	-	143.75	μM	Golgi	major	256.099	C9H10BrN3O	5-amino-6-bromo-1,3-dimethylbenzimidazol-2-one
SGTC_2347	0.0277806	0.0226159	-0.00566671	0.0146196	0.0796126	0.159117	0.745668	0.376824	9049783	-	-	174.81	μM		unique	267.755	C13H18ClN3O	2-[4-(5-chloro-2-methylphenyl)piperazin-1-yl]acetamide
SGTC_2348	-0.0111044	0.0178462	0.0361438	0.0130875	0.5096	0.274154	0.0204406	0.432211	9022543	-	-	33.42	μM	mitochondrial processes	major	275.306	C13H17N5O2	6-ethyl-2,4,7,8-tetramethylpurino[7,8-a]imidazole-1,3-dione
SGTC_2349	0.00927277	-0.0237689	-0.010493	-0.0149578	0.585979	0.137575	0.53461	0.365114	9023730	-	-	187.07	μM		unique	204.268	C12H16N2O	3-(2,3-dihydro-1H-inden-5-yl)-1,1-dimethylurea
SGTC_235	-0.00293479	0.0179235	0.0525706	0.0536442	0.869834	0.271935	0.000580797	0.000441077	0330-0087	-	-	5.00	mM	TSC3-RPN4	major	444.653	C17H12Cl3N3O5	4,4,4-trichloro-1-(4-nitrophenyl)-3-[(4-nitrophenyl)methylideneamino]butan-1-one
SGTC_2350	0.00219493	-0.0237254	-0.0348771	-0.0442576	0.903176	0.138342	0.0256002	0.00409307	9023895	-	-	38.85	μM	ergosterol biosynthesis	major	266.338	C17H18N2O	phenyl-(4-pyridin-4-ylpiperidin-1-yl)methanone
SGTC_2351	0.0163539	-0.0255517	-0.0102679	-0.0425143	0.319187	0.108753	0.543936	0.00592498	9026858	-	-	72.31	μM	RNA processing & uracil transport	major	231.251	C12H13N3O2	6-amino-1-(2-phenylethyl)pyrimidine-2,4-dione
SGTC_2352	-0.0382212	0.0688342	0.120931	0.0478856	0.0140666	5.26306e-06	0	0.00184338	9027995	-	-	87.80	μM	tubulin folding & SWR complex	major	226.726	C10H11ClN2S	N-(3-chlorophenyl)-5-methyl-4,5-dihydro-1,3-thiazol-2-amine
SGTC_2353	-0.00633908	-0.0150863	-0.0180781	0.00634229	0.715715	0.361477	0.268297	0.715569	9059630	-	-	146.67	μM	122	minor	212.676	C10H13ClN2O	4-chloro-2-morpholin-4-ylaniline
SGTC_2354	-0.00786337	-0.00871437	0.0129972	-0.0089892	0.647752	0.610562	0.436314	0.598699	9060492	-	-	162.00	μM		unique	201.268	C12H15N3	N'-(2-methylquinolin-4-yl)ethane-1,2-diamine
SGTC_2355	-0.00439359	-0.0377524	-0.0255584	-0.0383783	0.803806	0.0153613	0.109203	0.0136534	9061122	-	-	103.12	μM	122	minor	215.248	C13H13NO2	3-ethoxynaphthalene-2-carboxamide
SGTC_2356	-0.0335956	-0.0304577	-0.00705728	-0.0182961	0.0321906	0.0535589	0.683527	0.262187	9061756	-	-	188.97	μM	55	minor	246.305	C14H18N2O2	N-(7-methyl-2-oxo-1-propyl-3H-indol-3-yl)acetamide
SGTC_2357	0.00273248	0.00811024	-0.0009637	0.0199236	0.879163	0.636905	0.958087	0.219416	9067248	-	-	200.00	μM	55	minor	225.628	C10H8ClNO3	7'-chlorospiro[1,3-dioxolane-2,3'-1H-indole]-2'-one
SGTC_2358	-0.000953993	0.0315447	0.0221877	0.0194406	0.958453	0.044781	0.167665	0.230854	9037157	-	-	4.00	μM	113	minor	231.251	C12H13N3O2	3-morpholin-4-yl-1H-quinoxalin-2-one
SGTC_2359	-0.0066915	-0.0085356	0.039664	4.21967e-05	0.69945	0.617795	0.0105408	0.998176	9039622	-	-	200.00	μM	endomembrane recycling	major	241.689	C12H13ClFNO	1-[5-(2-fluorophenyl)furan-2-yl]-N-methylmethanamine hydrochloride
SGTC_236	-0.0161668	0.237274	0.210386	0.258016	0.325137	0	0	0	1509-0011	-	-	5.31	uM	78	minor	295.207	C14H5N3O5	2,7-dinitro-9-oxofluorene-4-carbonitrile
SGTC_2360	0.00867875	0.00357251	0.000340665	0.0156966	0.611562	0.840921	0.985313	0.340373	9040895	-	-	200.00	μM	RPP1 & pyrimidine depletion	major	239.655	C11H10ClNO3	5'-chlorospiro[1,3-dioxane-2,3'-1H-indole]-2'-one
SGTC_2361	0.006739	0.0674622	0.0641584	0.0622032	0.697307	7.96329e-06	2.25385e-05	4.0734e-05	9034121	-	-	116.00	μM	RSC complex & mRNA processing	major	228.27	C12H8N2OS	6-phenyl-[1,3]thiazolo[3,2-a]pyrimidin-5-one
SGTC_2362	0.00541381	0.00513657	-0.0150478	-0.00203678	0.757106	0.769678	0.362042	0.910269	9071156	-	-	126.00	μM	258	minor	214.263	C13H14N2O	2-[[(6-methylpyridin-2-yl)amino]methyl]phenol
SGTC_2363	-0.00605642	-0.034048	-0.0360719	-0.0447269	0.728012	0.0295536	0.0207075	0.00369632	9053361	-	-	176.00	μM	Golgi	major	260.719	C14H13ClN2O	4-chloro-N-(1-pyridin-4-ylethyl)benzamide
SGTC_2364	0.0213813	-0.0108069	0.000829238	0.00610884	0.184725	0.521719	0.963951	0.725663	9055074	-	-	200.00	μM		unique	275.733	C14H14ClN3O	1-(3-chloro-2-methylphenyl)-3-(pyridin-4-ylmethyl)urea
SGTC_2365	-0.0480255	0.0163044	0.0221947	0.0381438	0.00175569	0.32076	0.167523	0.0141249	9042475	-	-	200.00	μM		unique	255.315	C15H17N3O	1-(3,5-dimethylphenyl)-3-(pyridin-2-ylmethyl)urea
SGTC_2366	-0.00167636	0.023482	0.0189306	0.0132786	0.926417	0.142711	0.244167	0.425081	9070441	-	-	60.58	μM	119	minor	197.233	C13H11NO	4-[2-(1H-pyridin-2-ylidene)ethylidene]cyclohexa-2,5-dien-1-one
SGTC_2367	-0.0164958	0.0107185	0.0111869	0.00918376	0.314709	0.525334	0.50626	0.589788	9070478	-	-	135.38	μM	cell wall	major	214.263	C13H14N2O	2-[[(4-methylpyridin-2-yl)amino]methyl]phenol
SGTC_2368	-0.00481155	0.0265223	0.0447047	0.025853	0.784507	0.0951664	0.00371428	0.10438	9071271	-	-	200.00	μM	180	minor	190.174	C10H7FN2O	(4-fluorophenyl)-(1H-imidazol-2-yl)methanone
SGTC_2369	-0.00245675	-0.00908764	-0.018574	-0.0294174	0.891409	0.593896	0.25378	0.0624274	9071472	-	-	200.00	μM		unique	219.775	C10H18ClNS	2-methyl-N-[(3-methylthiophen-2-yl)methyl]propan-2-amine hydrochloride
SGTC_237	0.000849197	0.0173473	0.0202532	0.0316769	0.963077	0.288724	0.210657	0.043841	nikkomycin	Nikkomycin inhibits chitin synthase from converting UDP-GlcNAc into cell wall chitin due to its structural resemblance to UDP-N-acetylglucosamine.	-	200.00	uM	RSC complex & mRNA processing	major	495.44	C20H25N5O10	2-[[2-amino-4-hydroxy-4-(5-hydroxypyridin-2-yl)-3-methylbutanoyl]amino]-2-[5-(2,4-dioxopyrimidin-1-yl)-3,4-dihydroxyoxolan-2-yl]acetic acid
SGTC_2370	0.0103288	0.0340446	0.0277535	0.0125916	0.541396	0.0295709	0.0798927	0.451012	9071495	-	-	200.00	μM	mitochondrial processes	major	220.087	C6H6BrNOS	5-bromo-N-methylthiophene-2-carboxamide
SGTC_2371	-0.019608	-0.0326417	-0.03244	-0.0456098	0.226592	0.0374527	0.0387201	0.00304274	9071574	-	-	200.00	μM		unique	203.732	C9H14ClNS	2-propan-2-ylsulfanylaniline hydrochloride
SGTC_2372	0.0305656	-0.01021	-0.0052211	0.0027254	0.0523018	0.546357	0.765839	0.879303	9071633	-	-	200.00	μM	150	minor	199.248	C13H13NO	3-(anilinomethyl)phenol
SGTC_2373	0.0166309	-0.0209963	-0.0132473	-0.0172462	0.310494	0.193299	0.426245	0.291745	9071805	-	-	200.00	μM	292	minor	153.245	C8H11NS	2-ethylsulfanylaniline
SGTC_2374	0.00109334	-0.0490082	-0.0337197	-0.0419765	0.952305	0.00139319	0.0312589	0.0066233	9071832	-	-	200.00	μM	endomembrane recycling	major	222.112	C9H13Cl2NO	2-(2-chloro-6-methylphenoxy)ethanamine hydrochloride
SGTC_2375	-0.0181568	-0.0194581	-0.0292612	-0.0329178	0.265333	0.230403	0.0639231	0.0357752	9072683	-	-	200.00	μM	mitochondrial processes	major	261.28	C12H15N5O2	6-ethyl-2,4,7-trimethylpurino[7,8-a]imidazole-1,3-dione
SGTC_2376	0.0187652	0.0228774	0.002098	0.0263669	0.2486	0.153995	0.907522	0.0972457	9072922	-	-	81.32	μM	3	minor	281.781	C14H20ClN3O	1-[4-(2-amino-4-chlorophenyl)piperazin-1-yl]butan-1-one
SGTC_2377	0.00496739	-0.00696303	-0.0257981	-0.00231363	0.77738	0.687269	0.10517	0.897839	9073351	-	-	62.60	μM	ergosterol biosynthesis	major	281.781	C14H20ClN3O	1-[4-(2-amino-4-chlorophenyl)piperazin-1-yl]-2-methylpropan-1-one
SGTC_2378	-0.0244773	0.0398615	0.043848	0.042164	0.125508	0.0101396	0.00447012	0.00637153	9074213	-	-	121.43	μM	RSC complex & mRNA processing	major	195.215	C10H13NO3	methyl 5-acetyl-2,4-dimethyl-1H-pyrrole-3-carboxylate
SGTC_2379	-0.0330645	-0.0202319	-0.00791089	-0.0268942	0.0349088	0.21117	0.645163	0.0903279	9035213	-	-	200.00	μM	292	minor	240.3	C15H16N2O	9,9-dimethyl-10,11-dihydro-8H-benzo[b][1,4]benzodiazepin-7-one
SGTC_238	-0.059945	0.00683904	0.0320868	0.0061066	8.16398e-05	0.693444	0.0414504	0.726304	5hr heat shock (37°C) + nsc-638432	-	-	8.93	uM	heat shock/prefoldin	major	406.905	C24H23ClN2O2
SGTC_2380	0.00172053	0.0408309	0.0295753	0.0305282	0.924441	0.00836181	0.0609451	0.0526092	9035439	-	-	200.00	μM	endomembrane recycling	major	201.693	C10H16ClNO	2-(2,4-dimethylphenoxy)ethanamine hydrochloride
SGTC_2381	-0.00518181	0.0157286	0.0295012	0.0169205	0.767616	0.339331	0.0616368	0.301587	9035592	-	-	200.00	μM	292	minor	243.71	C10H10ClNO2S	N-(2-chlorophenyl)-1,1-dioxo-2,3-dihydrothiophen-3-amine
SGTC_2382	0.00709979	-0.000110602	-0.00332471	-0.00210626	0.681161	0.995254	0.852156	0.90715	9035899	-	-	200.00	μM	60S ribosome export	major	288.368	C14H16N4OS	4-(4-phenyl-1,3-thiazol-2-yl)piperazine-1-carboxamide
SGTC_2383	-0.00688688	-0.012729	0.00626471	0.00144117	0.690671	0.445758	0.718657	0.936897	9036125	-	-	200.00	μM	237	minor	230.306	C14H18N2O	4-(3-methoxyphenyl)-1-methylpiperidine-4-carbonitrile
SGTC_2384	-0.00120851	0.0248988	0.0212968	0.00755209	0.94722	0.118715	0.186588	0.661019	9036245	-	-	200.00	μM	1	minor	261.363	C15H23N3O	1-[4-(4-aminophenyl)piperazin-1-yl]-3-methylbutan-1-one
SGTC_2385	-0.0462239	0.0424302	0.0795567	0.050462	0.00265227	0.00602955	1.13907e-07	0.000981778	9074692	-	-	200.00	μM	11	minor	201.693	C10H16ClNO	4-(2-methylpropoxy)aniline hydrochloride
SGTC_2386	-0.00781641	-0.0406278	-0.0220609	-0.0251207	0.649324	0.00870936	0.170272	0.115254	9075165	-	-	157.42	μM	237	minor	202.209	C11H10N2O2	N-(1,2-benzoxazol-3-yl)cyclopropanecarboxamide
SGTC_2387	-0.00529597	0.0456853	0.0551387	0.0355733	0.762445	0.00299207	0.000298124	0.0226402	9077560	-	-	195.08	μM	241	minor	260.335	C14H20N4O	5-amino-1,3-dimethyl-6-piperidin-1-ylbenzimidazol-2-one
SGTC_2388	-0.023747	0.0150022	0.0412026	0.0312623	0.137962	0.363601	0.00775812	0.0468505	9080168	-	-	200.00	μM	237	minor	234.294	C13H18N2O2	2-(2,2-dimethylpropanoylamino)-N-methylbenzamide
SGTC_2389	0.0266376	-0.0347895	-0.0288545	-0.0407056	0.0936453	0.025994	0.0679508	0.00857486	9091542	-	-	195.52	μM	iron homeostasis	major	252.72	C11H9ClN2OS	5-chloro-N-(pyridin-4-ylmethyl)thiophene-2-carboxamide
SGTC_239	-0.0224462	-0.0137893	0.00803301	-0.0253588	0.16333	0.407304	0.640474	0.112385	5hr heat shock (37°C) + mitomycin C	Mitomycin is a bifunctional and trifunctional alkylating agent, cross-links DNA inhibiting DNA synthesis and function. Mitomycin is cell cycle phase-nonspecific.	-	819.44	uM	heat shock/prefoldin	major	334.327	C15H18N4O5
SGTC_2390	-0.0245434	0.0382438	0.0592063	0.0383015	0.124425	0.0138591	9.74757e-05	0.0137077	9097792	-	-	176.60	μM		unique	297.171	C11H9BrN2OS	4-bromo-N-(pyridin-2-ylmethyl)thiophene-2-carboxamide
SGTC_2391	0.0105173	0.0367874	0.0437108	0.0317353	0.533605	0.0181834	0.0046033	0.0434309	6285546	-	-	200.00	μM	152	minor	208.644	C10H9ClN2O	N-(5-chloro-2-methylphenyl)-2-cyanoacetamide
SGTC_2392	0.0058589	-0.017461	-0.0399579	-0.0318178	0.736936	0.285363	0.00994913	0.0428558	N-(3-chlorophenyl)-6-oxo-1H-pyridine-3-carboxamide	-	-	200.00	μM		unique	248.665	C12H9ClN2O2	N-(3-chlorophenyl)-6-oxo-1H-pyridine-3-carboxamide
SGTC_2393	0.0177983	-0.0204153	-0.0246237	-0.033005	0.275536	0.206785	0.123115	0.0352585	9031399	-	-	185.94	μM	RNA processing & uracil transport	major	218.212	C10H10N4O2	6-amino-1-(pyridin-4-ylmethyl)pyrimidine-2,4-dione
SGTC_2394	0.00667759	-0.0132735	-0.0112117	-0.015911	0.700069	0.425272	0.505262	0.333386	5221648	-	-	200.00	μM	233	minor	346.132	C15H8BrNO4	(1,3-dioxoisoindol-2-yl) 4-bromobenzoate
SGTC_2395	-0.00217372	-0.0537496	-0.0424144	-0.0482247	0.904134	0.00042919	0.00604949	0.00167583	5646831	-	-	180.19	μM	233	minor	401.415	C23H19N3O4	6-[[5-(5,7-dimethyl-1,3-benzoxazol-2-yl)-2-methylanilino]methylidene]-2-nitrocyclohexa-2,4-dien-1-one
SGTC_2396	0.0239828	0.0733107	0.0496899	0.0522105	0.133846	1.11329e-06	0.00118368	0.000636177	5342950	-	-	42.78	μM	RSC complex & mRNA processing	major	277.408	C13H15N3S2	2-prop-2-enylsulfanyl-5,6,7,8-tetrahydro-[1]benzothiolo[2,3-d]pyrimidin-4-amine
SGTC_2397	0.00981342	-0.015682	-0.0154521	-0.00934859	0.562994	0.340855	0.348447	0.582736	5161689	-	-	200.00	μM	23	minor	423.259	C21H15BrN2O3	5-bromo-2-[(4-phenoxyanilino)methyl]isoindole-1,3-dione
SGTC_2398	-0.00617869	-0.0324879	-0.0262837	-0.0253277	0.722522	0.0384159	0.0983744	0.112096	5228213	-	-	48.84	μM	iron homeostasis	major	216.021	C8H3Cl2NO2	5,7-dichloro-1H-indole-2,3-dione
SGTC_2399	-0.0303512	-0.0263333	-0.0163425	0.0042963	0.0540791	0.0976994	0.319549	0.807976	5884133	-	-	200.00	μM	cell wall signaling	major	319.404	C19H21N5
SGTC_24	0.0181989	-0.0122206	-0.038031	-0.0288877	0.264152	0.465326	0.0144287	0.0676131	0417-1663	-	-	219.00	μM	212	minor	456.599	C28H28N2O2S	[4-[4-[[4-(1-adamantyl)-1,3-thiazol-2-yl]iminomethyl]phenyl]phenyl] acetate
SGTC_240	-0.0430435	0.0265646	0.0785462	0.044479	0.00539917	0.0953012	1.76742e-07	0.00397649	5hr heat shock (37°C) + Streptovitacin	include heat shock	-	300.00	uM	heat shock/prefoldin	major	297.347	C15H23NO5	4-[2-hydroxy-2-(5-hydroxy-3,5-dimethyl-2-oxocyclohexyl)ethyl]piperidine-2,6-dione
SGTC_2400	-0.0230765	0.0544374	0.0609648	0.0613959	0.150203	0.000358733	5.87158e-05	5.17362e-05	5203494	-	-	178.70	μM	RSC complex & mRNA processing	major	399.399	C23H17N3O4	6-(6-methyl-3H-1,3-benzoxazol-2-ylidene)-4-[[(E)-3-(4-nitrophenyl)prop-2-enylidene]amino]cyclohexa-2,4-dien-1-one
SGTC_2401	-0.00368969	0.0449049	0.0302967	0.0314945	0.835598	0.00355512	0.0545389	0.0451426	5128683	-	-	200.00	μM	23	minor	344.363	C21H16N2O3	2-[(4-phenoxyanilino)methyl]isoindole-1,3-dione
SGTC_2402	-0.00231947	0.00808212	-0.0156988	0.0149911	0.897577	0.637616	0.340301	0.363973	5553605	-	-	200.00	μM		unique	373.361	C21H15N3O4	6-[[5-(1,3-benzoxazol-2-yl)-2-methylanilino]methylidene]-4-nitrocyclohexa-2,4-dien-1-one
SGTC_2403	0.0156027	0.0079435	0.0420137	0.0258736	0.343462	0.64372	0.00657272	0.104087	6032726	-	-	181.20	μM	54	minor	265.398	C12H15N3S2	2-methylsulfanyl-6,7,8,9-tetrahydro-5H-cyclohepta[4,5]thieno[1,2-c]pyrimidin-4-amine
SGTC_2404	0.00992545	-0.0330184	-0.0102034	-0.0199419	0.558276	0.0351793	0.546636	0.218243	5161160	-	-	200.00	μM	233	minor	437.286	C22H17BrN2O3	5-bromo-2-[(4-phenylmethoxyanilino)methyl]isoindole-1,3-dione
SGTC_2405	-0.0477412	0.00125309	0.021145	0.0206492	0.00187769	0.945252	0.190008	0.20133	ticlatone	An FDA approved topical antifungal of unknown mechanism.	-	3.52	uM	97	minor	185.631	C7H4ClNOS	6-chloro-1,2-benzothiazol-3-one
SGTC_2406	-0.0285588	0.0293466	0.0249031	0.0201963	0.0710353	0.0631309	0.118687	0.212084	ethylparaben	A possible steroid mimic.	-	405.70	μM	308	minor	166.174	C9H10O3	ethyl 4-hydroxybenzoate
SGTC_2407	-0.00192293	0.0411201	0.0359295	0.0355557	0.915409	0.00789549	0.0212582	0.0227265	paclitaxel	Paclitaxel is a potent anti-neoplastic and anti-mitotic taxane drug, which binds to the N-terminus of β-tubulin and and stabilizes microtubules arresting the cell cycle at the G2/M phase	-	400.00	μM		unique	853.906	C47H51NO14
SGTC_2408	-0.011045	0.00188375	0.00538926	0.0117746	0.51207	0.917155	0.758245	0.482826	sulbentine	An antifungal agent of unknown mechanism.	-	18.36	μM	30	minor	314.468	C17H18N2S2	3,5-dibenzyl-1,3,5-thiadiazinane-2-thione
SGTC_2409	-0.022999	-0.00351001	0.0266751	0.00589685	0.151716	0.843793	0.0931913	0.735238	alverine citrate	An antispasmotic used to treat irritable bowel syndrome.	-	63.97	μM	208	minor	473.559	C26H35NO7	N-ethyl-3-phenyl-N-(3-phenylpropyl)propan-1-amine; 2-hydroxypropane-1,2,3-tricarboxylic acid
SGTC_241	-0.072413	0.0276011	0.0764952	0.0311704	1.59873e-06	0.0823138	3.76548e-07	0.0480109	5hr heat shock (37°C) + cantharidin	Cantharidin is a toxic blistering agent secreted by the Spanish fly of unknown mechanism. In Saccharomyces cerevisiae, cantharidin is thought to act by inhibiting GLC7 (encoding type 1 serine/threonine protein phosphatase) as decreased expression confers hypersensitivity and overexpression confers resisitance (Hoon et al., Nat Chem Biol 4, 2008).	GLC7	155.45	uM	cell wall signaling	major	196.2	C10H12O4
SGTC_2410	0.0184306	-0.0319377	-0.0432861	-0.0395823	0.257719	0.0420316	0.0050384	0.0107105	aloe-emodin-8-o-glycoside	Anti-tumor activity is associated with an increased production of reactive oxygen species (ROS) that, in turn, reduces the mitochondrial transmembrane electrical potential, culminating in apoptosis.	-	46.30	μM	mitochondrial processes	major	432.377	C21H20O10	1-hydroxy-3-(hydroxymethyl)-8-[3,4,5-trihydroxy-6-(hydroxymethyl)oxan-2-yl]oxyanthracene-9,10-dione
SGTC_2411	0.0222586	-0.0291596	-0.0519264	-0.027161	0.166219	0.06491	0.000683291	0.0869747	st077133	-	-	39.94	μM	RNA pol III & RNase P/MRP	major	368.337	C20H16O7	[5-acetyloxy-3-(4-methoxyphenyl)-4-oxochromen-7-yl] acetate
SGTC_2412	-0.00378522	0.000978987	-0.00509342	0.00326817	0.831257	0.957351	0.771643	0.854725	st077135	-	-	33.40	μM		unique	598.551	C30H30O13	[3,4,5-triacetyloxy-6-[3-(4-methoxyphenyl)-4-oxochromen-7-yl]oxyoxan-2-yl]methyl acetate
SGTC_2413	-0.0216922	-0.00805974	-0.0175307	-0.00568995	0.178009	0.638598	0.283312	0.744583	inermin	Inermin is a bioactive isoflavanoid.	-	26.06	μM	40	minor	284.263	C16H12O5
SGTC_2414	-0.000593975	-0.0260586	-0.00204314	-0.0224073	0.974264	0.101474	0.909987	0.16322	st077232	-	-	92.90	μM	129	minor	215.248	C13H13NO2	6,7,8,9-tetrahydro-5H-carbazole-3-carboxylic acid
SGTC_2415	0.0149338	-0.0386836	-0.0600462	-0.0555153	0.36593	0.0127445	7.66479e-05	0.000269687	st077333	-	-	57.70	μM	150	minor	346.336	C20H14N2O4	2-amino-6-(hydroxymethyl)-4-naphthalen-1-yl-8-oxo-4H-pyrano[3,2-b]pyran-3-carbonitrile
SGTC_2416	-0.0169407	-0.0198695	-0.00728444	-0.00945807	0.300972	0.220039	0.672918	0.57807	tofa	TOFA (5-(Tetradecyloxy)-2-furoic acid) is a cell-permeable, potent, reversible, and competitive inhibitor of acetyl-CoA carboxylase (ACC), a key enzyme involved in fatty acid biosynthesis. Inhibits cellular fatty acid synthesis in a dose-dependent manner	-	880.00	nM	sphingolipid biosynthesis & PDR1	major	324.455	C19H32O4	5-tetradecoxyfuran-2-carboxylic acid
SGTC_2417	-0.0151245	-0.00719134	0.0201049	0.0258736	0.359437	0.677076	0.214242	0.104088	cerulenin	Cerulenin, an antibiotic and antifungal, is an inhibitor of fatty acid biosynthesis.	FAS1	830.00	nM		unique	223.268	C12H17NO3	(2R,3S)-3-[(4E,7E)-nona-4,7-dienoyl]oxirane-2-carboxamide
SGTC_2418	-0.00956347	0.0569039	0.0630478	0.0816797	0.573584	0.000185245	3.16166e-05	5.0317e-08	pentamidine	Thought to act by inhibiting tRNA aminoacylation and translation.	-	31.67	μM	mitochondrial processes	major	340.419	C19H24N4O2	4-[5-(4-carbamimidoylphenoxy)pentoxy]benzenecarboximidamide
SGTC_2419	-0.00251701	-0.032901	-0.014347	-0.0202961	0.888686	0.0358752	0.386344	0.209627	paclitaxel	Paclitaxel is a potent anti-neoplastic and anti-mitotic taxane drug, which binds to the N-terminus of β-tubulin and and stabilizes microtubules arresting the cell cycle at the G2/M phase	-	166.50	μM	115	minor	853.906	C47H51NO14
SGTC_242	-0.0506003	0.00517984	0.017181	-0.00302998	0.000972621	0.768173	0.294724	0.865811	5hr heat shock (37°C) + 5-fluorouracil	5-fluorouracil (5-FU) is a potent FDA-approved antitumor agent. 5-FU is a pyrimidine analog that inhibits thymidylate synthase and is metabolized into cytotoxic ribonucleotides and deoxyribonucleotides that can be incorporated into DNA and RNA. In addition to being incorporated in DNA and RNA, the drug has been shown to inhibit the essential ribonuclease activity of the exosome complex.	-	4.57	uM	heat shock/prefoldin	major	130.077	C4H3FN2O2	5-fluoro-1H-pyrimidine-2,4-dione
SGTC_2420	0.00928593	-0.0120431	-0.00610964	-0.00233567	0.585417	0.472229	0.725627	0.896853	aureobasidin a	Aureobasidium a is a potent inhibitor of inositol phosphorylceramide (IPC) synthase in fungi.	AUR1|KEI1	50.00	nM		unique	1101.42	C60H92N8O11	3,6-dibenzyl-12,24-di(butan-2-yl)-15-(2-hydroxypropan-2-yl)-4,10,16,22-tetramethyl-18-(2-methylpropyl)-9,21-di(propan-2-yl)-13-oxa-1,4,7,10,16,19,22,25-octazabicyclo[25.3.0]triacontane-2,5,8,11,14,17,20,23,26-nonone
SGTC_2421	-0.0031848	-0.0267378	-0.0623474	-0.031928	0.85905	0.0936081	4.17493e-05	0.0428985	5690543	-	-	90.72	μM	232	minor	268.332	C12H16N2O3S	N-(3-carbamoyl-4,5-dimethylthiophen-2-yl)oxolane-2-carboxamide
SGTC_2422	0.0125205	0.0485734	0.0310512	0.0500296	0.455493	0.00160962	0.0493281	0.00113959	chlorphenesin carbamate	A muscle relaxant with antifungal properties.	-	384.24	μM	179	minor	245.66	C10H12ClNO4	[3-(4-chlorophenoxy)-2-hydroxypropyl] carbamate
SGTC_2423	-0.0174325	0.0167787	0.0286283	0.0178971	0.28808	0.307811	0.0713717	0.274566	st077119	An active alkaloid of Chinese medicines from Dictamni radicis cortex (Rutaceae).	-	87.20	μM		unique	229.231	C13H11NO3	4,8-dimethoxyfuro[2,3-b]quinoline
SGTC_2424	0.00263691	-0.00551172	0.00128809	0.0112512	0.883275	0.752669	0.943702	0.503673	5537928	-	-	59.20	μM	67	minor	254.31	C13H10N4S	N-[(Z)-pyridin-3-ylmethylideneamino]-1,3-benzothiazol-2-amine
SGTC_2425	-0.00510413	-0.0132068	0.00204601	-0.00359059	0.771158	0.427753	0.909859	0.840093	5628681	-	-	7.85	uM		unique	259.35	C12H9N3S2	N-[(Z)-thiophen-2-ylmethylideneamino]-1,3-benzothiazol-2-amine
SGTC_2426	0.0155818	0.00406928	0.00370729	-0.0101682	0.34415	0.818291	0.834797	0.548107	5582046	-	-	32.21	μM		unique	386.397	C19H15FN2O4S	methyl 4-[[(5E)-5-[(2-fluorophenyl)methylidene]-2,4-dioxo-1,3-thiazolidin-3-yl]methylamino]benzoate
SGTC_2427	-0.0348642	-0.00689192	0.0113137	0.0153501	0.0256576	0.690449	0.501158	0.351846	5545055	-	-	42.75	μM		unique	250.298	C15H14N4	N-[(Z)-benzylideneamino]-1-methylbenzimidazol-2-amine
SGTC_2428	0.00207785	-0.0197264	-0.0231947	-0.0142677	0.908423	0.223607	0.147992	0.389153	5615643	-	-	7.78	uM	3	minor	392.898	C18H14ClFN2OS2	(5E)-3-[(3-chloro-4-methylanilino)methyl]-5-[(4-fluorophenyl)methylidene]-2-sulfanylidene-1,3-thiazolidin-4-one
SGTC_2429	0.000349598	-0.0121586	-0.00391382	0.00638472	0.98492	0.467732	0.825383	0.713235	5902844	-	-	64.44	μM	87	minor	225.287	C9H7NO2S2	(5Z)-5-(furan-2-ylmethylidene)-3-methyl-2-sulfanylidene-1,3-thiazolidin-4-one
SGTC_243	-0.0446682	-0.0163198	0.0223731	-0.00757247	0.0038168	0.321295	0.164797	0.660781	5hr heat shock (37°C) + splitomicin	Sir2p (silent information regulator) and HDAC inhibitor.	-	1.00	μM	heat shock/prefoldin	major	198.217	C13H10O2	1,2-dihydrobenzo[f]chromen-3-one
SGTC_2430	0.0133398	0.0394032	0.0268633	0.0210657	0.422799	0.0110915	0.0907209	0.191736	5571206	-	-	200.00	μM	30	minor	315.41	C16H13NO2S2	(5Z)-5-(furan-2-ylmethylidene)-3-(2-phenylethyl)-2-sulfanylidene-1,3-thiazolidin-4-one
SGTC_2431	-0.0335234	0.0202196	0.0298818	0.0132387	0.0323178	0.211467	0.0581498	0.426567	5490079	-	-	200.00	μM	76	minor	267.349	C15H13N3S	N-[(Z)-(2-methylphenyl)methylideneamino]-1,3-benzothiazol-2-amine
SGTC_2432	-0.0212584	-0.00378235	-0.00894036	-0.0177985	0.187438	0.831385	0.600242	0.27553	5630864	-	-	12.22	μM	203	minor	243.284	C12H9N3OS	N-[(Z)-furan-2-ylmethylideneamino]-1,3-benzothiazol-2-amine
SGTC_2433	-0.000291071	0.0573039	0.0806848	0.0716503	0.987466	0.000165991	7.39788e-08	1.9784e-06	5607874	-	-	27.82	μM	324	minor	374.841	C18H15ClN2O3S	(5E)-5-[(2-chlorophenyl)methylidene]-3-[(2-methoxyanilino)methyl]-1,3-thiazolidine-2,4-dione
SGTC_2434	-0.00358283	0.051526	0.0618526	0.0652975	0.840444	0.000755194	4.52075e-05	1.58361e-05	5670830	-	-	169.91	μM		unique	250.34	C11H10N2OS2	(5E)-3-ethyl-5-(pyridin-2-ylmethylidene)-2-sulfanylidene-1,3-thiazolidin-4-one
SGTC_2435	-0.017566	-0.0181819	-0.0101292	-0.0443655	0.28228	0.26463	0.549743	0.00399863	5706476	-	-	10.60	μM	60	minor	297.375	C16H15N3OS	4-[[2-(1,3-benzothiazol-2-yl)hydrazinyl]methylidene]-2,6-dimethylcyclohexa-2,5-dien-1-one
SGTC_2436	-0.0183885	-0.0405722	-0.0267154	-0.0324816	0.258884	0.00880677	0.0926308	0.0384562	5633522	-	-	8.09	uM		unique	254.31	C13H10N4S	N-[(Z)-pyridin-2-ylmethylideneamino]-1,3-benzothiazol-2-amine
SGTC_2437	0.0239868	-0.0354731	-0.0275167	-0.0411251	0.133777	0.0230474	0.0826663	0.00788071	5741531	-	-	144.16	μM	3	minor	402.439	C20H19FN2O4S	(5E)-5-[(3,4-dimethoxyphenyl)methylidene]-3-[(5-fluoro-2-methylanilino)methyl]-1,3-thiazolidine-2,4-dione
SGTC_2438	0.0135095	-0.0374991	-0.0326052	-0.0299196	0.416524	0.0159414	0.0376805	0.0578131	5259590	-	-	200.00	μM	138	minor	283.323	C11H9NO4S2	3-[(5E)-5-(furan-2-ylmethylidene)-4-oxo-2-sulfanylidene-1,3-thiazolidin-3-yl]propanoic acid
SGTC_2439	0.000550675	0.0119449	0.0102961	-0.0103172	0.976148	0.476075	0.54276	0.541879	5492030	-	-	7.20	uM		unique	269.322	C14H11N3OS	3-[(Z)-(1,3-benzothiazol-2-ylhydrazinylidene)methyl]phenol
SGTC_244	-0.0199661	-0.0102594	0.00937721	-0.0198941	0.218621	0.545139	0.582304	0.220404	nsc-207895	-	-	1.30	uM	DNA damage response	major	279.252	C11H13N5O4	4-(4-methylpiperazin-1-yl)-7-nitro-3-oxido-2,1,3-benzoxadiazol-3-ium
SGTC_2440	-0.0218648	-0.0246297	-0.00707257	-0.00122047	0.174356	0.123017	0.68238	0.946691	5628896	-	-	157.78	μM	11	minor	271.313	C14H10FN3S	N-[(Z)-(2-fluorophenyl)methylideneamino]-1,3-benzothiazol-2-amine
SGTC_2441	0.0172805	-0.0313623	-0.0334934	-0.0201578	0.290716	0.0461104	0.0324822	0.21296	5730946	-	-	39.09	μM		unique	461.329	C20H17BrN2O4S	methyl 4-[(E)-[3-[(4-bromo-2-methylanilino)methyl]-2,4-dioxo-1,3-thiazolidin-5-ylidene]methyl]benzoate
SGTC_2442	0.0140597	-0.0338235	-0.022824	-0.01886	0.396567	0.0307106	0.155022	0.246052	5158906	-	-	48.48	μM	138	minor	251.325	C11H9NO2S2	(5Z)-5-(furan-2-ylmethylidene)-3-prop-2-enyl-2-sulfanylidene-1,3-thiazolidin-4-one
SGTC_2443	-0.00969957	0.0264681	0.0333497	0.0505318	0.567807	0.0958874	0.0332794	0.000965173	5493264	-	-	126.67	μM	11	minor	269.322	C14H11N3OS	4-[[2-(1,3-benzothiazol-2-yl)hydrazinyl]methylidene]cyclohexa-2,5-dien-1-one
SGTC_2444	-0.0210749	0.0299162	0.0309873	0.0260042	0.191528	0.0578434	0.0489443	0.102235	5485484	-	-	36.41	μM	169	minor	269.322	C14H11N3OS	6-[[2-(1,3-benzothiazol-2-yl)hydrazinyl]methylidene]cyclohexa-2,4-dien-1-one
SGTC_2445	0.0154354	0.0447985	0.0513066	0.0222738	0.349003	0.0036389	0.000797549	0.165912	5742597	-	-	35.57	μM	3	minor	433.319	C19H17BrN2O3S	(5E)-3-[(4-bromo-2-methylanilino)methyl]-5-[(3-methoxyphenyl)methylidene]-1,3-thiazolidine-2,4-dione
SGTC_2446	-0.00467825	0.00534065	0.0132627	0.0325377	0.790565	0.760424	0.425672	0.0381025	5162541	-	-	200.00	μM	138	minor	267.367	C12H13NO2S2	(5E)-3-butyl-5-(furan-2-ylmethylidene)-2-sulfanylidene-1,3-thiazolidin-4-one
SGTC_2447	-0.000892248	0.0316155	0.0251192	0.0133575	0.961186	0.0442749	0.115277	0.422148	5741742	-	-	33.78	μM		unique	433.319	C19H17BrN2O3S	(5E)-3-[(4-bromo-2-methylanilino)methyl]-5-[(4-methoxyphenyl)methylidene]-1,3-thiazolidine-2,4-dione
SGTC_2448	-0.0198801	0.00694887	0.00579502	0.0147835	0.219773	0.687907	0.739839	0.371087	5185112	-	-	27.17	μM	138	minor	241.287	C9H7NO3S2	(5Z)-3-(hydroxymethyl)-5-(thiophen-2-ylmethylidene)-1,3-thiazolidine-2,4-dione
SGTC_2449	-0.0214012	-0.043618	-0.0291368	-0.0520607	0.184486	0.00471357	0.0652523	0.000664224	5812982	-	-	45.77	μM	319	minor	292.69	C15H10ClFO3	1-(5-chloro-2-hydroxyphenyl)-3-(3-fluorophenyl)propane-1,3-dione
SGTC_245	-0.00515719	-0.0831506	-0.0732952	-0.101628	0.769197	3.00975e-08	1.1774e-06	8.90313e-12	methotrexate	Methotrexate is an antineoplastic antimetabolite with immunosuppresent properties. Potent inhibitor of dihydrofolate reductase (DHFR), a key enzyme in folic acid biosynthesis.Methotrexate inhibits folate-dependent processes including DNA, RNA and methionine biosyntheis.	DFR1	289.60	uM		unique	454.439	C20H22N8O5	2-[[4-[(2,4-diaminopteridin-6-yl)methyl-methylamino]benzoyl]amino]pentanedioic acid
SGTC_2450	0.00464231	-0.00861593	-0.0157451	0.00089075	0.792283	0.614449	0.339004	0.961265	5739737	-	-	12.93	μM		unique	328.361	C17H13FN2O2S	(5E)-5-benzylidene-3-[(2-fluoroanilino)methyl]-1,3-thiazolidine-2,4-dione
SGTC_2451	0.000768846	0.0462965	0.0479397	0.0422879	0.966614	0.00262067	0.00179941	0.00623293	5856223	-	-	45.70	μM		unique	269.34	C11H11NO3S2	(5E)-5-(furan-2-ylmethylidene)-3-(2-methoxyethyl)-2-sulfanylidene-1,3-thiazolidin-4-one
SGTC_2452	0.00923885	0.0340717	0.0355016	0.0317199	0.587589	0.0295052	0.022991	0.0436309	5863136	-	-	48.41	μM		unique	253.341	C11H11NO2S2	(5E)-5-(furan-2-ylmethylidene)-3-propan-2-yl-2-sulfanylidene-1,3-thiazolidin-4-one
SGTC_2453	0.00119465	-0.013318	0.00663141	-0.00900456	0.947861	0.423818	0.702264	0.59763	5731132	-	-	22.18	μM		unique	436.267	C17H13IN2O2S	(5E)-5-benzylidene-3-[(4-iodoanilino)methyl]-1,3-thiazolidine-2,4-dione
SGTC_2454	0.0182719	0.0570592	0.0427562	0.0747627	0.26212	0.000177528	0.00563326	6.66327e-07	5-benzylidenerhodanine	A dopamine receptor inhibitor.	-	10.36	μM	TRP & mitochondrial translation	major	221.299	C10H7NOS2	(5Z)-5-benzylidene-2-sulfanylidene-1,3-thiazolidin-4-one
SGTC_2455	-0.00957847	-0.0268205	-0.0132084	-0.0134332	0.572949	0.0912702	0.427692	0.419339	5377712	-	-	9.75	uM	42	minor	219.26	C11H9NO2S	(5E)-5-[(3-methylphenyl)methylidene]-1,3-thiazolidine-2,4-dione
SGTC_2456	-0.0109251	-0.0524632	-0.0439325	-0.0518305	0.516899	0.000596816	0.00438989	0.0006999	5770359	-	-	74.46	μM	66	minor	412.459	C21H20N2O5S	2-[1-(4-morpholin-4-ylphenyl)-2,5-dioxopyrrolidin-3-yl]sulfanylbenzoic acid
SGTC_2457	0.00644927	-0.026814	-0.00943551	-0.0284644	0.710325	0.0913531	0.579031	0.0720038	5731572	-	-	11.68	μM	246	minor	355.408	C19H17NO4S	2-[1-(2,3-dimethylphenyl)-2,5-dioxopyrrolidin-3-yl]sulfanylbenzoic acid
SGTC_2458	0.0302704	-0.0110411	-0.00479482	-0.0234535	0.0547623	0.512182	0.785266	0.143227	5808907	-	-	16.39	μM	246	minor	361.799	C17H12ClNO4S	2-[1-(4-chlorophenyl)-2,5-dioxopyrrolidin-3-yl]sulfanylbenzoic acid
SGTC_2459	0.0147279	0.047122	0.0654374	0.0538	0.373019	0.00216313	1.51576e-05	0.000423612	5811157	-	-	9.22	uM	mitochondrial processes	major	258.244	C15H11FO3	1-(3-fluorophenyl)-3-(2-hydroxyphenyl)propane-1,3-dione
SGTC_246	-0.0106749	-0.0127732	0.0194133	0.00565282	0.527988	0.445036	0.232542	0.746777	cycloheximide	Cycloheximide is an inhibitor of protein biosynthesis in eukaryotic organisms, produced by the bacterium Streptomyces griseus. Cycloheximide exerts its effect by interfering with the translocation step in protein synthesis thus blocking translational elongation. Cycloheximide is widely used in biomedical research to inhibit protein synthesis in eukaryotic cells.	-	667.00	μM		unique	281.347	C15H23NO4	4-[(2R)-2-[(3S,5S)-3,5-dimethyl-2-oxocyclohexyl]-2-hydroxyethyl]piperidine-2,6-dione
SGTC_2460	-0.00291066	0.00481537	-0.0044382	0.00117696	0.870936	0.78433	0.801493	0.948616	5552655	-	-	174.22	μM	amide catabolism	major	259.691	C13H10ClN3O	N-[(Z)-(4-chlorophenyl)methylideneamino]pyridine-2-carboxamide
SGTC_2461	0.00481757	0.0411916	0.0604115	0.025488	0.784233	0.00777547	6.897e-05	0.109695	5755302	-	-	26.15	μM	35	minor	406.25	C17H12BrNO4S	2-[1-(4-bromophenyl)-2,5-dioxopyrrolidin-3-yl]sulfanylbenzoic acid
SGTC_2462	0.0274683	-0.00872814	-0.0384286	-0.0104647	0.0832417	0.609413	0.0133805	0.535772	5162487	-	-	171.77	μM	126	minor	239.314	C10H9NO2S2	(5E)-3-ethyl-5-(furan-2-ylmethylidene)-2-sulfanylidene-1,3-thiazolidin-4-one
SGTC_2463	-0.0109216	-0.00474496	-0.00855658	-0.00779968	0.517042	0.787533	0.616882	0.650054	5473429	-	-	200.00	μM	ERG2	major	273.718	C14H12ClN3O	2-(4-chlorophenyl)-N-[(Z)-pyridin-4-ylmethylideneamino]acetamide
SGTC_2464	0.0025549	-0.0461892	-0.0479142	-0.0369718	0.886978	0.00267308	0.00180176	0.0175773	5717415	-	-	7.67	uM		unique	318.371	C14H10N2O3S2	(5E)-5-[(2E,4E)-5-(4-nitrophenyl)penta-2,4-dienylidene]-2-sulfanylidene-1,3-thiazolidin-4-one
SGTC_2465	-0.0181526	-0.014529	0.00578511	0.00182552	0.26545	0.379942	0.740283	0.919769	5809242	-	-	33.21	μM	246	minor	357.38	C18H15NO5S	2-[1-(4-methoxyphenyl)-2,5-dioxopyrrolidin-3-yl]sulfanylbenzoic acid
SGTC_2466	-0.00924748	0.0452865	0.0574521	0.042154	0.587059	0.00326871	0.000159335	0.00638472	5983409	-	-	37.09	μM	228	minor	345.345	C17H12FNO4S	2-[1-(2-fluorophenyl)-2,5-dioxopyrrolidin-3-yl]sulfanylbenzoic acid
SGTC_2467	-0.0184255	0.0452487	0.0341963	0.0652619	0.25786	0.00329615	0.0288093	1.60131e-05	5474540	-	-	200.00	μM		unique	276.718	C14H13ClN2O2	2-(4-chlorophenyl)-N-[(Z)-(5-methylfuran-2-yl)methylideneamino]acetamide
SGTC_2468	0.00709062	-0.0327538	-0.0402872	-0.0209504	0.681572	0.0367638	0.00932164	0.194342	5987765	-	-	72.90	μM	42	minor	272.322	C14H12N2O2S	N-[(5E)-4-oxo-5-[(Z)-3-phenylprop-2-enylidene]-1,3-thiazol-2-yl]acetamide
SGTC_2469	0.00332925	0.0208048	0.0210044	0.00097721	0.85195	0.197669	0.193116	0.957429	5655019	-	-	90.81	μM	228	minor	341.381	C18H15NO4S	2-[1-(4-methylphenyl)-2,5-dioxopyrrolidin-3-yl]sulfanylbenzoic acid
SGTC_247	-0.0456927	0.0286036	0.032445	0.0162213	0.00299667	0.0706309	0.0387524	0.323561	mechlorethamine	Mechlorethamine, a bifunctional alkylating agent, binds to the N7 position on guanine inducing DNA damage and interstrand cross-links.	-	29.71	uM	DNA damage response	major	156.054	C5H11Cl2N	1,5-dichloropentan-3-amine
SGTC_2470	-0.0207326	0.0115517	0.0235738	0.0207329	0.199335	0.491633	0.141054	0.199329	5664817	-	-	21.68	μM	104	minor	361.799	C17H12ClNO4S	2-[1-(2-chlorophenyl)-2,5-dioxopyrrolidin-3-yl]sulfanylbenzoic acid
SGTC_2471	-0.00678043	-0.0170073	-0.0261329	-0.00591503	0.695454	0.298946	0.100443	0.734395	5466956	-	-	24.79	μM	mitochondrial processes	major	274.699	C15H11ClO3	1-(4-chlorophenyl)-3-(2-hydroxyphenyl)propane-1,3-dione
SGTC_2472	-0.0147308	0.0400318	0.0495774	0.0710637	0.372919	0.00980522	0.00121609	2.41642e-06	5377652	-	-	49.40	μM	TRP & mitochondrial translation	major	261.363	C13H11NOS2	(5E)-5-[(E)-2-methyl-3-phenylprop-2-enylidene]-2-sulfanylidene-1,3-thiazolidin-4-one
SGTC_2473	-0.011907	0.0212762	0.020947	0.0201533	0.477568	0.187044	0.194419	0.213066	5854593	-	-	8.94	uM	66	minor	410.486	C22H22N2O4S	2-[2,5-dioxo-1-(4-piperidin-1-ylphenyl)pyrrolidin-3-yl]sulfanylbenzoic acid
SGTC_2474	-0.0031619	0.0385148	0.0497976	0.0251062	0.859559	0.0131623	0.00115335	0.115477	5321570	-	-	43.32	μM	228	minor	297.372	C17H15NO2S	3-(4-methylphenyl)sulfanyl-1-phenylpyrrolidine-2,5-dione
SGTC_2475	-0.0208515	0.0247391	0.0310648	0.0389883	0.196595	0.121258	0.0483474	0.0120195	5812728	-	-	15.03	μM	mitochondrial processes	major	272.271	C16H13FO3	1-(3-fluorophenyl)-3-(2-hydroxy-5-methylphenyl)propane-1,3-dione
SGTC_2476	-0.0067722	0.0406501	0.0302075	0.0232023	0.695823	0.00867057	0.0552988	0.147851	5806916	-	-	10.51	μM		unique	395.352	C18H12F3NO4S	2-[2,5-dioxo-1-[3-(trifluoromethyl)phenyl]pyrrolidin-3-yl]sulfanylbenzoic acid
SGTC_2477	-0.0168943	0.0395954	0.0267978	0.0363077	0.302387	0.0106832	0.0915609	0.0198446	5967686	-	-	25.23	μM	328	minor	270.28	C16H14O4	1-(2-hydroxy-5-methoxyphenyl)-3-phenylpropane-1,3-dione
SGTC_2478	-0.00245999	-0.0179424	-0.00675323	0.00176242	0.891267	0.271398	0.696673	0.922576	5763493	-	-	32.33	μM	2	minor	277.362	C13H11NO2S2	(5Z)-5-[(E)-3-(4-methoxyphenyl)prop-2-enylidene]-2-sulfanylidene-1,3-thiazolidin-4-one
SGTC_2479	0.0225842	0.0130676	0.0152879	-0.0220022	0.159694	0.432958	0.353925	0.171488	5617353	-	-	43.85	μM		unique	327.354	C17H13NO4S	2-(2,5-dioxo-1-phenylpyrrolidin-3-yl)sulfanylbenzoic acid
SGTC_248	0.0139299	-0.0608122	-0.0598893	-0.0650873	0.401391	6.17281e-05	8.06165e-05	1.70166e-05	streptozotocin	DNA alkylating agent.	-	5.23	mM	DNA damage response	major	265.221	C8H15N3O7	1-methyl-1-nitroso-3-[2,4,5-trihydroxy-6-(hydroxymethyl)oxan-3-yl]urea
SGTC_2480	0.00125782	-0.0157876	-0.00560978	-0.00817733	0.945042	0.337399	0.748224	0.633434	5767542	-	-	37.17	μM		unique	395.352	C18H12F3NO4S	2-[2,5-dioxo-1-[2-(trifluoromethyl)phenyl]pyrrolidin-3-yl]sulfanylbenzoic acid
SGTC_2481	0.000438468	-0.0178107	-0.0105946	-0.0112435	0.981054	0.275175	0.530426	0.503982	5478948	-	-	45.16	μM	PDR1	major	270.28	C16H14O4	1-(2-hydroxyphenyl)-3-(4-methoxyphenyl)propane-1,3-dione
SGTC_2482	0.004407	-0.0513825	-0.0450607	-0.0509139	0.802907	0.000782658	0.0034357	0.00087879	5981709	-	-	142.65	μM	PDR1	major	333.177	C16H13BrO3	1-(4-bromophenyl)-3-(2-hydroxy-4-methylphenyl)propane-1,3-dione
SGTC_2483	0.0188247	0.00129312	0.00586682	-0.0262692	0.246998	0.943479	0.736577	0.0985718	5729050	-	-	27.16	μM	111	minor	371.407	C19H17NO5S	2-[1-(4-ethoxyphenyl)-2,5-dioxopyrrolidin-3-yl]sulfanylbenzoic acid
SGTC_2484	-0.0217124	0.0229815	0.0308677	0.0152098	0.177578	0.152005	0.0498801	0.356552	5809818	-	-	12.04	μM		unique	355.408	C19H17NO4S	2-[1-(2,4-dimethylphenyl)-2,5-dioxopyrrolidin-3-yl]sulfanylbenzoic acid
SGTC_2485	-0.0152671	0.0391249	0.0639239	0.0556162	0.354628	0.0117067	2.42206e-05	0.000262507	5633444	-	-	17.78	μM	redox potentiating	major	287.744	C15H14ClN3O	2-(4-chlorophenyl)-N-[(E)-1-pyridin-2-ylethylideneamino]acetamide
SGTC_2486	0.016121	-0.0134679	-0.00690356	0.00292609	0.326601	0.418063	0.689933	0.870233	5283202	-	-	22.39	μM	13	minor	231.27	C12H9NO2S	(5Z)-5-[(E)-3-phenylprop-2-enylidene]-1,3-thiazolidine-2,4-dione
SGTC_2487	0.0246405	-0.015985	-0.0390975	-0.035938	0.122843	0.330978	0.0117687	0.0212118	5918373	-	-	44.05	μM	111	minor	385.39	C19H15NO6S	2-[1-(4-acetyloxyphenyl)-2,5-dioxopyrrolidin-3-yl]sulfanylbenzoic acid
SGTC_2488	0.0101616	0.0368715	0.0389086	0.0450898	0.548385	0.0179048	0.0122052	0.00341367	5268135	-	-	45.70	μM	13	minor	247.336	C12H9NOS2	(5Z)-5-[(E)-3-phenylprop-2-enylidene]-2-sulfanylidene-1,3-thiazolidin-4-one
SGTC_2489	-0.0672442	0.0647307	0.106391	0.0598513	8.54257e-06	1.88901e-05	7.53944e-13	8.10645e-05	cantharidin	Cantharidin is a toxic blistering agent secreted by the Spanish fly of unknown mechanism. In Saccharomyces cerevisiae, cantharidin is thought to act by inhibiting GLC7 (encoding type 1 serine/threonine protein phosphatase) as decreased expression confers hypersensitivity and overexpression confers resisitance (Hoon et al., Nat Chem Biol 4, 2008).	GLC7	73.42	μM	cell wall signaling	major	196.2	C10H12O4
SGTC_249	-0.0137969	-0.00701442	-0.00446955	-0.00628832	0.40619	0.685077	0.800136	0.717676	wiskostatin	A n-wasp and actin depolymerizer.	-	11.21	uM		unique	426.146	C17H18Br2N2O	1-(3,6-dibromocarbazol-9-yl)-3-(dimethylamino)propan-2-ol
SGTC_2490	0.00927364	-0.0924111	-0.109921	-0.113298	0.58631	6.03473e-10	1.27667e-13	2.18062e-14	carminic acid	Coloring matter from the insect Coccus cacti L. It is used in foods, pharmaceuticals, toiletries, etc., as a dye, and also has use as a microscopic stain and biological marker.	-	95.39	μM	94	minor	492.386	C22H20O13	3,5,6,8-tetrahydroxy-1-methyl-9,10-dioxo-7-[(2R,3R,4R,5S,6R)-3,4,5-trihydroxy-6-(hydroxymethyl)oxan-2-yl]anthracene-2-carboxylic acid
SGTC_2491	-0.0088458	-0.0110995	-0.024876	-0.0451755	0.604674	0.510229	0.119446	0.00338114	paeonol	Increases levels of cortical cytochrome oxidase.	-	100.00	μM	94	minor	166.174	C9H10O3	1-(2-hydroxy-4-methoxyphenyl)ethanone
SGTC_2492	0.00898888	-0.0607454	-0.0793527	-0.0844944	0.598511	6.36374e-05	1.26566e-07	1.70022e-08	derrusnin	Part of coumarin class of compounds.	-	100.00	μM	94	minor	356.326	C19H16O7	3-(1,3-benzodioxol-5-yl)-4,5,7-trimethoxychromen-2-one
SGTC_2493	-0.0103525	-0.0269253	-0.0412253	-0.0432944	0.540816	0.090253	0.00778311	0.00507284	resveratrol	Resveratrol is a phenolic phytoalexin found in grape skin and other plants. It has intracellular antioxidant activity and activates SIRT1, a NAD+-dependent histone deacetylase.	-	26.09	μM	94	minor	242.27	C15H14O3	5-[(E)-2-(4-methoxyphenyl)ethenyl]benzene-1,3-diol
SGTC_2494	-0.00735496	-0.00617939	-0.0155418	0.000562666	0.670154	0.722811	0.346062	0.975643	18-aminoabieta-8,11,13-triene sulfate	-	-	3.66	uM		unique	383.545	C20H33NO4S	[(1R,4aS)-1,4a-dimethyl-7-propan-2-yl-2,3,4,9,10,10a-hexahydrophenanthren-1-yl]methanamine; sulfuric acid
SGTC_2495	-0.0477492	0.0259862	0.0360941	0.0368572	0.00189157	0.102834	0.0207507	0.0180662	cafestol	An anti-infammatory.	-	54.53	μM	Golgi	major	316.435	C20H28O3
SGTC_2496	-0.0216984	0.0113472	0.00842789	0.0165877	0.178311	0.500238	0.62283	0.312323	diffractaic acid	An apoptosis inducer which activates caspases.	-	79.83	μM		unique	374.384	C20H22O7	4-(2,4-dimethoxy-3,6-dimethylbenzoyl)oxy-2-hydroxy-3,6-dimethylbenzoic acid
SGTC_2497	-0.0230028	0.0206332	0.0364458	0.0457139	0.15201	0.202104	0.0194736	0.00300155	7-hydroxyflavone	-	-	100.00	μM		unique	238.238	C15H10O3	7-hydroxy-2-phenylchromen-4-one
SGTC_2498	0.00852685	-0.00789331	-0.0164874	-0.000675068	0.618172	0.645934	0.314972	0.970706	4'-Methoxychalcone	-	-	54.63	μM	RPP1 & pyrimidine depletion	major	238.281	C16H14O2	(E)-1-(4-methoxyphenyl)-3-phenylprop-2-en-1-one
SGTC_2499	-0.019288	0.031168	0.0511471	0.0686062	0.234782	0.0475605	0.000829654	5.48898e-06	avocadenofuran	A insecticide and lysyl oxidase inhibitor.	-	51.48	μM	14	minor	248.404	C17H28O	2-tridec-12-enylfuran
SGTC_25	0.000623474	0.00568428	0.0147519	-0.0052654	0.972978	0.744838	0.372184	0.763828	0118-0223	-	-	35.66	μM		unique	294.308	C16H14N4O2	5-methyl-4-[2-(4-oxocyclohexa-2,5-dien-1-ylidene)hydrazinyl]-2-phenyl-1H-pyrazol-3-one
SGTC_250	-0.0217727	-0.00201455	0.0156431	0.0241298	0.176442	0.911307	0.342289	0.131451	brefeldin a	Brefeldin A inhibits transport of proteins from ER to Golgi and induces retrograde protein transport from the Golgi apparatus to the endoplasmic reticulum.	-	552.24	uM	PDR1	major	280.359	C16H24O4	(2E,7S,10E,12R,13R,15S)-12,15-dihydroxy-7-methyl-8-oxabicyclo[11.3.0]hexadeca-2,10-dien-9-one
SGTC_2500	0.00694545	-0.0169046	-0.0485714	-0.0268156	0.688055	0.302073	0.00154478	0.0913333	5-alpha-androstan-3,17-dione	-	-	61.44	μM	20	minor	288.424	C19H28O2	(5S,10S,13S)-10,13-dimethyl-2,4,5,6,7,8,9,11,12,14,15,16-dodecahydro-1H-cyclopenta[a]phenanthrene-3,17-dione
SGTC_2501	0.043881	0.0235905	0.0130446	0.0166213	0.0044387	0.140753	0.433817	0.310788	sodium tetradecyl sulfate	A membrane-active detergent.	-	13.37	μM	250	minor	316.432	C14H29NaO4S	sodium (7-ethyl-2-methylundecan-4-yl) sulfate
SGTC_2502	-0.00424466	-0.00841843	0.00964902	0.0335518	0.810323	0.622895	0.569955	0.0321629	avocadyne acetate	-	-	18.59	μM		unique	326.471	C19H34O4	2,4-dihydroxyheptadec-16-ynyl acetate
SGTC_2503	-0.00512675	-0.00659923	-5.67974e-05	-0.00138042	0.770125	0.703582	0.997542	0.939585	beta-caryophyllene alcohol	An anti-inflammatory.	-	24.72	μM		unique	222.366	C15H26O
SGTC_2504	0.0151562	-0.00517033	0.00680225	0.00335384	0.35836	0.768138	0.694481	0.850836	purpurogallin	An antioxidant.	-	52.29	μM	RPP1 & pyrimidine depletion	major	220.178	C11H8O5	2,3,4,5-tetrahydroxybenzo[7]annulen-6-one
SGTC_2505	0.00688721	0.0326695	0.0186098	0.022452	0.690656	0.0372814	0.252804	0.162324	galangin	Galangin is a flavonoid found in medicinal herbs. An inhibitor of cancer cell proliferation, galangin is used to study mechanisms of genotoxicity.	-	7.89	uM	RPP1 & pyrimidine depletion	major	270.237	C15H10O5	3,5,7-trihydroxy-2-phenylchromen-4-one
SGTC_2506	0.00397725	-0.00358802	-0.000800732	0.00400253	0.82248	0.84021	0.965207	0.82133	ethyl hematommate	An allergen.	-	54.16	μM	RPP1 & pyrimidine depletion	major	224.21	C11H12O5	ethyl 3-formyl-2,4-dihydroxy-6-methylbenzoate
SGTC_2507	-0.00226178	0.00919271	0.0296558	0.0523241	0.900162	0.589403	0.0602018	0.000618189	purpurin	Anthraquninome derivative; natural product; red/yellow dye.	-	79.67	μM	copper-dependent oxidative stress	major	256.21	C14H8O5	1,2,4-trihydroxyanthracene-9,10-dione
SGTC_2508	-0.0253772	0.0257629	0.0580694	0.050331	0.11139	0.105713	0.000134484	0.00101491	celastrol	Celastrol is a natural product and antioxidant.	-	40.54	μM	PDR1	major	450.61	C29H38O4	(2R,4aS,6aR,6aS,14aS,14bR)-10-hydroxy-2,4a,6a,6a,9,14a-hexamethyl-11-oxo-1,3,4,5,6,13,14,14b-octahydropicene-2-carboxylic acid
SGTC_2509	0.0150802	0.039937	0.0610136	0.0585905	0.360993	0.00999804	5.79902e-05	0.000116218	methyl 7-deshydroxypyrogallin-4-carboxylate	-	-	54.59	μM	RPP1 & pyrimidine depletion	major	262.215	C13H10O6	methyl 3,4,5-trihydroxy-6-oxobenzo[7]annulene-8-carboxylate
SGTC_251	0.021421	0.00453498	0.0123	0.0115691	0.184007	0.797152	0.462393	0.491082	melphalan	A DNA alkylator.	-	456.52	uM	DNA damage response	major	305.2	C13H18Cl2N2O2	(2S)-2-amino-3-[4-[bis(2-chloroethyl)amino]phenyl]propanoic acid
SGTC_2510	-0.0182519	0.0632503	0.0824997	0.0852557	0.26273	2.97974e-05	3.66125e-08	1.21427e-08	benzyl isothiocyanate	DNA damaging agent; causes G2/M arrest.	-	8.31	uM	30	minor	149.213	C8H7NS	isothiocyanatomethylbenzene
SGTC_2511	-0.0111699	-0.0180553	-0.0241875	-0.00109494	0.507042	0.268305	0.130427	0.952245	berberine	Berberine is a quaternary ammonium salt and isoquinoline alkaloid.	-	10.47	μM	60S ribosome export	major	371.814	C20H18ClNO4
SGTC_2512	-0.00457351	0.030781	0.0580035	0.0442599	0.795359	0.0505927	0.000136974	0.0040951	diallyl trisulfide	Antifungal agent Antilipemic agent Antioxidant Antiprotozoal agent Insecticide Platelet aggregation inhibitor Spermatocidal agent	-	49.23	μM	180	minor	178.339	C6H10S3	3-(prop-2-enyltrisulfanyl)prop-1-ene
SGTC_2513	0.0471297	0.0338367	0.0549651	0.0507971	0.00216177	0.0306599	0.000312627	0.000905622	baicalein	Baicalein is a cell-permeable flavone, originally isolated from the roots of Scutellaria baicalensis; inhibits cellular Ca2+ uptake; may also act as an iron chelator.	-	25.65	μM	calcium & mitochondrial duress	major	270.237	C15H10O5	5,6,7-trihydroxy-2-phenylchromen-4-one
SGTC_2514	-0.00264307	-0.0379005	-0.0103455	-0.023133	0.88301	0.0147983	0.54075	0.149186	salinomycin	A polyether potassium ionophore.	-	42.74	μM	4	minor	772.98	C42H69NaO11	sodium (2R)-2-[(2R,5S,6R)-6-[(2S,3S,4S,6R)-6-[(3S,5S,9S,10S,12R,15R)-3-[(2R,5R,6S)-5-ethyl-5-hydroxy-6-methyloxan-2-yl]-15-hydroxy-3,10,12-trimethyl-4,6,8-trioxadispiro[4.1.5^{7}.3^{5}]pentadec-13-en-9-yl]-3-hydroxy-4-methyl-5-oxooctan-2-yl]-5-methyloxan-2-yl]butanoate
SGTC_2515	0.00889067	0.0537686	0.0501888	0.0118376	0.602372	0.000427076	0.00104927	0.480293	chrysin	Chrysin is a naturally occurring flavone and aromatase inhibitor.	-	20.77	μM	RPP1 & pyrimidine depletion	major	254.238	C15H10O4	5,7-dihydroxy-2-phenylchromen-4-one
SGTC_2516	0.00257662	-0.0653841	-0.0683961	-0.0517887	0.885999	1.5413e-05	5.8799e-06	0.000707259	gossypol	Gossypol is a phenolic aldehyde that permeates cells and acts as an inhibitor for several dehydrogenase enzymes.	-	71.55	μM	123	minor	518.554	C30H30O8	7-(8-formyl-1,6,7-trihydroxy-3-methyl-5-propan-2-ylnaphthalen-2-yl)-2,3,8-trihydroxy-6-methyl-4-propan-2-ylnaphthalene-1-carbaldehyde
SGTC_2517	0.000348385	-0.0294564	-0.0386552	-0.0322594	0.984976	0.0620589	0.0128139	0.0398846	totarol	An antibacterial membrane disruptor.	-	10.00	μM		unique	286.452	C20H30O	(4bS)-4b,8,8-trimethyl-1-propan-2-yl-5,6,7,8a,9,10-hexahydrophenanthren-2-ol
SGTC_2518	0.00857268	-0.0238559	-0.0518959	-0.0440596	0.616183	0.136049	0.000688544	0.00427162	prenyletin	A coumarin with calcium channel inhibitory activity.	-	46.28	μM	107	minor	246.259	C14H14O4	6-hydroxy-7-(3-methylbut-2-enoxy)chromen-2-one
SGTC_2519	-0.00460383	-0.00454723	-0.0156101	-0.0356075	0.793945	0.796536	0.343217	0.022503	cryptotanshinone	Cryptotanshinone is a natural product that exhibits antitumor activity via inhibition STAT3 activity. Displays antibacterial and anti-inflammatory activity and acts as an antidiabetes and antiobesity agent via activation of AMP-activated protein kinase (AMPK). Also inhibits acetylcholinesterase (AChE)	-	88.04	μM	heme biosynthesis & mitochondrial translocase	major	296.36	C19H20O3	(1R)-1,6,6-trimethyl-2,7,8,9-tetrahydro-1H-naphtho[1,2-g][1]benzofuran-10,11-dione
SGTC_252	0.0135585	-0.0122573	-0.0213364	-0.0291185	0.414875	0.464047	0.185864	0.0654013	miconazole	Miconazole, an imidazole, is a topically used antifungal that acts by inhibiting lanosterol 14α-demethylase, thereby preventing the conversion of lanosterol to ergosterol, an essential component of the fungal cytoplasmic membrane.	ERG11	1.31	nM	ergosterol depletion effects on membrane	major	416.129	C18H14Cl4N2O	1-[2-(2,4-dichlorophenyl)-2-[(2,4-dichlorophenyl)methoxy]ethyl]imidazole
SGTC_2520	0.0163496	-0.0110614	-0.0146494	-0.0370304	0.319326	0.511356	0.375733	0.017389	obtusaquinone	-	-	4.71	uM		unique	254.281	C16H14O3	(4E)-2-hydroxy-5-methoxy-4-[(E)-3-phenylprop-2-enylidene]cyclohexa-2,5-dien-1-one
SGTC_2521	-0.0204238	0.0012129	0.0177587	0.0284607	0.206584	0.947027	0.276684	0.0720431	angolensin	A flavenoid.	-	13.40	μM		unique	272.296	C16H16O4	(2R)-1-(2,4-dihydroxyphenyl)-2-(4-methoxyphenyl)propan-1-one
SGTC_2522	-0.0181867	-0.0198399	-0.0272016	-0.0126481	0.264496	0.220771	0.0864727	0.448851	biochanin a	A possible chelator.	-	4.94	uM	RNA pol III & RNase P/MRP	major	284.263	C16H12O5	5,7-dihydroxy-3-(4-methoxyphenyl)chromen-4-one
SGTC_2523	0.00876089	0.0047303	-0.0184758	-0.00951096	0.607997	0.7882	0.256473	0.575818	spermine	A DNA binding polyamine.	-	47.74	μM	calcium & mitochondrial duress	major	202.34	C10H26N4	N,N'-bis(3-aminopropyl)butane-1,4-diamine
SGTC_2524	0.00417134	-0.045806	-0.0646889	-0.0612904	0.813644	0.00291259	1.91364e-05	5.33673e-05	avocatin b	-	-	10.57	μM	80	minor	570.884	C34H66O6	heptadec-16-ene-1,2,4-triol; heptadec-16-yne-1,2,4-triol
SGTC_2525	-0.0126039	0.0244139	0.00717924	0.0128649	0.450541	0.126553	0.677613	0.440605	harmine	A monoamine oxidase inhibitor	-	47.85	μM	ergosterol biosynthesis	major	212.247	C13H12N2O	7-methoxy-1-methyl-9H-pyrido[3,4-b]indole
SGTC_2526	-0.00559461	0.0722436	0.104472	0.127468	0.748913	1.6135e-06	1.98647e-12	0	patulin	Patulin is genotoxic and may be carcinogenic. It is an inhibitor of potassium uptake and an inducer of ion flux across cell membranes, potentially involving Na+-K+ dependent ATPase. It induces intra- and intermolecular protein crosslinking.	-	37.61	μM	5	minor	154.12	C7H6O4	4-hydroxy-4,6-dihydrofuro[3,2-c]pyran-2-one
SGTC_2527	-0.0130154	-0.024754	-0.0291205	-0.031918	0.434923	0.121019	0.0652927	0.0421658	2',3'-dihydroxy-4-methoxy-4'-ethoxybenzophenone	-	-	63.64	μM	10	minor	288.295	C16H16O5	(2,3-dihydroxy-4-methoxyphenyl)-(4-ethoxyphenyl)methanone
SGTC_2528	0.0131576	-0.0153382	-0.0232851	-0.0148521	0.429588	0.35224	0.146316	0.368727	xanthyletin	An natural product with antifungal activity of unknown mechanism.	-	44.79	μM		unique	228.243	C14H12O3	2,2-dimethylpyrano[3,2-g]chromen-8-one
SGTC_2529	0.00900541	-0.0113176	-0.0050045	0.0132703	0.597433	0.501002	0.775702	0.425389	gangaleoidin	-	-	93.61	μM		unique	413.206	C18H14Cl2O7	methyl 8,10-dichloro-9-hydroxy-3-methoxy-1,7-dimethyl-6-oxobenzo[b][1,4]benzodioxepine-2-carboxylate
SGTC_253	-0.0139792	0.0459134	0.0667001	0.0762336	0.39961	0.00285256	1.0237e-05	3.95436e-07	dyclonine	An oral anasthetic.	-	31.25	uM	amide catabolism	major	289.412	C18H27NO2	1-(4-butoxyphenyl)-3-piperidin-1-ylpropan-1-one
SGTC_2530	-0.00608998	0.0177223	0.00813797	0.0377596	0.726504	0.277737	0.635166	0.0151839	3-alpha-hydroxy-4,4-bisnor-8,11,13-podocarpatriene	-	-	92.62	μM		unique	216.319	C15H20O	(2R,4aS,10aR)-4a-methyl-2,3,4,9,10,10a-hexahydro-1H-phenanthren-2-ol
SGTC_2531	-0.014925	0.0561839	0.0686824	0.0681904	0.36623	0.00022532	5.35346e-06	6.28837e-06	methyl deoxycholate	Haematoxylin.	-	70.07	μM		unique	406.599	C25H42O4	methyl 4-[(3R,5R,10S,12S,13R)-3,12-dihydroxy-10,13-dimethyl-2,3,4,5,6,7,8,9,11,12,14,15,16,17-tetradecahydro-1H-cyclopenta[a]phenanthren-17-yl]pentanoate
SGTC_2532	0.00604967	0.0133579	0.00882518	-0.00651254	0.728321	0.422131	0.605208	0.707475	xanthone	An insecticide.	-	78.90	μM	271	minor	196.201	C13H8O2	xanthen-9-one
SGTC_2533	0.0112869	0.0395598	0.0159414	0.0285016	0.502241	0.0107581	0.332395	0.0716071	agelasine	Agelasines are 7,9-dialkylpurinium salts isolated from marine sponges (Agelas sp.) that have been associated with inhibition of Na/K-ATPase.	-	13.65	μM	ERG2	major	458.082	C26H40ClN5	9-[(E)-5-(1,2,4a,5-tetramethyl-2,3,4,7,8,8a-hexahydronaphthalen-1-yl)-3-methylpent-2-enyl]-7-methylpurin-9-ium-6-amine chloride
SGTC_2534	-0.00973977	0.0352312	0.0600604	0.0237066	0.566101	0.0240561	7.63354e-05	0.138676	helenine	Natural product isolated from Penicillium funiculosum with antiviral properties.	-	20.12	μM	RSC complex & mRNA processing	major	232.318	C15H20O2	(3aR,5S,8aR,9aR)-5,8a-dimethyl-3-methylidene-5,6,7,8,9,9a-hexahydro-3aH-benzo[f][1]benzofuran-2-one
SGTC_2535	-0.013386	-0.0243179	-0.0209939	-0.0136001	0.421086	0.12815	0.193353	0.413195	4',4'-dimethoxydalbergione	-	-	51.19	μM	DNA damage response	major	284.307	C17H16O4	2-methoxy-5-[1-(4-methoxyphenyl)prop-2-enyl]cyclohexa-2,5-diene-1,4-dione
SGTC_2536	-0.0219173	0.00566355	0.00201122	0.00921201	0.173257	0.745784	0.911429	0.588575	dehydroabietamide	-	-	32.04	μM		unique	299.45	C20H29NO	1,4a-dimethyl-7-propan-2-yl-2,3,4,9,10,10a-hexahydrophenanthrene-1-carboxamide
SGTC_2537	-0.00240332	-0.0385333	-0.0250822	-0.00530091	0.893796	0.0131159	0.115846	0.762223	larixol	-	-	68.93	μM	275	minor	306.483	C20H34O2	(1S)-4-[(3S)-3-hydroxy-3-methylpent-4-enyl]-4a,8,8-trimethyl-3-methylidene-2,4,5,6,7,8a-hexahydro-1H-naphthalen-1-ol
SGTC_2538	0.000316463	0.00682391	-0.00764111	0.00101992	0.986359	0.693513	0.657075	0.955535	3',7'-epoxycaryophyllan-6-one	-	-	100.00	μM	62	minor	236.35	C15H24O2
SGTC_2539	0.000923005	-0.0218577	-0.0358845	-0.041957	0.959822	0.174505	0.0214168	0.00664998	epi(13)torulosol	-	-	80.00	μM		unique	306.483	C20H34O2	(3S)-5-[(5S,8aR)-5-(hydroxymethyl)-5,8a-dimethyl-2-methylidene-3,4,4a,6,7,8-hexahydro-1H-naphthalen-1-yl]-3-methylpent-1-en-3-ol
SGTC_254	0.0022262	0.0377902	0.0511729	0.0219328	0.901777	0.015108	0.000825459	0.172982	nsc-64875	-	-	3.81	uM	ergosterol depletion effects on membrane	major	294.518	C19H38N2	3-(9-tert-butyl-3-azaspiro[5.5]undecan-3-yl)-N,N-dimethylpropan-1-amine
SGTC_2540	-0.0221903	0.0487755	0.0832356	0.0809227	0.167613	0.00147218	2.72688e-08	6.749e-08	epiandrosterone	A steroid.	-	100.00	μM	1	minor	290.44	C19H30O2	(3S,5S,8R,9S,10S,13S,14S)-3-hydroxy-10,13-dimethyl-1,2,3,4,5,6,7,8,9,11,12,14,15,16-tetradecahydrocyclopenta[a]phenanthren-17-one
SGTC_2541	0.0279893	-0.0607239	-0.0660805	-0.0804008	0.0772007	6.29885e-05	1.23802e-05	8.25186e-08	muurolladie-3-one	Muurolladie-3-one is a natural monoterpene ketone which is a component of some essential oils.	-	83.07	μM	excess fatty acid	major	218.335	C15H22O	3,8-dimethyl-5-propan-2-yl-4a,5,6,8a-tetrahydro-1H-naphthalen-2-one
SGTC_2542	-0.00345289	-0.0287574	-0.0259816	-0.0329691	0.846369	0.0689401	0.102555	0.0354701	2-hydroxy-5 (6)epoxy-tetrahydrocaryophyllene	-	-	100.00	μM	115	minor	238.366	C15H26O2
SGTC_2543	-0.0205011	0.0803759	0.0938492	0.0701603	0.204761	8.33108e-08	3.06343e-10	3.27785e-06	pimpinellin	From Heracleum laciniatum; cause of phototoxicity in patient with vitiligo.	-	60.67	μM	Golgi	major	246.215	C13H10O5	5,6-dimethoxyfuro[2,3-h]chromen-2-one
SGTC_2544	-0.00829502	-0.0152835	0.0124227	-0.0341646	0.628288	0.354076	0.4575	0.028967	sphondin	Sphondin is a coumarin of the psoralen class.	-	68.51	μM	RNA pol III & RNase P/MRP	major	216.19	C12H8O4	6-methoxyfuro[2,3-h]chromen-2-one
SGTC_2545	0.0102127	-0.0320501	-0.0413316	-0.0526905	0.546243	0.0412707	0.00755736	0.000563389	solidagenone	An anti ulcer agent	-	89.61	μM		unique	316.435	C20H28O3	(4R,4aS)-4-[2-(furan-3-yl)ethyl]-4-hydroxy-3,4a,8,8-tetramethyl-5,6,7,8a-tetrahydronaphthalen-1-one
SGTC_2546	-0.00521019	-0.00841291	-0.0170817	-0.00865295	0.766329	0.623138	0.296696	0.612678	rhodinyl acetate	-	-	100.00	μM		unique	198.302	C12H22O2	[(3R)-3,7-dimethyloct-6-enyl] acetate
SGTC_2547	-0.0261931	0.0178013	0.0213814	0.00310938	0.0996146	0.275448	0.184724	0.861958	epiafzelechin trimethyl ether	An antioxidant.	-	100.00	μM	23	minor	316.348	C18H20O5	(2R,3R)-5,7-dimethoxy-2-(4-methoxyphenyl)-3,4-dihydro-2H-chromen-3-ol
SGTC_2548	-0.0462097	-0.0629252	-0.0614937	-0.0793668	0.00266068	3.28095e-05	5.02674e-05	1.22416e-07	3',4'-didesmethyl-5-deshydroxy-3'-ethoxyscleroin	-	-	19.94	μM	redox potentiating	major	274.269	C15H14O5	(3-ethoxyphenyl)-(2,3,4-trihydroxyphenyl)methanone
SGTC_2549	-0.000737847	-0.0199896	-0.0420139	-0.0498459	0.967956	0.217069	0.00657243	0.00114	cedrol	A sedative which affects the nervous system.	-	20.94	μM		unique	222.366	C15H26O
SGTC_255	-0.00889483	-0.0264106	-0.0305013	-0.0421646	0.602236	0.0966956	0.0528573	0.00637644	tunicamycin	Tunicamycin inhibits GlcNAc phosphotransferase (GPT), which catalyzes the transfer of N-actelyglucosamine-1-phosphate from UDP-N-acetylglucosamine to dolichol phosphate in the first step of glycoprotein synthesis. Tunicamycin is used as a chemical tool in research to induce the unfolded protein response pathway.	ALG7	200.47	nM	unfolded protein response	major	718.703	C30H46N4O16	(Z)-N-[2-[3-acetamido-4,5-dihydroxy-6-(hydroxymethyl)oxan-2-yl]oxy-6-[2-[5-(2,4-dioxopyrimidin-1-yl)-3,4-dihydroxyoxolan-2-yl]-2-hydroxyethyl]-4,5-dihydroxyoxan-3-yl]-5-methylhex-2-enamide
SGTC_2550	-0.0173015	0.0268271	0.0272364	0.00364212	0.290087	0.0911848	0.0860463	0.837752	chrysin dimethyl ether	An O-methylated flavonoid and antioxidant.	-	71.87	μM		unique	282.291	C17H14O4	5,7-dimethoxy-2-phenylchromen-4-one
SGTC_2551	0.0142059	-0.0683882	-0.100209	-0.0900028	0.391344	5.89506e-06	1.6028e-11	1.6591e-09	apiole	A possible DNA adduct former.	-	73.87	μM	121	minor	222.237	C12H14O4	4,7-dimethoxy-5-prop-2-enyl-1,3-benzodioxole
SGTC_2552	-0.0140087	-0.0318147	-0.0369734	-0.00818983	0.398706	0.043015	0.017647	0.633113	juarezic acid	-	-	87.02	μM	TSC3-RPN4	major	174.196	C11H10O2	(2E,4E)-5-phenylpenta-2,4-dienoic acid
SGTC_2553	0.00876294	0.0258701	0.0228917	0.0265276	0.60814	0.104367	0.153996	0.0953157	4-methylesculetin	-	-	85.09	μM	254	minor	192.168	C10H8O4	6,7-dihydroxy-4-methylchromen-2-one
SGTC_2554	0.0355623	0.0210231	0.00108853	0.0311617	0.0227746	0.192988	0.952547	0.0477557	13-methyl-4,4-bisnor-8,11,13-podocarpatrien-3-one	-	-	66.67	μM	121	minor	228.329	C16H20O	(4aS,10aS)-4a,7-dimethyl-1,3,4,9,10,10a-hexahydrophenanthren-2-one
SGTC_2555	-0.00460531	0.0389315	0.0472734	0.043364	0.794011	0.0122085	0.0021035	0.00498458	cholic acid	Influences liver metabolism.	-	100.00	μM	307	minor	422.598	C25H42O5	methyl 4-[(3R,5S,7R,10S,12S,13R,17R)-3,7,12-trihydroxy-10,13-dimethyl-2,3,4,5,6,7,8,9,11,12,14,15,16,17-tetradecahydro-1H-cyclopenta[a]phenanthren-17-yl]pentanoate
SGTC_2556	0.0237884	0.0141425	0.0404776	0.0211795	0.137493	0.393918	0.00901999	0.189481	citropten	A potential DNA crosslinker.	-	84.59	μM	166	minor	206.195	C11H10O4	5,7-dimethoxychromen-2-one
SGTC_2557	0.0011967	0.00667521	-0.0181209	0.0324087	0.947758	0.700232	0.266456	0.038963	derrustone	An antioxidant.	-	83.84	μM	200	minor	326.3	C18H14O6	3-(1,3-benzodioxol-5-yl)-5,7-dimethoxychromen-4-one
SGTC_2558	-0.00338789	0.0262347	0.0187868	0.0582804	0.849331	0.0991182	0.248125	0.000126999	carylophyllene oxide	An oxygenated terpenoid and antifungal agent.	-	100.00	μM	173	minor	206.324	C14H22O
SGTC_2559	-0.00401888	-0.0172981	-0.00240918	0.0193112	0.820619	0.290297	0.893554	0.234283	tetrahydrosappanone a trimethyl ether	An antioxidant flavonoid	-	100.00	μM	164	minor	330.375	C19H22O5	(3R,4R)-3-[(3,4-dimethoxyphenyl)methyl]-7-methoxy-3,4-dihydro-2H-chromen-4-ol
SGTC_256	0.0130369	-0.0250849	-0.043422	-0.0586544	0.434161	0.115845	0.00490001	0.00011414	clotrimazole	Clotrimazole, an imidazole antifungal; inhibits lanosterol 14α-demethylase, thereby preventing the conversion of lanosterol to ergosterol, an essential component of the fungal cytoplasmic membrane.	ERG11	625.00	nM	ergosterol depletion effects on membrane	major	344.837	C22H17ClN2	1-[(2-chlorophenyl)-diphenylmethyl]imidazole
SGTC_2560	-0.0188259	-0.0140175	-0.00876012	0.00329296	0.247073	0.398181	0.608104	0.853626	caryophyllene	A peroxisome proliferator-activated receptor (PPAR) inhibitor.	-	100.00	μM		unique	190.324	C14H22	(1R,4E,8S)-4,10,10-trimethyl-7-methylidenebicyclo[6.2.0]dec-4-ene
SGTC_2561	-0.00734259	0.0256516	0.0329426	0.0362055	0.670398	0.107367	0.0356678	0.0202416	acetosyringone	A non-steroidal anti-inflammatory agent and anti-asthmatic agent.	-	100.00	μM		unique	196.2	C10H12O4	1-(4-hydroxy-3,5-dimethoxyphenyl)ethanone
SGTC_2562	0.00733513	0.0116048	-0.0105744	0.0140765	0.670724	0.489605	0.531347	0.396071	3',7'-dimethoxyflavone	-	-	64.92	μM	67	minor	282.291	C17H14O4	3,7-dimethoxy-2-phenylchromen-4-one
SGTC_2563	0.0108712	-0.048115	-0.0531526	-0.0607469	0.519234	0.00172543	0.000502789	6.29144e-05	tomatine	Tomatine is a toxic glycoalkaloid found in the stems and leaves of tomato plants with fungicidal properties.	-	8.54	uM	329	minor	994.124	C47H79NO21	(2R,3R,4S,5S,6R)-2-[(2R,3R,4S,5R)-2-[(2R,3R,4S,5R,6R)-2-[(2R,3R,4R,5R,6S)-6-[(1S,2S,5'S,7S,9aS,11aR)-1,5',9a,11a-tetramethylspiro[3a,3b,4,5,5a,6,7,8,9,9b,10,11-dodecahydro-1H-naphtho[1,2-g][1]benzofuran-2,2'-piperidine]-7-yl]oxy-4,5-dihydroxy-2-(hydroxymethyl)oxan-3-yl]oxy-3,5-dihydroxy-6-(hydroxymethyl)oxan-4-yl]oxy-4,5-dihydroxyoxan-3-yl]oxy-6-(hydroxymethyl)oxane-3,4,5-triol
SGTC_2564	0.00675416	-0.0522733	-0.0675323	-0.0569932	0.696725	0.000628755	7.8382e-06	0.000181653	betulinic acid	Apoptosis-inducing agent of unknown mechanism.	-	100.00	μM		unique	442.674	C29H46O3	(1R,3aS,5bS,9R,11aR,13aS)-9-hydroxy-5b,8,8,11a-tetramethyl-1-prop-1-en-2-yl-2,3,4,5,5a,6,7,7a,9,10,11,11b,12,13,13a,13b-hexadecahydro-1H-cyclopenta[a]chrysene-3a-carboxylic acid
SGTC_2565	-0.0112048	-0.00173974	0.0140521	0.0156584	0.505681	0.92361	0.396997	0.341789	isoliquiritigenin	Binds to benzodiazepine receptor 65X better than valium.	-	100.00	μM	290	minor	256.253	C15H12O4	(E)-1-(2,4-dihydroxyphenyl)-3-(4-hydroxyphenyl)prop-2-en-1-one
SGTC_2566	-0.025156	-0.0275835	-0.0322247	-0.0347491	0.114831	0.081978	0.0401777	0.0262275	crystal violet carbinol	Cationic dye that binds acidic phospholipids including cardiolipin.	-	226.00	nM		unique	389.533	C25H31N3O	tris[4-(dimethylamino)phenyl]methanol
SGTC_2567	-0.00979377	0.0141326	0.0572627	0.0283039	0.563953	0.394116	0.000168705	0.0738215	aureobasidin a	Aureobasidium a is a potent inhibitor of inositol phosphorylceramide (IPC) synthase in fungi.	AUR1|KEI1	60.00	nM		unique	1101.42	C60H92N8O11	3,6-dibenzyl-12,24-di(butan-2-yl)-15-(2-hydroxypropan-2-yl)-4,10,16,22-tetramethyl-18-(2-methylpropyl)-9,21-di(propan-2-yl)-13-oxa-1,4,7,10,16,19,22,25-octazabicyclo[25.3.0]triacontane-2,5,8,11,14,17,20,23,26-nonone
SGTC_2568	-0.00380927	-0.0449291	-0.0589838	-0.0370754	0.83016	0.00353642	0.000103826	0.0172449	diosmetin	Diosmetin is a natural flavonoid and antioxidant that impedes human CYP1A enzyme activity.	-	100.00	μM		unique	300.263	C16H12O6	5,7-dihydroxy-2-(3-hydroxy-4-methoxyphenyl)chromen-4-one
SGTC_2569	-0.0258938	-0.0453805	-0.0267052	-0.027247	0.1038	0.0032015	0.0927626	0.0859161	tetrandrine	Tetrandrine a bis-benzylisoquinoline alkaloid, is a calcium channel blocker.	-	100.00	μM		unique	622.75	C38H42N2O6
SGTC_257	0.0138565	0.0106033	-0.00166059	0.0098225	0.403936	0.530111	0.927122	0.562655	daunorubicin	Daunorubicin forms complexes with DNA by intercalation between base pairs, thereby preventing DNA replication. Additionally, doxorubicin inhibits topoisomerase II activity by stabilizing the DNA-topoisomerase II complex, preventing the religation portion of the topoisomerase II reaction.	-	18.50	uM	anthracycline transcription coupled DNA repair	major	527.52	C27H29NO10	(7S,9S)-9-acetyl-7-[(2R,4S,5S,6S)-4-amino-5-hydroxy-6-methyloxan-2-yl]oxy-6,9,11-trihydroxy-4-methoxy-8,10-dihydro-7H-tetracene-5,12-dione
SGTC_2570	0.0119171	0.0318533	0.0313097	0.0503535	0.477169	0.0426108	0.0464981	0.00100809	licareol	-	-	100.00	μM		unique	154.249	C10H18O	(3R)-3,7-dimethylocta-1,6-dien-3-ol
SGTC_2571	-0.00695455	-0.0200162	-0.0146587	0.00229899	0.687652	0.216416	0.375406	0.898502	chrysanthemic acid	An insecticide.	-	100.00	μM	326	minor	168.233	C10H16O2	2,2-dimethyl-3-(2-methylprop-1-enyl)cyclopropane-1-carboxylic acid
SGTC_2572	0.0361822	-0.0106729	-0.0131502	0.00333857	0.0202996	0.5272	0.429866	0.851528	astragaloside iv	An anti-inflammatory agent.	-	100.00	μM		unique	784.97	C41H68O14
SGTC_2573	-0.0205737	0.0399882	0.0303295	0.020359	0.20305	0.00988992	0.0542615	0.208126	2',4'-dihydroxychalcone	A potent inhibitor of glutathione S-transferases.	-	15.04	μM	32	minor	240.254	C15H12O3	(E)-1-(2-hydroxyphenyl)-3-(4-hydroxyphenyl)prop-2-en-1-one
SGTC_2574	-0.008147	0.0240325	0.0174397	-0.000660346	0.634768	0.132991	0.285993	0.971364	2',4'-dihydroxychalcone	A potent inhibitor of glutathione S-transferases.	-	14.64	μM	32	minor	240.254	C15H12O3	(E)-1-(2-hydroxyphenyl)-3-(4-hydroxyphenyl)prop-2-en-1-one
SGTC_2575	-0.0160679	0.000456516	0.0407947	0.0258754	0.328303	0.980274	0.00842286	0.104062	plumbagin	Like menadione, plumbagin is a naphthoquinone, and undergoes one electron reduction to semiquinone. Under aerobic conditions the semiquinone radical participates in redox cylcing to generate reactive oxygen species (ROS) such as superoxide and hydrogen peroxide.	-	510.00	nM	superoxide	major	188.179	C11H8O3	5-hydroxy-2-methylnaphthalene-1,4-dione
SGTC_2576	0.00935945	0.0336349	0.041327	0.0147183	0.58227	0.0317121	0.00756452	0.373346	guaiol	-	-	23.12	μM	157	minor	222.366	C15H26O	2-[(3S,5R,8S)-3,8-dimethyl-1,2,3,4,5,6,7,8-octahydroazulen-5-yl]propan-2-ol
SGTC_2577	-0.00182064	0.0683029	0.0742525	0.0759501	0.919988	6.06159e-06	7.99054e-07	4.346e-07	2',4'-dihydroxy-4-methoxychalcone	A potent inhibitor of glutathione S-transferases.	-	15.32	μM	231	minor	270.28	C16H14O4	(E)-1-(2,4-dihydroxyphenyl)-3-(4-methoxyphenyl)prop-2-en-1-one
SGTC_2578	-0.0134007	-0.0181246	-0.00183877	-0.00645944	0.42054	0.266244	0.919181	0.709865	7,8-dihydroxyflavone	Intensifies effect of antibiotics on Staphylococcus aureus.	-	64.44	μM	113	minor	254.238	C15H10O4	7,8-dihydroxy-2-phenylchromen-4-one
SGTC_2579	0.0168024	0.069691	0.085483	0.0903463	0.305197	3.83439e-06	1.1027e-08	1.431e-09	2',5'-dihydroxy-4-methoxychalcone	-	-	13.23	μM	231	minor	270.28	C16H14O4	(E)-1-(2,5-dihydroxyphenyl)-3-(4-methoxyphenyl)prop-2-en-1-one
SGTC_258	0.00105576	0.0300549	0.0438629	0.0424608	0.953962	0.0566467	0.00446019	0.00599677	haloperidol	Haloperidol is a D2, D3, and D4 dopamine antagonist of the typical antipsychotic class of medications. It is a butyrophenone derivative and has pharmacological effects similar to the phenothiazines.	-	50.78	uM	fatty acid desaturase (OLE1)	major	375.864	C21H23ClFNO2	4-[4-(4-chlorophenyl)-4-hydroxypiperidin-1-yl]-1-(4-fluorophenyl)butan-1-one
[truncated: 1,599 more rows]

## Sheet: Ctrl
Experiment	r.134	adj.P.Val.134	drug_name	drug_annot	target	conc	unit	Response.signature	Signature.type	MW	Molecular.Formula	IUPAC.name
[truncated: 133 more rows]

[truncated: 3 more sheets: ppGpp, cdiAMP, cdiGMP]
