# Supplementary material for: Bacterial Signaling Nucleotides Inhibit Yeast Cell Growth by Impacting Mitochondrial and Other Specifically Eukaryotic Functions
Source: mBio. 2017 Jul 25;8(4):e01047-17. doi: 10.1128/mBio.01047-17 (PMC5527313; doi:10.1128/mBio.01047-17)
Supplement: DATA SET S3 [file mbo004173404sd3.xlsx]

## Sheet: ppGpp.Negative.GOBP
GOBPID	Pvalue	OddsRatio	ExpCount	Count	Size	Term	Genes
GO:1902580	3.18574e-07	2.49884	23.5629	49	303	single-organism cellular localization	YAL002W YAL048C YAR002W YBL017C YBR128C YBR185C YBR230C YCL008C YDL006W YDL065C YDL226C YDR244W YGR231C YHL028W YHR117W YHR193C YHR194W YJL024C YKR020W YKR035W-A YKR048C YKR065C YKR094C YLL001W YLL006W YLR090W YLR254C YML041C YML124C YMR004W YMR072W YMR129W YMR198W YMR216C YNL214W YNL242W YNL297C YNL328C YOL044W YOL076W YOL083W YOR164C YOR216C YOR230W YPL065W YPL174C YPL269W YPR125W YPR141C
GO:0034087	5.09882e-07	42.3387	0.699888	7	9	establishment of mitotic sister chromatid cohesion	YBR107C YDR254W YDR318W YJR135C YLR381W YPL018W YPR046W
GO:0051641	2.85094e-06	1.90816	51.0141	82	656	cellular localization	YAL002W YAL023C YAL026C YAL048C YAR002W YBL017C YBL102W YBL106C YBR107C YBR111W-A YBR128C YBR179C YBR185C YBR230C YCL008C YCL010C YCL038C YCR008W YCR094W YDL006W YDL065C YDL226C YDR244W YDR254W YGR188C YGR231C YHL028W YHR012W YHR117W YHR142W YHR155W YHR193C YHR194W YIL005W YIL039W YIL040W YJL024C YJL099W YJL154C YJL204C YJR058C YKL214C YKR020W YKR035W-A YKR048C YKR065C YKR094C YLL001W YLL006W YLR…
GO:0034085	4.07189e-06	21.1591	0.855419	7	11	establishment of sister chromatid cohesion	YBR107C YDR254W YDR318W YJR135C YLR381W YPL018W YPR046W
GO:0000070	4.38189e-06	4.45844	4.97698	17	64	mitotic sister chromatid segregation	YBR107C YDR254W YDR318W YGL003C YGR188C YHR191C YJR135C YLR381W YML124C YMR078C YMR190C YMR198W YOR178C YPL018W YPL269W YPR046W YPR141C
GO:0006996	4.91601e-06	1.71966	86.164	122	1108	organelle organization	YAL011W YAL026C YAL048C YAR002W YBL031W YBR009C YBR107C YBR111W-A YBR128C YBR179C YBR185C YBR230C YBR231C YBR250W YCL010C YCL024W YCR077C YDL006W YDL065C YDL142C YDL155W YDL226C YDR076W YDR077W YDR116C YDR237W YDR244W YDR254W YDR318W YDR334W YDR393W YDR485C YER058W YFL049W YFR034C YGL003C YGL045W YGR056W YGR136W YGR165W YGR174C YGR183C YGR188C YGR231C YHL006C YHL022C YHL027W YHR004C YHR061C YHR11…
GO:0033365	7.70515e-06	2.38644	19.6746	40	253	protein localization to organelle	YAL002W YAR002W YBL017C YBR107C YBR128C YBR185C YBR230C YCL008C YDL065C YDR244W YDR254W YGR188C YHL028W YHR117W YHR193C YIL005W YJL024C YJL154C YKR020W YKR035W-A YKR048C YKR065C YLL006W YLR090W YML041C YMR004W YMR106C YMR129W YMR216C YNL214W YNL242W YNL297C YNL328C YOL044W YOL083W YOR164C YOR216C YOR230W YPL065W YPR125W
GO:0007064	8.07141e-06	8.11045	1.94413	10	25	mitotic sister chromatid cohesion	YBR107C YDR254W YDR318W YHR191C YJR135C YLR381W YMR078C YPL018W YPR046W YPR141C
GO:0071824	1.60952e-05	3.76086	5.98793	18	77	protein-DNA complex subunit organization	YAL011W YBR009C YBR231C YDR076W YDR254W YDR318W YDR334W YDR485C YEL009C YGR056W YGR188C YHL006C YKR048C YLR085C YML041C YNL030W YNL206C YOR304W
GO:0051640	1.85943e-05	3.55342	6.61006	19	85	organelle localization	YAL048C YAR002W YBR179C YBR230C YDL006W YGR188C YGR231C YHR194W YKR094C YLL001W YLL006W YLR254C YML124C YMR072W YMR198W YOL076W YPL174C YPL269W YPR141C
GO:0034613	2.25528e-05	2.08307	27.2179	49	350	cellular protein localization	YAL002W YAL023C YAL026C YAR002W YBL017C YBR107C YBR128C YBR185C YBR230C YCL008C YCL010C YCR008W YCR094W YDL065C YDL226C YDR244W YDR254W YGR188C YHL028W YHR117W YHR193C YIL005W YJL024C YJL154C YJR058C YKR020W YKR035W-A YKR048C YKR065C YLL006W YLR090W YLR148W YML016C YML041C YMR004W YMR106C YMR129W YMR216C YNL214W YNL242W YNL297C YNL328C YOL044W YOL083W YOR164C YOR216C YOR230W YPL065W YPR125W
GO:0016043	2.26318e-05	1.60407	116.415	152	1497	cellular component organization	YAL011W YAL026C YAL048C YAR002W YBL031W YBL068W YBR009C YBR107C YBR111W-A YBR128C YBR179C YBR185C YBR230C YBR231C YBR250W YCL008C YCL010C YCL024W YCR008W YCR077C YCR094W YDL006W YDL065C YDL142C YDL155W YDL223C YDL226C YDR076W YDR077W YDR116C YDR237W YDR244W YDR254W YDR318W YDR334W YDR393W YDR477W YDR485C YEL009C YER058W YFL049W YFR034C YGL003C YGL045W YGR056W YGR136W YGR143W YGR165W YGR174C YGR18…
GO:0072594	2.33336e-05	2.43077	16.3307	34	210	establishment of protein localization to organelle	YAL002W YAR002W YBL017C YBR128C YBR185C YBR230C YCL008C YDL065C YDR244W YHL028W YHR117W YHR193C YJL024C YKR020W YKR035W-A YKR048C YKR065C YLL006W YLR090W YML041C YMR004W YMR129W YMR216C YNL214W YNL242W YNL297C YNL328C YOL044W YOL083W YOR164C YOR216C YOR230W YPL065W YPR125W
GO:0000819	2.4135e-05	3.80247	5.59911	17	72	sister chromatid segregation	YBR107C YDR254W YDR318W YGL003C YGR188C YHR191C YJR135C YLR381W YML124C YMR078C YMR190C YMR198W YOR178C YPL018W YPL269W YPR046W YPR141C
GO:1902582	3.39899e-05	1.90111	37.0163	61	476	single-organism intracellular transport	YAL002W YAL023C YAL026C YAR002W YBL017C YBL102W YBL106C YBR111W-A YBR128C YBR230C YCL008C YCL038C YDL065C YDL226C YDR244W YHL028W YHR012W YHR117W YHR142W YHR155W YHR193C YIL039W YIL040W YJL024C YJL099W YJL154C YJL204C YKL214C YKR020W YKR035W-A YKR048C YKR065C YKR094C YLL006W YLR080W YLR090W YLR114C YLR148W YLR254C YLR268W YML041C YML124C YMR004W YMR129W YMR198W YMR216C YNL214W YNL242W YNL253W YNL…
GO:0007017	3.61014e-05	3.85164	5.21028	16	67	microtubule-based process	YBL031W YDL155W YGL003C YGR188C YJR070C YJR108W YKR048C YLR254C YML124C YMR129W YMR198W YOR058C YPL018W YPL174C YPL269W YPR141C
GO:0070727	4.51335e-05	2.0029	28.6954	50	369	cellular macromolecule localization	YAL002W YAL023C YAL026C YAR002W YBL017C YBR107C YBR111W-A YBR128C YBR185C YBR230C YCL008C YCL010C YCR008W YCR094W YDL065C YDL226C YDR244W YDR254W YGR188C YHL028W YHR117W YHR193C YIL005W YJL024C YJL154C YJR058C YKR020W YKR035W-A YKR048C YKR065C YLL006W YLR090W YLR148W YML016C YML041C YMR004W YMR106C YMR129W YMR216C YNL214W YNL242W YNL297C YNL328C YOL044W YOL083W YOR164C YOR216C YOR230W YPL065W YPR…
GO:0048285	6.42357e-05	2.20801	19.2858	37	248	organelle fission	YBL031W YBR107C YBR250W YDL155W YDR076W YDR254W YDR318W YGL003C YGL045W YGR188C YHL022C YHL027W YHR061C YHR120W YHR124W YHR191C YJR135C YLL001W YLR254C YLR329W YLR381W YML124C YML128C YMR078C YMR167W YMR190C YMR198W YMR224C YNL082W YNL327W YOR178C YOR230W YPL018W YPL157W YPL269W YPR046W YPR141C
GO:0000280	6.60827e-05	2.23039	18.5859	36	239	nuclear division	YBL031W YBR107C YBR250W YDL155W YDR076W YDR254W YDR318W YGL003C YGL045W YGR188C YHL022C YHL027W YHR061C YHR120W YHR124W YHR191C YJR135C YLR254C YLR329W YLR381W YML124C YML128C YMR078C YMR167W YMR190C YMR198W YMR224C YNL082W YNL327W YOR178C YOR230W YPL018W YPL157W YPL269W YPR046W YPR141C
GO:0046907	7.77228e-05	1.81985	39.6603	63	510	intracellular transport	YAL002W YAL023C YAL026C YAR002W YBL017C YBL102W YBL106C YBR111W-A YBR128C YBR230C YCL008C YCL038C YCR094W YDL065C YDL226C YDR244W YHL028W YHR012W YHR117W YHR142W YHR155W YHR193C YIL039W YIL040W YJL024C YJL099W YJL154C YJL204C YJR058C YKL214C YKR020W YKR035W-A YKR048C YKR065C YKR094C YLL006W YLR080W YLR090W YLR114C YLR148W YLR254C YLR268W YML041C YML124C YMR004W YMR129W YMR198W YMR216C YNL214W YNL…
GO:0006605	8.5515e-05	2.31448	15.9419	32	205	protein targeting	YAL002W YAR002W YBL017C YBR128C YBR230C YCL008C YDL065C YDR244W YHL028W YHR117W YHR193C YJL024C YKR020W YKR035W-A YKR048C YKR065C YLL006W YLR090W YML041C YMR004W YMR129W YMR216C YNL214W YNL242W YNL297C YNL328C YOL044W YOL083W YOR164C YOR216C YOR230W YPL065W
GO:0007062	9.71347e-05	5.52044	2.48849	10	32	sister chromatid cohesion	YBR107C YDR254W YDR318W YHR191C YJR135C YLR381W YMR078C YPL018W YPR046W YPR141C
GO:0000226	9.81897e-05	3.88963	4.51039	14	58	microtubule cytoskeleton organization	YBL031W YDL155W YGL003C YGR188C YJR070C YJR108W YKR048C YMR129W YMR198W YOR058C YPL018W YPL174C YPL269W YPR141C
GO:0022402	0.000119956	1.82801	36.1609	58	465	cell cycle process	YAL021C YBL031W YBR009C YBR107C YBR250W YCL024W YCL032W YCR008W YCR063W YDL155W YDL179W YDL226C YDR076W YDR254W YDR318W YFR008W YGL003C YGL045W YGR188C YHL022C YHL027W YHR061C YHR120W YHR124W YHR185C YHR191C YJR090C YJR135C YLR254C YLR329W YLR381W YML124C YML128C YMR063W YMR078C YMR129W YMR167W YMR190C YMR198W YMR224C YNL030W YNL082W YNL201C YNL294C YNL309W YNL327W YOL071W YOR058C YOR083W YOR178C…
GO:0051649	0.000150882	1.74148	43.8597	67	564	establishment of localization in cell	YAL002W YAL023C YAL026C YAR002W YBL017C YBL102W YBL106C YBR111W-A YBR128C YBR185C YBR230C YCL008C YCL038C YCR094W YDL065C YDL226C YDR244W YGR188C YHL028W YHR012W YHR117W YHR142W YHR155W YHR193C YIL039W YIL040W YJL024C YJL099W YJL154C YJL204C YJR058C YKL214C YKR020W YKR035W-A YKR048C YKR065C YKR094C YLL006W YLR080W YLR090W YLR114C YLR148W YLR254C YLR268W YML041C YML124C YMR004W YMR129W YMR198W YMR…
GO:0006886	0.000182139	2.05798	20.9966	38	270	intracellular protein transport	YAL002W YAL023C YAL026C YAR002W YBL017C YBR128C YBR230C YCL008C YCR094W YDL065C YDL226C YDR244W YHL028W YHR117W YHR193C YJL024C YJR058C YKR020W YKR035W-A YKR048C YKR065C YLL006W YLR090W YLR148W YML041C YMR004W YMR129W YMR216C YNL214W YNL242W YNL297C YNL328C YOL044W YOL083W YOR164C YOR216C YOR230W YPL065W
GO:0043044	0.00021401	6.4502	1.7886	8	23	ATP-dependent chromatin remodeling	YAL011W YBR231C YDR334W YDR485C YGR056W YLR085C YML041C YOR304W
GO:0007067	0.000225078	2.61049	9.79844	22	126	mitotic nuclear division	YBL031W YBR107C YDL155W YDR254W YDR318W YGL003C YGR188C YHR061C YHR191C YJR135C YLR254C YLR381W YML124C YMR078C YMR190C YMR198W YNL327W YOR178C YPL018W YPL269W YPR046W YPR141C
GO:0051646	0.000231682	5.45177	2.2552	9	29	mitochondrion localization	YAL048C YBR179C YDL006W YGR231C YHR194W YLL001W YLL006W YMR072W YOL076W
GO:0071840	0.000249573	1.49368	125.202	156	1610	cellular component organization or biogenesis	YAL011W YAL026C YAL048C YAR002W YBL031W YBL068W YBR009C YBR107C YBR111W-A YBR128C YBR179C YBR185C YBR229C YBR230C YBR231C YBR250W YCL008C YCL010C YCL024W YCR008W YCR077C YCR094W YDL006W YDL065C YDL142C YDL155W YDL223C YDL226C YDR076W YDR077W YDR116C YDR237W YDR244W YDR254W YDR318W YDR334W YDR393W YDR477W YDR485C YEL009C YER058W YFL049W YFR034C YGL003C YGL045W YGR056W YGR136W YGR143W YGR165W YGR17…
GO:0034728	0.000267043	3.94788	3.8105	12	49	nucleosome organization	YAL011W YBR009C YBR231C YDR334W YDR485C YGR056W YKR048C YLR085C YML041C YNL030W YNL206C YOR304W
GO:0043486	0.000371801	9.03289	1.08872	6	14	histone exchange	YAL011W YBR231C YDR334W YDR485C YLR085C YML041C
GO:0008104	0.000457057	1.7107	38.8049	59	499	protein localization	YAL002W YAL023C YAL026C YAR002W YBL017C YBL102W YBR107C YBR111W-A YBR128C YBR185C YBR230C YCL008C YCL010C YCR008W YCR094W YDL065C YDL226C YDR244W YDR254W YGL045W YGR188C YHL028W YHR012W YHR117W YHR142W YHR193C YIL005W YJL024C YJL099W YJL154C YJL204C YJR058C YKR020W YKR035W-A YKR048C YKR065C YLL006W YLR064W YLR080W YLR090W YLR148W YLR268W YML016C YML041C YMR004W YMR106C YMR129W YMR216C YNL214W YNL…
GO:1902578	0.000461762	1.54812	70.8442	96	911	single-organism localization	YAL002W YAL023C YAL026C YAL048C YAR002W YBL017C YBL089W YBL102W YBL106C YBR111W-A YBR128C YBR185C YBR219C YBR230C YCL008C YCL038C YCR094W YDL006W YDL065C YDL119C YDL226C YDR244W YDR276C YDR456W YEL031W YGL045W YGL084C YGR231C YHL016C YHL028W YHR012W YHR117W YHR142W YHR155W YHR193C YHR194W YIL005W YIL039W YIL040W YJL024C YJL099W YJL129C YJL154C YJL204C YJR077C YKL214C YKR020W YKR035W-A YKR048C YKR…
GO:0006490	0.000466549	#NUM!	0.233296	3	3	oligosaccharide-lipid intermediate biosynthetic process	YBL082C YOR002W YOR067C
GO:0051691	0.000466549	#NUM!	0.233296	3	3	cellular oligosaccharide metabolic process	YBL082C YOR002W YOR067C
GO:0016482	0.000503581	1.79941	29.9397	48	385	cytoplasmic transport	YAL002W YAL023C YAR002W YBL017C YBL106C YBR111W-A YBR128C YBR230C YCL008C YCL038C YDL065C YDL226C YDR244W YHL028W YHR117W YHR142W YHR193C YIL039W YIL040W YJL024C YJL099W YJL204C YKL214C YKR020W YKR035W-A YKR048C YKR065C YKR094C YLL006W YLR080W YLR090W YLR148W YLR268W YML041C YMR004W YMR129W YMR216C YNL214W YNL242W YNL253W YNL297C YNL328C YOL044W YOL083W YOR164C YOR216C YOR230W YPL065W
GO:0006338	0.000544333	3.36869	4.66592	13	60	chromatin remodeling	YAL011W YBR231C YDR334W YDR485C YFR034C YGR056W YLR085C YLR095C YML041C YNL206C YOL012C YOR141C YOR304W
GO:0007049	0.000549954	1.68199	40.7491	61	524	cell cycle	YAL021C YBL031W YBR009C YBR107C YBR250W YCL024W YCL032W YCR008W YCR063W YCR077C YDL155W YDL179W YDL226C YDR076W YDR254W YDR318W YFR008W YGL003C YGL045W YGR188C YHL022C YHL027W YHR061C YHR120W YHR124W YHR185C YHR191C YIL050W YJR090C YJR135C YLL017W YLR254C YLR329W YLR381W YML124C YML128C YMR063W YMR078C YMR129W YMR167W YMR190C YMR198W YMR224C YNL030W YNL082W YNL201C YNL294C YNL309W YNL327W YOL071W…
GO:0045184	0.000626451	1.74882	32.6615	51	420	establishment of protein localization	YAL002W YAL023C YAL026C YAR002W YBL017C YBL102W YBR111W-A YBR128C YBR185C YBR230C YCL008C YCR094W YDL065C YDL226C YDR244W YGL045W YHL028W YHR012W YHR117W YHR142W YHR193C YJL024C YJL099W YJL154C YJL204C YJR058C YKR020W YKR035W-A YKR048C YKR065C YLL006W YLR064W YLR080W YLR090W YLR148W YLR268W YML041C YMR004W YMR129W YMR216C YNL214W YNL242W YNL297C YNL328C YOL044W YOL083W YOR164C YOR216C YOR230W YPL…
GO:1903047	0.000646313	2.00427	18.5082	33	238	mitotic cell cycle process	YAL021C YBL031W YBR107C YCL024W YCR008W YCR063W YDL155W YDL179W YDR254W YDR318W YGL003C YGR188C YHL027W YHR061C YHR191C YJR090C YJR135C YLR254C YLR381W YML124C YMR078C YMR190C YMR198W YNL309W YNL327W YOR058C YOR083W YOR178C YPL018W YPL174C YPL269W YPR046W YPR141C
GO:0098813	0.000673717	2.7376	7.23218	17	93	nuclear chromosome segregation	YBR107C YDR254W YDR318W YGL003C YGR188C YHR191C YJR135C YLR381W YML124C YMR078C YMR190C YMR198W YOR178C YPL018W YPL269W YPR046W YPR141C
GO:0000001	0.000723234	6.03079	1.63307	7	21	mitochondrion inheritance	YAL048C YDL006W YGR231C YHR194W YLL001W YMR072W YOL076W
GO:0044699	0.000723934	1.48708	226.764	254	2916	single-organism process	YAL002W YAL021C YAL023C YAL026C YAL027W YAL048C YAR002W YBL017C YBL031W YBL068W YBL082C YBL089W YBL098W YBL102W YBL106C YBR009C YBR107C YBR111W-A YBR128C YBR179C YBR185C YBR203W YBR219C YBR228W YBR229C YBR230C YBR244W YBR249C YBR250W YBR260C YCL008C YCL010C YCL024W YCL032W YCL038C YCR008W YCR026C YCR063W YCR077C YCR094W YDL006W YDL021W YDL065C YDL119C YDL142C YDL155W YDL174C YDL179W YDL223C YDL22…
GO:0000003	0.000763269	1.73979	32.1171	50	413	reproduction	YAL026C YAL027W YBR009C YBR107C YBR250W YCL024W YCL032W YDL006W YDL223C YDR076W YDR254W YDR318W YFR008W YGL045W YHL022C YHL027W YHR120W YHR124W YHR185C YIL008W YIL015W YJR090C YJR135C YKL046C YKR020W YKR048C YLR329W YLR381W YML124C YML128C YMR063W YMR106C YMR167W YMR190C YMR198W YMR224C YMR305C YNL030W YNL082W YNL201C YNL294C YNL309W YOL071W YOR178C YOR230W YPL018W YPL157W YPR046W YPR054W YPR141C
GO:0015031	0.000830509	1.74128	31.4172	49	404	protein transport	YAL002W YAL023C YAL026C YAR002W YBL017C YBL102W YBR111W-A YBR128C YBR230C YCL008C YCR094W YDL065C YDL226C YDR244W YGL045W YHL028W YHR012W YHR117W YHR142W YHR193C YJL024C YJL099W YJL154C YJL204C YJR058C YKR020W YKR035W-A YKR048C YKR065C YLL006W YLR064W YLR080W YLR090W YLR148W YLR268W YML041C YMR004W YMR129W YMR216C YNL214W YNL242W YNL297C YNL328C YOL044W YOL083W YOR164C YOR216C YOR230W YPL065W
GO:1902589	0.000907926	1.54399	60.5792	83	779	single-organism organelle organization	YAL048C YBL031W YBR009C YBR107C YBR111W-A YBR128C YBR179C YBR185C YBR250W YCL010C YDL006W YDL065C YDL142C YDL155W YDL226C YDR076W YDR116C YDR237W YDR244W YDR254W YDR318W YDR393W YGL003C YGL045W YGR056W YGR136W YGR165W YGR188C YGR231C YHL006C YHL022C YHL027W YHR061C YHR120W YHR124W YHR191C YHR194W YJL062W-A YJR070C YJR108W YJR135C YKL037W YKR048C YLL001W YLL006W YLL015W YLR148W YLR254C YLR268W YLR…
GO:0000278	0.000937362	1.95406	18.897	33	243	mitotic cell cycle	YAL021C YBL031W YBR107C YCL024W YCR008W YCR063W YDL155W YDL179W YDR254W YDR318W YGL003C YGR188C YHL027W YHR061C YHR191C YJR090C YJR135C YLR254C YLR381W YML124C YMR078C YMR190C YMR198W YNL309W YNL327W YOR058C YOR083W YOR178C YPL018W YPL174C YPL269W YPR046W YPR141C
GO:0048311	0.000990939	5.62737	1.71084	7	22	mitochondrion distribution	YAL048C YDL006W YGR231C YHR194W YLL001W YMR072W YOL076W
GO:0006488	0.00104167	15.9845	0.544358	4	7	dolichol-linked oligosaccharide biosynthetic process	YBL082C YGR227W YOR002W YOR067C
GO:0007059	0.00108308	2.45106	8.86525	19	114	chromosome segregation	YBL031W YBR107C YCR077C YDR254W YDR318W YGL003C YGR188C YHR191C YJR135C YLR381W YML124C YMR078C YMR190C YMR198W YOR178C YPL018W YPL269W YPR046W YPR141C
GO:0032886	0.0012533	6.56459	1.32201	6	17	regulation of microtubule-based process	YDL155W YGL003C YKR048C YMR198W YOR058C YPR141C
GO:0070507	0.0012533	6.56459	1.32201	6	17	regulation of microtubule cytoskeleton organization	YDL155W YGL003C YKR048C YMR198W YOR058C YPR141C
GO:0071822	0.00131305	1.76999	26.3625	42	339	protein complex subunit organization	YAL011W YBL031W YBR009C YBR231C YCL024W YDL155W YDL226C YDR254W YDR334W YDR485C YEL009C YER058W YGL003C YGR056W YGR136W YGR174C YGR183C YIL098C YJL062W-A YKL087C YKL137W YKR048C YLL001W YLL006W YLR038C YLR085C YLR148W YLR200W YML041C YML081C-A YML124C YMR123W YMR129W YMR191W YMR198W YNL030W YNL206C YOL071W YOL083W YOR058C YOR304W YPR141C
GO:0051321	0.0013424	1.88669	20.0635	34	258	meiotic cell cycle	YBR009C YBR107C YBR250W YDR076W YDR254W YDR318W YGL045W YHL022C YHL027W YHR120W YHR124W YHR185C YJR135C YLR329W YLR381W YML124C YML128C YMR063W YMR167W YMR190C YMR198W YMR224C YNL030W YNL082W YNL201C YNL294C YOL071W YOR178C YOR230W YPL018W YPL157W YPR046W YPR054W YPR141C
GO:0007346	0.00137135	2.7296	6.37676	15	82	regulation of mitotic cell cycle	YAL021C YCL024W YDL155W YDR254W YGL003C YGR188C YHR061C YLR381W YMR190C YMR198W YOR058C YOR178C YPL018W YPL269W YPR141C
GO:0007126	0.00181715	2.22058	10.6539	21	137	meiotic nuclear division	YBR107C YBR250W YDR076W YDR254W YGL045W YHL022C YHL027W YHR120W YHR124W YLR329W YML124C YML128C YMR167W YMR190C YMR198W YMR224C YNL082W YOR178C YOR230W YPL157W YPR141C
GO:0065004	0.00192777	3.459	3.49944	10	45	protein-DNA complex assembly	YBR009C YDR076W YDR254W YDR318W YEL009C YGR188C YHL006C YKR048C YNL030W YNL206C
GO:0051276	0.00207853	1.69887	28.6177	44	368	chromosome organization	YAL011W YAR002W YBR009C YBR107C YBR111W-A YBR231C YCL010C YCR077C YDR254W YDR318W YDR334W YDR485C YFL049W YFR034C YGL003C YGR056W YGR188C YHL006C YHR120W YHR191C YJR135C YKR048C YLR085C YLR095C YLR381W YML041C YML124C YMR072W YMR078C YMR106C YMR190C YMR198W YNL030W YNL206C YOL012C YOR141C YOR178C YOR230W YOR304W YPL018W YPL157W YPL269W YPR046W YPR141C
GO:0048308	0.002297	3.3621	3.57721	10	46	organelle inheritance	YAL048C YDL006W YDL065C YGR231C YHR194W YLL001W YMR072W YMR163C YOL076W YOR165W
GO:0009987	0.00229919	1.53357	273.267	294	3514	cellular process	YAL011W YAL021C YAL023C YAL026C YAL027W YAL028W YAL048C YAR002W YAR050W YBL027W YBL031W YBL068W YBL082C YBL098W YBL106C YBR009C YBR107C YBR111W-A YBR128C YBR179C YBR185C YBR203W YBR228W YBR229C YBR230C YBR231C YBR244W YBR249C YBR250W YBR260C YCL008C YCL010C YCL024W YCL032W YCL038C YCL045C YCR008W YCR026C YCR063W YCR077C YCR094W YDL006W YDL021W YDL065C YDL112W YDL119C YDL142C YDL155W YDL174C YDL17…
GO:0051301	0.0023005	1.87092	18.3526	31	236	cell division	YBL031W YBR107C YCL024W YCR063W YCR077C YDL155W YDL179W YDR254W YDR318W YGL003C YGR188C YHL027W YHR061C YHR124W YIL008W YIL050W YJR135C YKL046C YKR020W YKR048C YLL017W YLR254C YLR381W YMR190C YNL327W YOR058C YOR178C YPL018W YPL269W YPR046W YPR141C
GO:1904666	0.00240433	5.55196	1.47754	6	19	regulation of ubiquitin protein ligase activity	YDR254W YGL003C YGR188C YLR381W YOR178C YPL018W
GO:0032269	0.003183	2.46713	6.92112	15	89	negative regulation of cellular protein metabolic process	YCL008C YCR077C YDL006W YDR254W YDR477W YGL003C YGR188C YGR231C YHR004C YJL062W-A YLR381W YMR116C YOR178C YPL018W YPL269W
GO:0051248	0.003183	2.46713	6.92112	15	89	negative regulation of protein metabolic process	YCL008C YCR077C YDL006W YDR254W YDR477W YGL003C YGR188C YGR231C YHR004C YJL062W-A YLR381W YMR116C YOR178C YPL018W YPL269W
GO:0060236	0.00330653	9.58605	0.699888	4	9	regulation of mitotic spindle organization	YDL155W YMR198W YOR058C YPR141C
GO:0090224	0.00330653	9.58605	0.699888	4	9	regulation of spindle organization	YDL155W YMR198W YOR058C YPR141C
GO:0034622	0.00338296	1.79839	19.5969	32	252	cellular macromolecular complex assembly	YAL026C YBR009C YCL024W YCR077C YDR076W YDR254W YDR318W YEL009C YER058W YGR174C YGR183C YGR188C YHL006C YIL098C YJL062W-A YKL009W YKL087C YKL137W YKR048C YKR094C YLL006W YLR038C YLR148W YLR200W YML081C-A YML124C YMR123W YMR191W YMR216C YNL030W YNL206C YOL071W
GO:0065003	0.00340651	1.71036	24.4183	38	314	macromolecular complex assembly	YAL026C YBR009C YCL024W YCR077C YDL155W YDR076W YDR254W YDR318W YEL009C YER058W YGR174C YGR183C YGR188C YHL006C YIL098C YJL062W-A YKL009W YKL087C YKL137W YKR048C YKR094C YLL001W YLL006W YLR038C YLR148W YLR200W YML081C-A YML124C YMR123W YMR129W YMR191W YMR216C YNL030W YNL206C YOL071W YOL083W YOR058C YOR304W
GO:1903320	0.00351877	3.3974	3.18838	9	41	regulation of protein modification by small protein conjugation or removal	YAR002W YCL008C YDR254W YGL003C YGR188C YLR381W YOR138C YOR178C YPL018W
GO:0031396	0.0037158	3.71131	2.64402	8	34	regulation of protein ubiquitination	YCL008C YDR254W YGL003C YGR188C YLR381W YOR138C YOR178C YPL018W
GO:0044765	0.00519426	1.41971	66.956	86	861	single-organism transport	YAL002W YAL023C YAL026C YAR002W YBL017C YBL089W YBL102W YBL106C YBR111W-A YBR128C YBR219C YBR230C YCL008C YCL038C YCR094W YDL065C YDL119C YDL226C YDR244W YDR276C YDR456W YEL031W YGL045W YGL084C YHL016C YHL028W YHR012W YHR117W YHR142W YHR155W YHR193C YIL039W YIL040W YJL024C YJL099W YJL129C YJL154C YJL204C YJR077C YKL214C YKR020W YKR035W-A YKR048C YKR065C YKR094C YLL006W YLL015W YLL028W YLR038C YLR…
GO:0044763	0.00522837	1.35303	203.045	226	2611	single-organism cellular process	YAL021C YAL023C YAL026C YAL027W YAL048C YAR002W YBL031W YBL068W YBL082C YBL098W YBL106C YBR009C YBR107C YBR111W-A YBR128C YBR179C YBR185C YBR203W YBR228W YBR229C YBR249C YBR250W YBR260C YCL008C YCL010C YCL024W YCL032W YCL038C YCR008W YCR026C YCR063W YCR077C YCR094W YDL006W YDL021W YDL065C YDL119C YDL142C YDL155W YDL174C YDL179W YDL223C YDL226C YDL232W YDL243C YDR028C YDR072C YDR076W YDR116C YDR18…
GO:0051439	0.00541668	4.50768	1.71084	6	22	regulation of ubiquitin-protein ligase activity involved in mitotic cell cycle	YDR254W YGL003C YGR188C YLR381W YOR178C YPL018W
GO:0005975	0.00572409	1.68384	22.7075	35	292	carbohydrate metabolic process	YAL023C YBL082C YBR229C YDL021W YDL174C YDL232W YDR028C YDR477W YER065C YER178W YGL035C YGL084C YGR043C YGR143W YGR227W YHR046C YHR142W YHR210C YIL050W YJL099W YJR075W YJR090C YKL046C YMR099C YMR164C YMR215W YMR305C YMR307W YNL080C YNL199C YNR059W YOR002W YOR067C YOR178C YOR347C
GO:0006883	0.00603142	#NUM!	0.155531	2	2	cellular sodium ion homeostasis	YDR436W YML016C
GO:0034089	0.00603142	#NUM!	0.155531	2	2	establishment of meiotic sister chromatid cohesion	YBR107C YDR254W
GO:0055078	0.00603142	#NUM!	0.155531	2	2	sodium ion homeostasis	YDR436W YML016C
GO:0006302	0.0061962	2.55013	5.36581	12	69	double-strand break repair	YAL027W YAR002W YDR076W YGR056W YHL006C YHR154W YMR078C YMR106C YMR190C YMR224C YNL201C YOR141C
GO:0043933	0.00646464	1.48417	44.1707	60	568	macromolecular complex subunit organization	YAL011W YAL026C YBL031W YBR009C YBR111W-A YBR231C YCL010C YCL024W YCR077C YDL155W YDL226C YDR076W YDR254W YDR318W YDR334W YDR485C YEL009C YER058W YFL049W YFR034C YGL003C YGR056W YGR136W YGR174C YGR183C YGR188C YHL006C YIL098C YJL062W-A YKL009W YKL087C YKL137W YKR048C YKR094C YLL001W YLL006W YLR038C YLR085C YLR095C YLR148W YLR200W YML041C YML081C-A YML124C YMR106C YMR123W YMR129W YMR191W YMR198W Y…
GO:0017038	0.00647127	2.42507	6.0657	13	78	protein import	YAR002W YDL065C YDR244W YKR048C YKR065C YLL006W YLR090W YMR129W YMR216C YNL214W YNL328C YOL044W YOR230W
GO:0031397	0.00685874	4.24149	1.7886	6	23	negative regulation of protein ubiquitination	YCL008C YDR254W YGR188C YLR381W YOR178C YPL018W
GO:1903321	0.00685874	4.24149	1.7886	6	23	negative regulation of protein modification by small protein conjugation or removal	YCL008C YDR254W YGR188C YLR381W YOR178C YPL018W
GO:0070271	0.00690323	1.74822	18.1193	29	233	protein complex biogenesis	YBR009C YBR185C YCL024W YDL155W YDR254W YEL009C YER058W YGR174C YGR183C YIL098C YJL062W-A YKL087C YKL137W YKR048C YLL001W YLL006W YLR038C YLR148W YLR200W YML081C-A YML124C YMR123W YMR129W YMR191W YNL030W YNL206C YOL071W YOL083W YOR058C
GO:0006461	0.00700339	1.76436	17.3417	28	223	protein complex assembly	YBR009C YCL024W YDL155W YDR254W YEL009C YER058W YGR174C YGR183C YIL098C YJL062W-A YKL087C YKL137W YKR048C YLL001W YLL006W YLR038C YLR148W YLR200W YML081C-A YML124C YMR123W YMR129W YMR191W YNL030W YNL206C YOL071W YOL083W YOR058C
GO:1903046	0.00777229	1.73036	18.2749	29	235	meiotic cell cycle process	YBR009C YBR107C YBR250W YDR076W YDR254W YGL045W YHL022C YHL027W YHR120W YHR124W YHR185C YLR329W YML124C YML128C YMR063W YMR167W YMR190C YMR198W YMR224C YNL030W YNL082W YNL201C YNL294C YOL071W YOR178C YOR230W YPL157W YPR054W YPR141C
GO:0033036	0.00779872	1.45594	47.2036	63	607	macromolecule localization	YAL002W YAL023C YAL026C YAR002W YBL017C YBL102W YBR107C YBR111W-A YBR128C YBR185C YBR230C YCL008C YCL010C YCR008W YCR094W YDL065C YDL226C YDR244W YDR254W YGL045W YGR188C YHL028W YHR012W YHR117W YHR142W YHR155W YHR193C YIL005W YIL040W YJL024C YJL099W YJL154C YJL204C YJR058C YKL214C YKR020W YKR035W-A YKR048C YKR065C YLL006W YLR064W YLR080W YLR090W YLR148W YLR268W YML016C YML041C YMR004W YMR106C YMR…
GO:0034508	0.00780887	11.9536	0.466592	3	6	centromere complex assembly	YDR254W YDR318W YGR188C
GO:0034729	0.00780887	11.9536	0.466592	3	6	histone H3-K79 methylation	YBR009C YBR111W-A YNL030W
GO:0007094	0.0078194	4.99879	1.32201	5	17	mitotic spindle assembly checkpoint	YDR254W YGR188C YLR381W YOR178C YPL018W
GO:0010970	0.0078194	4.99879	1.32201	5	17	microtubule-based transport	YLR254C YML124C YMR198W YPL269W YPR141C
GO:0030473	0.0078194	4.99879	1.32201	5	17	nuclear migration along microtubule	YLR254C YML124C YMR198W YPL269W YPR141C
GO:0030705	0.0078194	4.99879	1.32201	5	17	cytoskeleton-dependent intracellular transport	YLR254C YML124C YMR198W YPL269W YPR141C
GO:0071173	0.0078194	4.99879	1.32201	5	17	spindle assembly checkpoint	YDR254W YGR188C YLR381W YOR178C YPL018W
GO:0072384	0.0078194	4.99879	1.32201	5	17	organelle transport along microtubule	YLR254C YML124C YMR198W YPL269W YPR141C
GO:1904667	0.0078194	4.99879	1.32201	5	17	negative regulation of ubiquitin protein ligase activity	YDR254W YGR188C YLR381W YOR178C YPL018W
GO:0051306	0.00831235	3.50941	2.41073	7	31	mitotic sister chromatid separation	YDR254W YGL003C YGR188C YLR381W YOR178C YPL018W YPL269W
GO:0051438	0.00855982	4.00487	1.86637	6	24	regulation of ubiquitin-protein transferase activity	YDR254W YGL003C YGR188C YLR381W YOR178C YPL018W
GO:0070585	0.00895009	3.10892	3.03285	8	39	protein localization to mitochondrion	YBR185C YBR230C YHR117W YKR065C YLL006W YLR090W YNL328C YPR125W
GO:0072655	0.00895009	3.10892	3.03285	8	39	establishment of protein localization to mitochondrion	YBR185C YBR230C YHR117W YKR065C YLL006W YLR090W YNL328C YPR125W
GO:0044770	0.00938968	2.09043	8.47642	16	109	cell cycle phase transition	YAL021C YCR008W YDL155W YDL179W YDR254W YGL003C YGR188C YHR061C YJR090C YLR381W YNL201C YNL309W YOR083W YOR178C YPL018W YPL269W

## Sheet: ppGpp.Negative.GOMF
GOMFID	Pvalue	OddsRatio	ExpCount	Count	Size	Term	Genes
GO:0005515	4.01555e-06	1.99436	40.1269	68	516	protein binding	YAL002W YBL031W YBR009C YBR179C YBR230C YCL008C YCL010C YCL032W YDL065C YDL179W YDL226C YDL232W YDR076W YDR183W YDR244W YDR289C YDR485C YFR034C YGL003C YGR188C YHR061C YHR142W YHR193C YIL005W YIL050W YJL204C YJR090C YKL109W YKR020W YKR048C YLL001W YLR080W YLR085C YLR090W YLR095C YLR148W YLR200W YLR254C YLR268W YML041C YMR067C YMR115W YMR116C YMR129W YMR163C YMR191W YMR198W YMR224C YNL030W YNL148C…
GO:0032403	1.62061e-05	3.9479	5.44358	17	70	protein complex binding	YBL031W YBR230C YDR183W YDR289C YGL003C YLR085C YLR095C YLR254C YML041C YMR067C YMR191W YNL148C YOR058C YOR304W YPL065W YPL174C YPR141C
GO:0032139	0.000466549	#NUM!	0.233296	3	3	dinucleotide insertion or deletion binding	YHR120W YMR167W YNL082W
GO:0044877	0.00112011	2.27293	10.9649	22	141	macromolecular complex binding	YBL031W YBR185C YBR230C YCR077C YDR183W YDR289C YEL009C YGL003C YGR056W YLR085C YLR095C YLR254C YML041C YMR067C YMR191W YNL148C YOL012C YOR058C YOR304W YPL065W YPL174C YPR141C
GO:0008017	0.00240433	5.55196	1.47754	6	19	microtubule binding	YBL031W YLR254C YNL148C YOR058C YPL174C YPR141C
GO:0043495	0.00330653	9.58605	0.699888	4	9	protein anchor	YAL002W YMR129W YMR163C YOL044W
GO:0046982	0.00420966	4.80936	1.63307	6	21	protein heterodimerization activity	YBR009C YDR076W YMR198W YNL030W YOL012C YPR141C
GO:0015631	0.00458118	4.01369	2.17743	7	28	tubulin binding	YBL031W YLR200W YLR254C YNL148C YOR058C YPL174C YPR141C
GO:0004035	0.00603142	#NUM!	0.155531	2	2	alkaline phosphatase activity	YDL236W YDR481C
GO:0000404	0.00780887	11.9536	0.466592	3	6	heteroduplex DNA loop binding	YHR120W YMR167W YNL082W

## Sheet: ppGpp.Negative.GOCC
GOCCID	Pvalue	OddsRatio	ExpCount	Count	Size	Term	Genes
GO:0043227	6.98744e-07	1.84692	226.453	267	2912	membrane-bounded organelle	YAL002W YAL011W YAL021C YAL023C YAL026C YAL027W YAL028W YAL048C YAR002W YBL017C YBL031W YBL082C YBL089W YBL098W YBL102W YBR009C YBR107C YBR111W-A YBR128C YBR179C YBR185C YBR197C YBR203W YBR228W YBR229C YBR230C YBR231C YBR244W YBR249C YCL005W YCL008C YCL010C YCL038C YCL045C YCR008W YCR016W YCR063W YCR077C YCR094W YDL006W YDL065C YDL119C YDL142C YDL155W YDL157C YDL174C YDL201W YDL226C YDL232W YDL23…
GO:0043231	1.55383e-06	1.80403	225.675	265	2902	intracellular membrane-bounded organelle	YAL002W YAL011W YAL021C YAL023C YAL026C YAL027W YAL028W YAL048C YAR002W YBL017C YBL031W YBL082C YBL089W YBL098W YBL102W YBR009C YBR107C YBR111W-A YBR128C YBR179C YBR185C YBR197C YBR203W YBR228W YBR229C YBR230C YBR231C YBR244W YBR249C YCL005W YCL008C YCL010C YCL038C YCL045C YCR008W YCR016W YCR063W YCR077C YCR094W YDL006W YDL065C YDL119C YDL142C YDL155W YDL157C YDL174C YDL201W YDL226C YDL232W YDL23…
GO:0000812	1.45665e-05	24.117	0.699888	6	9	Swr1 complex	YAL011W YBR231C YDR334W YDR485C YLR085C YML041C
GO:0043234	1.78337e-05	1.69874	74.0326	106	952	protein complex	YAL002W YAL011W YAL021C YAL023C YAL026C YAL048C YAR002W YBL031W YBL068W YBR009C YBR107C YBR111W-A YBR128C YBR228W YBR229C YBR231C YCL008C YCL010C YCL045C YCR077C YCR094W YDL065C YDL179W YDL201W YDL232W YDR028C YDR076W YDR244W YDR254W YDR318W YDR334W YDR477W YDR485C YER178W YFL049W YGL003C YGR056W YGR183C YGR188C YGR231C YHL006C YHR004C YHR012W YHR120W YHR154W YHR191C YHR193C YIL050W YJL024C YJL09…
GO:0044422	3.44278e-05	1.57042	152.964	189	1967	organelle part	YAL002W YAL011W YAL021C YAL023C YAL026C YAL028W YAL048C YAR002W YBL017C YBL027W YBL031W YBL082C YBL089W YBL098W YBL102W YBR009C YBR107C YBR111W-A YBR128C YBR179C YBR185C YBR228W YBR229C YBR230C YBR231C YBR244W YBR260C YCL008C YCL010C YCL024W YCL038C YCL045C YCR016W YCR063W YCR077C YCR094W YDL065C YDL119C YDL142C YDL174C YDL226C YDL232W YDR076W YDR116C YDR237W YDR244W YDR254W YDR289C YDR318W YDR33…
GO:0044446	5.03742e-05	1.55436	151.798	187	1952	intracellular organelle part	YAL002W YAL011W YAL021C YAL023C YAL026C YAL028W YAL048C YAR002W YBL017C YBL027W YBL031W YBL082C YBL089W YBL098W YBL102W YBR009C YBR107C YBR111W-A YBR128C YBR179C YBR185C YBR228W YBR229C YBR230C YBR231C YBR244W YBR260C YCL008C YCL010C YCL024W YCL038C YCL045C YCR016W YCR063W YCR077C YCR094W YDL065C YDL119C YDL142C YDL174C YDL226C YDL232W YDR076W YDR116C YDR237W YDR244W YDR254W YDR289C YDR318W YDR33…
GO:0000778	6.76926e-05	8.06863	1.55531	8	20	condensed nuclear chromosome kinetochore	YBR107C YDR254W YDR318W YGR188C YJR135C YLR381W YPL018W YPR046W
GO:0000228	8.57906e-05	2.38553	14.5421	30	187	nuclear chromosome	YAL011W YBR009C YBR107C YBR228W YBR231C YDR254W YDR289C YDR318W YDR334W YDR485C YGR188C YHL022C YHR120W YHR124W YJR135C YKL032C YLR085C YLR329W YLR381W YML041C YMR078C YMR106C YMR167W YNL030W YNL201C YNL309W YOL012C YOR141C YPL018W YPR046W
GO:0070603	0.000123414	4.7784	3.03285	11	39	SWI/SNF superfamily-type complex	YAL011W YBR231C YDR334W YDR485C YFL049W YGR056W YLR085C YLR095C YML041C YOR141C YOR304W
GO:0043226	0.000192305	1.61063	247.449	276	3182	organelle	YAL002W YAL011W YAL021C YAL023C YAL026C YAL027W YAL028W YAL048C YAR002W YBL017C YBL027W YBL031W YBL082C YBL089W YBL098W YBL102W YBR009C YBR107C YBR111W-A YBR128C YBR179C YBR185C YBR197C YBR203W YBR228W YBR229C YBR230C YBR231C YBR244W YBR249C YBR260C YCL005W YCL008C YCL010C YCL024W YCL038C YCL045C YCR008W YCR016W YCR063W YCR077C YCR094W YDL006W YDL065C YDL119C YDL142C YDL155W YDL157C YDL174C YDL20…
GO:0044428	0.000241078	1.71332	43.7041	66	562	nuclear part	YAL011W YAL021C YAR002W YBL031W YBR009C YBR107C YBR111W-A YBR228W YBR231C YCL010C YCR016W YCR063W YDR076W YDR254W YDR289C YDR318W YDR334W YDR477W YDR485C YFL049W YGL003C YGL035C YGR056W YGR072W YGR188C YHL006C YHL022C YHR004C YHR076W YHR120W YHR124W YIL040W YJR135C YKL009W YKL032C YKL109W YLR064W YLR085C YLR095C YLR329W YLR381W YML041C YML124C YMR078C YMR106C YMR129W YMR167W YMR190C YMR219W YMR22…
GO:0005694	0.000275977	2.04913	19.9079	36	256	chromosome	YAL011W YBR009C YBR107C YBR228W YBR231C YCR077C YDR254W YDR289C YDR318W YDR334W YDR485C YGR188C YHL006C YHL022C YHR120W YHR124W YHR191C YJR135C YKL032C YLR085C YLR329W YLR381W YML041C YMR072W YMR078C YMR106C YMR167W YMR190C YNL030W YNL201C YNL206C YNL309W YOL012C YOR141C YPL018W YPR046W
GO:0000780	0.000299553	6.04559	1.86637	8	24	condensed nuclear chromosome, centromeric region	YBR107C YDR254W YDR318W YGR188C YJR135C YLR381W YPL018W YPR046W
GO:0043229	0.00032616	1.57573	246.438	274	3169	intracellular organelle	YAL002W YAL011W YAL021C YAL023C YAL026C YAL027W YAL028W YAL048C YAR002W YBL017C YBL027W YBL031W YBL082C YBL089W YBL098W YBL102W YBR009C YBR107C YBR111W-A YBR128C YBR179C YBR185C YBR197C YBR203W YBR228W YBR229C YBR230C YBR231C YBR244W YBR249C YBR260C YCL005W YCL008C YCL010C YCL024W YCL038C YCL045C YCR008W YCR016W YCR063W YCR077C YCR094W YDL006W YDL065C YDL119C YDL142C YDL155W YDL157C YDL174C YDL20…
GO:0097346	0.000359198	7.03935	1.47754	7	19	INO80-type complex	YAL011W YBR231C YDR334W YDR485C YLR085C YML041C YOR141C
GO:0000776	0.000405596	4.95374	2.41073	9	31	kinetochore	YBR107C YCR077C YDR254W YDR318W YGR188C YJR135C YLR381W YPL018W YPR046W
GO:0005634	0.00044994	1.48077	108.483	137	1395	nucleus	YAL011W YAL021C YAL027W YAR002W YBL031W YBR009C YBR107C YBR111W-A YBR197C YBR228W YBR231C YBR244W YBR249C YCL010C YCR016W YCR063W YCR077C YDL006W YDL155W YDL201W YDL236W YDR028C YDR076W YDR254W YDR289C YDR318W YDR334W YDR477W YDR485C YDR519W YEL009C YEL025C YER040W YFL049W YFR034C YGL003C YGL035C YGR043C YGR056W YGR072W YGR136W YGR188C YHL006C YHL022C YHL027W YHR004C YHR046C YHR061C YHR076W YHR08…
GO:0000777	0.00055418	5.37124	2.0219	8	26	condensed chromosome kinetochore	YBR107C YDR254W YDR318W YGR188C YJR135C YLR381W YPL018W YPR046W
GO:0044454	0.000742927	2.22064	12.7535	25	164	nuclear chromosome part	YAL011W YBR009C YBR107C YBR228W YBR231C YDR254W YDR289C YDR318W YDR334W YDR485C YGR188C YJR135C YKL032C YLR085C YLR381W YML041C YMR078C YMR106C YMR167W YNL030W YNL309W YOL012C YOR141C YPL018W YPR046W
GO:0000779	0.00157611	4.39037	2.33296	8	30	condensed chromosome, centromeric region	YBR107C YDR254W YDR318W YGR188C YJR135C YLR381W YPL018W YPR046W
GO:0005880	0.00175822	35.8783	0.311061	3	4	nuclear microtubule	YBL031W YML124C YOR058C
GO:0032991	0.00177318	1.41763	105.139	130	1352	macromolecular complex	YAL002W YAL011W YAL021C YAL023C YAL026C YAL048C YAR002W YBL027W YBL031W YBL068W YBR009C YBR107C YBR111W-A YBR128C YBR228W YBR229C YBR231C YCL008C YCL010C YCL045C YCR063W YCR077C YCR094W YDL065C YDL179W YDL201W YDL232W YDR028C YDR076W YDR077W YDR116C YDR237W YDR244W YDR254W YDR289C YDR318W YDR334W YDR477W YDR485C YER178W YFL049W YGL003C YGR056W YGR072W YGR165W YGR183C YGR188C YGR231C YHL006C YHL01…
GO:0000794	0.00177527	3.25295	4.0438	11	52	condensed nuclear chromosome	YBR107C YDR254W YDR318W YGR188C YJR135C YLR329W YLR381W YMR167W YNL201C YPL018W YPR046W
GO:0005881	0.00240433	5.55196	1.47754	6	19	cytoplasmic microtubule	YBL031W YLR254C YML124C YMR198W YPL174C YPR141C
GO:0005874	0.0024445	3.62566	3.03285	9	39	microtubule	YBL031W YLR254C YML124C YMR198W YNL148C YOR058C YPL174C YPL269W YPR141C
GO:0005641	0.00414221	17.9348	0.388827	3	5	nuclear envelope lumen	YDR477W YGL035C YMR129W
GO:0000793	0.00439054	2.83351	4.51039	11	58	condensed chromosome	YBR107C YDR254W YDR318W YGR188C YJR135C YLR329W YLR381W YMR167W YNL201C YPL018W YPR046W
GO:0044427	0.00447157	1.81357	17.575	29	226	chromosomal part	YAL011W YBR009C YBR107C YBR228W YBR231C YCR077C YDR254W YDR289C YDR318W YDR334W YDR485C YGR188C YHL006C YHR191C YJR135C YKL032C YLR085C YLR381W YML041C YMR078C YMR106C YMR167W YMR190C YNL030W YNL309W YOL012C YOR141C YPL018W YPR046W
GO:0000817	0.00603142	#NUM!	0.155531	2	2	COMA complex	YDR318W YPL018W
GO:0000940	0.00603142	#NUM!	0.155531	2	2	condensed chromosome outer kinetochore	YBR107C YDR254W
GO:0000942	0.00603142	#NUM!	0.155531	2	2	condensed nuclear chromosome outer kinetochore	YBR107C YDR254W
GO:0001405	0.00603142	#NUM!	0.155531	2	2	presequence translocase-associated import motor	YKR065C YNL328C
GO:0032389	0.00603142	#NUM!	0.155531	2	2	MutLalpha complex	YMR167W YNL082W
GO:1990530	0.00603142	#NUM!	0.155531	2	2	Cdc50p-Drs2p complex	YAL026C YCR094W
GO:0000775	0.00675275	3.01696	3.49944	9	45	chromosome, centromeric region	YBR107C YCR077C YDR254W YDR318W YGR188C YJR135C YLR381W YPL018W YPR046W
GO:0044455	0.0083056	1.97932	10.5761	19	136	mitochondrial membrane part	YAL048C YBR179C YBR230C YBR244W YGR174C YGR183C YHR117W YJL062W-A YJR077C YKL137W YKL148C YKR065C YLL006W YLR038C YLR090W YLR204W YML081C-A YMR115W YNL328C

## Sheet: ppGpp.Positive.GOBP
GOBPID	Pvalue	OddsRatio	ExpCount	Count	Size	Term	Genes
GO:0044109	8.6009e-05	#NUM!	0.0187709	2	2	cellular alcohol catabolic process	YJL176C YOR290C
GO:0010455	0.000509921	110.775	0.0375419	2	4	positive regulation of cell fate commitment	YJL176C YOR290C
GO:0031496	0.000509921	110.775	0.0375419	2	4	positive regulation of mating type switching	YJL176C YOR290C
GO:0045597	0.000509921	110.775	0.0375419	2	4	positive regulation of cell differentiation	YJL176C YOR290C
GO:0010453	0.000844808	73.8333	0.0469274	2	5	regulation of cell fate commitment	YJL176C YOR290C
GO:0031494	0.000844808	73.8333	0.0469274	2	5	regulation of mating type switching	YJL176C YOR290C
GO:0051054	0.00119501	16.9731	0.215866	3	23	positive regulation of DNA metabolic process	YGR109C YJL176C YOR290C
GO:0051094	0.00125967	55.3625	0.0563128	2	6	positive regulation of developmental process	YJL176C YOR290C
GO:0002181	0.00128774	5.69709	1.23888	6	132	cytoplasmic translation	YAL035W YBL087C YGR085C YKL006W YLR048W YLR061W
GO:0005985	0.00175305	44.28	0.0656983	2	7	sucrose metabolic process	YJL176C YOR290C
GO:0005987	0.00175305	44.28	0.0656983	2	7	sucrose catabolic process	YJL176C YOR290C
GO:2000243	0.00175305	44.28	0.0656983	2	7	positive regulation of reproductive process	YJL176C YOR290C
GO:0042255	0.00213959	13.5631	0.262793	3	28	ribosome assembly	YAL035W YGR085C YLR048W
GO:0010467	0.0022278	2.61245	10.1739	19	1084	gene expression	YAL035W YBL087C YCL011C YDL056W YDR392W YGL066W YGR063C YGR084C YGR085C YJL176C YKL006W YLL019C YLR048W YLR061W YNL298W YNL299W YNL314W YOR219C YOR290C
GO:0033036	0.00271381	2.89719	5.69698	13	607	macromolecule localization	YBL060W YCL011C YGL005C YGL051W YGL066W YGR063C YGR068C YGR080W YLR048W YLR261C YNL086W YNL298W YOR069W
GO:0006325	0.00277206	4.233	1.94279	7	207	chromatin organization	YBL088C YDR392W YFR036W YGL066W YGR063C YJL176C YOR290C
GO:0009891	0.00339172	3.68598	2.57162	8	274	positive regulation of biosynthetic process	YBL060W YDL056W YGL066W YGR063C YGR109C YJL176C YNL314W YOR290C
GO:0031328	0.00339172	3.68598	2.57162	8	274	positive regulation of cellular biosynthetic process	YBL060W YDL056W YGL066W YGR063C YGR109C YJL176C YNL314W YOR290C
GO:0045595	0.00368998	27.6562	0.0938547	2	10	regulation of cell differentiation	YJL176C YOR290C
GO:0043933	0.00465206	2.78921	5.33095	12	568	macromolecular complex subunit organization	YAL035W YBL088C YDR392W YFR036W YGL066W YGR063C YGR078C YGR080W YGR085C YJL176C YLR048W YOR290C
GO:0051052	0.00552774	6.28695	0.722682	4	77	regulation of DNA metabolic process	YGR063C YGR109C YJL176C YOR290C
GO:0046352	0.00628286	20.1	0.122011	2	13	disaccharide catabolic process	YJL176C YOR290C
GO:0009313	0.00728658	18.4208	0.131397	2	14	oligosaccharide catabolic process	YJL176C YOR290C
GO:0045935	0.00817409	3.41878	2.36514	7	252	positive regulation of nucleobase-containing compound metabolic process	YDL056W YGL066W YGR063C YGR109C YJL176C YNL314W YOR290C
GO:0046164	0.00835783	17	0.140782	2	15	alcohol catabolic process	YJL176C YOR290C
GO:0048518	0.00931512	2.72547	4.37363	10	466	positive regulation of biological process	YBL060W YDL056W YGL066W YGR063C YGR109C YJL176C YNL204C YNL298W YNL314W YOR290C
GO:0001732	0.00938547	#NUM!	0.00938547	1	1	formation of cytoplasmic translation initiation complex	YAL035W
GO:0006975	0.00938547	#NUM!	0.00938547	1	1	DNA damage induced protein phosphorylation	YBL088C
GO:0016572	0.00938547	#NUM!	0.00938547	1	1	histone phosphorylation	YBL088C
GO:0042989	0.00938547	#NUM!	0.00938547	1	1	sequestering of actin monomers	YGR080W
GO:0090069	0.00938547	#NUM!	0.00938547	1	1	regulation of ribosome biogenesis	YGR063C
GO:2000232	0.00938547	#NUM!	0.00938547	1	1	regulation of rRNA processing	YGR063C
GO:2001208	0.00938547	#NUM!	0.00938547	1	1	negative regulation of transcription elongation from RNA polymerase I promoter	YGR063C
GO:0043628	0.0094953	15.7821	0.150168	2	16	ncRNA 3'-end processing	YLR048W YNL299W
GO:0071027	0.0094953	15.7821	0.150168	2	16	nuclear RNA surveillance	YCL011C YNL299W
GO:1901616	0.0094953	15.7821	0.150168	2	16	organic hydroxy compound catabolic process	YJL176C YOR290C
GO:0006403	0.00993202	5.25832	0.854078	4	91	RNA localization	YCL011C YGL066W YGR063C YLR048W

## Sheet: ppGpp.Positive.GOMF
GOMFID	Pvalue	OddsRatio	ExpCount	Count	Size	Term	Genes
GO:0005198	0.000552894	4.52489	2.44961	9	261	structural molecule activity	YBL087C YGL066W YGR059W YGR084C YGR085C YKL006W YLR048W YLR061W YNL322C
GO:0003735	0.0071607	3.93796	1.7457	6	186	structural constituent of ribosome	YBL087C YGR084C YGR085C YKL006W YLR048W YLR061W
GO:0042162	0.00835783	17	0.140782	2	15	telomeric DNA binding	YBL088C YCL011C
GO:0000773	0.00938547	#NUM!	0.00938547	1	1	phosphatidyl-N-methylethanolamine N-methyltransferase activity	YJR073C
GO:0001181	0.00938547	#NUM!	0.00938547	1	1	transcription factor activity, core RNA polymerase I binding	YGR063C
GO:0046523	0.00938547	#NUM!	0.00938547	1	1	S-methyl-5-thioribose-1-phosphate isomerase activity	YPR118W
GO:0080101	0.00938547	#NUM!	0.00938547	1	1	phosphatidyl-N-dimethylethanolamine N-methyltransferase activity	YJR073C
GO:0015616	0.0094953	15.7821	0.150168	2	16	DNA translocase activity	YJL176C YOR290C

## Sheet: ppGpp.Positive.GOCC
GOCCID	Pvalue	OddsRatio	ExpCount	Count	Size	Term	Genes
GO:0005829	2.07622e-05	5.07174	3.50078	13	373	cytosol	YAL035W YBL087C YCL011C YDR392W YFR036W YGL066W YGR085C YJL176C YKL006W YLR048W YLR061W YNL086W YOR069W
GO:0044445	0.000527677	5.75034	1.46413	7	156	cytosolic part	YAL035W YBL087C YGR085C YKL006W YLR048W YLR061W YNL086W
GO:0022626	0.00139228	5.60547	1.25765	6	134	cytosolic ribosome	YAL035W YBL087C YGR085C YKL006W YLR048W YLR061W
GO:0044391	0.0022151	4.41771	1.86771	7	199	ribosomal subunit	YAL035W YBL087C YGR084C YGR085C YKL006W YLR048W YLR061W
GO:0016514	0.00232351	36.8917	0.0750838	2	8	SWI/SNF complex	YJL176C YOR290C
GO:0090544	0.00232351	36.8917	0.0750838	2	8	BAF-type complex	YJL176C YOR290C
GO:0022625	0.00413325	6.85939	0.666369	4	71	cytosolic large ribosomal subunit	YBL087C YGR085C YKL006W YLR061W
GO:0046695	0.00448322	24.5778	0.10324	2	11	SLIK (SAGA-like) complex	YDR392W YGL066W
GO:0000781	0.00516245	9.66593	0.356648	3	38	chromosome, telomeric region	YBL088C YCL011C YGR063C
GO:0032991	0.00542755	2.33058	12.6892	21	1352	macromolecular complex	YAL035W YBL087C YCL011C YDL056W YDR392W YFR036W YGL005C YGL066W YGR059W YGR063C YGR078C YGR084C YGR085C YJL176C YKL006W YLR048W YLR061W YNL086W YNL299W YOR069W YOR290C
GO:0000124	0.00728658	18.4208	0.131397	2	14	SAGA complex	YDR392W YGL066W
GO:0070461	0.00835783	17	0.140782	2	15	SAGA-type complex	YDR392W YGL066W
GO:0032044	0.00938547	#NUM!	0.00938547	1	1	DSIF complex	YGR063C

## Sheet: cdiAMP.Negative.GOBP
GOBPID	Pvalue	OddsRatio	ExpCount	Count	Size	Term	Genes
GO:0043486	7.83046e-09	45.9579	0.319106	7	14	histone exchange	YAL011W YBR231C YDR334W YDR485C YJL115W YLR085C YML041C
GO:0043044	4.72465e-07	20.0651	0.524246	7	23	ATP-dependent chromatin remodeling	YAL011W YBR231C YDR334W YDR485C YJL115W YLR085C YML041C
GO:0006338	7.09499e-07	9.39783	1.3676	10	60	chromatin remodeling	YAL011W YBR231C YDL106C YDR334W YDR485C YJL115W YLR085C YML041C YOL012C YOR141C
GO:0071824	9.58576e-07	7.88828	1.75508	11	77	protein-DNA complex subunit organization	YAL011W YBR009C YBR231C YDR318W YDR334W YDR485C YGR188C YJL115W YLR085C YML041C YNL030W
GO:0034728	1.12217e-06	10.4831	1.11687	9	49	nucleosome organization	YAL011W YBR009C YBR231C YDR334W YDR485C YJL115W YLR085C YML041C YNL030W
GO:0051276	1.8474e-05	3.20065	8.38793	22	368	chromosome organization	YAL011W YAR002W YBR009C YBR111W-A YBR231C YDL106C YDR318W YDR334W YDR485C YGL003C YGR188C YHR191C YJL115W YJR135C YLR085C YLR381W YML041C YMR072W YNL030W YOL012C YOR141C YPR141C
GO:0006355	2.5614e-05	2.81395	11.9209	27	523	regulation of transcription, DNA-templated	YAL011W YAL021C YAR002W YBR009C YBR111W-A YBR231C YCR065W YDL106C YDR028C YDR289C YDR296W YDR334W YDR485C YEL062W YER040W YGR229C YHL027W YJL115W YKL032C YLR085C YLR176C YLR200W YMR219W YNL199C YOL012C YOR039W YOR141C
GO:1903506	2.65223e-05	2.80757	11.9437	27	524	regulation of nucleic acid-templated transcription	YAL011W YAL021C YAR002W YBR009C YBR111W-A YBR231C YCR065W YDL106C YDR028C YDR289C YDR296W YDR334W YDR485C YEL062W YER040W YGR229C YHL027W YJL115W YKL032C YLR085C YLR176C YLR200W YMR219W YNL199C YOL012C YOR039W YOR141C
GO:2001141	2.65223e-05	2.80757	11.9437	27	524	regulation of RNA biosynthetic process	YAL011W YAL021C YAR002W YBR009C YBR111W-A YBR231C YCR065W YDL106C YDR028C YDR289C YDR296W YDR334W YDR485C YEL062W YER040W YGR229C YHL027W YJL115W YKL032C YLR085C YLR176C YLR200W YMR219W YNL199C YOL012C YOR039W YOR141C
GO:0051252	3.99634e-05	2.73289	12.2172	27	536	regulation of RNA metabolic process	YAL011W YAL021C YAR002W YBR009C YBR111W-A YBR231C YCR065W YDL106C YDR028C YDR289C YDR296W YDR334W YDR485C YEL062W YER040W YGR229C YHL027W YJL115W YKL032C YLR085C YLR176C YLR200W YMR219W YNL199C YOL012C YOR039W YOR141C
GO:0006351	4.87838e-05	2.69685	12.354	27	542	transcription, DNA-templated	YAL011W YAL021C YAR002W YBR009C YBR111W-A YBR231C YCR065W YDL106C YDR028C YDR289C YDR296W YDR334W YDR485C YEL062W YER040W YGR229C YHL027W YJL115W YKL032C YLR085C YLR176C YLR200W YMR219W YNL199C YOL012C YOR039W YOR141C
GO:0097659	5.04148e-05	2.69093	12.3768	27	543	nucleic acid-templated transcription	YAL011W YAL021C YAR002W YBR009C YBR111W-A YBR231C YCR065W YDL106C YDR028C YDR289C YDR296W YDR334W YDR485C YEL062W YER040W YGR229C YHL027W YJL115W YKL032C YLR085C YLR176C YLR200W YMR219W YNL199C YOL012C YOR039W YOR141C
GO:0032774	5.20952e-05	2.68503	12.3996	27	544	RNA biosynthetic process	YAL011W YAL021C YAR002W YBR009C YBR111W-A YBR231C YCR065W YDL106C YDR028C YDR289C YDR296W YDR334W YDR485C YEL062W YER040W YGR229C YHL027W YJL115W YKL032C YLR085C YLR176C YLR200W YMR219W YNL199C YOL012C YOR039W YOR141C
GO:0006996	7.26305e-05	2.26377	25.255	43	1108	organelle organization	YAL011W YAL026C YAR002W YBR009C YBR111W-A YBR179C YBR231C YCR065W YCR079W YDL006W YDL106C YDL142C YDR135C YDR296W YDR318W YDR334W YDR485C YEL062W YGL003C YGR188C YHL027W YHR004C YHR191C YIL040W YJL115W YJR135C YKL009W YKL037W YKL048C YKR020W YLL006W YLR038C YLR085C YLR381W YML041C YML128C YMR072W YNL030W YNL294C YOL012C YOL023W YOR141C YPR141C
GO:0060255	0.000106344	2.35444	18.2346	34	800	regulation of macromolecule metabolic process	YAL011W YAL021C YAR002W YBR009C YBR111W-A YBR231C YCL008C YCR065W YDL006W YDL106C YDR028C YDR289C YDR296W YDR334W YDR485C YEL062W YER040W YGL003C YGR188C YGR229C YHL027W YHR004C YJL115W YKL032C YKL048C YLR085C YLR176C YLR200W YLR381W YMR219W YNL199C YOL012C YOR039W YOR141C
GO:0019219	0.000145699	2.50233	13.1517	27	577	regulation of nucleobase-containing compound metabolic process	YAL011W YAL021C YAR002W YBR009C YBR111W-A YBR231C YCR065W YDL106C YDR028C YDR289C YDR296W YDR334W YDR485C YEL062W YER040W YGR229C YHL027W YJL115W YKL032C YLR085C YLR176C YLR200W YMR219W YNL199C YOL012C YOR039W YOR141C
GO:0080090	0.000155444	2.29962	18.5765	34	815	regulation of primary metabolic process	YAL011W YAL021C YAR002W YBR009C YBR111W-A YBR231C YCL008C YCR065W YDL006W YDL106C YDR028C YDR289C YDR296W YDR334W YDR485C YEL062W YER040W YGL003C YGR188C YGR229C YHL027W YHR004C YJL115W YKL032C YKL048C YLR085C YLR176C YLR200W YLR381W YMR219W YNL199C YOL012C YOR039W YOR141C
GO:0065007	0.000161788	2.11665	32.2753	50	1416	biological regulation	YAL011W YAL021C YAL026C YAR002W YBR009C YBR111W-A YBR231C YCL008C YCL032W YCR065W YCR079W YCR094W YDL006W YDL106C YDL142C YDL192W YDR028C YDR135C YDR289C YDR296W YDR334W YDR456W YDR485C YEL062W YER040W YGL003C YGL167C YGR188C YGR229C YHL027W YHR004C YJL115W YJL154C YJR090C YKL032C YKL048C YKR020W YLL006W YLR085C YLR176C YLR200W YLR371W YLR381W YMR219W YNL199C YNL294C YOL012C YOR039W YOR141C YPR14…
GO:0016568	0.000179023	3.70184	4.08	13	179	chromatin modification	YAL011W YBR009C YBR111W-A YBR231C YDL106C YDR334W YDR485C YJL115W YLR085C YML041C YNL030W YOL012C YOR141C
GO:0031323	0.000198778	2.26422	18.8045	34	825	regulation of cellular metabolic process	YAL011W YAL021C YAR002W YBR009C YBR111W-A YBR231C YCL008C YCR065W YDL006W YDL106C YDR028C YDR289C YDR296W YDR334W YDR485C YEL062W YER040W YGL003C YGR188C YGR229C YHL027W YHR004C YJL115W YKL032C YKL048C YLR085C YLR176C YLR200W YLR381W YMR219W YNL199C YOL012C YOR039W YOR141C
GO:0007064	0.000206134	11.2191	0.569832	5	25	mitotic sister chromatid cohesion	YDR318W YHR191C YJR135C YLR381W YPR141C
GO:0034729	0.000218812	44.1414	0.13676	3	6	histone H3-K79 methylation	YBR009C YBR111W-A YNL030W
GO:0016070	0.000246839	2.23312	19.0096	34	834	RNA metabolic process	YAL011W YAL021C YAR002W YBR009C YBR111W-A YBR231C YCR063W YCR065W YDL006W YDL106C YDL112W YDR028C YDR289C YDR296W YDR334W YDR485C YEL062W YER040W YGL076C YGR072W YGR229C YHL027W YJL115W YKL009W YKL032C YLR085C YLR176C YLR200W YLR204W YMR219W YNL199C YOL012C YOR039W YOR141C
GO:0019222	0.000250829	2.19624	20.6507	36	906	regulation of metabolic process	YAL011W YAL021C YAR002W YBR009C YBR111W-A YBR231C YCL008C YCR065W YCR079W YDL006W YDL106C YDR028C YDR289C YDR296W YDR334W YDR485C YEL062W YER040W YGL003C YGR188C YGR229C YHL027W YHR004C YJL115W YKL032C YKL048C YLR085C YLR176C YLR200W YLR371W YLR381W YMR219W YNL199C YOL012C YOR039W YOR141C
GO:0090304	0.000322293	2.12093	23.4087	39	1027	nucleic acid metabolic process	YAL011W YAL021C YAR002W YBR009C YBR111W-A YBR231C YCR063W YCR065W YDL006W YDL106C YDL112W YDR028C YDR289C YDR296W YDR334W YDR485C YEL062W YER040W YGL076C YGL168W YGR072W YGR229C YHL027W YHR191C YJL115W YKL009W YKL032C YLR085C YLR176C YLR200W YLR204W YLR381W YML128C YMR072W YMR219W YNL199C YOL012C YOR039W YOR141C
GO:0031399	0.000400778	4.13529	2.78078	10	122	regulation of protein modification process	YAR002W YCL008C YDL006W YGL003C YGR188C YHR004C YJL115W YKL048C YLR381W YOR039W
GO:0016197	0.000449759	5.01312	1.84626	8	81	endosomal transport	YAL002W YAL026C YCL008C YHR012W YJL154C YJL204C YKR020W YNL297C
GO:0048523	0.000538278	2.51272	9.80112	21	430	negative regulation of cellular process	YAL021C YAR002W YBR009C YCL008C YCL032W YDL006W YDR028C YDR289C YEL062W YGL003C YGR188C YHL027W YHR004C YJL115W YJR090C YKL032C YLR176C YLR371W YLR381W YMR219W YOL012C
GO:0000070	0.000556322	5.57932	1.45877	7	64	mitotic sister chromatid segregation	YDR318W YGL003C YGR188C YHR191C YJR135C YLR381W YPR141C
GO:0006139	0.000616772	1.99987	27.6027	43	1211	nucleobase-containing compound metabolic process	YAL011W YAL021C YAR002W YBR009C YBR111W-A YBR231C YCR063W YCR065W YDL006W YDL106C YDL112W YDR028C YDR289C YDR296W YDR334W YDR485C YEL062W YER040W YER178W YGL076C YGL168W YGR072W YGR229C YHL027W YHR191C YJL115W YKL009W YKL032C YLR038C YLR085C YLR176C YLR200W YLR204W YLR381W YML128C YMR072W YMR083W YMR219W YNL199C YOL012C YOR039W YOR141C YOR303W
GO:0010468	0.000624118	2.25075	14.3598	27	630	regulation of gene expression	YAL011W YAL021C YAR002W YBR009C YBR111W-A YBR231C YCR065W YDL106C YDR028C YDR289C YDR296W YDR334W YDR485C YEL062W YER040W YGR229C YHL027W YJL115W YKL032C YLR085C YLR176C YLR200W YMR219W YNL199C YOL012C YOR039W YOR141C
GO:0031326	0.000640694	2.21919	15.1575	28	665	regulation of cellular biosynthetic process	YAL011W YAL021C YAR002W YBR009C YBR111W-A YBR231C YCR065W YDL106C YDR028C YDR289C YDR296W YDR334W YDR485C YEL062W YER040W YGR229C YHL027W YHR004C YJL115W YKL032C YLR085C YLR176C YLR200W YMR219W YNL199C YOL012C YOR039W YOR141C
GO:0009889	0.000656658	2.21511	15.1803	28	666	regulation of biosynthetic process	YAL011W YAL021C YAR002W YBR009C YBR111W-A YBR231C YCR065W YDL106C YDR028C YDR289C YDR296W YDR334W YDR485C YEL062W YER040W YGR229C YHL027W YHR004C YJL115W YKL032C YLR085C YLR176C YLR200W YMR219W YNL199C YOL012C YOR039W YOR141C
GO:0007062	0.000688346	8.29706	0.729385	5	32	sister chromatid cohesion	YDR318W YHR191C YJR135C YLR381W YPR141C
GO:2000112	0.000690367	2.23354	14.4509	27	634	regulation of cellular macromolecule biosynthetic process	YAL011W YAL021C YAR002W YBR009C YBR111W-A YBR231C YCR065W YDL106C YDR028C YDR289C YDR296W YDR334W YDR485C YEL062W YER040W YGR229C YHL027W YJL115W YKL032C YLR085C YLR176C YLR200W YMR219W YNL199C YOL012C YOR039W YOR141C
GO:0043933	0.000708093	2.29007	12.9466	25	568	macromolecular complex subunit organization	YAL011W YAL026C YBR009C YBR111W-A YBR231C YCR065W YDL106C YDR318W YDR334W YDR485C YGL003C YGR188C YJL115W YKL009W YKL048C YLL006W YLR038C YLR085C YLR200W YML041C YMR123W YNL030W YOL012C YOR141C YPR141C
GO:0006325	0.000740324	3.14647	4.71821	13	207	chromatin organization	YAL011W YBR009C YBR111W-A YBR231C YDL106C YDR334W YDR485C YJL115W YLR085C YML041C YNL030W YOL012C YOR141C
GO:0031400	0.000764612	6.2936	1.11687	6	49	negative regulation of protein modification process	YCL008C YDL006W YGL003C YGR188C YHR004C YLR381W
GO:0010556	0.000801399	2.20816	14.5877	27	640	regulation of macromolecule biosynthetic process	YAL011W YAL021C YAR002W YBR009C YBR111W-A YBR231C YCR065W YDL106C YDR028C YDR289C YDR296W YDR334W YDR485C YEL062W YER040W YGR229C YHL027W YJL115W YKL032C YLR085C YLR176C YLR200W YMR219W YNL199C YOL012C YOR039W YOR141C
GO:0048519	0.000824473	2.42098	10.1202	21	444	negative regulation of biological process	YAL021C YAR002W YBR009C YCL008C YCL032W YDL006W YDR028C YDR289C YEL062W YGL003C YGR188C YHL027W YHR004C YJL115W YJR090C YKL032C YLR176C YLR371W YLR381W YMR219W YOL012C
GO:0018130	0.000844604	2.14998	16.206	29	711	heterocycle biosynthetic process	YAL011W YAL021C YAR002W YBR009C YBR111W-A YBR231C YCR065W YDL106C YDR028C YDR289C YDR296W YDR300C YDR334W YDR485C YEL062W YER040W YGR229C YHL027W YJL115W YKL032C YLR085C YLR176C YLR200W YMR219W YNL199C YOL012C YOR039W YOR141C YOR303W
GO:0034087	0.000874159	22.0556	0.20514	3	9	establishment of mitotic sister chromatid cohesion	YDR318W YJR135C YLR381W
GO:0050794	0.0010048	1.95453	26.4402	41	1160	regulation of cellular process	YAL011W YAL021C YAR002W YBR009C YBR111W-A YBR231C YCL008C YCL032W YCR065W YDL006W YDL106C YDL192W YDR028C YDR135C YDR289C YDR296W YDR334W YDR485C YEL062W YER040W YGL003C YGR188C YGR229C YHL027W YHR004C YJL115W YJR090C YKL032C YKL048C YLR085C YLR176C YLR200W YLR371W YLR381W YMR219W YNL199C YNL294C YOL012C YOR039W YOR141C YPR141C
GO:0034654	0.00107161	2.15885	14.8612	27	652	nucleobase-containing compound biosynthetic process	YAL011W YAL021C YAR002W YBR009C YBR111W-A YBR231C YCR065W YDL106C YDR028C YDR289C YDR296W YDR334W YDR485C YEL062W YER040W YGR229C YHL027W YJL115W YKL032C YLR085C YLR176C YLR200W YMR219W YNL199C YOL012C YOR039W YOR141C
GO:0046483	0.00110565	1.92106	29.221	44	1282	heterocycle metabolic process	YAL011W YAL021C YAR002W YBR009C YBR111W-A YBR231C YCR063W YCR065W YDL006W YDL106C YDL112W YDR028C YDR289C YDR296W YDR300C YDR334W YDR485C YEL062W YER040W YER178W YGL076C YGL168W YGR072W YGR229C YHL027W YHR191C YJL115W YKL009W YKL032C YLR038C YLR085C YLR176C YLR200W YLR204W YLR381W YML128C YMR072W YMR083W YMR219W YNL199C YOL012C YOR039W YOR141C YOR303W
GO:0000819	0.00113668	4.88356	1.64112	7	72	sister chromatid segregation	YDR318W YGL003C YGR188C YHR191C YJR135C YLR381W YPR141C
GO:0016043	0.00142371	1.86757	34.1216	49	1497	cellular component organization	YAL011W YAL026C YAR002W YBR009C YBR111W-A YBR179C YBR231C YCL008C YCR065W YCR079W YCR094W YDL006W YDL106C YDL142C YDR135C YDR296W YDR318W YDR334W YDR485C YEL062W YGL003C YGR188C YGR229C YHL027W YHR004C YHR191C YIL040W YJL115W YJR135C YKL009W YKL037W YKL048C YKR020W YLL006W YLR038C YLR085C YLR200W YLR371W YLR381W YML041C YML128C YMR072W YMR123W YNL030W YNL294C YOL012C YOL023W YOR141C YPR141C
GO:0071822	0.0014738	2.51615	7.72693	17	339	protein complex subunit organization	YAL011W YBR009C YBR231C YCR065W YDR334W YDR485C YGL003C YJL115W YKL048C YLL006W YLR038C YLR085C YLR200W YML041C YMR123W YNL030W YPR141C
GO:1901362	0.00158308	2.04953	16.8442	29	739	organic cyclic compound biosynthetic process	YAL011W YAL021C YAR002W YBR009C YBR111W-A YBR231C YCR065W YDL106C YDR028C YDR289C YDR296W YDR300C YDR334W YDR485C YEL062W YER040W YGR229C YHL027W YJL115W YKL032C YLR085C YLR176C YLR200W YMR219W YNL199C YOL012C YOR039W YOR141C YOR303W
GO:0050789	0.00160595	1.88757	27.9218	42	1225	regulation of biological process	YAL011W YAL021C YAR002W YBR009C YBR111W-A YBR231C YCL008C YCL032W YCR065W YCR079W YDL006W YDL106C YDL192W YDR028C YDR135C YDR289C YDR296W YDR334W YDR485C YEL062W YER040W YGL003C YGR188C YGR229C YHL027W YHR004C YJL115W YJR090C YKL032C YKL048C YLR085C YLR176C YLR200W YLR371W YLR381W YMR219W YNL199C YNL294C YOL012C YOR039W YOR141C YPR141C
GO:0034085	0.0016609	16.5341	0.250726	3	11	establishment of sister chromatid cohesion	YDR318W YJR135C YLR381W
GO:0051171	0.00181935	2.06944	15.3855	27	675	regulation of nitrogen compound metabolic process	YAL011W YAL021C YAR002W YBR009C YBR111W-A YBR231C YCR065W YDL106C YDR028C YDR289C YDR296W YDR334W YDR485C YEL062W YER040W YGR229C YHL027W YJL115W YKL032C YLR085C YLR176C YLR200W YMR219W YNL199C YOL012C YOR039W YOR141C
GO:0006725	0.00189667	1.86022	29.0387	43	1274	cellular aromatic compound metabolic process	YAL011W YAL021C YAR002W YBR009C YBR111W-A YBR231C YCR063W YCR065W YDL006W YDL106C YDL112W YDR028C YDR289C YDR296W YDR334W YDR485C YEL062W YER040W YER178W YGL076C YGL168W YGR072W YGR229C YHL027W YHR191C YJL115W YKL009W YKL032C YLR038C YLR085C YLR176C YLR200W YLR204W YLR381W YML128C YMR072W YMR083W YMR219W YNL199C YOL012C YOR039W YOR141C YOR303W
GO:0010467	0.00203879	1.88853	24.7079	38	1084	gene expression	YAL011W YAL021C YAR002W YBR009C YBR111W-A YBR231C YCR063W YCR065W YDL006W YDL106C YDL112W YDR028C YDR289C YDR296W YDR334W YDR485C YEL062W YER040W YGL076C YGR072W YGR229C YHL027W YHR141C YIL040W YJL115W YKL009W YKL032C YLR085C YLR087C YLR176C YLR200W YLR204W YMR219W YNL199C YOL012C YOL023W YOR039W YOR141C
GO:0034645	0.00211765	1.89293	23.8874	37	1048	cellular macromolecule biosynthetic process	YAL011W YAL021C YAR002W YBR009C YBR111W-A YBR229C YBR231C YCR065W YDL106C YDR028C YDR289C YDR296W YDR334W YDR485C YEL062W YER040W YGL076C YGL084C YGL168W YGR072W YGR229C YHL027W YHR141C YHR191C YJL115W YKL032C YLR085C YLR176C YLR200W YLR381W YMR219W YNL080C YNL199C YOL012C YOL023W YOR039W YOR141C
GO:1903320	0.00217778	6.20991	0.934525	5	41	regulation of protein modification by small protein conjugation or removal	YAR002W YCL008C YGL003C YGR188C YLR381W
GO:1901360	0.00225261	1.83314	30.1783	44	1324	organic cyclic compound metabolic process	YAL011W YAL021C YAR002W YBR009C YBR111W-A YBR231C YCR063W YCR065W YDL006W YDL106C YDL112W YDR028C YDR289C YDR296W YDR300C YDR334W YDR485C YEL062W YER040W YER178W YGL076C YGL168W YGR072W YGR229C YHL027W YHR191C YJL115W YKL009W YKL032C YLR038C YLR085C YLR176C YLR200W YLR204W YLR381W YML128C YMR072W YMR083W YMR219W YNL199C YOL012C YOR039W YOR141C YOR303W
GO:0071840	0.00231614	1.805	36.6972	51	1610	cellular component organization or biogenesis	YAL011W YAL026C YAR002W YBR009C YBR111W-A YBR179C YBR229C YBR231C YCL008C YCR065W YCR079W YCR094W YDL006W YDL106C YDL142C YDR135C YDR296W YDR318W YDR334W YDR485C YEL062W YGL003C YGL076C YGR188C YGR229C YHL027W YHR004C YHR191C YIL040W YJL115W YJR135C YKL009W YKL037W YKL048C YKR020W YLL006W YLR038C YLR085C YLR200W YLR371W YLR381W YML041C YML128C YMR072W YMR123W YNL030W YNL294C YOL012C YOL023W YOR14…
GO:0010605	0.00241095	2.45545	7.38503	16	324	negative regulation of macromolecule metabolic process	YAL021C YAR002W YBR009C YCL008C YDL006W YDR028C YGL003C YGR188C YHL027W YHR004C YJL115W YKL032C YLR176C YLR381W YMR219W YOL012C
GO:0009059	0.0024419	1.8736	24.0697	37	1056	macromolecule biosynthetic process	YAL011W YAL021C YAR002W YBR009C YBR111W-A YBR229C YBR231C YCR065W YDL106C YDR028C YDR289C YDR296W YDR334W YDR485C YEL062W YER040W YGL076C YGL084C YGL168W YGR072W YGR229C YHL027W YHR141C YHR191C YJL115W YKL032C YLR085C YLR176C YLR200W YLR381W YMR219W YNL080C YNL199C YOL012C YOL023W YOR039W YOR141C
GO:0051640	0.00299142	4.05735	1.93743	7	85	organelle localization	YAR002W YBR179C YDL006W YGR188C YLL006W YMR072W YPR141C
GO:0032456	0.00299607	43.71	0.0911732	2	4	endocytic recycling	YAL026C YJL204C
GO:0019438	0.00317634	1.97573	15.9781	27	701	aromatic compound biosynthetic process	YAL011W YAL021C YAR002W YBR009C YBR111W-A YBR231C YCR065W YDL106C YDR028C YDR289C YDR296W YDR334W YDR485C YEL062W YER040W YGR229C YHL027W YJL115W YKL032C YLR085C YLR176C YLR200W YMR219W YNL199C YOL012C YOR039W YOR141C
GO:0000278	0.00318283	2.63112	5.53877	13	243	mitotic cell cycle	YAL021C YCR063W YDR318W YGL003C YGR188C YGR229C YHL027W YHR191C YJR090C YJR135C YKL048C YLR381W YPR141C
GO:0070647	0.00322215	3.06014	3.64693	10	160	protein modification by small protein conjugation or removal	YAR002W YBR111W-A YCL008C YGL003C YGR072W YGR188C YJL115W YJR090C YLR381W YPR066W
GO:0065004	0.00330402	5.58376	1.0257	5	45	protein-DNA complex assembly	YBR009C YDR318W YGR188C YJL115W YNL030W
GO:0051646	0.00389883	7.09878	0.661006	4	29	mitochondrion localization	YBR179C YDL006W YLL006W YMR072W
GO:0006820	0.00429259	3.13371	3.19106	9	140	anion transport	YAL026C YCL038C YCR094W YDR135C YEL062W YHR162W YJR077C YKL120W YLL006W
GO:0015711	0.00461064	3.36091	2.64402	8	116	organic anion transport	YAL026C YCL038C YCR094W YDR135C YEL062W YHR162W YKL120W YLL006W
GO:0031324	0.00465207	2.27935	7.88648	16	346	negative regulation of cellular metabolic process	YAL021C YAR002W YBR009C YCL008C YDL006W YDR028C YGL003C YGR188C YHL027W YHR004C YJL115W YKL032C YLR176C YLR381W YMR219W YOL012C
GO:0098813	0.00495031	3.67307	2.11978	7	93	nuclear chromosome segregation	YDR318W YGL003C YGR188C YHR191C YJR135C YLR381W YPR141C
GO:1901576	0.00497171	1.72617	33.187	46	1456	organic substance biosynthetic process	YAL011W YAL021C YAR002W YBR009C YBR111W-A YBR229C YBR231C YCR065W YDL106C YDL142C YDR028C YDR289C YDR296W YDR300C YDR334W YDR485C YEL062W YER040W YER178W YGL062W YGL076C YGL084C YGL168W YGR072W YGR229C YHL027W YHR004C YHR141C YHR191C YJL115W YKL032C YKL184W YLR085C YLR176C YLR200W YLR381W YMR083W YMR219W YNL080C YNL199C YOL012C YOL023W YOR039W YOR141C YOR303W YOR375C
GO:0042147	0.00498829	6.56992	0.706592	4	31	retrograde transport, endosome to Golgi	YHR012W YJL154C YJL204C YKR020W
GO:0006334	0.00518857	10.1632	0.364693	3	16	nucleosome assembly	YBR009C YJL115W YNL030W
GO:0051641	0.00540148	1.92541	14.9524	25	656	cellular localization	YAL002W YAL026C YAR002W YBR111W-A YBR179C YCL008C YCL038C YCR094W YDL006W YDL192W YGL167C YGR188C YHR012W YHR162W YIL040W YJL024C YJL154C YJL204C YJR074W YKR020W YLL006W YML041C YMR072W YNL297C YPR141C
GO:0044260	0.00622898	1.68385	42.122	55	1848	cellular macromolecule metabolic process	YAL011W YAL021C YAR002W YBR009C YBR111W-A YBR229C YBR231C YCL008C YCL032W YCR063W YCR065W YCR079W YDL006W YDL106C YDL112W YDR028C YDR289C YDR296W YDR334W YDR485C YEL062W YER040W YGL003C YGL076C YGL084C YGL168W YGR072W YGR188C YGR229C YHL027W YHR004C YHR141C YHR191C YJL115W YJR090C YKL009W YKL032C YKL048C YLR085C YLR176C YLR200W YLR204W YLR381W YML128C YMR072W YMR219W YNL030W YNL080C YNL199C YOL01…
GO:0043170	0.00640667	1.68125	44.1278	57	1936	macromolecule metabolic process	YAL011W YAL021C YAR002W YBR009C YBR111W-A YBR229C YBR231C YCL008C YCL032W YCR063W YCR065W YCR079W YDL006W YDL106C YDL112W YDR028C YDR289C YDR296W YDR334W YDR485C YEL062W YER040W YGL003C YGL076C YGL084C YGL168W YGR072W YGR188C YGR229C YHL027W YHR004C YHR141C YHR191C YIL040W YJL115W YJR090C YKL009W YKL032C YKL048C YLR085C YLR087C YLR176C YLR200W YLR204W YLR381W YML128C YMR072W YMR219W YNL030W YNL08…
GO:0009058	0.00661189	1.69053	33.6429	46	1476	biosynthetic process	YAL011W YAL021C YAR002W YBR009C YBR111W-A YBR229C YBR231C YCR065W YDL106C YDL142C YDR028C YDR289C YDR296W YDR300C YDR334W YDR485C YEL062W YER040W YER178W YGL062W YGL076C YGL084C YGL168W YGR072W YGR229C YHL027W YHR004C YHR141C YHR191C YJL115W YKL032C YKL184W YLR085C YLR176C YLR200W YLR381W YMR083W YMR219W YNL080C YNL199C YOL012C YOL023W YOR039W YOR141C YOR303W YOR375C
GO:0009892	0.00681738	2.17902	8.20559	16	360	negative regulation of metabolic process	YAL021C YAR002W YBR009C YCL008C YDL006W YDR028C YGL003C YGR188C YHL027W YHR004C YJL115W YKL032C YLR176C YLR381W YMR219W YOL012C
GO:0031396	0.00697852	5.90884	0.774972	4	34	regulation of protein ubiquitination	YCL008C YGL003C YGR188C YLR381W
GO:0051649	0.00714703	1.94377	12.8554	22	564	establishment of localization in cell	YAL002W YAL026C YAR002W YBR111W-A YCL008C YCL038C YCR094W YDL192W YGL167C YGR188C YHR012W YHR162W YIL040W YJL024C YJL154C YJL204C YJR074W YKR020W YLL006W YML041C YNL297C YPR141C
GO:0007050	0.00726952	21.845	0.13676	2	6	cell cycle arrest	YCL032W YJR090C
GO:0034508	0.00726952	21.845	0.13676	2	6	centromere complex assembly	YDR318W YGR188C
GO:0036294	0.00726952	21.845	0.13676	2	6	cellular response to decreased oxygen levels	YHL027W YKL032C
GO:0071453	0.00726952	21.845	0.13676	2	6	cellular response to oxygen levels	YHL027W YKL032C
GO:1903047	0.00734952	2.44661	5.4248	12	238	mitotic cell cycle process	YAL021C YCR063W YDR318W YGL003C YGR188C YHL027W YHR191C YJR090C YJR135C YKL048C YLR381W YPR141C
GO:0044237	0.00753363	1.71111	58.6699	71	2574	cellular metabolic process	YAL011W YAL021C YAR002W YBR009C YBR111W-A YBR229C YBR231C YCL008C YCL032W YCL038C YCR063W YCR065W YCR079W YDL006W YDL106C YDL112W YDL142C YDL192W YDR028C YDR135C YDR289C YDR296W YDR300C YDR334W YDR485C YEL062W YER040W YER178W YGL003C YGL062W YGL076C YGL084C YGL168W YGR072W YGR188C YGR229C YHL027W YHR004C YHR141C YHR191C YIL040W YJL115W YJR090C YKL009W YKL032C YKL037W YKL048C YKL184W YKL212W YLR03…
GO:0009987	0.0078286	2.07871	80.0956	90	3514	cellular process	YAL011W YAL021C YAL026C YAR002W YBR009C YBR111W-A YBR179C YBR229C YBR231C YCL008C YCL032W YCL038C YCR063W YCR065W YCR079W YCR094W YDL006W YDL106C YDL112W YDL142C YDL192W YDR028C YDR135C YDR289C YDR296W YDR300C YDR318W YDR334W YDR456W YDR485C YEL062W YER040W YER178W YGL003C YGL062W YGL076C YGL084C YGL167C YGL168W YGR072W YGR188C YGR229C YHL027W YHR004C YHR141C YHR191C YIL040W YJL115W YJL154C YJL20…
GO:0022402	0.00783579	2.01559	10.5989	19	465	cell cycle process	YAL021C YBR009C YCL032W YCR063W YCR065W YDR318W YGL003C YGR188C YHL027W YHR191C YJR090C YJR135C YKL048C YLR381W YML128C YMR063W YNL030W YNL294C YPR141C
GO:1904666	0.00854422	8.25189	0.433073	3	19	regulation of ubiquitin protein ligase activity	YGL003C YGR188C YLR381W
GO:0044699	0.00872474	1.75784	66.4653	78	2916	single-organism process	YAL002W YAL021C YAL026C YAR002W YBR009C YBR111W-A YBR179C YBR229C YCL008C YCL032W YCL038C YCR063W YCR065W YCR079W YCR094W YDL006W YDL106C YDL142C YDL192W YDR028C YDR135C YDR289C YDR296W YDR300C YDR318W YDR456W YEL062W YER040W YER178W YGL003C YGL062W YGL084C YGL167C YGR188C YGR229C YHL027W YHR004C YHR012W YHR162W YHR191C YIL040W YJL024C YJL115W YJL154C YJL204C YJR074W YJR077C YJR090C YJR135C YKL03…
GO:0009893	0.00882593	2.0658	9.1857	17	403	positive regulation of metabolic process	YAL021C YBR111W-A YCR065W YCR079W YDL106C YDR296W YEL062W YER040W YGL003C YHL027W YJL115W YKL048C YLR176C YLR200W YLR371W YMR219W YNL199C
GO:0015031	0.00903987	2.05995	9.20849	17	404	protein transport	YAL002W YAL026C YAR002W YBR111W-A YCL008C YCR094W YDL192W YEL062W YHR012W YJL024C YJL154C YJL204C YJR074W YKR020W YLL006W YML041C YNL297C
GO:0043086	0.00913221	4.28331	1.29922	5	57	negative regulation of catalytic activity	YDL006W YGL003C YGR188C YHR004C YLR381W
GO:0006323	0.00943413	5.36797	0.843352	4	37	DNA packaging	YBR009C YJL115W YMR072W YNL030W
GO:0034968	0.00988776	7.76471	0.455866	3	20	histone lysine methylation	YBR009C YBR111W-A YNL030W
GO:0046907	0.00989698	1.9328	11.6246	20	510	intracellular transport	YAL002W YAL026C YAR002W YBR111W-A YCL008C YCL038C YCR094W YDL192W YHR012W YHR162W YIL040W YJL024C YJL154C YJL204C YJR074W YKR020W YLL006W YML041C YNL297C YPR141C
GO:0044249	0.0099402	1.64533	32.4577	44	1424	cellular biosynthetic process	YAL011W YAL021C YAR002W YBR009C YBR111W-A YBR229C YBR231C YCR065W YDL106C YDL142C YDR028C YDR289C YDR296W YDR300C YDR334W YDR485C YEL062W YER040W YER178W YGL076C YGL084C YGL168W YGR072W YGR229C YHL027W YHR004C YHR141C YHR191C YJL115W YKL032C YKL184W YLR085C YLR176C YLR200W YLR381W YMR219W YNL080C YNL199C YOL012C YOL023W YOR039W YOR141C YOR303W YOR375C
GO:1902582	0.00999927	1.96156	10.8496	19	476	single-organism intracellular transport	YAL002W YAL026C YAR002W YBR111W-A YCL008C YCL038C YDL192W YHR012W YHR162W YIL040W YJL024C YJL154C YJL204C YJR074W YKR020W YLL006W YML041C YNL297C YPR141C

## Sheet: cdiAMP.Negative.GOMF
GOMFID	Pvalue	OddsRatio	ExpCount	Count	Size	Term	Genes
GO:0005515	0.00102406	2.29132	11.7613	23	516	protein binding	YAL002W YBR009C YBR179C YCL008C YCL032W YCR065W YDR289C YDR485C YGL003C YGR188C YJL115W YJL204C YJR074W YJR090C YKR020W YLR085C YLR200W YML041C YNL030W YNL199C YOL012C YPL106C YPR141C
GO:0046982	0.00112987	10.4586	0.478659	4	21	protein heterodimerization activity	YBR009C YNL030W YOL012C YPR141C
GO:0046983	0.00438773	5.1906	1.09408	5	48	protein dimerization activity	YBR009C YBR179C YNL030W YOL012C YPR141C

## Sheet: cdiAMP.Negative.GOCC
GOCCID	Pvalue	OddsRatio	ExpCount	Count	Size	Term	Genes
GO:0000812	9.62329e-09	91.0417	0.20514	6	9	Swr1 complex	YAL011W YBR231C YDR334W YDR485C YLR085C YML041C
GO:0097346	1.04671e-07	26.7781	0.433073	7	19	INO80-type complex	YAL011W YBR231C YDR334W YDR485C YLR085C YML041C YOR141C
GO:0044454	1.0921e-07	5.74966	3.7381	17	164	nuclear chromosome part	YAL011W YBR009C YBR231C YCR065W YDR289C YDR318W YDR334W YDR485C YGR188C YJR135C YKL032C YLR085C YLR381W YML041C YNL030W YOL012C YOR141C
GO:0000790	5.69543e-07	6.72224	2.41609	13	106	nuclear chromatin	YAL011W YBR009C YBR231C YCR065W YDR289C YDR334W YDR485C YKL032C YLR085C YML041C YNL030W YOL012C YOR141C
GO:0000228	7.39176e-07	4.94471	4.26235	17	187	nuclear chromosome	YAL011W YBR009C YBR231C YCR065W YDR289C YDR318W YDR334W YDR485C YGR188C YJR135C YKL032C YLR085C YLR381W YML041C YNL030W YOL012C YOR141C
GO:0044427	2.36954e-06	4.29087	5.15128	18	226	chromosomal part	YAL011W YBR009C YBR231C YCR065W YDR289C YDR318W YDR334W YDR485C YGR188C YHR191C YJR135C YKL032C YLR085C YLR381W YML041C YNL030W YOL012C YOR141C
GO:0000785	2.906e-06	5.71405	2.78078	13	122	chromatin	YAL011W YBR009C YBR231C YCR065W YDR289C YDR334W YDR485C YKL032C YLR085C YML041C YNL030W YOL012C YOR141C
GO:0005694	3.4592e-06	3.99492	5.83508	19	256	chromosome	YAL011W YBR009C YBR231C YCR065W YDR289C YDR318W YDR334W YDR485C YGR188C YHR191C YJR135C YKL032C YLR085C YLR381W YML041C YMR072W YNL030W YOL012C YOR141C
GO:0043234	9.08232e-06	2.55425	21.6992	41	952	protein complex	YAL002W YAL011W YAL021C YAL026C YAR002W YBR009C YBR111W-A YBR229C YBR231C YCL008C YCR065W YCR094W YDR028C YDR318W YDR334W YDR485C YEL062W YER178W YGL003C YGR188C YHR004C YHR012W YHR191C YJL024C YJL154C YJR090C YJR135C YKL212W YKR020W YLL006W YLR038C YLR085C YLR200W YLR381W YML041C YNL030W YOL012C YOR039W YOR141C YOR303W YPR141C
GO:0044428	1.16371e-05	2.86206	12.8098	29	562	nuclear part	YAL011W YAL021C YAR002W YBR009C YBR111W-A YBR231C YCR063W YCR065W YDR289C YDR318W YDR334W YDR485C YGL003C YGR072W YGR188C YHR004C YIL040W YJR135C YKL009W YKL032C YLR085C YLR381W YML041C YMR219W YNL030W YNL199C YOL012C YOR039W YOR141C
GO:0031981	1.42912e-05	3.17794	8.88939	23	390	nuclear lumen	YAL011W YAL021C YBR009C YBR111W-A YBR231C YCR065W YDR289C YDR318W YDR334W YDR485C YGR072W YGR188C YJR135C YKL009W YKL032C YLR085C YLR381W YML041C YMR219W YNL030W YOL012C YOR039W YOR141C
GO:0070603	2.19673e-05	9.99572	0.888939	7	39	SWI/SNF superfamily-type complex	YAL011W YBR231C YDR334W YDR485C YLR085C YML041C YOR141C
GO:0044446	2.82702e-05	2.31441	44.4925	65	1952	intracellular organelle part	YAL002W YAL011W YAL021C YAL026C YAR002W YBR009C YBR111W-A YBR179C YBR229C YBR231C YCL008C YCL038C YCR063W YCR065W YCR079W YCR094W YDL142C YDR135C YDR289C YDR296W YDR318W YDR334W YDR456W YDR485C YEL062W YER178W YGL003C YGL076C YGL167C YGR072W YGR188C YHR004C YHR141C YHR162W YHR191C YIL040W YJL024C YJL154C YJR077C YJR090C YJR135C YKL009W YKL032C YKL037W YKL120W YKL212W YKR020W YLL006W YLR038C YLR08…
GO:0044422	3.79012e-05	2.28231	44.8344	65	1967	organelle part	YAL002W YAL011W YAL021C YAL026C YAR002W YBR009C YBR111W-A YBR179C YBR229C YBR231C YCL008C YCL038C YCR063W YCR065W YCR079W YCR094W YDL142C YDR135C YDR289C YDR296W YDR318W YDR334W YDR456W YDR485C YEL062W YER178W YGL003C YGL076C YGL167C YGR072W YGR188C YHR004C YHR141C YHR162W YHR191C YIL040W YJL024C YJL154C YJR077C YJR090C YJR135C YKL009W YKL032C YKL037W YKL120W YKL212W YKR020W YLL006W YLR038C YLR08…
GO:0032991	4.32374e-05	2.26796	30.8165	50	1352	macromolecular complex	YAL002W YAL011W YAL021C YAL026C YAR002W YBR009C YBR111W-A YBR229C YBR231C YCL008C YCR063W YCR065W YCR094W YDR028C YDR289C YDR296W YDR318W YDR334W YDR485C YEL062W YER178W YGL003C YGL076C YGR072W YGR188C YHR004C YHR012W YHR141C YHR191C YJL024C YJL154C YJR090C YJR135C YKL009W YKL032C YKL212W YKR020W YLL006W YLR038C YLR085C YLR200W YLR381W YML041C YNL030W YOL012C YOR039W YOR141C YOR303W YPL106C YPR14…
GO:0043231	6.57304e-05	2.57511	66.1461	84	2902	intracellular membrane-bounded organelle	YAL002W YAL011W YAL021C YAL026C YAR002W YBR009C YBR111W-A YBR179C YBR229C YBR231C YCL008C YCL038C YCR063W YCR065W YCR079W YCR094W YDL006W YDL106C YDL142C YDL157C YDL192W YDR028C YDR135C YDR289C YDR296W YDR318W YDR334W YDR456W YDR485C YEL062W YER040W YER178W YGL003C YGL084C YGL167C YGR072W YGR188C YGR229C YHL027W YHR004C YHR012W YHR162W YHR191C YHR198C YIL040W YJL024C YJL115W YJL154C YJL204C YJR07…
GO:0043233	7.39797e-05	2.54718	14.1091	29	619	organelle lumen	YAL011W YAL021C YBR009C YBR111W-A YBR229C YBR231C YCR065W YCR079W YDR289C YDR296W YDR318W YDR334W YDR485C YER178W YGR072W YGR188C YJR135C YKL009W YKL032C YLR085C YLR381W YML041C YMR072W YMR083W YMR219W YNL030W YOL012C YOR039W YOR141C
GO:0070013	7.39797e-05	2.54718	14.1091	29	619	intracellular organelle lumen	YAL011W YAL021C YBR009C YBR111W-A YBR229C YBR231C YCR065W YCR079W YDR289C YDR296W YDR318W YDR334W YDR485C YER178W YGR072W YGR188C YJR135C YKL009W YKL032C YLR085C YLR381W YML041C YMR072W YMR083W YMR219W YNL030W YOL012C YOR039W YOR141C
GO:0043227	7.89551e-05	2.5495	66.3741	84	2912	membrane-bounded organelle	YAL002W YAL011W YAL021C YAL026C YAR002W YBR009C YBR111W-A YBR179C YBR229C YBR231C YCL008C YCL038C YCR063W YCR065W YCR079W YCR094W YDL006W YDL106C YDL142C YDL157C YDL192W YDR028C YDR135C YDR289C YDR296W YDR318W YDR334W YDR456W YDR485C YEL062W YER040W YER178W YGL003C YGL084C YGL167C YGR072W YGR188C YGR229C YHL027W YHR004C YHR012W YHR162W YHR191C YHR198C YIL040W YJL024C YJL115W YJL154C YJL204C YJR07…
GO:0031974	0.000111503	2.44824	15.1803	30	666	membrane-enclosed lumen	YAL011W YAL021C YBR009C YBR111W-A YBR229C YBR231C YCR065W YCR079W YDR289C YDR296W YDR318W YDR334W YDR485C YER178W YGR072W YGR188C YJR135C YKL009W YKL032C YLR038C YLR085C YLR381W YML041C YMR072W YMR083W YMR219W YNL030W YOL012C YOR039W YOR141C
GO:1990530	0.000514556	#NUM!	0.0455866	2	2	Cdc50p-Drs2p complex	YAL026C YCR094W
GO:0098791	0.000683447	6.44494	1.09408	6	48	Golgi subcompartment	YAL002W YAL026C YCR094W YDR456W YKL212W YNL297C
GO:0000778	0.000930823	11.1148	0.455866	4	20	condensed nuclear chromosome kinetochore	YDR318W YGR188C YJR135C YLR381W
GO:0043229	0.00105839	2.24903	72.232	86	3169	intracellular organelle	YAL002W YAL011W YAL021C YAL026C YAR002W YBR009C YBR111W-A YBR179C YBR229C YBR231C YCL008C YCL038C YCR063W YCR065W YCR079W YCR094W YDL006W YDL106C YDL142C YDL157C YDL192W YDR028C YDR135C YDR289C YDR296W YDR318W YDR334W YDR456W YDR485C YEL062W YER040W YER178W YGL003C YGL076C YGL084C YGL167C YGR072W YGR188C YGR229C YHL027W YHR004C YHR012W YHR141C YHR162W YHR191C YHR198C YIL040W YJL024C YJL115W YJL15…
GO:0000786	0.00122818	18.9004	0.227933	3	10	nucleosome	YBR009C YNL030W YOL012C
GO:0044815	0.00122818	18.9004	0.227933	3	10	DNA packaging complex	YBR009C YNL030W YOL012C
GO:0043226	0.00129985	2.21701	72.5283	86	3182	organelle	YAL002W YAL011W YAL021C YAL026C YAR002W YBR009C YBR111W-A YBR179C YBR229C YBR231C YCL008C YCL038C YCR063W YCR065W YCR079W YCR094W YDL006W YDL106C YDL142C YDL157C YDL192W YDR028C YDR135C YDR289C YDR296W YDR318W YDR334W YDR456W YDR485C YEL062W YER040W YER178W YGL003C YGL076C YGL084C YGL167C YGR072W YGR188C YGR229C YHL027W YHR004C YHR012W YHR141C YHR162W YHR191C YHR198C YIL040W YJL024C YJL115W YJL15…
GO:0044424	0.00144153	2.92784	84.1528	95	3692	intracellular part	YAL002W YAL011W YAL021C YAL026C YAR002W YBR009C YBR111W-A YBR179C YBR229C YBR231C YCL008C YCL032W YCL038C YCR063W YCR065W YCR079W YCR094W YDL006W YDL106C YDL112W YDL142C YDL157C YDL192W YDR028C YDR135C YDR289C YDR296W YDR300C YDR318W YDR334W YDR456W YDR485C YEL062W YER040W YER178W YGL003C YGL062W YGL076C YGL084C YGL167C YGR072W YGR188C YGR229C YHL027W YHR004C YHR012W YHR141C YHR162W YHR191C YHR19…
GO:0005622	0.00184521	2.86387	84.472	95	3706	intracellular	YAL002W YAL011W YAL021C YAL026C YAR002W YBR009C YBR111W-A YBR179C YBR229C YBR231C YCL008C YCL032W YCL038C YCR063W YCR065W YCR079W YCR094W YDL006W YDL106C YDL112W YDL142C YDL157C YDL192W YDR028C YDR135C YDR289C YDR296W YDR300C YDR318W YDR334W YDR456W YDR485C YEL062W YER040W YER178W YGL003C YGL062W YGL076C YGL084C YGL167C YGR072W YGR188C YGR229C YHL027W YHR004C YHR012W YHR141C YHR162W YHR191C YHR19…
GO:0000780	0.0019034	8.88367	0.547039	4	24	condensed nuclear chromosome, centromeric region	YDR318W YGR188C YJR135C YLR381W
GO:0005802	0.0019034	8.88367	0.547039	4	24	trans-Golgi network	YAL026C YCR094W YDR456W YNL297C
GO:0000777	0.00258597	8.07236	0.592626	4	26	condensed chromosome kinetochore	YDR318W YGR188C YJR135C YLR381W
GO:0030906	0.00299607	43.71	0.0911732	2	4	retromer complex, inner shell	YHR012W YJL154C
GO:0005634	0.00366752	1.76784	31.7966	45	1395	nucleus	YAL011W YAL021C YAR002W YBR009C YBR111W-A YBR231C YCR063W YCR065W YDL006W YDL106C YDR028C YDR289C YDR296W YDR318W YDR334W YDR485C YER040W YGL003C YGR072W YGR188C YGR229C YHL027W YHR004C YHR191C YIL040W YJL115W YJR074W YJR090C YJR135C YKL009W YKL032C YLR085C YLR176C YLR200W YLR381W YML041C YMR072W YMR219W YNL030W YNL199C YOL012C YOR039W YOR141C YOR375C YPR141C
GO:0005768	0.0039006	3.1838	3.14547	9	138	endosome	YAL002W YCL008C YCR094W YDR456W YHR012W YJL154C YJL204C YKR020W YNL297C
GO:0044464	0.00391761	3.41519	89.7144	98	3936	cell part	YAL002W YAL011W YAL021C YAL026C YAR002W YBR009C YBR111W-A YBR179C YBR229C YBR231C YCL008C YCL032W YCL038C YCR063W YCR065W YCR079W YCR094W YDL006W YDL106C YDL112W YDL142C YDL157C YDL192W YDR028C YDR135C YDR289C YDR296W YDR300C YDR318W YDR334W YDR456W YDR485C YEL062W YER040W YER178W YGL003C YGL062W YGL076C YGL084C YGL167C YGR072W YGR188C YGR229C YHL027W YHR004C YHR012W YHR141C YHR162W YHR191C YHR19…
GO:0005623	0.00399056	3.40792	89.7372	98	3937	cell	YAL002W YAL011W YAL021C YAL026C YAR002W YBR009C YBR111W-A YBR179C YBR229C YBR231C YCL008C YCL032W YCL038C YCR063W YCR065W YCR079W YCR094W YDL006W YDL106C YDL112W YDL142C YDL157C YDL192W YDR028C YDR135C YDR289C YDR296W YDR300C YDR318W YDR334W YDR456W YDR485C YEL062W YER040W YER178W YGL003C YGL062W YGL076C YGL084C YGL167C YGR072W YGR188C YGR229C YHL027W YHR004C YHR012W YHR141C YHR162W YHR191C YHR19…
GO:0000779	0.00442095	6.82418	0.683799	4	30	condensed chromosome, centromeric region	YDR318W YGR188C YJR135C YLR381W
GO:0000776	0.00498829	6.56992	0.706592	4	31	kinetochore	YDR318W YGR188C YJR135C YLR381W
GO:0032993	0.00518857	10.1632	0.364693	3	16	protein-DNA complex	YBR009C YNL030W YOL012C
GO:0005794	0.00540288	2.67597	4.55866	11	200	Golgi apparatus	YAL002W YAL026C YCR094W YDL192W YDR456W YGL167C YJL024C YJL204C YKL212W YKR020W YNL297C
GO:0031984	0.00560333	4.0786	1.64112	6	72	organelle subcompartment	YAL002W YAL026C YCR094W YDR456W YKL212W YNL297C
GO:0030904	0.00726952	21.845	0.13676	2	6	retromer complex	YHR012W YJL154C
GO:0043228	0.00770306	1.78392	19.5566	30	858	non-membrane-bounded organelle	YAL011W YAL021C YBR009C YBR111W-A YBR231C YCR065W YDR289C YDR296W YDR318W YDR334W YDR485C YER178W YGL076C YGR072W YGR188C YHR141C YHR191C YJR090C YJR135C YKL009W YKL032C YLR085C YLR381W YML041C YMR072W YNL030W YOL012C YOR039W YOR141C YPR141C
GO:0043232	0.00770306	1.78392	19.5566	30	858	intracellular non-membrane-bounded organelle	YAL011W YAL021C YBR009C YBR111W-A YBR231C YCR065W YDR289C YDR296W YDR318W YDR334W YDR485C YER178W YGL076C YGR072W YGR188C YHR141C YHR191C YJR090C YJR135C YKL009W YKL032C YLR085C YLR381W YML041C YMR072W YNL030W YOL012C YOR039W YOR141C YPR141C
GO:0012505	0.0081174	1.85294	15.4311	25	677	endomembrane system	YAL002W YAL026C YAR002W YBR111W-A YBR229C YCL008C YCR094W YDL192W YDR456W YGL084C YGL167C YHR004C YHR012W YIL040W YJL024C YJL154C YJL204C YKL212W YKR020W YLL006W YML128C YMR123W YNL080C YNL199C YNL297C
GO:0031301	0.00907644	2.96547	2.96313	8	130	integral component of organelle membrane	YBR179C YCL038C YHR162W YJR077C YKL212W YLL006W YLR204W YMR123W
GO:0031902	0.00988776	7.76471	0.455866	3	20	late endosome membrane	YCL008C YCR094W YDR456W

## Sheet: cdiAMP.Positive.GOBP
GOBPID	Pvalue	OddsRatio	ExpCount	Count	Size	Term	Genes
GO:0042254	0.000140977	13.0435	0.54324	5	143	ribosome biogenesis	YAL035W YGR081C YGR085C YLR074C YPL090C
GO:0000462	0.000301002	28.7338	0.13676	3	36	maturation of SSU-rRNA from tricistronic rRNA transcript (SSU-rRNA, 5.8S rRNA, LSU-rRNA)	YAL035W YGR081C YPL090C
GO:0022613	0.000327163	10.7731	0.649609	5	171	ribonucleoprotein complex biogenesis	YAL035W YGR081C YGR085C YLR074C YPL090C
GO:0030490	0.000477182	24.2802	0.159553	3	42	maturation of SSU-rRNA	YAL035W YGR081C YPL090C
GO:0044085	0.00088019	5.70457	2.31352	8	609	cellular component biogenesis	YAL035W YGL066W YGR078C YGR080W YGR081C YGR085C YLR074C YPL090C
GO:0042274	0.00111489	17.81	0.212737	3	56	ribosomal small subunit biogenesis	YAL035W YGR081C YPL090C
GO:0000054	0.00120355	49.4	0.0531844	2	14	ribosomal subunit export from nucleus	YGR081C YLR074C
GO:0033753	0.00120355	49.4	0.0531844	2	14	establishment of ribosome localization	YGR081C YLR074C
GO:0002181	0.00127703	10.4087	0.501453	4	132	cytoplasmic translation	YAL035W YGR085C YLR061W YPL090C
GO:0033750	0.00138561	45.5897	0.0569832	2	15	ribosome localization	YGR081C YLR074C
GO:0071426	0.00187749	14.7121	0.254525	3	67	ribonucleoprotein complex export from nucleus	YGL066W YGR081C YLR074C
GO:0034622	0.00192422	7.10358	0.957318	5	252	cellular macromolecular complex assembly	YAL035W YGL066W YGR078C YGR080W YGR085C
GO:0071166	0.00195953	14.4824	0.258324	3	68	ribonucleoprotein complex localization	YGL066W YGR081C YLR074C
GO:0051168	0.00221903	13.834	0.269721	3	71	nuclear export	YGL066W YGR081C YLR074C
GO:0001732	0.00379888	#NUM!	0.00379888	1	1	formation of cytoplasmic translation initiation complex	YAL035W
GO:0042989	0.00379888	#NUM!	0.00379888	1	1	sequestering of actin monomers	YGR080W
GO:0071428	0.00387144	25.7101	0.0949721	2	25	rRNA-containing ribonucleoprotein complex export from nucleus	YGR081C YLR074C
GO:0006364	0.00464049	10.5193	0.349497	3	92	rRNA processing	YAL035W YGR081C YPL090C
GO:0042255	0.00484547	22.7282	0.106369	2	28	ribosome assembly	YAL035W YGR085C
GO:0065003	0.00504613	5.59466	1.19285	5	314	macromolecular complex assembly	YAL035W YGL066W YGR078C YGR080W YGR085C
GO:1901566	0.00602935	4.26121	2.41609	7	636	organonitrogen compound biosynthetic process	YAL035W YGR084C YGR085C YIL020C YJR073C YLR061W YPL090C
GO:0016072	0.00654177	9.24399	0.395084	3	104	rRNA metabolic process	YAL035W YGR081C YPL090C
GO:1901564	0.00664948	3.94363	3.14547	8	828	organonitrogen compound metabolic process	YAL035W YGR084C YGR085C YGR087C YIL020C YJR073C YLR061W YPL090C
GO:0006913	0.00671835	9.15126	0.398883	3	105	nucleocytoplasmic transport	YGL066W YGR081C YLR074C
GO:0006412	0.00682588	5.17821	1.28022	5	337	translation	YAL035W YGR084C YGR085C YLR061W YPL090C
GO:0051169	0.00689777	9.06033	0.402682	3	106	nuclear transport	YGL066W YGR081C YLR074C
GO:0006066	0.00708006	8.97115	0.40648	3	107	alcohol metabolic process	YGR087C YJL176C YJR073C
GO:0043043	0.00735582	5.0789	1.30302	5	343	peptide biosynthetic process	YAL035W YGR084C YGR085C YLR061W YPL090C
GO:0002183	0.00758418	278.562	0.00759777	1	2	cytoplasmic translational initiation	YAL035W
GO:0044109	0.00758418	278.562	0.00759777	1	2	cellular alcohol catabolic process	YJL176C
GO:0006518	0.0095517	4.74306	1.38659	5	365	peptide metabolic process	YAL035W YGR084C YGR085C YLR061W YPL090C
GO:0006576	0.00973459	15.5088	0.151955	2	40	cellular biogenic amine metabolic process	YGR087C YJR073C
GO:0010467	0.00986664	3.54035	4.11799	9	1084	gene expression	YAL035W YGL066W YGR071C YGR081C YGR084C YGR085C YJL176C YLR061W YPL090C

[truncated: 68 more sheets: cdiAMP.Positive.GOMF, cdiAMP.Positive.GOCC, cdiGMP.Negative.GOBP, cdiGMP.Negative.GOMF, cdiGMP.Negative.GOCC, cdiGMP.Positive.GOBP, cdiGMP.Positive.GOMF, cdiGMP.Positive.GOCC, All.Negative.GOBP, All.Negative.GOMF, All.Negative.GOCC, All.Positive.GOBP, All.Positive.GOMF, All.Positive.GOCC, Only.ppGpp.Negative.GOBP, Only.ppGpp.Negative.GOMF, Only.ppGpp.Negative.GOCC, Only.ppGpp.Positive.GOBP, Only.ppGpp.Positive.GOMF, Only.ppGpp.Positive.GOCC …]
