# Supplementary material for: Bacterial Signaling Nucleotides Inhibit Yeast Cell Growth by Impacting Mitochondrial and Other Specifically Eukaryotic Functions
Source: mBio. 2017 Jul 25;8(4):e01047-17. doi: 10.1128/mBio.01047-17 (PMC5527313; doi:10.1128/mBio.01047-17)
Supplement: DATA SET S4 [file mbo004173404sd4.xlsx]

## Sheet: Normalized_data
	134_A_0D.CEL	134_B_0D.CEL	134_C_0D.CEL	134_A_5D.CEL	134_B_5D.CEL	134_C_5D.CEL	135_A_0D.CEL	135_B_0D.CEL	135_C_0D.CEL	135_A_5D.CEL	135_B_5D.CEL	135_C_5D.CEL	136_A_0D.CEL	136_B_0D.CEL	136_C_0D.CEL	136_A_5D.CEL	136_B_5D.CEL	136_C_5D.CEL	137_A_0D.CEL	137_B_0D.CEL	137_C_0D.CEL	137_A_5D.CEL	137_B_5D.CEL	137_C_5D.CEL
1769308_at	10.2306	10.2488	10.1782	10.2688	10.2229	10.2377	10.2184	10.312	10.2551	10.4381	10.458	10.5129	10.2542	10.193	10.3244	10.3885	10.1284	10.4438	10.2003	9.98364	10.0831	10.0894	10.0929	10.0852
1769311_at	12.5639	12.4988	12.5003	12.4479	12.5098	12.5246	12.5601	12.4498	12.455	12.5955	12.4741	12.5129	12.5349	12.5819	12.3955	12.3934	12.843	12.5851	12.4955	13.0426	12.6177	12.7954	12.5542	12.6187
1769312_at	9.74803	9.9146	9.89285	9.92641	9.93197	9.89694	9.872	9.87069	9.87265	9.795	9.83392	9.84891	9.87987	9.90544	9.99211	9.91039	9.71372	9.7249	9.80859	9.73103	9.83674	9.72878	9.82713	9.82046
1769313_at	9.97911	10.0014	10.0556	10.0611	10.0089	10.0144	10.0919	10.0367	10.013	10.5678	10.477	10.5204	10.031	9.97818	9.97844	10.0998	10.058	10.0673	10.0667	10.1608	9.99973	10.2113	10.1552	10.0784
1769314_at	12.187	12.2662	12.3061	12.2988	12.2685	12.3244	12.3105	12.2426	12.3174	12.1783	12.3013	12.2914	12.3548	12.2928	12.2526	12.2988	12.3643	12.5398	12.2287	12.2821	12.275	12.1265	12.1853	12.2774
1769317_at	9.0633	9.15503	9.07601	9.00591	8.97764	9.07209	8.78692	8.88629	9.13242	8.47344	9.14404	9.06767	8.81772	8.72419	9.20284	8.98759	8.27373	8.76091	9.16694	8.07979	9.07318	8.82638	9.35817	9.25788
1769319_at	11.8381	11.8575	11.8997	11.8837	11.9101	11.8947	11.9692	11.883	11.8793	11.8969	11.7653	11.7997	11.9845	11.9829	11.871	11.7448	12.1514	11.9291	11.9063	12.2776	11.9165	11.9932	11.7625	11.7039
1769320_at	10.1788	10.1976	10.2584	10.2466	10.2223	10.1945	10.4698	10.2999	10.1962	10.5589	10.3514	10.349	10.336	10.4363	10.1904	10.2849	10.8387	10.4894	10.2797	10.7212	10.2979	10.4428	10.0748	10.2094
1769321_at	10.5886	10.682	10.7497	10.7306	10.7939	10.8428	10.7856	10.6498	10.6647	10.7712	10.6916	10.6951	10.8297	10.8601	10.772	10.6355	10.993	10.9425	10.6182	10.9135	10.6692	10.7305	10.6809	10.8327
1769322_s_at	9.17707	9.08966	9.1937	8.98936	9.13839	8.9944	9.09857	8.90424	8.93716	8.8903	8.64963	8.7203	9.03057	9.14335	8.91557	8.69558	9.40258	8.99364	8.94753	9.67554	8.87013	9.3662	8.97486	8.83102
1769323_at	10.7344	10.6677	10.6443	10.6783	10.6023	10.5058	10.5602	10.6493	10.6793	10.6986	10.7557	10.6667	10.5425	10.4976	10.6412	10.7663	10.2765	10.5245	10.5628	10.1592	10.5069	10.3978	10.6947	10.6031
1769324_at	9.91681	9.86155	9.87479	9.85544	9.96539	9.91602	9.83775	9.84617	9.85806	9.95719	9.86473	10.0469	9.84151	9.81541	9.86958	9.86825	9.83015	9.89519	9.87463	9.88337	9.74638	9.85282	9.69229	9.7553
1769325_at	8.94648	9.04653	9.07007	8.98827	9.06667	8.99968	9.08192	8.97111	8.99997	9.12106	8.9838	8.95325	9.09699	9.11057	9.08574	8.83368	9.05827	9.09216	9.0754	9.40363	9.0252	9.10412	8.99532	8.9055
1769329_at	10.8188	10.8812	10.8356	10.9074	10.8864	10.8881	10.9077	10.9886	10.8807	10.916	10.9588	10.9583	10.9119	10.9789	11.0079	11.0085	11.3052	11.1457	10.8905	10.9871	10.9279	10.9126	10.8749	10.8978
1769331_at	11.2747	11.3217	11.3726	11.3473	11.3524	11.35	11.2318	11.2674	11.4076	11.2614	11.3171	11.2694	11.1966	11.2264	11.3181	11.2371	11.077	11.0716	11.3624	11.2306	11.3138	11.1594	11.2526	11.1965
1769333_at	9.28206	9.29449	9.194	9.36466	9.06345	9.34927	9.35313	9.42026	9.19982	9.99522	9.79717	9.82985	9.48925	9.3605	9.32283	9.78817	9.96036	10.247	9.03198	9.2246	9.10818	9.27971	9.0471	9.03541
1769335_at	11.4796	11.508	11.3394	11.5063	11.4486	11.4555	11.2668	11.5075	11.4896	11.2232	11.3972	11.2787	11.3908	11.4314	11.5238	11.4435	11.3011	11.3311	11.2749	11.1497	11.3735	11.2958	11.235	11.1335
1769336_at	9.46168	9.41472	9.48572	9.49393	9.51245	9.49305	9.44419	9.4164	9.34815	9.60902	9.37127	9.57094	9.4912	9.66318	9.37687	9.46596	9.77933	9.5436	9.52694	9.80203	9.5929	9.85727	9.7096	9.74229
1769338_at	7.9652	7.98603	8.09022	8.01465	8.19142	8.29619	8.25053	8.01046	7.99273	8.25788	8.27159	8.37693	8.22642	8.15124	8.05858	7.95858	8.13916	8.24603	8.0921	8.19661	8.05582	8.32517	8.2038	8.30412
1769339_at	11.6083	11.7124	11.7396	11.7032	11.6691	11.7475	11.7988	11.7175	11.7175	11.6193	11.5749	11.6403	11.7523	11.7642	11.7297	11.5877	11.6436	11.6358	11.6432	11.8224	11.6224	11.5822	11.5502	11.6403
1769341_at	12.9193	12.989	12.9247	12.9754	12.9582	12.9486	12.8159	12.8847	12.9721	12.8454	12.98	12.9778	12.9341	12.9399	12.9954	12.992	12.8572	12.9733	12.8131	12.6691	12.8968	12.7681	12.9233	12.9607
1769342_at	7.15871	7.27986	7.26875	7.31417	7.0942	7.40048	7.23493	7.46211	7.41626	7.69707	7.85072	7.75859	7.29826	7.3498	7.48678	7.02837	7.05221	7.33988	7.11594	7.14537	6.95805	6.78244	6.83263	6.96489
1769344_at	11.8858	11.8192	11.7805	11.8141	11.7697	11.7765	11.8886	11.7877	11.7964	11.7804	11.6233	11.7543	11.8604	11.8656	11.7868	11.703	11.7522	11.7284	11.9229	11.946	11.8299	11.9141	11.7234	11.7064
1769345_at	9.53815	9.51903	9.48896	9.54857	9.56838	9.56641	9.36173	9.57013	9.51268	9.47701	9.53457	9.58684	9.45389	9.43176	9.45567	9.5283	9.56611	9.58165	9.60687	9.52435	9.4134	9.53996	9.51007	9.51901
1769346_at	9.92499	9.92015	9.83298	9.90742	9.88478	9.94237	9.87418	9.88436	9.85468	10.026	10.0111	10.0162	9.90187	9.92513	9.81347	9.82507	10.1001	9.91989	9.85927	10.094	9.80895	10.0219	9.91998	9.82961
1769349_s_at	9.35188	9.34295	9.36555	9.18028	9.40834	9.37986	9.35538	9.24871	9.2816	9.05129	8.88924	8.90262	9.33454	9.46671	9.21256	8.98369	9.67319	9.21337	9.54335	10.3008	9.55514	10.9719	10.732	10.7419
1769350_at	9.57437	9.62305	9.56516	9.58946	9.54602	9.5478	9.57144	9.47759	9.57407	9.45152	9.39062	9.41313	9.48616	9.53164	9.65468	9.42633	9.3502	9.38446	9.52984	9.68882	9.50865	9.55688	9.56537	9.43244
1769352_at	9.58332	9.56105	9.38076	9.50764	9.34607	9.41091	9.32344	9.39608	9.38662	9.09551	9.28795	9.30119	9.34603	9.35336	9.51703	9.4923	8.92968	9.40641	9.43567	8.9984	9.44117	8.8269	9.07086	9.09539
1769356_at	12.5389	12.5375	12.569	12.4849	12.49	12.5149	12.5422	12.5136	12.4658	12.6777	12.5438	12.5591	12.5415	12.5841	12.5346	12.5602	12.7812	12.5536	12.5367	12.5978	12.5323	12.6955	12.4998	12.4813
1769358_at	9.49118	9.77446	9.9113	9.93179	9.95463	9.92081	9.94108	9.81288	9.9153	10.0121	9.99681	9.84396	10.0025	10.0682	9.89472	9.80537	10.2565	10.142	9.72417	10.155	9.90553	9.82676	9.8453	9.89843
1769359_at	10.2491	10.1931	10.3081	10.2233	10.2035	10.2565	10.3292	10.2049	10.1257	10.4213	10.2778	10.3288	10.3595	10.3613	10.1319	10.1006	10.4791	10.3635	10.3949	10.6962	10.3248	10.5067	10.2535	10.2953
1769361_at	9.68722	9.66155	9.6797	9.72256	9.68174	9.73253	9.69367	9.61796	9.67851	9.81379	9.76746	9.68336	9.61045	9.66659	9.58307	9.67612	9.86004	9.71962	9.58404	9.63936	9.64133	9.62149	9.5253	9.63732
1769362_at	14.2684	14.2208	14.1559	14.2235	14.1592	14.1437	14.2061	14.2059	14.1862	14.2688	14.2268	14.2094	14.2073	14.2365	14.2096	14.204	14.264	14.1783	14.196	14.1858	14.2103	14.2454	14.1907	14.1832
1769365_at	14.0748	14.12	14.159	14.1583	14.1688	14.1807	14.1985	14.1471	14.1551	14.281	14.2266	14.2123	14.1616	14.1601	14.1702	14.1829	14.2375	14.2564	14.1341	14.198	14.1379	14.1433	14.1612	14.1352
1769366_at	8.95254	8.95567	8.92866	9.01012	8.89965	8.94395	8.80414	8.7308	8.94002	8.74133	8.89352	8.93951	8.98629	8.92042	9.01343	8.98951	8.73264	8.90853	8.93723	8.43802	8.92326	8.998	9.01964	9.01431
1769368_at	11.25	11.3493	11.4287	11.3636	11.4205	11.4386	11.3125	11.2985	11.4164	11.3795	11.4062	11.4476	11.4344	11.3621	11.4459	11.3841	11.159	11.4078	11.3834	11.3536	11.3971	11.2709	11.5393	11.6172
1769371_at	12.7698	12.7465	12.7683	12.7383	12.7309	12.7593	12.7664	12.7584	12.74	12.8477	12.7702	12.7796	12.7809	12.7746	12.7069	12.7195	12.7815	12.7321	12.7003	12.815	12.7625	12.8544	12.7497	12.754
1769373_at	11.1185	11.1172	11.19	11.0687	11.1751	11.1534	11.0665	11.0084	11.1055	11.0254	11.1043	11.0842	11.1005	11.1147	11.1245	11.164	11.1275	11.1097	11.1104	11.2764	11.0772	11.1164	11.2	11.2221
1769374_at	10.6698	10.6794	10.6348	10.7072	10.6155	10.6277	10.5838	10.6814	10.6548	10.5739	10.6531	10.6763	10.5226	10.5239	10.6194	10.5928	10.4134	10.5343	10.6317	10.2996	10.5662	10.3379	10.5001	10.4282
1769375_at	13.346	13.358	13.4077	13.3609	13.3743	13.4117	13.3813	13.3674	13.3249	13.3366	13.2941	13.2968	13.3703	13.4588	13.3438	13.3983	13.5732	13.4818	13.2807	13.4861	13.2997	13.3782	13.2885	13.3872
1769377_at	9.81152	9.80798	9.80162	9.8556	9.78461	9.73698	9.92792	9.84664	9.75562	9.67156	9.57009	9.66451	9.86264	9.87495	9.87466	10.0372	10.1988	9.9635	9.72969	10.0326	9.61752	9.77178	9.66272	9.74325
1769378_at	14.1479	14.1383	14.121	14.1534	14.1359	14.1146	14.1995	14.1335	14.1181	14.1392	14.058	14.0925	14.1416	14.1504	14.1275	14.1181	14.2288	14.1066	14.189	14.2793	14.1611	14.2592	14.1421	14.1392
1769379_at	9.22495	9.42062	9.0773	9.32409	9.15135	8.8811	8.74344	9.25445	9.34881	8.88419	9.50501	9.29772	8.87899	8.75575	9.45389	9.41633	8.67018	8.74775	9.12772	7.41674	8.95989	8.85791	9.57045	9.33725
1769383_at	10.5384	10.5615	10.4792	10.5561	10.4644	10.418	10.348	10.4244	10.4874	10.2362	10.3611	10.4174	10.4213	10.3693	10.4856	10.3944	10.2125	10.2422	10.5092	10.3204	10.325	10.376	10.3648	10.3097
1769384_at	5.69467	5.89475	5.8846	5.93464	5.97963	5.83506	5.95965	6.15651	5.9429	5.91881	5.96695	5.97273	5.81526	5.96852	5.96946	5.71801	5.92342	5.92091	5.96012	6.35543	6.00224	5.92967	5.76799	6.1167
1769385_at	11.1123	11.1449	11.1089	11.1489	11.2216	11.2498	11.1812	11.2207	11.1297	11.196	11.2279	11.274	11.169	11.142	11.1915	11.0921	10.9376	11.0956	11.1799	10.9713	11.1749	11.1995	11.2519	11.2543
1769387_at	13.1488	13.1958	13.2152	13.1822	13.1735	13.2224	13.1851	13.1466	13.168	13.2467	13.1779	13.186	13.2187	13.1836	13.151	13.1756	13.2841	13.2081	13.1333	13.1864	13.1354	13.2051	13.1421	13.1799
1769388_at	10.2109	10.2759	10.179	10.2463	10.2098	10.1983	10.0457	10.0395	10.1733	9.72376	9.97634	9.95912	10.0773	10.0223	10.2665	10.0591	9.61808	9.78071	10.0439	9.71377	9.93538	9.53151	9.92472	9.94626
1769390_s_at	14.319	14.2159	14.1655	14.2486	14.2491	14.1882	14.2603	14.2961	14.2169	14.2721	14.2868	14.2219	14.2698	14.2802	14.2588	14.2598	14.3815	14.2351	14.2148	14.3013	14.3679	14.2974	14.2724	14.2533
1769392_at	9.98491	10.004	9.86339	9.95329	9.91444	9.726	10.0655	10.1006	9.88776	10.0657	9.95827	9.88942	9.9143	10.048	9.93192	9.83093	10.1406	9.90844	9.91455	10.342	10.149	10.2313	10.0463	10.0261
1769395_at	12.9206	12.947	13.0241	12.9823	13.0306	13.0648	13.0354	12.9618	12.9243	12.8769	12.7814	12.8043	13.0859	13.1062	13.0306	12.8471	13.1588	13.0531	12.9037	13.0834	12.857	12.9889	12.8361	12.8625
1769397_s_at	14.4852	14.396	14.3037	14.4106	14.3787	14.3989	14.3898	14.4315	14.3911	14.4402	14.4253	14.427	14.3881	14.4582	14.3918	14.4335	14.4726	14.3846	14.4046	14.4274	14.4937	14.5243	14.4272	14.3966
1769403_at	11.0866	11.0708	11.0304	11.1056	11.0715	10.9215	11.002	11.0973	11.2306	10.7275	10.9688	10.9206	10.9724	10.8096	11.2378	11.202	10.0193	10.7419	11.0499	9.70469	10.8743	10.3585	11.0549	10.8899
1769406_at	10.4371	10.511	10.5293	10.3943	10.5352	10.5259	10.4991	10.4593	10.4987	10.3754	10.3322	10.3135	10.4805	10.4929	10.4228	10.3934	10.5034	10.3791	10.4709	10.532	10.4452	10.6333	10.5456	10.6395
1769407_at	9.06266	9.06018	9.10733	9.10001	8.99954	9.01691	8.91984	8.96076	9.04703	8.91682	9.03966	8.96811	8.99499	8.97243	8.96081	8.9752	8.59831	8.76956	9.06095	8.69477	8.99581	8.77308	9.03705	8.81338
1769411_at	13.3249	13.3527	13.3184	13.4024	13.3597	13.3146	13.4273	13.4177	13.4012	13.5001	13.484	13.4717	13.4251	13.3881	13.4288	13.4846	13.3209	13.4222	13.306	13.1969	13.3911	13.3021	13.4158	13.3372
1769418_at	10.6043	10.6064	10.7468	10.592	10.6934	10.7238	10.6532	10.6121	10.6971	10.6924	10.6026	10.6024	10.6459	10.6636	10.6485	10.6259	10.4868	10.562	10.6482	10.611	10.6312	10.5504	10.728	10.7569
1769419_at	12.1464	12.1311	12.1523	12.1229	12.1111	12.1192	12.2354	12.0867	12.102	12.1473	12.0012	12.0724	12.193	12.1813	12.0454	12.1092	12.3302	12.1566	12.22	12.5791	12.1493	12.3476	12.1385	12.1326
1769420_at	11.4172	11.366	11.4266	11.3299	11.4325	11.3846	11.4547	11.3514	11.3724	11.3854	11.2233	11.2561	11.437	11.4533	11.4183	11.3769	11.2153	11.2343	11.3554	11.3691	11.3717	11.518	11.5098	11.3788
1769421_at	10.2214	10.175	10.2853	10.2279	10.2306	10.3246	10.1848	10.1485	10.1642	10.2367	10.1	10.2385	10.2043	10.2055	10.2067	10.2737	10.2674	10.2485	10.268	10.4455	10.2378	10.3734	10.2662	10.2865
1769422_at	7.22417	7.67445	7.08913	7.15761	7.17726	7.29903	6.30215	7.0763	7.40729	6.3298	8.32886	7.81428	6.29369	6.19905	8.04216	7.44927	5.61529	6.11507	8.40431	5.53707	7.54752	6.03894	7.87666	8.31587
1769426_at	11.1819	11.1086	11.2167	11.296	11.2485	11.273	11.3306	11.3212	11.2573	10.9562	10.9157	10.9411	11.1556	11.0409	10.962	10.9519	10.9417	11.0928	10.993	11.1732	11.1109	10.7765	10.7456	10.7769
1769428_at	11.2865	11.26	11.3956	11.3212	11.4442	11.4455	11.4785	11.4466	11.3222	11.6314	11.4947	11.5168	11.4325	11.5285	11.3919	11.5645	11.8273	11.5555	11.3417	11.7224	11.4491	11.7159	11.5678	11.6189
1769431_at	10.9112	10.8624	11.0052	10.9096	10.9478	10.9375	10.8554	10.776	10.8264	10.7532	10.6889	10.7575	10.8835	10.9297	10.8028	10.7727	10.929	10.889	10.793	11.0058	10.8398	10.8089	10.852	10.9579
1769434_at	10.5506	10.4245	10.5262	10.5476	10.4909	10.5257	10.497	10.4307	10.405	10.345	10.3594	10.2961	10.5965	10.5637	10.4768	10.4896	10.5754	10.5574	10.275	10.5146	10.3505	10.4622	10.4496	10.4229
1769435_at	10.3448	10.4159	10.3772	10.2862	10.4052	10.3529	10.2531	10.3126	10.3798	10.18	10.2589	10.2964	10.2626	10.2705	10.3439	10.2976	10.2002	10.2714	10.4239	10.2634	10.3031	10.2128	10.3109	10.3943
1769442_at	9.59852	9.54335	9.47214	9.52889	9.50287	9.58458	9.56983	9.50982	9.4335	9.71677	9.52151	9.61857	9.54187	9.66457	9.51885	9.61813	9.86918	9.58822	9.49225	9.97769	9.59021	9.80115	9.5328	9.5587
1769443_at	7.98884	8.07732	8.00314	8.01598	8.10219	8.05908	7.8953	8.01699	8.0227	7.95262	8.009	8.15007	7.98737	8.03602	8.00742	7.85798	7.85199	7.78895	8.12508	8.25123	8.01757	8.16526	8.19055	8.08175
1769446_at	9.53632	9.64069	9.52919	9.61767	9.53701	9.49847	9.44006	9.62083	9.68854	9.45215	9.63454	9.68621	9.47625	9.40755	9.61679	9.55671	9.22526	9.35308	9.46282	8.81488	9.43588	9.46639	9.63109	9.53857
1769448_at	11.0734	11.16	10.7871	11.0651	10.8164	10.633	10.8721	11.0442	11.1743	10.6203	10.9778	10.8685	10.8923	10.6974	11.1652	10.9346	9.44465	10.3116	11.184	9.50401	10.9688	10.3698	10.9959	10.7458
1769450_at	11.6323	11.6425	11.6068	11.6068	11.6198	11.6623	11.5161	11.6288	11.7084	11.8713	12.0498	11.8855	11.4275	11.4192	11.4711	11.4193	11.3334	11.4203	11.6586	11.5434	11.6574	11.6611	11.7874	11.6904
1769451_at	9.82159	9.90844	9.98415	9.872	9.97585	10.0241	10.045	9.93411	9.95187	10.2378	10.0394	10.1489	10.0397	10.0826	9.94904	9.86847	10.1924	10.0899	10.0203	10.3407	9.91093	10.136	9.98967	9.95265
1769452_at	11.2886	11.2624	11.2017	11.2157	11.2051	11.1529	11.2606	11.2283	11.2076	11.3025	11.1692	11.2115	11.2055	11.2057	11.1802	11.3718	11.3873	11.2979	11.0473	11.2035	11.198	11.1573	11.1132	11.1098
1769455_at	13.6588	13.6595	13.8317	13.7049	13.8159	13.7995	13.6373	13.6456	13.6224	13.864	13.8631	13.833	13.6324	13.6491	13.6672	13.8048	13.7507	13.7695	13.7719	13.6904	13.7138	13.9363	13.9537	13.9522
1769456_at	8.97363	8.68451	8.69807	8.73694	8.60008	8.71868	8.72181	8.80067	8.67058	9.08945	8.97523	8.90239	8.70066	8.70079	8.62581	8.88969	9.05682	8.82072	8.73703	9.01295	8.92119	9.19281	9.00133	8.86373
1769459_at	9.8635	9.83379	10.0333	9.85594	9.89253	10.0139	10.0121	9.9701	9.9146	9.96756	9.82305	9.87557	10.0048	9.9976	9.88182	10.0419	10.3683	10.1913	9.97932	10.3226	10.0442	10.1062	9.93872	9.91224
1769460_at	9.84955	9.82809	9.88533	9.81224	9.79448	9.86047	9.77207	9.80878	9.8264	10.1436	10.0687	10.051	9.73949	9.76032	9.67278	9.70908	9.98832	9.85955	9.81651	10.0508	9.79484	10.1389	9.79319	9.8637
1769461_at	5.00552	5.0118	5.03402	5.00354	5.09431	4.86335	5.08147	4.76241	4.97957	5.02807	4.93839	5.04211	5.05679	5.06424	4.91533	5.21375	5.23682	5.05711	4.96066	5.06008	4.95523	4.95021	4.94581	4.89975
1769462_at	12.6825	12.7275	12.7392	12.7081	12.7095	12.6794	12.7918	12.7567	12.7446	12.7728	12.7869	12.6775	12.8206	12.8059	12.7629	12.7935	12.8704	12.7989	12.6749	12.8482	12.7004	12.6103	12.6717	12.6289
1769463_at	10.5533	10.5233	10.512	10.4901	10.5276	10.5248	10.5889	10.5252	10.4827	10.5216	10.415	10.5181	10.4796	10.5273	10.4709	10.4238	10.3176	10.3661	10.707	10.5899	10.681	10.7506	10.5844	10.57
1769464_at	10.5725	10.6476	10.5789	10.4912	10.5652	10.4458	10.5858	10.5611	10.6726	10.6757	10.6316	10.5951	10.3969	10.3601	10.687	10.7682	10.0867	10.2946	10.6154	9.60605	10.3934	10.1832	10.6923	10.3329
1769466_at	10.3718	10.3335	10.3552	10.397	10.4088	10.3739	10.318	10.3016	10.2688	10.2231	10.1966	10.2187	10.4103	10.3707	10.4301	10.4051	10.2156	10.2366	10.2945	10.0406	10.1465	10.3104	10.2393	10.2401
1769467_at	9.34244	9.45703	9.52487	9.50923	9.54634	9.60091	9.31921	9.53492	9.42408	9.72602	9.58961	9.66968	9.33897	9.56262	9.52528	9.5456	9.5992	9.65312	9.39361	9.75209	9.58801	9.90182	9.85034	9.82531
1769468_at	10.1608	10.1567	10.0784	10.121	10.1088	10.1083	10.1547	10.211	10.0916	10.275	10.252	10.2077	10.1495	10.2041	10.1724	10.1167	10.1082	10.1226	10.2876	10.2856	10.3325	10.4156	10.2383	10.1536
1769472_at	7.71101	7.87194	7.6758	7.64099	7.81433	7.62006	7.88227	7.98948	7.81588	7.70362	7.88838	7.74809	7.77376	7.8643	7.95083	7.85681	7.14474	7.33072	7.80087	6.84681	7.51705	7.57527	7.71892	7.54765
1769474_at	9.64666	9.7011	9.93332	9.78255	9.95055	10.0355	9.94148	9.84678	9.88491	10.2524	10.0763	10.1822	9.92903	9.99015	9.75919	9.7325	10.3078	10.0641	9.92012	10.4303	9.84251	10.023	9.77002	9.94034
1769478_at	11.3749	11.2688	11.1645	11.2834	11.2771	11.1637	11.1165	11.2726	11.2358	11.1704	11.3134	11.2043	11.2416	11.1955	11.2856	11.4332	10.9316	11.0514	11.2988	10.8524	11.2775	11.2134	11.3691	11.194
1769481_at	10.8901	10.8788	10.8188	10.9114	10.91	10.8789	10.7989	10.9223	10.9303	10.8074	10.9906	10.9044	10.7695	10.8003	10.8699	10.8357	10.632	10.7915	10.9206	10.6597	10.8896	10.7337	10.8238	10.878
1769482_at	7.66888	7.44434	7.6101	7.61647	7.58886	7.55013	7.59107	7.70571	7.60428	7.51944	7.51191	7.57371	7.6867	7.52581	7.66659	7.52367	7.85525	7.53088	7.63462	7.74547	7.67593	7.51826	7.49694	7.44414
1769484_at	9.93221	9.86721	9.89634	9.84272	9.85739	9.88922	9.90514	9.84612	9.78828	9.76557	9.7327	9.6874	9.89728	9.82586	9.78415	9.80638	9.81568	9.79101	9.78276	9.76044	9.84532	9.78346	9.81239	9.81281
1769485_s_at	9.07034	9.04056	9.14187	9.02219	9.18372	9.19596	8.81811	8.94711	8.93666	9.36218	9.2639	9.41912	8.92834	8.90226	8.94129	9.13112	9.16619	9.23024	9.08264	8.83656	8.98167	9.21051	9.18428	9.16352
1769487_at	10.9307	10.8706	10.7282	10.9165	10.7529	10.6769	10.6733	10.8581	10.8263	10.5321	10.796	10.641	10.6791	10.6639	10.9471	10.8439	10.02	10.5118	10.7264	9.96357	10.8979	10.6173	10.9459	10.7345
1769495_at	11.735	11.7545	11.7141	11.7362	11.7075	11.7123	11.6788	11.7184	11.7372	11.6367	11.6795	11.6428	11.6737	11.6932	11.6656	11.5995	11.7477	11.7377	11.6233	11.6121	11.718	11.5379	11.5349	11.532
1769500_at	9.65012	9.72163	9.75905	9.65106	9.64304	9.61693	9.47597	9.57809	9.77027	9.60979	9.82663	9.68985	9.61217	9.54194	9.74965	9.69474	9.08473	9.44129	9.5688	8.84232	9.55702	9.29359	9.67504	9.53337
1769501_at	8.95083	8.81708	8.93026	8.82354	8.92591	8.91881	9.11738	8.99876	8.80536	9.12905	9.01466	8.90354	9.08203	9.1031	8.92522	8.95952	9.81066	9.22171	8.81538	9.66503	9.01506	9.23621	8.96168	8.97708
1769502_at	12.4243	12.4232	12.4991	12.4386	12.4534	12.5001	12.5027	12.4001	12.4378	12.4823	12.3632	12.3693	12.5185	12.5534	12.5405	12.4967	12.549	12.4944	12.5048	12.4958	12.4781	12.5432	12.518	12.5039
1769503_at	14.3835	14.3849	14.4133	14.3599	14.4149	14.4257	14.4566	14.3977	14.4137	14.4661	14.4081	14.4041	14.4641	14.4725	14.3455	14.3133	14.5628	14.4999	14.4681	14.6127	14.4555	14.4993	14.4187	14.3963
1769504_at	12.1886	12.0974	12.1697	12.1424	12.213	12.1562	12.2293	12.1831	12.1171	12.2895	12.1174	12.1828	12.2159	12.2369	12.0912	12.1843	12.6012	12.2787	12.1385	12.5784	12.1326	12.4543	12.1049	12.2065
1769506_at	10.2975	10.2236	10.3016	10.275	10.2587	10.2467	10.2275	10.1358	10.2829	10.0548	10.0966	10.1503	10.3054	10.2234	10.3223	10.3449	9.9867	10.2169	10.2408	9.7914	10.1465	10.1797	10.3857	10.3749
1769510_at	14.454	14.4368	14.4587	14.4124	14.4303	14.4319	14.4841	14.4407	14.4123	14.4683	14.3975	14.4249	14.4541	14.4671	14.4077	14.4841	14.6298	14.5062	14.5072	14.556	14.4607	14.5408	14.4526	14.4539
1769511_at	11.1065	11.1211	11.0691	11.1317	11.0675	11.0305	10.9878	10.877	11.0197	10.9656	10.9349	10.9547	11.0741	11.1027	11.0397	11.0601	11.0264	11.0633	11.0054	11.0688	11.0017	11.1342	11.1306	11.0946
1769514_at	10.9505	10.9767	10.9679	10.9311	10.9396	11.0004	11.0348	11.0154	11.0118	11.1901	11.2004	11.178	10.9214	10.8292	10.9437	11.1511	10.8751	11.1745	10.9388	10.8607	10.9273	10.7385	10.9373	10.8747
1769515_at	6.68827	6.60162	6.50187	6.65864	6.74446	6.62627	6.72599	6.36908	6.71787	6.60866	6.36622	6.40356	6.69569	6.73291	6.40647	6.4599	6.97577	6.69742	6.74424	7.02117	6.53552	6.63947	6.37455	6.42478
1769516_at	12.4402	12.4828	12.4596	12.5026	12.4556	12.4123	12.3327	12.3855	12.4779	12.3587	12.5079	12.4657	12.3277	12.3373	12.3902	12.3429	12.1032	12.3047	12.396	12.0722	12.4171	12.286	12.404	12.3855
1769518_x_at	9.395	9.439	9.41386	9.40217	9.43251	9.41876	9.38453	9.46042	9.36348	9.43162	9.36109	9.42028	9.36943	9.34863	9.3554	9.51655	9.44244	9.39617	9.29676	9.41279	9.30747	9.12431	9.17743	9.12534
1769519_at	13.2994	13.3582	13.5386	13.3277	13.5604	13.555	13.2415	13.2367	13.356	13.4424	13.5169	13.5254	13.332	13.386	13.4439	13.2931	13.1691	13.4069	13.4732	13.1889	13.3807	13.4884	13.5707	13.5642
1769520_at	11.1812	11.1614	11.1722	11.199	11.1962	11.1965	11.2172	11.2487	11.1704	11.2667	11.245	11.2644	11.1659	11.1974	11.1619	11.2618	11.4153	11.3046	11.351	11.2823	11.2218	11.2601	11.1431	11.1175
1769523_at	10.2572	10.3166	10.3781	10.2207	10.2715	10.326	10.3483	10.2536	10.3249	10.2541	10.0966	10.2064	10.3143	10.3459	10.1202	10.0104	10.5584	10.3115	10.4039	10.7941	10.3431	10.4282	10.1415	10.1236
1769525_at	11.1138	11.0094	10.9089	11.0207	10.9267	10.9318	10.9807	11.1725	10.9516	11.0945	11.0854	11.065	10.9398	10.9562	10.9535	11.0276	10.9368	10.9099	11.0173	11.1071	11.1395	11.265	11.171	11.1318
1769526_at	10.7057	10.7268	10.7232	10.6862	10.7393	10.7433	10.6519	10.5858	10.6405	10.7414	10.6535	10.681	10.6731	10.7201	10.6188	10.5774	10.9716	10.731	10.6077	10.9654	10.5443	10.7113	10.4579	10.5442
1769527_at	9.93773	9.93394	10.0175	9.98219	9.94225	9.96753	10.0703	9.95484	9.99903	10.1429	10.0441	10.0293	10.0196	10.0278	9.92604	9.97115	10.0371	9.96455	10.1072	10.0786	10.0443	10.2524	10.0622	10.1673
1769528_at	10.1674	10.1859	10.161	10.2323	10.1994	10.1792	10.2322	10.2649	10.1664	10.3171	10.2629	10.3846	10.196	10.251	10.2553	10.2607	10.17	10.2172	10.4124	10.2161	10.3323	10.3809	10.2356	10.2413
1769531_at	4.3868	4.45974	4.31867	4.42921	4.51803	4.59048	4.5035	4.42868	4.453	4.60539	4.33727	4.39031	4.48253	4.46893	4.47774	4.4552	4.44806	4.24067	4.47162	4.59735	4.29179	4.52797	4.37352	4.33081
1769534_at	11.0309	10.9434	10.9284	10.9491	10.9172	10.9118	11.0871	11.0309	10.8655	11.0951	10.905	10.9119	11.0013	11.1161	10.913	11.0046	11.3799	11.0466	11.0272	11.3844	11.133	11.3828	11.0301	11.08
1769538_at	11.8438	11.8688	11.9163	11.9196	11.9091	11.9485	11.9672	11.9648	11.9728	11.964	11.9303	11.9374	11.9899	11.9725	11.87	11.7856	11.8082	11.8492	11.9997	12.0486	11.974	11.868	11.7804	11.8888
1769539_at	10.782	10.7946	10.8093	10.8274	10.7898	10.8198	10.8689	10.813	10.7584	10.9472	10.8	10.854	10.8977	10.8807	10.68	10.7104	11.0328	10.7911	11.001	11.3686	10.9438	11.1222	10.7993	10.8843
1769541_at	10.4985	10.5048	10.6229	10.493	10.5419	10.5748	10.6598	10.5377	10.4494	10.7542	10.6374	10.5925	10.5738	10.6109	10.5001	10.5923	10.8496	10.6538	10.7022	10.8704	10.555	10.7379	10.6404	10.6172
1769544_at	10.0484	10.1058	10.177	10.0241	10.0444	10.0521	10.2923	10.2293	10.2169	10.6263	10.3916	10.3933	10.1723	10.1714	10.072	10.1806	10.5671	10.4153	10.0778	10.4618	10.1147	10.2508	10.064	10.2347
1769549_at	12.6122	12.6484	12.547	12.6492	12.6018	12.6031	12.4451	12.5704	12.6317	12.1113	12.4643	12.4365	12.4875	12.4945	12.6359	12.518	11.9339	12.3719	12.6202	11.9897	12.5213	12.172	12.475	12.5264
1769550_at	10.5658	10.4527	10.4982	10.5083	10.4986	10.5056	10.468	10.3294	10.4324	10.3728	10.3255	10.357	10.5862	10.5853	10.457	10.4101	10.5444	10.4328	10.4539	10.5457	10.4991	10.603	10.6132	10.5397
1769551_at	10.3408	10.3584	10.3461	10.3755	10.3969	10.376	10.2244	10.4553	10.4218	10.6524	10.8609	10.7986	10.2199	10.1047	10.3684	10.6492	10.2944	10.5213	10.4197	10.0848	10.3771	10.1003	10.382	10.4358
1769554_at	8.88172	8.86445	8.55414	8.61079	8.55791	8.60848	8.23989	8.67603	8.7115	8.27584	8.93399	8.75987	8.28286	8.51407	8.87673	8.33171	7.85615	8.16882	9.44964	8.59985	8.84549	8.41063	8.84269	9.18173
1769555_at	9.17227	9.27779	9.44833	9.26526	9.345	9.35389	9.14211	9.09785	9.20752	9.14267	9.16989	9.19526	9.22365	9.2105	9.23385	9.17259	9.28077	9.26185	9.25997	9.31189	9.17549	9.19398	9.24027	9.3374
1769556_at	10.7219	10.7555	10.7521	10.8073	10.8019	10.743	10.636	10.6585	10.737	10.7011	10.7785	10.6969	10.6201	10.6922	10.6931	10.4932	10.7436	10.626	10.6494	10.7415	10.6851	10.688	10.5614	10.6726
1769557_at	11.0805	11.1701	11.2257	11.1914	11.2752	11.2472	11.2447	11.2095	11.224	11.1828	11.2748	11.2891	11.257	11.2555	11.2976	11.2628	11.2701	11.3126	11.2754	11.2384	11.348	11.2492	11.3894	11.3754
1769558_at	11.6847	11.7698	11.8898	11.7637	11.7908	11.8411	11.7238	11.6286	11.7334	11.8107	11.7159	11.6776	11.7389	11.7919	11.7122	11.7259	11.9226	11.8382	11.7808	12.0393	11.773	11.8037	11.6572	11.6589
1769562_at	10.7933	10.8668	10.846	10.8466	10.905	10.8577	10.6823	10.7689	10.7658	10.744	10.6625	10.7639	10.7889	10.7899	10.8497	10.7144	10.7674	10.7532	10.6877	10.7558	10.6881	10.6828	10.5032	10.5503
1769564_at	9.71462	9.8089	9.80533	9.77629	9.76983	9.80001	9.55581	9.63172	9.77751	9.44925	9.55621	9.65611	9.60897	9.64035	9.82808	9.74596	9.04262	9.48616	9.7133	8.90342	9.5143	9.57925	9.96404	9.76357
1769566_at	12.7189	12.7688	12.7595	12.7404	12.7257	12.7315	12.7588	12.7354	12.742	12.6931	12.6533	12.6925	12.7589	12.7394	12.844	12.8939	12.6847	12.8415	12.65	12.424	12.706	12.6026	12.7534	12.7135
1769568_at	9.58091	9.57866	9.72645	9.59904	9.67667	9.70711	9.65473	9.59056	9.59633	9.70123	9.63343	9.64296	9.65657	9.65762	9.47307	9.53865	9.79888	9.77352	9.70008	9.90293	9.54785	9.75513	9.49141	9.67871
1769570_at	11.9565	11.9404	11.996	11.963	12.0147	12.031	12.0073	12.0014	11.9322	11.9779	11.9021	11.9501	12.0675	12.031	11.9916	12.0115	12.0939	12.0462	11.9472	12.0181	11.9698	12.1499	12.0735	12.0667
1769571_at	10.4206	10.3335	10.3643	10.2841	10.3169	10.2767	10.463	10.4379	10.38	10.4411	10.3205	10.3198	10.4061	10.2841	10.2896	10.4924	10.2476	10.6081	10.2709	10.1757	10.3476	10.2331	10.3519	10.2301
1769573_at	13.2897	13.3196	13.2947	13.4022	13.3132	13.2937	13.4129	13.3529	13.3251	13.2991	13.2194	13.2237	13.4237	13.4254	13.4283	13.274	13.4783	13.3328	13.3356	13.5026	13.3617	13.3255	13.2297	13.1731
1769575_at	11.144	11.1083	11.0032	11.1447	11.0195	10.9988	11.1389	11.1021	11.1048	11.1628	11.0988	11.152	11.1644	11.0422	11.039	11.1386	10.6684	11.0438	11.1864	10.473	11.1103	10.9678	11.0816	10.9962
1769576_at	10.6792	10.6121	10.6924	10.6845	10.7224	10.7437	10.683	10.6219	10.5778	10.7684	10.6113	10.6956	10.7259	10.7633	10.6093	10.6872	10.9626	10.7025	10.8297	11.1505	10.8648	11.0366	10.7173	10.7691
1769579_at	11.1307	11.1145	10.9553	11.1438	10.9824	11.051	11.1657	11.1913	11.0445	11.438	11.2772	11.2226	11.0629	11.048	10.8742	10.9134	11.4029	11.2164	11.2897	11.7432	11.4783	11.2497	10.9485	10.9294
1769580_at	11.5065	11.4973	11.6416	11.5283	11.6163	11.6057	11.6338	11.6339	11.6109	11.7094	11.6665	11.577	11.6724	11.7031	11.6124	11.5144	11.7323	11.6492	11.6259	11.7831	11.6695	11.7503	11.7163	11.8045
1769585_at	9.36301	9.2534	9.25576	9.22422	9.05331	9.25941	9.36981	9.44087	9.37375	9.78027	9.52039	9.58994	9.36113	9.17182	9.00492	9.62883	9.75563	9.82798	9.43602	9.52705	9.54199	9.59745	9.25137	9.25815
1769586_at	8.73477	8.68605	8.67938	8.71044	8.71479	8.70265	8.56171	8.65296	8.73608	8.52731	8.61895	8.56971	8.62191	8.46284	8.66033	8.75247	8.02764	8.43601	8.56073	7.67214	8.46659	8.29501	8.86385	8.64558
1769587_at	12.3621	12.362	12.4468	12.3517	12.4157	12.4757	12.4307	12.4054	12.3726	12.4306	12.4048	12.352	12.4938	12.461	12.3769	12.4052	12.5669	12.4976	12.4186	12.4855	12.4058	12.422	12.3427	12.3303
1769591_at	11.3819	11.3976	11.2927	11.4139	11.3141	11.2807	11.1923	11.3126	11.359	11.0623	11.1717	11.248	11.2062	11.1976	11.3989	11.4388	10.8393	11.0567	11.2377	10.6808	11.1777	10.9589	11.2151	11.1313
1769597_at	11.5363	11.4924	11.5563	11.5777	11.5549	11.5241	11.4239	11.4655	11.474	11.2633	11.3393	11.3422	11.5011	11.4784	11.4936	11.4567	11.101	11.3143	11.4579	11.3596	11.376	11.3707	11.6064	11.6021
1769598_at	9.29217	9.20575	9.34106	9.34146	9.30361	9.36244	9.32161	9.29596	9.31006	9.40603	9.27433	9.36445	9.36229	9.24971	9.34474	9.38387	9.34227	9.45173	9.37056	9.49024	9.29898	9.31306	9.49014	9.41058
1769599_at	10.2378	10.2548	10.3343	10.2994	10.3539	10.3785	10.4129	10.3718	10.331	10.5874	10.463	10.4909	10.3576	10.3695	10.2271	10.3773	10.7253	10.5669	10.3258	10.6675	10.2795	10.3817	10.2424	10.3244
1769600_at	11.5423	11.6088	11.6168	11.6477	11.6463	11.6288	11.5799	11.6039	11.6627	11.5443	11.7379	11.59	11.6014	11.6109	11.675	11.6027	11.2652	11.6499	11.6888	11.2981	11.6878	11.4829	11.7737	11.6868
1769601_at	10.7552	10.7784	10.8158	10.7614	10.9141	10.8725	10.696	10.7498	10.7758	10.8235	10.8622	10.884	10.6599	10.6719	10.697	10.7123	10.7654	10.7281	10.8676	10.8275	10.7907	10.8339	10.8671	10.9074
1769602_at	9.50171	9.58507	9.49218	9.52108	9.4748	9.47718	9.31772	9.37981	9.34246	9.25606	9.32405	9.38119	9.35884	9.34926	9.42781	9.44196	8.91485	9.19796	9.38975	8.72828	9.35928	9.30098	9.42036	9.34201
1769603_at	12.2201	12.2173	12.2745	12.1749	12.1382	12.2473	12.3241	12.3064	12.1979	12.3865	12.1871	12.23	12.2349	12.3229	12.204	12.2944	12.4531	12.3319	12.2906	12.5452	12.3146	12.4409	12.2382	12.246
1769604_at	9.55887	9.54966	9.64066	9.53538	9.5833	9.70427	9.7008	9.53938	9.62344	9.77588	9.62638	9.65942	9.60645	9.68359	9.58282	9.64906	9.91857	9.80501	9.74374	10.1691	9.7288	9.80926	9.62594	9.60888
1769606_at	11.4261	11.4988	11.4184	11.4965	11.4612	11.398	11.4219	11.4475	11.4195	11.2781	11.3449	11.3543	11.4935	11.5796	11.524	11.3306	11.551	11.4842	11.3247	11.4847	11.3457	11.261	11.1719	11.1635
1769607_at	9.11888	9.21952	9.29487	9.24764	9.39736	9.18481	9.08131	9.12611	9.11972	9.02184	9.08047	9.14904	9.09344	9.09691	9.20752	9.14243	8.93511	9.00344	9.30831	9.20316	9.08709	9.00591	9.15079	9.19647
1769608_at	10.7769	10.7431	10.7822	10.7124	10.8344	10.7329	10.6801	10.6991	10.7441	10.6472	10.6608	10.6902	10.7767	10.7132	10.7506	10.7337	10.8209	10.7061	10.7287	10.8736	10.7117	10.7215	10.7345	10.7063
1769609_at	9.69376	9.71524	9.8093	9.74521	9.82666	9.88204	9.81134	9.85801	9.76571	10.529	10.2905	10.3839	9.71376	9.78929	9.61827	10.0037	10.4799	10.2511	9.80795	10.2597	9.86582	10.1677	9.87503	9.99376
1769610_at	6.34111	6.42231	6.23924	6.35592	6.33256	6.3071	6.51815	6.28256	6.23152	6.06559	6.11438	6.23771	6.40125	6.29884	6.33476	5.93842	5.90071	6.04581	6.59785	6.4057	6.28219	6.27111	6.07024	6.05887
1769614_at	11.4158	11.3707	11.431	11.4348	11.3732	11.3921	11.401	11.3238	11.3466	11.3434	11.1944	11.2608	11.3863	11.4325	11.3068	11.2496	11.4515	11.3615	11.3288	11.6038	11.3151	11.4023	11.2211	11.268
1769617_at	9.64171	9.61632	9.93163	9.69909	9.99382	9.90068	9.72005	9.65816	9.72552	10.0937	10.0743	10.0962	9.72566	9.71407	9.67102	10.0307	9.89321	10.0009	9.69867	9.7295	9.72359	10.2201	10.2376	10.2134
1769620_at	12.7176	12.8016	12.7362	12.8076	12.7827	12.7888	12.6168	12.7366	12.7908	12.5967	12.8369	12.7986	12.661	12.7473	12.817	12.7311	12.6838	12.7312	12.7965	12.5908	12.8288	12.5653	12.7237	12.7769
1769621_at	10.981	10.8866	10.9096	10.9008	10.7977	10.9299	10.9064	10.8465	10.9385	10.8477	10.8134	10.8367	10.9401	10.9478	10.9447	11.0203	11.0246	10.955	11.0395	10.7864	10.9739	10.9916	11.0025	10.9045
1769622_at	8.66901	8.72543	8.82591	8.66161	8.88214	8.70147	8.76882	8.67719	8.73074	8.48916	8.33265	8.30994	8.91286	8.90032	8.72201	9.10551	9.78231	9.11514	8.55882	9.45472	8.69529	9.24335	8.80898	8.87977
1769624_at	10.3149	10.2459	10.2193	10.2608	10.1983	10.2508	10.2803	10.2281	10.1801	10.3791	10.2291	10.3003	10.2903	10.3403	10.1426	10.268	10.6913	10.3052	10.4232	10.6375	10.4353	10.6625	10.3138	10.3261
1769626_at	11.8235	11.8683	11.9387	11.8651	11.8502	11.8281	11.8461	11.9262	11.886	11.7224	11.719	11.7644	11.9008	11.8833	11.8994	11.7968	11.7634	11.8558	11.8608	11.7877	11.7753	11.6777	11.7405	11.7455
1769627_at	9.7251	9.74733	9.79571	9.78903	9.76107	9.77233	9.92322	9.84032	9.80071	9.84954	9.55914	9.77424	9.80679	9.90994	9.80029	9.6802	9.92172	9.81575	9.79304	9.88172	9.76762	9.80149	9.59423	9.62522
1769628_at	12.2444	12.1799	12.3468	12.3003	12.3373	12.3497	12.4171	12.2859	12.2437	12.3209	12.1531	12.1906	12.3883	12.3646	12.2532	12.267	12.5643	12.4612	12.2796	12.5758	12.2557	12.4014	12.1784	12.2558
1769634_at	10.2224	10.1673	10.2312	10.2249	10.1426	10.1323	10.2523	10.1668	10.1325	10.2815	10.1526	10.14	10.2202	10.2078	10.1048	10.2044	10.5876	10.2565	10.2243	10.5093	10.2112	10.3259	10.1925	10.1636
1769635_at	12.0119	12.0389	11.9247	12.0399	11.8266	11.8718	11.8775	11.9623	11.9256	12.0009	12.0439	12.0556	11.8953	11.8774	11.9349	11.9789	11.9008	11.8721	12.172	11.9581	12.0524	12.0663	11.9636	11.911
1769637_at	11.7387	11.6628	11.6305	11.6426	11.6968	11.7182	11.628	11.6251	11.5518	11.668	11.6054	11.6115	11.681	11.7606	11.5393	11.6315	11.9721	11.7244	11.6572	12.2103	11.7893	11.9728	11.7073	11.6773
1769638_at	8.73749	8.74153	8.86916	8.84354	8.89422	8.8069	8.73175	8.80024	8.82831	8.75396	8.83945	8.80323	8.87865	8.85853	8.7558	8.76075	8.73728	8.83847	8.58198	9.01419	8.7248	8.61187	8.57658	8.69618
1769640_at	11.0295	11.037	11.1519	11.1141	11.2007	11.2366	11.0067	11.0337	11.0551	10.9252	11.0592	11.0628	11.1074	11.1169	11.0245	11.1025	11.0569	11.2488	11.0195	10.9225	10.9555	10.9848	10.9885	11.0841
1769642_at	13.4878	13.5362	13.5787	13.5592	13.541	13.5863	13.5461	13.4963	13.5308	13.4494	13.4273	13.4923	13.5314	13.5062	13.5106	13.473	13.3734	13.507	13.3919	13.3513	13.4228	13.3618	13.4003	13.401
1769643_at	11.9221	11.9427	11.9423	11.8406	11.9074	11.9514	12.0664	11.9973	12.0683	12.3321	12.221	12.2322	11.9761	11.8564	11.9099	12.0916	11.9674	12.0876	12.0737	12.0853	12.026	11.8211	11.8756	11.8957
1769645_at	5.78067	5.52219	5.50675	5.46933	5.25112	5.3366	5.24832	5.47613	5.66767	5.14394	5.79883	5.66029	5.13415	5.37427	5.93396	5.45462	5.01392	4.997	6.25847	5.21872	5.8058	5.59769	5.86684	6.00563
1769647_at	11.1766	11.1331	11.2008	11.132	11.1258	11.0562	11.1936	11.1524	11.1314	11.1335	10.968	11.0407	11.204	11.1281	11.0621	11.2911	11.0256	11.2042	11.21	10.7078	11.157	11.0981	11.2121	11.1246
1769648_at	11.2297	11.2184	11.2207	11.1908	11.1938	11.1982	11.1354	11.1007	11.1859	11.0283	11.0621	11.1244	11.1656	11.07	11.1218	11.1541	11.0603	11.0815	11.1842	11.1337	11.0485	10.9823	11.117	11.0332
1769649_at	9.26302	9.42152	9.49282	9.46883	9.54482	9.68453	9.6876	9.53853	9.56414	9.42565	9.39834	9.41065	9.61886	9.62157	9.62316	9.46351	9.40835	9.52031	9.53498	9.46135	9.52095	9.37706	9.55197	9.69029
1769650_at	10.517	10.617	10.6308	10.593	10.5968	10.6116	10.524	10.5588	10.7016	10.6034	10.597	10.6111	10.529	10.5484	10.6772	10.5996	10.1756	10.3726	10.6496	10.1523	10.4803	10.3212	10.7183	10.5711
1769653_s_at	7.56274	7.75637	7.69903	7.63495	7.66833	7.81295	7.67005	7.69376	7.67532	7.65042	7.71485	7.68133	7.70901	7.64946	7.78096	7.62701	7.21129	7.48781	7.84066	7.64746	7.53987	7.38748	7.60504	7.41289
1769654_at	10.587	10.581	10.4934	10.5528	10.5273	10.5005	10.4584	10.4763	10.6323	10.4907	10.5087	10.5742	10.4979	10.4606	10.6338	10.6812	10.1001	10.3957	10.5809	10.1485	10.486	10.3775	10.5945	10.3885
1769655_at	11.5662	11.5992	11.4774	11.5518	11.5654	11.5328	11.4666	11.5427	11.5956	11.5386	11.6011	11.618	11.5608	11.5176	11.6409	11.5016	11.365	11.5181	11.5756	11.3955	11.5016	11.3907	11.5472	11.4111
1769657_at	11.3345	11.4291	11.4177	11.3369	11.4224	11.3546	11.1	11.3056	11.3858	11.1769	11.3907	11.3547	11.1432	11.0951	11.2849	11.239	10.7894	11.0726	11.3138	10.8757	11.2901	11.2792	11.5961	11.4803
1769659_at	10.1274	10.1965	10.3518	10.1435	10.2968	10.2568	10.3534	10.2273	10.1962	10.8735	10.6739	10.7074	10.2628	10.2816	10.0615	10.2215	10.664	10.5776	10.1595	10.5098	10.0692	10.4377	10.1584	10.3026
1769663_at	14.6545	14.6355	14.5778	14.6361	14.6096	14.639	14.5847	14.6412	14.6292	14.5933	14.656	14.6403	14.6175	14.6406	14.6255	14.6485	14.5901	14.594	14.5857	14.561	14.597	14.5751	14.6213	14.5759
1769665_at	8.71286	8.82492	8.71141	8.73986	8.74853	8.68248	8.53215	8.528	8.69803	8.5107	8.57799	8.63656	8.60435	8.62952	8.75298	8.69004	8.36013	8.58863	8.6682	8.37964	8.61282	8.43037	8.68647	8.4695
1769666_at	9.07974	9.15886	9.18062	9.18909	9.18901	9.18997	9.15686	9.1562	9.2482	9.19163	9.18069	9.17219	9.12747	9.15507	9.11161	9.0581	9.23189	9.08695	9.03777	9.25789	9.17549	9.01021	8.97199	9.01134
1769667_at	11.5986	11.5388	11.5984	11.6362	11.5688	11.6609	11.6995	11.5819	11.6057	11.8681	11.7215	11.8111	11.7125	11.7521	11.5607	11.5718	12.0831	11.7549	11.6106	12.0284	11.6015	11.7534	11.4747	11.5377
1769670_at	9.85906	9.85305	9.89964	9.89208	9.90464	9.88402	9.83905	9.74619	9.84324	9.91921	9.87615	9.87697	9.9434	9.90536	9.90573	9.89639	9.88058	9.88047	9.89153	9.91726	9.85619	9.83895	9.73617	9.59492
1769671_at	10.8912	10.7882	10.8639	10.8707	10.8147	10.761	10.9123	10.9553	10.7947	11.0527	10.9887	10.8209	10.9384	10.8724	10.7952	10.9256	11.0506	10.8292	10.8891	11.338	10.8599	11.0735	10.9292	10.8477
1769674_at	9.38909	9.53067	9.68553	9.58047	9.60901	9.8259	9.76692	9.68793	9.6915	9.75003	9.66338	9.68507	9.74007	9.79052	9.58925	9.56111	9.78962	9.88038	9.62344	9.93516	9.57667	9.78282	9.702	9.80869
1769675_at	9.8385	9.72411	9.71865	9.72108	9.77833	9.65627	9.65948	9.67158	9.6727	9.65497	9.80483	9.70442	9.60733	9.67058	9.68795	9.68059	9.77111	9.72192	9.78393	9.8761	9.7215	9.79992	9.76289	9.66237
1769677_at	9.94502	10.0258	10.0648	10.0571	10.0783	9.88069	9.85902	9.90096	10.0038	9.83627	9.91959	9.8431	9.84173	9.84691	10.0444	10.0701	9.5451	9.79735	9.89423	9.57043	9.78334	9.62748	9.80219	9.72612
1769679_at	12.2525	12.3363	12.307	12.2923	12.233	12.2414	12.3995	12.295	12.3415	12.783	12.6212	12.6349	12.3041	12.3052	12.2744	12.0318	12.257	12.1326	12.3336	12.5294	12.2061	12.2512	11.9464	12.007
1769681_at	10.7016	10.6977	10.6931	10.7137	10.6974	10.7219	10.6811	10.653	10.701	10.6271	10.6691	10.6122	10.7323	10.8147	10.7165	10.5147	10.6697	10.5954	10.6732	10.962	10.6669	10.5479	10.5111	10.6394
1769682_at	10.616	10.6973	10.5609	10.6448	10.6167	10.6333	10.7155	10.6484	10.6683	10.7299	10.7463	10.726	10.6868	10.6571	10.6301	10.5296	10.5074	10.5872	10.5847	10.4086	10.5254	10.37	10.3993	10.4268
1769683_at	14.3303	14.3653	14.4934	14.3636	14.5438	14.5019	14.2758	14.3261	14.3184	14.0009	14.1295	14.1134	14.4115	14.4145	14.4762	14.3962	14.0773	14.3345	14.3984	14.2009	14.391	14.1006	14.165	14.1392
1769684_at	11.2936	11.2905	11.3199	11.3015	11.293	11.267	11.3957	11.3018	11.2919	11.408	11.2313	11.2909	11.3895	11.4366	11.2777	11.2234	11.8099	11.4168	11.1969	11.6691	11.2554	11.3525	11.1088	11.1559
1769685_at	11.466	11.4364	11.4442	11.4805	11.4003	11.402	11.4731	11.4184	11.3554	11.3461	11.3128	11.3327	11.4552	11.4555	11.3862	11.4458	11.6335	11.412	11.3758	11.6493	11.5412	11.5446	11.3304	11.3803
1769688_at	11.8466	11.8066	11.7035	11.7805	11.6922	11.8372	11.7771	11.8418	11.7291	11.894	11.9134	11.9459	11.8179	11.8043	11.7798	11.8228	11.6731	11.736	11.8349	11.6243	11.9726	12.1408	12.1019	11.9128
1769690_at	9.82405	9.96033	9.97202	9.88598	9.97023	9.91417	9.94966	9.83882	9.88394	9.94223	9.87022	9.83141	9.91236	9.91788	9.81027	9.84659	10.1198	9.96509	9.89187	10.328	9.89696	9.94221	9.84925	9.8417
1769691_at	12.2971	12.35	12.4355	12.3599	12.4355	12.5108	12.3957	12.3749	12.4199	12.3675	12.3507	12.3703	12.4204	12.4005	12.3426	12.3323	12.4217	12.5001	12.3555	12.533	12.4118	12.3598	12.3772	12.4612
1769694_at	11.9425	11.9192	11.9327	11.9214	11.9898	11.9829	12.0808	11.981	11.9048	12.0569	11.9375	11.9778	12.0198	12.0751	11.8718	12.009	12.5424	12.245	11.9608	12.3703	12.1066	12.252	12.0236	12.1231
1769695_at	8.90509	8.74742	8.85454	8.72058	8.71272	8.71339	8.89202	8.91254	8.74017	8.79433	8.64016	8.80325	8.80642	8.77346	8.73838	8.75092	8.43579	8.63501	8.72179	8.56499	8.71076	8.70247	8.69585	8.75425
1769697_at	9.97638	10.0402	10.0735	10.1222	10.1344	10.044	9.90578	9.93611	10.0472	9.92395	10.1008	10.055	9.91399	9.93902	10.0572	10.0016	10.0105	9.93404	9.90095	9.81502	9.92641	9.99692	10.0267	10.0414
1769698_at	8.54784	8.59517	8.5613	8.48022	8.38083	8.38999	8.43801	8.44911	8.58472	8.23898	8.32485	8.22105	8.4701	8.36242	8.50858	8.43219	7.71202	8.04453	8.44563	7.48719	8.39575	7.87797	8.46862	8.18395
1769703_at	12.5414	12.5528	12.5083	12.5708	12.5534	12.5168	12.3729	12.4067	12.5028	12.3146	12.4036	12.4093	12.4563	12.4853	12.5232	12.3803	12.3365	12.4345	12.4072	12.4118	12.5681	12.318	12.4036	12.3807
1769707_at	9.94624	9.87804	9.88655	9.84017	9.85821	9.78446	9.87593	9.86881	9.88116	9.9681	9.88359	9.8849	9.90385	9.80066	9.96621	9.93556	9.52983	9.81791	9.69123	9.46201	9.87632	9.80494	10.1083	10.0262
1769708_at	9.73995	9.73391	9.569	9.79965	9.6286	9.46349	9.56297	9.64213	9.77565	9.49741	9.78078	9.54251	9.53753	9.45722	9.71985	9.78328	8.80958	9.36915	9.77353	8.65771	9.67491	9.37902	9.7341	9.50772
1769709_at	11.0847	11.1315	11.0912	11.0863	11.0315	11.0142	11.1222	11.055	11.0712	10.9109	10.8773	10.8301	11.2097	11.203	11.1406	11.0309	10.8806	11.0245	11.0398	10.9823	11.1158	11.3058	11.3091	11.2244
1769710_at	11.4331	11.3799	11.3956	11.34	11.3619	11.2994	11.3441	11.2753	11.3573	11.4281	11.4103	11.3784	11.2908	11.3711	11.2463	11.4312	11.5087	11.345	11.3785	11.6197	11.3601	11.383	11.414	11.3912
1769711_at	4.5661	4.4844	4.61091	4.53124	4.60343	4.56859	4.51166	4.5217	4.36442	4.56768	4.58807	4.30469	4.63447	4.6485	4.53908	4.50728	4.51867	4.4697	4.50098	4.56488	4.54439	4.43024	4.48456	4.51324
1769713_at	8.29614	8.42037	8.52169	8.45342	8.49715	8.48734	8.37185	8.46556	8.46391	8.31496	8.40084	8.45421	8.34941	8.25153	8.44316	8.72081	8.66	8.81816	8.33548	8.08174	8.18659	8.13738	8.19482	8.18309
1769716_at	9.67572	9.7385	9.62349	9.6907	9.71049	9.61987	9.52595	9.62083	9.60618	9.56532	9.64505	9.72455	9.46083	9.39261	9.57608	9.62338	9.21104	9.40707	9.57833	9.26576	9.45811	9.44495	9.53301	9.6544
1769717_at	9.28758	9.33926	9.35039	9.22597	9.30529	9.32338	9.28306	9.31547	9.29644	9.33103	9.20316	9.21993	9.22957	9.30903	9.33556	9.30164	9.32634	9.21127	9.26078	9.37641	9.25678	9.3054	9.23642	9.32642
1769719_at	14.8673	14.8731	14.8694	14.8629	14.8856	14.8592	14.8772	14.8631	14.8721	14.8445	14.8728	14.8704	14.856	14.8218	14.882	14.8947	14.8077	14.8618	14.874	14.8155	14.867	14.8109	14.8404	14.8686
1769720_at	10.4749	10.5475	10.5979	10.5447	10.566	10.5481	10.5315	10.5007	10.5041	10.5147	10.4579	10.4594	10.621	10.5786	10.4814	10.6593	10.8705	10.7745	10.499	10.8424	10.4579	10.4832	10.4252	10.5068
1769721_at	11.3613	11.3253	11.4429	11.3868	11.3496	11.3506	11.358	11.3783	11.3229	11.312	11.1784	11.3146	11.3633	11.3747	11.4285	11.4672	11.6275	11.4947	11.3976	11.4399	11.2764	11.4383	11.336	11.3038
1769723_at	4.92715	4.83816	4.80882	5.00526	4.76849	4.62216	4.87122	5.04531	4.82374	5.455	5.4142	5.23271	4.80957	4.93243	4.73158	5.01356	4.91266	4.81693	4.64688	5.02814	4.99486	5.35209	4.84172	4.76544
1769726_at	9.31826	9.28591	9.03478	9.31288	9.14146	9.04718	9.17223	9.33455	9.22551	8.98676	8.86372	8.87787	9.18784	9.1983	9.29643	9.28016	8.77814	9.02094	9.11914	8.7856	9.14778	8.97216	9.23879	8.87273
1769727_s_at	8.49462	8.27692	8.22511	8.13242	8.13266	8.28084	8.22794	8.32913	8.19793	8.23165	8.0767	8.20461	8.22973	8.29759	8.18718	8.21823	8.44882	8.21166	8.08021	8.34571	8.60647	8.39679	8.27939	8.17849
1769730_at	12.6043	12.6116	12.7035	12.6785	12.6739	12.6855	12.6579	12.5696	12.6022	12.536	12.4844	12.5058	12.7029	12.7215	12.6391	12.5802	12.7588	12.6691	12.6352	12.8094	12.7005	12.7408	12.6601	12.7005
1769731_at	11.3339	11.4763	11.4546	11.4215	11.4707	11.4396	11.4275	11.3759	11.4903	11.2583	11.3006	11.2893	11.3977	11.4046	11.4553	11.3479	11.3574	11.3481	11.478	11.5111	11.5213	11.3937	11.4106	11.3945
1769732_at	13.4866	13.4513	13.3857	13.4211	13.3739	13.3739	13.4418	13.4396	13.413	13.4418	13.3964	13.3178	13.4131	13.5021	13.4289	13.4178	13.6333	13.4216	13.4185	13.6983	13.5019	13.5346	13.3791	13.3595
1769735_at	11.8204	11.7229	11.785	11.7842	11.8314	11.8592	11.8553	11.7917	11.7665	11.9296	11.8505	11.8318	11.8365	11.887	11.7243	11.7687	12.1085	11.9063	11.7899	12.0316	11.8452	12.0123	11.727	11.8038
1769740_at	9.56963	9.64224	9.77141	9.57529	9.60504	9.70651	9.79294	9.61809	9.62972	9.87745	9.56752	9.70754	9.86756	9.74467	9.52169	9.63892	10.1672	9.85058	9.71484	10.1523	9.6278	9.92749	9.61161	9.68941
1769741_at	11.9608	11.9569	12.1612	12.0075	12.1167	12.1629	12.1521	12.0966	12.0844	12.2209	12.0567	12.1114	12.2272	12.2414	12.07	12.066	12.4843	12.3015	12.0648	12.4917	12.0542	12.2778	12.1196	12.2318
1769742_at	13.6563	13.6841	13.6496	13.6763	13.6511	13.6475	13.652	13.6233	13.6085	13.7042	13.6406	13.7084	13.6448	13.6531	13.6521	13.727	13.7565	13.7084	13.673	13.7737	13.6419	13.7291	13.6518	13.5877
1769743_s_at	14.6025	14.5779	14.5391	14.5461	14.5285	14.556	14.5529	14.5493	14.5269	14.5627	14.5616	14.5292	14.5636	14.5752	14.5515	14.5661	14.581	14.5437	14.5482	14.5509	14.5794	14.6134	14.5561	14.5461
1769745_at	11.9829	11.9939	11.993	11.9763	11.9923	12.0139	12.0431	12.0112	11.9681	12.0225	11.9201	12.0315	12.0567	12.0727	12.0112	11.986	12.1192	12.0834	11.9645	12.0429	12.0125	12.0725	11.9042	11.902
1769746_at	11.3478	11.2164	11.2142	11.1939	11.1887	11.1337	11.1291	11.1418	11.2144	10.9504	10.9813	10.9709	11.1145	11.0157	11.1515	11.1944	10.7871	10.9002	11.1523	10.7678	10.9278	10.8445	11.151	11.0148
1769750_at	9.82125	9.78217	9.69619	9.79445	9.7022	9.58322	9.71755	9.65507	9.71235	9.43217	9.43386	9.43057	9.7345	9.6585	9.82337	9.81375	9.37028	9.58423	9.90365	9.42199	9.75756	9.83635	9.82911	9.76547
1769751_at	13.8963	13.917	13.8841	13.9392	13.8961	13.9717	13.9812	13.9555	13.9296	14.1228	14.0557	14.0554	13.9248	13.9612	13.8807	13.9255	14.0937	13.9829	14.016	14.2074	14.0414	14.1071	13.9678	13.9349
1769756_at	12.3586	12.4189	12.4442	12.4076	12.4089	12.3989	12.4227	12.3801	12.3664	12.465	12.3981	12.3836	12.4016	12.42	12.4034	12.3792	12.4764	12.4235	12.4225	12.6602	12.4423	12.5783	12.4456	12.5473
1769758_at	12.41	12.406	12.3458	12.3024	12.3123	12.3286	12.4438	12.4142	12.3539	12.3678	12.3444	12.2545	12.4049	12.4256	12.3092	12.2778	12.4543	12.3478	12.421	12.5351	12.3696	12.4581	12.3873	12.3742
1769759_at	8.3708	8.53395	8.58659	8.69178	8.71414	8.72272	8.62877	8.52572	8.61063	8.88854	8.41877	8.43506	8.71063	8.97674	8.66902	8.61019	9.48941	8.39375	8.2903	9.06289	8.48272	8.8686	8.78084	8.58944
1769760_at	9.24527	9.29788	9.446	9.31449	9.42376	9.50743	9.47391	9.34346	9.36891	9.58431	9.44195	9.5639	9.49349	9.43166	9.23047	9.27353	9.53882	9.40356	9.43649	9.66964	9.42116	9.57641	9.32717	9.54296
1769764_at	9.57905	9.66416	9.80487	9.65882	9.78555	9.82285	9.77093	9.67233	9.74065	10.0365	9.93357	9.8855	9.76852	9.79555	9.69471	9.68574	10.0817	10.0251	9.62526	9.89944	9.75268	9.67875	9.69522	9.8101
1769765_at	13.9752	13.9423	13.8378	13.9517	13.9001	13.8446	13.9286	13.9743	13.9009	13.9263	13.9257	13.8893	13.9427	13.9449	13.9941	13.9583	13.8046	13.8197	13.9094	13.6979	13.9705	13.9012	13.9678	13.8971
1769766_at	10.5104	10.4002	10.6403	10.5162	10.6465	10.8876	10.7173	10.9018	10.5979	11.54	11.2077	11.4413	11.1163	10.8266	10.6431	12.0276	12.083	12.3307	9.99069	10.4451	10.4015	10.683	10.4227	10.6385
1769767_at	8.22435	8.285	8.27279	8.26668	8.30651	8.31858	7.97181	8.15187	8.30651	7.91644	8.24068	8.3146	7.99799	8.13	8.21736	7.94569	7.4738	7.77059	8.2649	7.83787	8.09672	7.80472	8.03373	7.97213
1769770_at	10.7461	10.7997	10.7662	10.7813	10.7826	10.8353	10.7407	10.7356	10.7295	10.7109	10.6862	10.8048	10.7378	10.759	10.7167	10.4643	10.6534	10.6323	10.7094	10.6713	10.6439	10.6911	10.5603	10.6038
1769773_at	9.15217	9.07953	9.06955	9.03678	9.17495	9.17215	9.13209	9.12458	9.03628	9.24625	9.09067	9.13064	9.19668	9.2002	9.01334	9.01226	9.33701	9.10088	9.0877	9.39154	9.24666	9.44758	9.05973	9.20613
1769774_at	10.9236	11.0526	11.1867	11.0736	11.1746	11.1738	11.1593	11.0495	11.1146	11.1547	11.2189	11.193	11.1207	11.1241	11.0879	11.0862	11.3367	11.2788	11.023	11.2812	11.1036	11.0369	11.0906	11.2161
1769775_at	11.9732	12.0328	11.9786	12.0398	12.02	12.0229	11.9086	11.9388	11.9926	11.9444	12.0471	12.0208	11.9096	11.9319	11.9875	12.0153	11.9125	11.9686	11.8304	11.6467	11.8905	11.8492	11.8719	11.9119
1769776_at	11.7931	11.7673	11.8204	11.8094	11.7887	11.7801	11.78	11.7201	11.7487	11.752	11.6329	11.6736	11.7049	11.719	11.7442	11.663	11.7021	11.5978	11.6124	11.6428	11.622	11.6962	11.7281	11.7018
1769777_at	4.65886	4.6683	4.8845	4.79808	4.56876	4.80579	4.82281	4.5723	4.53996	6.19123	5.8986	6.16363	4.7751	4.54692	4.68762	4.97161	5.36562	4.91788	4.81043	5.00308	4.69089	4.84293	4.91344	5.00116
1769778_at	10.1058	10.1022	10.0705	10.0983	10.1454	10.2661	10.2443	10.2095	10.1413	10.2322	10.1729	10.2354	10.2386	10.3632	10.1615	10.0603	10.4763	10.2615	10.2234	10.592	10.4547	10.5047	10.2729	10.2939
1769779_at	11.2491	11.3078	11.214	11.0977	11.1873	11.1189	11.0009	11.1855	11.3409	10.6942	11.2126	11.0163	10.8225	10.8637	11.3617	11.1277	10.4817	10.8009	11.3037	10.2893	11.0851	10.0363	11.0716	11.0261
1769781_at	8.93798	8.91491	8.94351	8.99662	8.92049	8.90294	8.92784	8.83677	8.92243	8.92364	8.75313	8.89523	8.93121	8.8589	9.05203	8.93205	8.67766	8.8255	9.02784	8.9444	8.91634	8.9574	8.98106	8.87968
1769782_at	10.9706	10.959	10.9025	10.904	10.9421	10.9003	10.9016	10.8971	10.9113	10.89	10.8763	10.9013	10.9352	10.8859	10.9122	10.8598	11.0793	10.9235	10.8499	10.8832	10.8642	10.9198	10.8175	10.7223
1769783_at	14.4076	14.4509	14.4202	14.4347	14.4024	14.3706	14.3902	14.418	14.4243	14.3993	14.4824	14.4647	14.3737	14.3451	14.4271	14.4205	14.1952	14.284	14.4526	14.2707	14.4112	14.3539	14.4391	14.4532
1769785_at	14.616	14.6257	14.5895	14.6261	14.6239	14.6163	14.5956	14.6043	14.6304	14.5815	14.6206	14.6115	14.5991	14.5888	14.6213	14.5916	14.497	14.59	14.6296	14.4993	14.6059	14.5409	14.5902	14.5981
1769786_at	5.6196	5.5189	5.53571	5.58761	5.63488	5.58388	5.39461	5.48701	5.80259	5.56986	5.67777	5.68396	5.56586	5.42692	5.50945	5.47942	5.48503	5.54757	5.4948	5.5189	5.51123	5.33275	5.56048	5.68499
1769788_at	10.0863	9.99962	10.1277	10.0429	10.1027	10.1284	10.0473	9.99546	10.041	10.2079	10.2036	10.2021	9.97478	10.0321	10.045	9.93371	10.1627	10.0497	10.113	10.3201	10.0669	10.4111	10.205	10.2103
1769791_at	11.8445	11.858	11.8066	11.8373	11.8617	11.8486	11.9365	11.9083	11.8794	12.0121	11.882	11.8921	11.9137	11.9562	11.851	12.052	12.4499	12.1293	11.9118	12.2444	12.0874	12.2151	12.0618	11.9844
1769792_at	10.993	11.0377	11.1551	11.0685	11.071	11.1669	11.2239	11.0738	11.1251	11.2664	11.0828	11.1666	11.1981	11.2014	11.051	11.0839	11.4001	11.2941	11.1724	11.4349	11.153	11.3619	11.2266	11.2626
1769793_at	8.62826	8.74093	8.65393	8.65835	8.73129	8.75579	8.2273	8.47966	8.73043	8.3845	8.63549	8.54922	8.37793	8.55191	8.60064	8.73698	8.45361	8.70578	8.72107	8.17653	8.65101	8.36877	8.54809	8.50225
1769795_at	10.9409	10.8984	10.964	10.9588	10.9772	11.0261	10.9945	10.848	10.9171	10.979	10.795	10.9386	10.9079	11.0406	10.9019	10.8825	11.1842	10.9027	10.9017	11.2021	10.8327	11.0413	10.7819	10.8067
1769796_at	8.40693	8.13168	8.38325	8.29662	8.35761	8.50963	8.47037	8.47918	8.33713	8.80315	8.54701	8.65912	8.4663	8.46356	8.10891	8.48793	8.86098	8.90208	8.23966	8.76736	8.31015	8.41666	7.90988	7.96198
1769798_at	11.0211	11.108	11.095	11.0838	10.9948	10.9589	11.1461	11.0482	11.0956	11.2242	11.0985	11.0778	11.1018	11.0431	11.0746	11.2352	11.1763	11.0552	11.0666	11.0116	11.0741	11.0235	11.0046	10.9955
1769799_at	11.4175	11.5413	11.6536	11.5046	11.5942	11.652	11.5395	11.3747	11.5238	11.5396	11.4523	11.5234	11.5654	11.5871	11.5047	11.5436	11.8426	11.6975	11.5842	11.7449	11.5696	11.642	11.47	11.5698
1769800_at	11.2942	11.344	11.3056	11.3666	11.365	11.3629	11.3451	11.3805	11.344	11.3315	11.4482	11.4057	11.3799	11.4145	11.5045	11.3366	11.1218	11.3465	11.4527	11.1122	11.4557	11.4325	11.4166	11.3673
1769801_at	10.9789	11.0865	11.154	10.9845	11.032	11.1061	10.9975	10.9359	11.0886	10.8651	10.8542	10.8974	11.0398	10.9875	11.0277	11.1366	10.979	11.0686	11.0247	10.8049	10.9398	10.8067	10.9725	10.9448
1769802_at	10.6771	10.7871	10.7641	10.618	10.7126	10.7643	10.712	10.7154	10.8059	10.359	10.833	10.7316	10.7789	10.6593	11.0667	10.8442	10.2786	10.6157	11.0004	10.4418	10.7858	10.2305	10.9061	11.1683
1769803_s_at	14.9071	14.919	14.8861	14.9231	14.8942	14.8929	14.9442	14.9165	14.8693	15.057	15.0688	15.0712	14.8337	14.815	14.8003	14.9131	14.9429	14.9393	14.9197	14.9906	14.949	14.9804	14.917	14.9144
1769804_at	10.5457	10.6058	10.7349	10.7158	10.7803	10.8164	10.9193	10.775	10.8226	10.9694	10.8049	10.8312	10.8445	10.9349	10.6976	10.6358	11.1975	10.9007	10.6736	11.1885	10.7375	10.7571	10.5352	10.6584
1769805_at	9.72412	9.65995	9.61161	9.70517	9.57825	9.69668	9.97808	9.96787	9.79332	10.8571	10.5827	10.643	9.81081	9.77497	9.5719	9.92061	10.4127	10.3507	9.73089	10.137	9.81508	9.94443	9.73698	9.84603
1769806_at	14.1778	14.1693	14.2252	14.2146	14.1922	14.2041	14.2171	14.1286	14.1526	14.1662	14.0864	14.1556	14.1845	14.2011	14.1878	14.1667	14.2599	14.2209	14.115	14.1674	14.1261	14.2018	14.1211	14.1016
1769808_at	11.061	11.0605	11.0389	11.0674	11.0852	11.0432	11.1477	11.0968	11.0648	11.1609	11.0973	11.1218	11.1097	11.0894	11.0793	11.0514	11.2844	11.1287	11.0801	11.2301	11.1335	11.1297	11.0071	10.9558
1769809_at	11.402	11.4583	11.3075	11.4911	11.372	11.3757	11.259	11.4962	11.5273	11.3634	11.5461	11.4906	11.296	11.2523	11.4017	11.6202	11.1903	11.5168	11.2813	11.0578	11.4839	11.0756	11.4051	11.3852
1769810_at	10.7879	10.7863	11.0089	10.8488	10.9436	10.9644	10.9729	10.8453	10.9067	10.9441	10.8374	10.8521	10.9865	10.9735	10.7902	10.8554	11.0373	10.9764	10.9569	11.1179	10.8985	11.0454	10.9408	11.0406
1769812_at	10.2762	10.2625	10.1871	10.1888	10.1905	10.2968	10.2617	10.2481	10.1914	10.4432	10.2508	10.3178	10.3541	10.3964	10.174	10.1531	10.6957	10.3114	10.1925	10.7172	10.4125	10.5248	10.2497	10.1533
1769813_at	10.4239	10.3738	10.3868	10.3567	10.3744	10.3569	10.3857	10.3966	10.4487	10.2653	10.3525	10.3522	10.3224	10.3146	10.4859	10.4401	10.0884	10.0831	10.4607	10.0775	10.2779	9.91761	10.293	10.2752
1769818_at	11.2267	11.3047	11.2512	11.3707	11.2664	11.196	11.1692	11.372	11.3758	11.1921	11.412	11.3591	11.1255	11.1432	11.3375	11.2762	10.8645	11.1023	11.3107	11.0177	11.349	10.9191	11.1319	11.1404
1769819_at	10.7835	10.768	10.7622	10.8076	10.7867	10.8998	10.921	10.8679	10.7636	11.0187	10.8352	10.8678	10.8621	10.9308	10.7832	10.7451	11.0695	10.8845	10.8616	11.0659	10.9183	11.1479	10.9168	10.8618
1769823_at	11.5405	11.5994	11.5821	11.5734	11.5927	11.6198	11.592	11.618	11.6603	11.6031	11.5425	11.5977	11.5585	11.5584	11.5975	11.5774	11.4274	11.5054	11.5929	11.4454	11.5595	11.3412	11.5216	11.3879
1769828_at	10.1916	10.1144	10.1738	10.2631	10.1785	10.2455	10.2905	10.2275	10.2184	10.1142	10.038	10.0844	10.2429	10.2301	10.1239	10.1076	10.4759	10.1861	10.1411	10.4445	10.1666	10.1846	9.91475	9.96804
1769829_at	14.5212	14.4766	14.4558	14.4882	14.4669	14.4745	14.4916	14.4922	14.4788	14.4904	14.4921	14.4441	14.4909	14.5174	14.4906	14.4809	14.585	14.4573	14.497	14.5035	14.5097	14.542	14.4846	14.4821
1769832_at	4.90256	4.81588	4.98703	4.80112	4.94877	5.07936	4.87093	4.93442	4.75633	4.99183	4.90084	4.98703	4.93744	5.04552	4.8301	4.82563	4.97415	5.05322	4.95269	5.16608	4.91866	4.99598	4.93527	4.88817
1769833_at	10.7999	10.9681	10.8932	10.9683	10.926	10.9239	10.6479	10.8113	10.9575	10.2993	10.828	10.7067	10.7983	10.6429	11.0461	10.8895	10.1981	10.6285	10.8272	10.1527	10.7178	10.311	10.8037	10.8039
1769834_at	10.2508	10.3504	10.2474	10.3079	10.246	10.1844	10.1814	10.2638	10.3159	10.1488	10.378	10.2741	10.1581	10.173	10.3506	10.1255	9.7085	9.84993	10.254	9.76575	10.2255	10.0285	10.1806	10.1105
1769837_at	9.41567	9.44891	9.48675	9.51397	9.48389	9.55354	9.44277	9.4335	9.45371	9.45234	9.43263	9.41091	9.39178	9.44286	9.36123	9.4988	9.72763	9.80147	9.41477	9.76799	9.38094	9.5037	9.25965	9.31714
1769844_at	11.0864	11.0762	11.0911	10.9804	11.0702	11.1094	11.1029	11.026	11.0471	11.2213	11.0507	11.1281	11.1311	11.1721	11.048	11.1043	11.417	11.2167	11.1423	11.2256	11.1497	11.3308	11.0886	11.0383
1769845_at	9.26314	9.39723	9.22955	9.31618	9.23045	9.29623	9.1702	9.25117	9.43938	8.928	9.50624	9.39798	9.13083	9.08609	9.64413	9.24332	8.55543	8.87551	9.61348	8.65001	9.35157	8.61846	9.26551	9.30755
1769848_at	11.4991	11.5007	11.5401	11.4623	11.4811	11.4925	11.5933	11.4781	11.4852	11.6902	11.5366	11.5096	11.5619	11.4867	11.4434	11.6669	11.7809	11.6209	11.5717	11.7303	11.5095	11.6579	11.484	11.4507
1769850_at	11.9846	12.0627	11.9526	11.9879	11.9809	11.9555	11.6392	11.8954	12.0695	11.4432	12.0215	11.8601	11.6209	11.5956	12.1074	11.8465	10.8843	11.4096	11.9884	10.7786	11.8156	11.2417	11.9751	11.9099
1769851_at	12.0105	11.9996	12.0162	12.0614	12.0291	12.0316	11.9319	12.012	12.0241	11.8512	12.0856	12.0062	11.909	11.9224	11.983	11.9751	11.6388	11.8943	11.9002	11.63	11.8993	11.8262	11.9755	12.0147
1769852_at	11.4432	11.2821	11.3007	11.358	11.2052	11.2256	11.3131	11.2191	11.1345	11.0793	10.977	11.1833	11.4091	11.2763	11.2803	11.3392	10.8206	11.0773	11.2189	10.7403	11.1668	11.122	11.3289	11.1867
1769853_at	10.6679	10.696	10.6909	10.7249	10.7068	10.7748	10.7824	10.7666	10.8078	10.7462	10.6373	10.7152	10.6793	10.701	10.6238	10.4384	10.564	10.7093	10.6336	10.7818	10.7012	10.3042	10.2234	10.41
1769854_at	6.54766	6.49991	6.57472	6.06382	6.37813	6.47539	6.42199	6.32263	6.48725	6.77647	6.46643	6.58047	6.49927	6.46793	6.15613	6.42746	6.48231	6.67429	6.79401	6.83858	6.497	6.75002	6.72216	6.7976
1769857_at	13.2815	13.3295	13.2789	13.3192	13.2641	13.2956	13.2871	13.2966	13.3434	13.2476	13.3263	13.3413	13.2818	13.2165	13.3125	13.2374	12.8937	13.1485	13.257	12.8671	13.2204	12.9382	13.0793	13.0659
1769858_at	14.4475	14.444	14.4161	14.4001	14.4076	14.4126	14.4391	14.4329	14.4141	14.4098	14.3841	14.3776	14.4525	14.4417	14.4338	14.4097	14.4758	14.4015	14.379	14.4301	14.4044	14.4383	14.4074	14.3852
1769860_at	7.44489	7.26418	7.07501	7.01355	7.1218	7.30823	7.21091	7.52976	7.08377	7.54619	7.56033	7.50817	7.23415	7.48934	7.20259	7.26688	7.55882	7.216	7.08185	7.17867	7.47902	8.06372	7.72453	7.48653
1769863_at	8.81777	8.87421	8.80485	8.80258	8.84855	8.84238	8.7037	8.72457	8.75132	8.53213	8.72332	8.7734	8.59052	8.69032	8.71453	8.65859	8.5669	8.65262	8.87097	8.90766	8.9051	8.80738	8.88232	8.90256
1769865_at	9.73661	9.7331	9.84748	9.77794	9.79565	9.86935	9.90662	9.74613	9.79538	9.7968	9.58885	9.63057	9.95459	10.0072	9.85854	9.65759	10.0958	9.8768	9.78825	9.9847	9.86923	9.89146	9.71841	9.72768
1769866_at	10.799	10.6949	10.6894	10.8014	10.7402	10.7215	10.7634	10.8211	10.7462	10.5894	10.6896	10.6643	10.7484	10.7377	10.8716	10.7131	10.7789	10.6286	10.8459	10.8204	10.8595	10.8609	10.8829	10.8255
1769868_at	12.0613	12.0885	12.0321	12.033	12.0203	11.9672	12.0789	12.0119	12.0037	12.1194	11.9523	11.9786	12.1078	12.0821	12.0556	11.9227	12.0371	11.9031	12.1652	12.2496	12.0359	12.0828	11.8646	11.8915
1769870_at	11.3036	11.4473	11.4424	11.4232	11.4557	11.5063	11.3908	11.4217	11.5516	11.1269	11.4333	11.3936	11.4161	11.3771	11.5777	11.3996	11.0469	11.4428	11.3529	11.0588	11.3958	10.9784	11.2633	11.2973
1769871_at	10.9366	10.8588	10.8779	10.8777	10.8072	10.8781	10.8541	10.875	10.8798	10.7131	10.8078	10.701	11.0067	10.9333	10.9008	10.8536	10.7781	10.8131	10.8328	10.8825	10.8414	10.8357	10.9857	10.9892
1769874_at	10.985	10.9768	11.1121	10.9612	11.0144	10.967	11.066	11.0072	10.984	11.1994	11.007	11.0186	11.0516	11.1042	10.9788	10.9022	11.2206	11.0077	10.947	11.2106	10.9549	11.0756	10.8922	10.8164
1769875_at	11.0257	11.0425	11.1421	11.0054	11.0906	11.1647	11.14	11.1004	11.0796	11.2742	11.1665	11.2239	11.126	11.1321	11.0061	11.0664	11.2193	11.1992	11.0956	11.4907	11.0605	11.1559	11.0618	11.1384
1769876_at	8.62154	8.44038	8.62344	8.57325	8.58935	8.85669	8.84381	8.75077	8.6398	9.01964	8.87605	9.21544	8.79357	8.63392	8.52166	9.95596	9.92519	10.2272	8.67863	8.54084	8.82077	8.84811	8.87386	8.73389
1769877_at	14.2963	14.1845	14.1186	14.1797	14.1709	14.1496	14.1945	14.234	14.222	14.1847	14.1783	14.1646	14.2178	14.2138	14.2058	14.1682	14.2107	14.1449	14.2133	14.0924	14.2604	14.203	14.2246	14.1952
1769880_at	10.2051	10.2981	10.2247	10.2679	10.1888	10.3093	10.1638	10.1953	10.3262	9.96891	10.2398	10.2281	10.2892	10.2076	10.4662	10.373	9.96825	10.3988	10.5323	10.0374	10.3036	10.1114	10.2137	10.3512
1769885_at	13.3722	13.3676	13.5585	13.3751	13.5472	13.5626	13.5058	13.3816	13.3947	13.7078	13.5445	13.5894	13.508	13.5141	13.4139	13.5264	13.8924	13.636	13.4827	13.8168	13.4523	13.7981	13.5893	13.6452
1769887_at	12.8168	12.8436	12.9257	12.858	12.9483	12.9903	12.9217	12.8204	12.8814	12.9103	12.7847	12.8713	12.9562	12.9709	12.8034	12.8801	13.261	13.1403	12.8758	13.1904	12.8842	13.031	12.8763	12.9518
1769888_at	10.1201	10.0845	10.1103	10.0163	10.0863	10.0715	10.07	10.015	10.0736	10.0684	10.028	10.0563	10.082	10.0764	10.0395	9.89289	9.96118	9.8974	10.1304	10.2336	10.1839	10.4886	10.2051	10.1325
1769890_at	12.2352	12.2214	12.276	12.2177	12.284	12.3207	12.1788	12.1524	12.1786	12.0522	12.1217	12.1594	12.2756	12.2384	12.2228	12.2986	12.0049	12.2171	12.2054	12.0058	12.1575	12.1188	12.2862	12.294
1769891_at	14.6616	14.6298	14.6155	14.6681	14.6024	14.6234	14.5827	14.6238	14.6504	14.6105	14.6554	14.6596	14.5963	14.6004	14.6384	14.613	14.4512	14.5644	14.6499	14.5099	14.6742	14.6263	14.6242	14.6523
1769892_at	8.94312	8.82881	8.86493	8.90361	8.85015	8.99013	8.9274	8.94547	8.91705	8.81444	8.75274	8.8627	9.00829	8.93481	8.87907	8.90053	8.88289	8.90942	9.14272	9.05208	9.02195	9.13891	8.98444	8.99287
1769895_at	11.9604	12.0228	12.0333	12.0137	11.9953	11.9402	11.9925	11.9727	11.9161	12.1022	11.9175	11.9353	12.0242	12.1001	12.0266	11.9578	12.157	12.0084	11.9549	12.3205	12.0377	12.184	11.9901	11.898
1769900_at	8.33983	8.17876	8.37121	8.28384	8.27711	8.24578	8.28753	8.32104	8.31786	8.54101	8.44568	8.49655	8.38525	8.27451	8.29919	8.30542	8.03959	8.2036	8.46572	8.10731	8.29786	8.34735	8.27554	8.38945
1769901_at	11.5387	11.4907	11.4866	11.45	11.5104	11.4667	11.5629	11.5152	11.5404	11.4046	11.4545	11.4659	11.5391	11.4993	11.4979	11.4536	11.401	11.5287	11.4566	11.3259	11.4918	11.3396	11.4506	11.4469
1769903_at	11.1243	11.0848	11.2221	11.1602	11.1885	11.2628	11.1502	11.0053	11.1629	11.0018	11.0188	11.139	11.1939	11.1789	11.1806	11.0355	11.0827	11.1888	11.2721	11.143	11.0911	11.2365	11.1789	11.1759
1769904_at	10.0454	10.0418	10.0552	9.99687	10.0282	10.1066	10.0109	9.99678	10.0064	10.0457	10.0335	10.0263	10.0129	10.0094	9.96577	10.04	10.2777	10.0737	10.0225	10.1113	10.0229	10.1514	10.0194	10.0774
1769905_at	9.19637	9.29752	9.17861	9.25258	9.19944	9.2393	9.15394	9.29395	9.22352	9.25043	9.2272	9.29009	9.0573	9.1465	9.15563	9.0572	8.83066	8.99542	9.17102	9.08951	9.06214	8.87456	8.94843	9.1095
1769906_at	11.41	11.3985	11.3084	11.3168	11.2635	11.1756	11.122	11.3271	11.371	11.0436	11.342	11.2299	11.1265	11.0385	11.2541	11.2462	10.3429	10.9594	11.2824	10.2499	11.1206	10.7101	11.2597	11.1734
1769907_at	11.4575	11.4806	11.5527	11.5086	11.4955	11.5191	11.6412	11.626	11.5747	11.5981	11.5352	11.521	11.6798	11.6104	11.5783	11.7129	11.8691	11.7732	11.4664	11.63	11.5112	11.5651	11.5335	11.5711
1769908_at	11.5147	11.4748	11.4887	11.5514	11.486	11.4616	11.547	11.4604	11.4128	11.6272	11.4993	11.5202	11.5588	11.5925	11.5386	11.5354	11.7065	11.5073	11.4755	11.6935	11.6052	11.7096	11.531	11.5505
1769913_s_at	9.95846	9.93874	9.82154	9.90663	9.81519	9.85147	9.9341	9.94117	9.93863	10.0113	9.97483	9.95144	9.89196	9.79341	9.76188	9.86864	9.95701	10.0683	9.83554	9.914	9.88541	9.70058	9.54121	9.50198
1769914_at	9.11196	9.13714	9.0671	9.10353	8.92737	8.93568	8.95985	9.01933	9.15555	8.92793	9.06176	8.92892	8.94603	8.90908	9.00304	8.92425	8.83899	8.59761	8.94493	8.93853	8.94746	8.88027	8.95865	8.76397
1769916_at	14.4307	14.4206	14.4285	14.396	14.4291	14.4565	14.4329	14.4355	14.3998	14.502	14.4412	14.4561	14.4317	14.4433	14.3723	14.4618	14.5935	14.5285	14.467	14.6473	14.4566	14.5639	14.4429	14.4464
1769919_at	14.7164	14.7171	14.744	14.7528	14.7462	14.7417	14.7191	14.7225	14.7413	14.6964	14.7339	14.7214	14.7251	14.7232	14.7395	14.7183	14.6154	14.6812	14.7074	14.6695	14.7066	14.6202	14.7137	14.7152
1769921_at	12.2963	12.2973	12.3106	12.2996	12.3072	12.322	12.3096	12.2921	12.2295	12.3174	12.2235	12.3213	12.3316	12.3823	12.2857	12.4123	12.5393	12.4542	12.264	12.3078	12.1544	12.3557	12.2041	12.2664
1769925_at	9.66537	9.698	9.53434	9.54862	9.52217	9.48018	9.41575	9.60671	9.62222	9.28381	9.28953	9.38261	9.4919	9.34106	9.65259	9.5184	8.9234	9.15051	9.4929	8.74728	9.33439	8.77927	9.40851	9.19085
1769927_at	8.65425	8.70404	8.55463	8.657	8.57829	8.56396	8.63235	8.67481	8.63669	8.60322	8.58446	8.62384	8.63389	8.7373	8.60647	8.56784	8.73454	8.59856	8.56266	8.86974	8.70183	8.66055	8.48166	8.38703
1769929_at	12.7688	12.682	12.5415	12.7006	12.6049	12.4818	12.4913	12.6194	12.645	12.3988	12.6757	12.5709	12.4798	12.436	12.6839	12.5731	12.1271	12.2599	12.6866	12.3123	12.5692	12.3967	12.605	12.4851
1769931_at	12.569	12.5597	12.5958	12.5446	12.5425	12.6539	12.6483	12.534	12.5532	12.7029	12.4974	12.584	12.674	12.7193	12.5358	12.5881	13.0566	12.776	12.6297	13.0863	12.6253	12.8754	12.5677	12.5644
1769932_at	8.71477	8.66389	8.72457	8.71216	8.7905	8.7905	8.64748	8.60931	8.62166	8.86141	8.81446	8.81844	8.72873	8.75274	8.64461	8.54109	8.67077	8.6056	8.70308	8.66694	8.52328	8.8335	8.60036	8.74616
1769935_at	11.7306	11.79	11.7147	11.7208	11.7141	11.6181	11.6648	11.6917	11.7442	11.9182	12.0171	12.0365	11.6522	11.6047	11.6952	11.6669	11.284	11.5495	11.7272	11.2375	11.5852	11.4981	11.698	11.6144
1769936_at	10.5646	10.5887	10.7194	10.5949	10.6485	10.6754	10.7485	10.6004	10.6845	10.8831	10.7596	10.8718	10.7182	10.707	10.6458	10.7504	10.8207	10.8324	10.8419	10.9406	10.6889	10.909	10.8222	10.9058
1769937_at	12.2414	12.29	12.3999	12.2967	12.3676	12.4193	12.358	12.2605	12.2763	12.2538	12.2148	12.2103	12.4009	12.3325	12.3663	12.3977	12.2413	12.3163	12.3164	12.3207	12.3403	12.3087	12.4421	12.4441
1769938_at	8.7756	8.89694	8.84018	8.91732	8.88776	8.91549	8.79052	8.71164	8.78168	8.93864	8.89014	8.92386	8.86591	8.95103	8.76352	9.05453	9.49504	9.17052	8.82271	9.17847	8.97992	8.93704	8.81481	8.73969
1769942_at	11.8295	11.8227	11.6767	11.7851	11.7082	11.7134	11.6628	11.7977	11.8405	11.6283	11.7748	11.6611	11.7925	11.7242	11.9167	11.9376	11.4455	11.7803	11.8035	11.0293	11.7494	11.5691	11.9116	11.7681
1769943_at	13.2791	13.2496	13.251	13.2424	13.2386	13.2716	13.245	13.2341	13.2345	13.1921	13.2547	13.2464	13.2328	13.2207	13.2535	13.1965	13.1926	13.2215	13.1833	13.1892	13.2577	13.1478	13.2443	13.2603
1769945_at	11.1767	11.0679	11.0482	11.115	11.1807	11.1396	10.9756	11.0006	11.0536	10.5438	10.8529	11.0099	11.0466	10.9052	11.1922	11.131	10.1657	10.8695	11.1264	10.1277	10.7692	10.5807	11.2199	11.245
1769946_at	14.2786	14.2815	14.2008	14.2662	14.2039	14.1482	14.1781	14.2342	14.2768	14.0807	14.3435	14.2857	14.2149	14.1382	14.3409	14.2626	13.7647	14.138	14.323	13.7189	14.1587	13.9369	14.274	14.3387
1769948_at	10.5046	10.485	10.535	10.5401	10.5073	10.5207	10.5347	10.4353	10.4483	10.4418	10.2779	10.4078	10.5501	10.566	10.471	10.4808	10.4949	10.5394	10.5488	10.4663	10.5225	10.5373	10.337	10.3493
1769951_at	11.6017	11.7103	11.6132	11.6882	11.596	11.5618	11.6842	11.6778	11.7039	11.4541	11.4062	11.3572	11.6488	11.7247	11.6843	11.5244	11.6572	11.6044	11.6932	11.8512	11.688	11.3763	11.279	11.3843
1769952_at	12.1605	12.2099	12.3103	12.2318	12.2653	12.3157	12.2998	12.27	12.2824	12.2743	12.2048	12.2008	12.3147	12.3568	12.217	12.2054	12.4274	12.4461	12.2495	12.3933	12.2607	12.3357	12.2527	12.3332
1769954_at	12.9101	12.8861	12.9102	12.8867	12.8681	12.8473	12.9434	12.8703	12.8666	12.9041	12.8168	12.7744	12.9661	12.9486	12.8538	12.8494	13.1329	12.9083	12.8084	13.1695	12.9454	13.0012	12.9404	12.8924
1769955_at	10.7522	10.8456	10.896	10.8133	10.8899	10.9766	10.9666	10.8985	10.9504	11.9101	11.8197	11.7757	10.9643	10.9066	10.9366	10.8085	10.9954	11.0451	10.8554	11.0497	10.865	10.9739	10.933	10.9118
1769958_at	11.4323	11.4909	11.4496	11.4582	11.4804	11.4002	11.4392	11.5497	11.5097	11.4201	11.571	11.5034	11.3884	11.3416	11.4946	11.4639	10.9932	11.326	11.4598	10.8101	11.3292	11.282	11.4329	11.501
1769959_at	8.88753	8.79033	9.08114	8.88503	8.94818	9.21898	9.05321	9.11607	9.05313	9.65537	9.55572	9.56207	9.0019	8.90688	8.80792	9.10749	9.53418	9.46801	8.86383	9.48704	9.04918	9.19574	9.11105	9.14834
1769961_at	12.945	12.9483	13.0633	12.9533	13.0282	13.0689	13.0003	12.9378	12.9884	12.9887	12.9235	12.9111	13.0363	13.0719	13.0154	13.0182	13.3127	13.1671	12.9277	13.1582	12.9702	13.0676	12.984	13.0149
1769962_at	14.2584	14.3488	14.3758	14.3539	14.3584	14.3764	14.3342	14.3116	14.329	14.3496	14.3251	14.3078	14.3491	14.3362	14.3663	14.2946	14.2899	14.286	14.3171	14.3498	14.3496	14.3131	14.3033	14.3349
1769967_at	12.1247	12.1543	12.1911	12.2208	12.1641	12.1467	12.2786	12.2106	12.186	12.2357	12.108	12.0927	12.2676	12.2749	12.2041	12.0772	12.3714	12.2568	12.1276	12.5415	12.2384	12.1533	12.008	12.0551
1769968_at	11.8911	12.05	11.9979	12.0121	11.9784	12.0269	12.1079	12.0978	12.175	12.3124	12.2424	12.1836	12.0998	12.041	12.0055	12.0835	12.3254	12.1946	11.9894	12.2568	12.0635	11.9352	11.9865	11.9358
1769972_at	10.4698	10.4425	10.614	10.5515	10.5596	10.6363	10.441	10.4573	10.5428	10.4512	10.4705	10.4782	10.4589	10.5171	10.5023	10.6116	10.5687	10.6139	10.5209	10.4836	10.5528	10.4524	10.6083	10.64
1769973_at	12.4023	12.3873	12.4783	12.3921	12.4448	12.4684	12.4993	12.3807	12.403	12.4335	12.3641	12.349	12.4749	12.4482	12.3949	12.2951	12.3236	12.303	12.5584	12.499	12.5652	12.4969	12.4179	12.4295
1769977_at	13.6886	13.7168	13.7099	13.7027	13.6988	13.7099	13.7831	13.7589	13.7225	13.8423	13.7845	13.7705	13.7974	13.7992	13.7298	13.7529	13.8101	13.7848	13.7129	13.7815	13.7419	13.7817	13.7351	13.7002
1769978_at	10.1742	10.1788	10.1709	10.1598	10.1952	10.231	10.1057	10.0798	10.0722	10.2271	10.1811	10.2199	10.0229	10.0152	10.0689	10.1582	10.1705	10.1301	10.0485	10.0102	10.0299	10.2253	10.1308	10.0429
1769979_at	9.61427	9.6156	9.53239	9.55799	9.58809	9.52769	9.52447	9.58976	9.69705	9.61152	9.67009	9.6227	9.57325	9.5053	9.54934	9.60193	9.45437	9.54077	9.47585	9.31132	9.47417	9.34469	9.38293	9.40293
1769981_at	11.4005	11.3384	11.3803	11.3431	11.3658	11.3677	11.3712	11.3194	11.354	11.4371	11.279	11.4043	11.3373	11.3328	11.3075	11.4108	11.3481	11.3656	11.2952	11.5079	11.2299	11.4288	11.3244	11.2965
1769982_at	5.05679	4.95737	5.05702	5.05924	4.94557	4.83851	5.11093	5.03959	5.06204	5.35956	4.96371	5.01205	5.11168	5.06204	4.91685	4.98057	5.19564	5.03895	5.11601	5.4701	5.15672	5.17543	5.22666	5.25062
1769986_at	9.11097	9.22966	9.22271	9.20033	9.14531	9.29789	9.20003	9.22709	9.30017	10.387	10.4105	10.3957	9.19561	9.11806	9.14923	9.37413	9.17293	9.44618	9.04718	8.84107	9.00205	8.70062	9.02253	8.93964
1769988_at	12.0277	12.071	12.1313	12.0991	12.1227	12.0655	12.1191	12.0484	12.0878	11.9652	11.9979	11.8835	12.1345	12.1268	12.0913	11.9455	12.1034	11.9724	12.3618	12.4683	12.3553	12.2393	12.271	12.2277
1769992_at	9.72579	9.70066	9.74016	9.73719	9.71863	9.67032	9.77941	9.66638	9.63749	9.80585	9.55603	9.72286	9.76172	9.7349	9.64097	9.65385	9.85682	9.75912	9.63298	9.93914	9.60283	9.91267	9.68387	9.86672
1769993_at	5.20947	5.27077	5.14577	5.17885	5.13107	5.31875	5.27492	5.225	5.28074	5.29007	5.27885	5.21215	5.31458	5.13508	5.03288	5.23972	5.39506	5.3364	5.29618	5.5365	5.20685	5.09051	5.17278	5.31906
1769994_at	9.44903	9.47306	9.45096	9.51754	9.48909	9.57397	9.40158	9.43417	9.48274	9.45549	9.55141	9.43517	9.35352	9.42939	9.49864	9.32266	9.48706	9.46671	9.48105	9.42495	9.4189	9.4194	9.45052	9.40278
1769997_at	8.96946	9.04534	8.93175	9.06264	8.93877	8.88629	9.16493	9.08368	9.04957	8.67821	8.52364	8.66027	8.92248	8.95876	8.84705	8.65012	9.01798	8.79818	8.6486	8.9171	8.578	8.41233	8.16403	8.16647
1769998_at	7.16684	7.13861	7.13205	7.18863	6.92618	7.01871	7.15474	7.14596	7.07715	7.40158	7.21378	7.27968	7.04624	7.05451	7.00039	6.81183	7.46692	7.18094	7.07269	7.831	7.19213	7.3907	7.02508	7.01622
1770001_at	12.0698	12.2106	12.3426	12.3141	12.3192	12.3535	12.4276	12.3009	12.3856	12.3828	12.2785	12.2846	12.4122	12.4381	12.3567	12.2446	12.4116	12.4277	12.2692	12.3893	12.2533	12.214	12.1418	12.1575
1770003_at	9.34965	9.34028	9.32083	9.33148	9.33271	9.29692	9.17759	9.22833	9.24204	9.26466	9.24266	9.32677	9.24303	9.28102	9.27714	9.32974	9.14751	9.20004	9.2594	9.21831	9.31529	9.19875	9.36821	9.20487
1770008_at	9.51117	9.37088	9.44324	9.44429	9.41062	9.3649	9.31802	9.32531	9.37925	9.12452	9.00826	9.15392	9.44886	9.31793	9.39082	9.47312	8.61591	9.22438	9.18225	8.42869	9.21327	9.08815	9.50981	9.30561
1770009_at	10.0185	10.0048	9.99058	10.0115	9.96626	9.97772	10.0086	9.99983	9.935	10.114	10.116	10.0428	10.0045	9.99591	10.0129	10.1684	10.0747	10.0448	9.92007	9.99791	10.0288	9.98158	9.95197	9.89166
1770010_at	11.8496	11.8639	11.6917	11.8426	11.8278	11.7132	11.611	11.8204	11.8434	11.4886	11.9322	11.8489	11.5287	11.4436	11.8252	12.1954	11.0022	11.7338	11.7778	10.2329	11.7101	11.4162	11.9781	11.81
1770011_at	9.76612	9.87509	9.81649	9.79826	9.89038	9.74692	9.5936	9.72328	9.88585	9.54022	9.82684	9.77258	9.6371	9.60742	9.86167	9.87896	9.2911	9.5281	9.84026	9.40818	9.71251	9.45511	9.82459	9.78434
1770012_at	14.194	14.2084	14.1279	14.1486	14.0981	14.1098	14.0527	14.1151	14.1638	13.9309	14.1183	14.115	14.0615	14.0137	14.1923	14.1954	13.7265	14.0515	14.2556	13.7284	14.1246	13.9152	14.1115	14.1036
1770013_at	6.87751	6.75198	6.87436	7.07796	6.95397	6.99766	7.19232	6.98373	6.73315	6.51396	6.38603	6.25845	7.00395	7.17673	6.711	6.54276	6.88767	6.76154	6.9535	7.80687	6.88375	6.64709	6.24176	6.38419
1770014_at	13.4597	13.3999	13.4182	13.3971	13.4214	13.3937	13.4338	13.41	13.3549	13.4757	13.4025	13.398	13.4243	13.4818	13.3831	13.5075	13.6543	13.4431	13.4176	13.5519	13.479	13.6146	13.5024	13.4393
1770015_at	4.40679	4.41827	4.53627	4.57354	4.51911	4.56094	4.42507	4.5472	4.53049	4.53913	4.49863	4.65608	4.53121	4.57029	4.57749	4.40646	4.70415	4.51828	4.57844	4.78135	4.68293	4.59498	4.49661	4.60833
1770016_at	10.3622	10.3992	10.5556	10.4495	10.5278	10.5826	10.5588	10.409	10.4519	10.5408	10.4416	10.4341	10.6176	10.609	10.4664	10.3792	10.7944	10.6292	10.4517	10.8097	10.5154	10.5314	10.4884	10.518
1770017_at	12.1824	12.1583	12.2561	12.2102	12.2099	12.2688	12.3328	12.3562	12.257	12.4862	12.32	12.3031	12.3163	12.2594	12.1446	12.3673	12.5187	12.5535	12.193	12.4759	12.2791	12.267	12.1922	12.2263
1770020_at	10.4671	10.4204	10.456	10.4149	10.3874	10.5018	10.3513	10.4156	10.381	10.2223	10.3891	10.4352	10.392	10.3423	10.4453	10.3731	9.91658	10.2842	10.5251	9.8136	10.4052	10.4079	10.5694	10.5939
1770023_at	14.5739	14.5274	14.5844	14.5565	14.6017	14.5691	14.5876	14.562	14.5401	14.5817	14.5733	14.5753	14.5698	14.5804	14.5632	14.6075	14.6256	14.6208	14.6213	14.6711	14.6409	14.6733	14.7118	14.6667
1770026_at	12.0992	12.1729	12.2047	12.1368	12.1672	12.1794	12.1658	12.1887	12.1779	12.2553	12.2091	12.1849	12.1821	12.1045	12.1396	12.3283	12.1666	12.2496	12.1131	12.1383	12.119	12.0999	12.23	12.2068
1770027_at	12.5796	12.6001	12.6956	12.6525	12.7192	12.7214	12.7557	12.661	12.6158	12.8775	12.753	12.7927	12.704	12.6949	12.6444	12.7809	12.9955	12.8743	12.7644	12.9378	12.7521	12.9764	12.7927	12.8212
1770032_at	10.5579	10.52	10.7614	10.5797	10.8121	10.9061	10.3894	10.3588	10.3855	10.6677	10.5393	10.6549	10.8208	10.8082	10.6722	10.5938	11.0223	10.9353	10.3095	10.6806	10.3428	10.5366	10.4101	10.4509
1770034_at	11.811	11.752	11.7411	11.6915	11.7363	11.74	11.6956	11.6363	11.7131	11.5986	11.544	11.5879	11.7752	11.7942	11.6997	11.6559	11.9457	11.7285	11.7382	11.9953	11.7747	11.9069	11.6819	11.5577
1770035_at	11.4572	11.4147	11.5213	11.4308	11.4803	11.5191	11.5651	11.5197	11.4584	11.564	11.4696	11.5253	11.5438	11.4949	11.4474	11.6264	11.8301	11.6542	11.4984	11.6916	11.4843	11.5838	11.442	11.5378
1770036_at	11.1746	11.059	11.1467	11.1037	11.0783	11.1181	11.2827	11.2752	11.1677	11.2286	11.1099	11.006	11.2386	11.3062	11.0787	11.0826	11.4572	11.1899	11.0677	11.4975	11.242	11.1632	11.0627	11.1186
1770037_at	11.521	11.5378	11.603	11.5453	11.5304	11.5103	11.553	11.5184	11.5357	11.6891	11.736	11.6192	11.5139	11.5173	11.5293	11.8473	11.5443	11.6561	11.5279	11.3714	11.5515	11.6458	11.6772	11.6578
1770039_at	10.6863	10.6526	10.6133	10.6057	10.5681	10.6127	10.6217	10.5415	10.5171	10.4141	10.3658	10.445	10.5642	10.5867	10.4988	10.3084	10.4505	10.564	10.5959	10.7263	10.5732	10.4151	10.3343	10.3582
1770040_at	12.7907	12.7053	12.6749	12.647	12.6905	12.7195	12.7235	12.6891	12.5955	12.8111	12.7022	12.6642	12.7193	12.7333	12.5557	12.6425	12.9825	12.7415	12.7232	13.2016	12.7416	12.9693	12.6591	12.6883
1770043_at	12.0888	12.0246	12.0973	12.0713	12.0704	12.0885	11.9805	11.9694	11.9748	11.9638	11.8553	11.9655	12.0762	12.105	11.9861	12.0452	12.0793	12.0547	11.9733	12.0159	12.0032	12.1392	12.0897	12.1099
1770044_at	12.5778	12.6019	12.6645	12.6811	12.6468	12.6751	12.6215	12.6128	12.654	12.464	12.505	12.498	12.6006	12.6096	12.5698	12.6158	12.5923	12.6986	12.508	12.5437	12.6267	12.5566	12.5192	12.5889
1770047_at	11.8102	11.7472	11.7199	11.7767	11.7544	11.7006	11.8135	11.7294	11.6743	11.7655	11.6651	11.7	11.8108	11.8046	11.7533	11.6823	11.712	11.7287	11.6881	11.6538	11.7169	11.7743	11.7307	11.6766
1770048_at	9.90302	9.97701	10.0233	10.0294	10.0337	10.0526	9.90603	10.0192	9.98933	10.1337	10.1785	10.1342	9.94692	10.0549	9.8834	10.0133	10.2712	10.2289	9.79475	10.2046	9.91388	10.0945	9.95297	9.98341
1770049_at	12.9713	13.0333	12.974	12.9963	13.0322	12.9908	12.9482	12.9801	13.0583	12.8984	12.9423	12.9572	12.9268	12.9425	12.9492	12.843	12.82	12.9121	12.8581	12.6032	12.8603	12.8286	12.8361	12.863
1770050_at	10.7526	10.8208	10.7843	10.7562	10.7856	10.7026	10.7778	10.7485	10.77	10.7098	10.7046	10.7129	10.6945	10.6332	10.7279	10.7146	10.4401	10.5491	10.9252	10.5301	10.7265	10.4279	10.6042	10.5662
1770054_at	10.235	10.1962	9.95933	10.183	10.069	10.0793	9.89694	10.1452	10.1961	9.76501	10.3229	10.2671	9.87197	9.80079	10.174	9.8169	9.26395	9.68765	10.4045	9.82014	10.3147	9.81358	10.0582	10.0794
1770055_at	7.68893	7.56202	7.66666	7.57396	7.55577	7.79668	7.81308	7.73107	7.62498	7.76266	7.54857	7.56145	7.77004	7.843	7.32531	7.27424	8.04131	7.64451	7.52162	8.7159	7.52137	8.1199	7.51041	7.58075
1770056_at	10.3355	10.1026	10.0904	10.0765	10.0177	10.0328	10.2976	10.3349	10.0925	10.1911	10.0357	10.0724	10.1471	10.2032	10.1971	10.2867	10.0853	10.0401	10.082	9.96437	10.1864	10.37	10.326	10.2442
1770058_at	12.2728	12.3023	12.4427	12.3242	12.3716	12.4054	12.4508	12.3027	12.3585	12.3035	12.1527	12.2566	12.4277	12.462	12.3166	12.2532	12.5087	12.4533	12.3092	12.6734	12.2714	12.3035	12.2474	12.2508
1770059_at	10.2883	10.2611	10.4453	10.3593	10.3966	10.4718	10.4138	10.421	10.3703	10.5168	10.4333	10.4432	10.4636	10.5132	10.4248	10.5986	10.8829	10.6652	10.4142	10.7499	10.4602	10.5583	10.3213	10.3704
1770062_at	11.6691	11.7247	11.7355	11.6202	11.7292	11.8151	11.6142	11.7074	11.8243	11.4463	11.8752	11.7971	11.7211	11.5772	11.8684	11.8858	11.16	11.7283	11.8491	11.2239	11.8492	11.4142	11.9523	11.9559
1770063_at	11.7494	11.735	11.7559	11.7242	11.7036	11.7625	11.6669	11.6135	11.6699	11.5932	11.5892	11.6175	11.6878	11.7033	11.6769	11.671	11.6086	11.6796	11.6786	11.6687	11.587	11.6124	11.6641	11.7439
1770065_at	14.7473	14.7678	14.7873	14.7836	14.7845	14.7723	14.7264	14.7422	14.7681	14.6802	14.7643	14.7506	14.7135	14.7191	14.7691	14.7684	14.6357	14.7511	14.813	14.6527	14.7678	14.7322	14.8027	14.818
1770067_at	10.5411	10.5725	10.6667	10.5737	10.6083	10.5926	10.6254	10.5645	10.5858	10.6633	10.5071	10.618	10.7054	10.6142	10.5421	10.5226	10.6851	10.6497	10.5911	10.7905	10.6024	10.5693	10.487	10.5295
1770071_at	10.028	9.98299	9.77638	9.91103	9.79926	9.9084	10.0804	10.132	9.95243	10.0163	9.86172	9.90605	10.2051	10.0963	9.94602	10.328	10.5172	10.6413	9.91713	10.3332	10.1358	9.89103	9.55555	9.61509
1770072_at	12.0625	12.0658	12.0797	12.0871	12.0975	12.1855	12.1778	12.2033	12.1889	12.0759	12.1748	12.1238	12.1199	12.0607	12.0412	12.1551	12.1219	12.3185	12.1587	12.2077	12.2105	11.9067	11.9485	12.1
1770073_s_at	9.4818	9.51321	9.16991	9.56105	9.16862	9.29268	9.59425	9.55694	9.42781	9.30775	9.12863	9.2329	9.49595	9.38418	9.26671	9.2973	9.52034	9.42412	9.45692	9.5974	9.57388	9.3968	9.06837	9.01975
1770074_at	9.11607	9.1271	9.07691	9.13299	9.00574	9.0908	8.67215	8.88523	9.00088	8.68757	8.86279	8.96766	8.77366	8.89835	8.88853	8.85228	8.67159	8.92437	8.78337	8.56015	8.82294	8.93996	9.04392	9.04729
1770075_at	10.6899	10.6379	10.6248	10.6473	10.7065	10.6334	10.5981	10.6202	10.6869	10.5363	10.6006	10.604	10.6317	10.566	10.6512	10.6378	10.5191	10.5641	10.677	10.5224	10.6403	10.6821	10.6378	10.6437
1770079_at	12.3965	12.3591	12.4325	12.4081	12.4146	12.4312	12.4619	12.3226	12.2957	12.4977	12.2551	12.404	12.4373	12.4895	12.3001	12.4129	12.892	12.5525	12.4496	12.796	12.3918	12.6785	12.2874	12.4178
1770080_at	10.4412	10.3186	10.3401	10.3401	10.2968	10.3094	10.4463	10.3935	10.3606	10.5602	10.4745	10.4242	10.3944	10.4198	10.3187	10.4102	10.5829	10.3655	10.4463	10.5654	10.4614	10.6319	10.3459	10.3451
1770082_at	13.9579	13.9182	13.9184	13.9231	13.9256	13.8916	13.937	13.919	13.8847	13.9321	13.89	13.9069	13.9645	13.9208	13.9239	13.9208	13.8598	13.8824	13.9732	13.8952	13.9414	13.9943	13.9616	13.9184
1770084_at	11.2699	11.2653	11.3124	11.2895	11.2758	11.3138	11.2832	11.228	11.2742	11.0888	11.1298	11.1302	11.2867	11.2409	11.2394	11.1561	11.3176	11.1258	11.3619	11.5089	11.3641	11.3792	11.3422	11.3055
1770087_at	13.1658	13.2208	13.1608	13.2155	13.1803	13.2144	13.1797	13.2087	13.2639	13.0098	13.1824	13.1461	13.1578	13.1277	13.2361	13.1181	12.7612	13.0675	13.222	12.9446	13.226	12.9001	13.0557	13.0835
1770088_at	8.04171	8.09192	8.07718	7.96198	7.96839	8.09099	8.30744	8.13259	8.00652	8.25861	7.95707	8.13997	8.19588	8.10589	8.07625	8.03381	8.54484	8.2566	8.11515	8.34731	8.02336	8.31705	8.0531	8.17278
1770089_at	10.3642	10.3649	10.4553	10.2879	10.379	10.4158	10.4031	10.3508	10.3247	10.3868	10.3783	10.333	10.4833	10.4319	10.3351	10.3618	10.5463	10.3928	10.3191	10.6556	10.3204	10.5271	10.5064	10.5021
1770092_at	10.0868	10.2284	10.2097	10.2567	10.2943	10.2078	10.1467	10.2335	10.3308	10.0417	10.2695	10.2372	10.1359	10.0299	10.2903	10.3132	9.80299	10.009	10.3237	9.79289	10.1875	9.94998	10.3407	10.3898
1770093_at	10.5091	10.6397	10.761	10.6351	10.7005	10.7485	10.75	10.668	10.6525	10.8853	10.7188	10.7859	10.7811	10.7517	10.6141	10.7258	10.8415	10.8311	10.6984	10.9888	10.7453	10.8427	10.7263	10.8097
1770095_at	10.3719	10.4712	10.5712	10.4268	10.5446	10.5561	10.5663	10.4416	10.4603	10.713	10.6093	10.6234	10.5372	10.5268	10.4977	10.7295	11.0396	10.8847	10.4585	10.6883	10.4952	10.5945	10.4696	10.5365
1770098_at	12.526	12.5262	12.4463	12.5665	12.4532	12.3724	12.3266	12.3554	12.4198	12.1823	12.26	12.3395	12.4146	12.3616	12.5501	12.4832	12.1336	12.3592	12.3323	11.9956	12.2352	12.2342	12.3553	12.284
1770099_at	13.0617	13.0883	13.1659	13.1262	13.1029	13.1229	13.1627	13.1185	13.1538	13.0621	13.0274	13.0326	13.1824	13.1351	13.1438	13.1441	13.1314	13.1954	13.0897	12.9334	13.0434	13.063	13.0554	13.0777
1770101_at	11.1696	11.1679	11.2626	11.14	11.2162	11.2257	11.167	11.0513	11.1069	11.1944	11.0685	11.1294	11.1496	11.1633	11.2105	11.2094	11.2353	11.1363	11.1077	11.2106	11.1293	11.3564	11.2259	11.1924
1770102_at	8.93122	8.82313	8.86992	8.91496	8.80383	8.71039	8.85224	8.74508	8.82345	8.7567	8.75676	8.7456	8.77405	8.84142	8.88552	8.84431	8.77641	8.69326	8.82354	8.76971	8.94031	8.90141	8.82297	8.75571
1770106_at	9.95135	9.97478	9.75784	9.95723	9.86876	9.79554	9.73152	9.82623	9.95798	9.63386	9.86374	9.80295	9.7621	9.73068	9.93184	9.85631	9.4469	9.52154	9.85174	9.41851	9.84176	9.69306	10.0191	9.78273
1770108_at	10.5841	10.4615	10.5632	10.5085	10.5604	10.4743	10.6631	10.4781	10.4111	10.5699	10.3154	10.451	10.581	10.641	10.4477	10.4969	10.9037	10.688	10.5628	10.9181	10.5702	10.8592	10.591	10.6455
1770109_at	13.7036	13.6359	13.5537	13.6193	13.6101	13.5879	13.6471	13.6918	13.6438	13.5996	13.661	13.5743	13.701	13.6741	13.6534	13.5879	13.6244	13.5365	13.614	13.6216	13.676	13.6505	13.685	13.6255
1770112_at	10.2498	10.3039	10.3121	10.256	10.2643	10.3093	10.1894	10.1833	10.2428	10.0902	10.1594	10.1041	10.2443	10.1846	10.325	10.3995	10.165	10.1506	10.1352	10.0374	10.0959	10.1472	10.2295	10.1463
1770113_at	13.3588	13.3454	13.3725	13.3329	13.3517	13.343	13.4258	13.2806	13.3124	13.3246	13.2039	13.2726	13.4328	13.3879	13.3608	13.3574	13.4704	13.4154	13.3645	13.4059	13.2962	13.4271	13.3527	13.3417
1770114_at	9.88464	9.88801	9.74871	9.87682	9.7755	9.74728	9.73537	9.80381	9.80159	9.86079	9.95106	9.84555	9.73693	9.78079	9.87502	9.8894	9.70804	9.77021	9.69233	9.48184	9.6949	9.74262	9.72494	9.64191
1770115_at	9.30914	9.31905	9.23609	9.39087	9.36107	9.35793	9.27938	9.19471	9.29993	9.52111	9.58885	9.42821	9.40375	9.27419	9.21812	9.2068	9.21425	9.18257	9.21881	9.28577	9.28527	9.23138	9.19543	9.3236
1770116_at	13.2234	13.2554	13.287	13.2225	13.293	13.2989	13.3255	13.2549	13.2164	13.3551	13.2236	13.312	13.3365	13.3014	13.2274	13.3579	13.4323	13.342	13.2578	13.3422	13.2235	13.4035	13.2664	13.3177
1770118_at	9.44033	9.50074	9.30372	9.49366	9.31221	9.3153	9.58175	9.48294	9.38298	9.51894	9.34561	9.41301	9.49829	9.64303	9.46697	8.97457	9.18804	8.99994	9.65028	9.99244	9.34471	9.21672	8.85233	9.04914
1770120_at	12.0589	12.0581	12.0564	12.0772	11.9887	12.0812	12.1154	12.1105	12.067	12.2545	12.1803	12.1729	12.0438	12.0033	11.9343	11.9734	11.9929	12.079	12.124	12.286	12.1768	11.9845	11.8422	11.9223
1770122_at	8.77704	8.79898	8.67661	8.80801	8.74398	8.62304	8.71587	8.71657	8.77962	8.58638	8.58859	8.65167	8.77663	8.67885	8.76306	8.68407	8.62842	8.67607	8.68474	8.44387	8.71663	8.52151	8.54686	8.535
1770123_at	9.59632	9.61698	9.61166	9.51848	9.54762	9.6294	9.75873	9.61182	9.65806	9.53806	9.50291	9.50159	9.56148	9.66232	9.4421	9.83625	10.2393	9.86401	9.64186	9.95024	9.47018	10.1501	9.74819	9.83634
1770125_at	6.36141	6.51215	6.43577	6.40924	6.36326	6.60654	6.39597	6.32393	6.46065	6.62271	6.4765	6.70061	6.24834	6.30908	6.4143	6.36298	6.38084	6.14409	6.38437	6.21019	6.30105	6.43338	6.33321	6.39197
1770127_at	9.90884	9.71061	9.96641	9.85699	9.96472	9.95485	10.0082	9.84216	9.83394	10.1738	9.86824	9.95479	10.05	10.1906	9.86905	9.90783	10.4055	10.1234	9.97786	10.6504	9.96444	10.3086	9.96097	9.99743
1770128_at	11.6058	11.6679	11.7656	11.6182	11.7149	11.715	11.6877	11.6261	11.7143	11.9318	11.9148	11.7987	11.7179	11.7412	11.6925	11.619	11.6521	11.7163	11.664	11.8056	11.7597	11.6948	11.7641	11.7626
1770129_at	10.9608	10.8853	11.0123	10.9687	10.9506	10.9979	11.0517	11.0059	10.9745	11.0388	11.0157	10.982	10.9965	11.0386	10.9367	10.8456	10.9695	10.9245	11.0929	11.0667	11.0749	11.1165	11.0201	11.0299
1770132_at	10.7712	10.8009	10.7709	10.8178	10.7866	10.7752	10.8854	10.7999	10.7646	10.8952	10.7167	10.7749	10.8603	10.8582	10.8157	10.671	10.9451	10.7842	10.8725	11.0039	10.8165	10.9176	10.6283	10.688
1770133_at	9.25194	9.19632	9.03212	9.2171	9.03083	8.88877	9.16076	9.23416	9.11333	9.10442	9.0335	9.05111	9.06204	9.12622	9.30838	9.28008	8.49497	8.78096	9.18375	8.48261	9.13173	8.95169	9.11035	8.93208
1770134_at	10.7515	10.7896	11	10.7823	10.9936	11.0096	10.6603	10.7356	10.8189	11.0737	11.1407	11.1586	10.7761	10.7525	10.8643	10.9468	10.8738	10.991	10.8325	10.7035	10.8558	11.0061	11.058	11.1091
1770136_at	14.7266	14.729	14.7088	14.7169	14.7217	14.7332	14.7384	14.7239	14.7358	14.7214	14.6904	14.7008	14.7302	14.75	14.7348	14.7192	14.7222	14.7111	14.7124	14.709	14.7192	14.6999	14.6906	14.7235
1770137_at	4.48702	4.57781	4.73165	4.49444	4.77422	4.61257	4.59702	4.65776	4.77938	4.76289	4.60814	4.6619	4.65861	4.61307	4.63584	4.54571	4.54725	4.80714	4.69864	4.65499	4.68447	4.82003	4.57692	4.81889
1770139_at	13.1418	13.1573	13.2708	13.128	13.1773	13.1269	13.1887	13.1336	13.1498	13.169	13.1525	13.1126	13.2097	13.0955	13.1901	13.2718	13.0022	13.1143	13.2169	13.0904	13.1013	13.0659	13.2716	13.1873
1770140_x_at	9.73294	10.0906	9.80123	10.0616	10.0084	9.72654	10.0316	10.0461	9.821	10.1662	10.2309	9.94592	10.0245	10.0425	10.3132	10.0842	10.003	10.0301	9.97046	10.1314	10.1091	9.99202	10.0042	9.84028
1770142_at	12.5016	12.5544	12.8306	12.5716	12.8532	12.7743	12.427	12.4545	12.496	11.8654	11.8869	11.9704	12.7009	12.6718	12.7246	12.339	12.3283	12.3565	12.3599	12.3052	12.4378	11.8638	12.0287	12.017
1770144_at	9.80207	9.79383	9.8548	9.8779	9.84765	9.88824	9.93969	9.66388	9.76303	10.5602	10.4299	10.4646	10.0223	9.98728	9.8464	10.6487	10.9159	10.678	9.86216	10.4102	9.81418	10.6566	10.4312	10.6351
1770145_at	13.6936	13.6649	13.5896	13.6207	13.5931	13.6624	13.7023	13.6899	13.6251	13.8255	13.7675	13.7495	13.691	13.6667	13.5985	13.5434	13.7318	13.6185	13.6429	13.8606	13.687	13.7475	13.5789	13.5853
1770147_at	10.395	10.3563	10.276	10.3223	10.3438	10.3807	10.0413	10.1224	10.2319	9.93731	10.1451	10.2322	10.1086	10.0746	10.1842	10.0734	9.79179	10.0669	10.1023	9.7877	10.1294	10.0059	10.1419	10.1055
1770149_at	10.7186	10.7693	10.7393	10.7817	10.7626	10.7933	10.8613	10.7771	10.762	10.9527	10.9148	10.8972	10.8672	10.8907	10.7451	11.0107	11.2148	11.1246	10.7459	11.0614	10.8437	10.9516	10.7711	10.9839
1770150_at	9.8409	9.86396	9.78473	9.86262	9.81069	9.884	9.74451	9.72724	9.80848	9.90824	9.85144	9.9295	9.86516	9.82143	9.7929	9.84195	9.85212	9.86104	9.98945	9.75619	9.8439	9.98056	9.92081	9.93546
1770154_at	10.5571	10.579	10.4366	10.5457	10.4264	10.5027	10.2934	10.4434	10.6011	10.0933	10.5453	10.5169	10.4504	10.3938	10.7279	10.3753	10.1005	10.2962	10.6296	10.4493	10.4437	10.2611	10.6928	10.6644
1770155_at	14.3828	14.3314	14.271	14.2217	14.2961	14.2777	14.3231	14.3436	14.3526	14.2869	14.3329	14.2846	14.3518	14.3344	14.2626	14.292	14.4636	14.3904	14.2791	14.3294	14.3519	14.3227	14.3802	14.3581
1770156_at	10.8222	10.9136	10.862	10.8737	10.8289	10.6594	10.6095	10.805	10.8968	10.6749	10.9501	10.7399	10.5557	10.4136	10.8698	11.0312	9.9603	10.4522	10.7847	9.51387	10.7002	10.1655	11.1394	10.6424
1770157_at	11.4351	11.3659	11.3404	11.3811	11.32	11.4048	11.271	11.2353	11.1972	11.2749	11.1288	11.2932	11.3548	11.3967	11.2769	11.3123	11.4152	11.3587	11.2444	11.2687	11.2139	11.4409	11.2962	11.3097
1770159_at	11.0459	10.9745	10.9703	11.041	11.0415	10.9778	10.9625	11.0338	11.0618	10.9708	10.9249	10.963	10.9615	10.9444	11.0457	11.1594	10.7381	10.9374	10.9113	10.7392	10.8599	10.7327	10.9026	10.8526
1770162_x_at	7.08487	7.30485	7.03935	7.09662	7.04992	7.12885	6.83686	7.08797	6.95194	6.9053	7.13076	7.15151	6.75972	6.82879	7.04811	6.99451	6.9259	6.90174	6.7848	6.75961	6.89961	6.87865	6.96636	6.90477
1770166_at	11.0107	11.0089	10.931	10.9948	10.9536	10.9053	10.8632	11.1202	11.0014	11.1331	11.3715	11.291	10.7644	10.6639	10.8938	11.1629	10.4658	10.9802	10.9099	10.217	10.8296	10.4365	10.834	10.64
1770167_at	14.1174	14.1273	14.1948	14.1502	14.1783	14.1695	14.1952	14.1512	14.1621	14.0536	14.0276	13.9992	14.1965	14.1857	14.1478	14.1877	14.2195	14.2282	14.1574	14.183	14.2018	14.0948	14.1184	14.1384
1770168_s_at	10.7117	10.6863	10.6897	10.7342	10.7383	10.6588	10.7078	10.7962	10.7224	10.7042	10.7365	10.7913	10.7296	10.7441	10.7734	10.8651	10.7567	10.7598	10.8012	10.6436	10.7785	10.8946	10.914	10.9575
1770170_at	9.39449	9.49044	9.55125	9.45448	9.4089	9.56141	9.64035	9.54928	9.52035	9.73423	9.58386	9.60008	9.52853	9.47252	9.49556	9.71303	9.60572	9.69136	9.46477	9.62857	9.50112	9.51937	9.58679	9.58294
1770173_at	14.6715	14.6758	14.708	14.7246	14.7047	14.6851	14.6715	14.6764	14.6465	14.6547	14.6646	14.6432	14.6672	14.6981	14.6903	14.7015	14.5973	14.6283	14.6376	14.6016	14.6484	14.6155	14.6525	14.6397
1770178_at	9.79665	9.84315	9.71589	9.88637	9.85652	9.82163	9.85313	9.93894	9.86303	9.83918	9.82621	9.86616	9.8791	9.89403	9.89219	9.82361	9.95304	9.86808	9.93832	9.8968	9.94628	9.83806	9.74733	9.67029
1770179_at	9.56565	9.60495	9.65524	9.75822	9.803	9.80022	9.77519	9.79871	9.7086	10.1236	10.0402	10.1083	9.69956	9.7132	9.57725	9.70698	9.7247	9.85345	9.65981	9.81965	9.64288	9.48186	9.50496	9.5938
1770182_at	7.70386	7.58647	7.85372	7.76483	7.74174	7.77015	7.75131	7.73206	7.7066	7.76712	7.56253	7.53927	7.75007	7.79647	7.5445	7.69507	8.25571	7.87365	7.81277	8.24822	7.71173	7.83037	7.55761	7.6055
1770183_at	10.0644	10.0953	10.1221	10.1043	10.1684	10.1793	10.0431	10.0687	10.12	10.0867	10.1194	10.1234	10.0426	10.167	10.0686	10.0273	10.306	10.136	10.08	10.3776	10.156	10.3184	10.0887	10.1927
1770184_at	10.7487	10.842	10.8633	10.7746	10.8431	10.8317	10.7439	10.6753	10.7907	10.6809	10.6641	10.768	10.7191	10.7266	10.7205	10.6167	10.659	10.6278	10.7733	10.7046	10.6776	10.7282	10.7651	10.7892
1770189_at	5.70378	5.82788	5.81155	5.65321	5.80744	5.77478	5.76589	5.84951	5.72137	5.67149	5.76766	5.74409	5.82531	5.67774	5.79148	5.5414	5.6815	5.59178	6.02558	5.98385	5.81549	5.95884	5.86391	5.98651
1770191_at	10.7291	10.6512	10.6653	10.6574	10.5989	10.7013	10.7541	10.6922	10.6701	10.6695	10.5027	10.6308	10.6808	10.6861	10.692	10.6734	10.8681	10.8143	10.6173	10.734	10.5665	10.6937	10.479	10.5061
1770193_at	10.666	10.619	10.7471	10.5872	10.6067	10.578	10.7024	10.6041	10.6972	10.6298	10.418	10.5035	10.7667	10.6908	10.5829	10.4888	10.6129	10.5438	10.729	10.7614	10.692	10.7151	10.6022	10.6856
1770200_at	11.6475	11.6167	11.6852	11.7007	11.7065	11.6872	11.5647	11.5709	11.5571	11.4927	11.5496	11.5606	11.6707	11.6877	11.6234	11.5353	11.647	11.6406	11.5219	11.5673	11.6196	11.7178	11.7797	11.8518
1770201_at	11.5646	11.6838	11.7075	11.6795	11.6938	11.7606	11.6983	11.6854	11.7848	11.6957	11.7028	11.6553	11.765	11.7881	11.7766	11.643	11.8176	11.7634	11.588	11.659	11.6757	11.4458	11.5811	11.5814
1770202_at	11.2254	11.1872	11.2146	11.1662	11.1285	11.215	11.2936	11.3418	11.3635	11.4333	11.5175	11.4161	11.2197	11.0487	11.2063	11.3828	10.9695	11.3979	11.4041	11.1014	11.3598	11.1694	11.4342	11.3895
1770203_at	10.7243	10.7733	10.7681	10.7999	10.7694	10.7616	10.6967	10.7183	10.8076	10.7823	10.9009	10.8543	10.701	10.6691	10.845	10.884	10.6542	10.7261	10.786	10.5782	10.7301	10.773	10.9772	10.8898
1770205_at	10.4011	10.264	10.3687	10.3443	10.3447	10.3298	10.2872	10.2405	10.1916	10.1855	10.1409	10.1387	10.3991	10.391	10.2967	10.2035	10.3068	10.2952	10.1739	10.2797	10.189	10.2736	10.1835	10.2625
1770207_at	10.2693	10.1881	10.219	10.1989	10.2158	10.2677	10.3429	10.2359	10.2251	10.2419	10.1362	10.1433	10.3387	10.3832	10.2257	10.234	10.6857	10.3566	10.308	10.7668	10.3687	10.4969	10.2367	10.1555
1770209_at	11.6328	11.7173	11.8248	11.7542	11.7863	11.8226	11.8029	11.7644	11.8115	11.5681	11.6015	11.626	11.8475	11.8873	11.8191	11.6683	11.7976	11.7878	11.6858	11.7787	11.6817	11.5284	11.5932	11.6635
1770210_at	13.3361	13.3105	13.3194	13.301	13.3293	13.3531	13.2742	13.2952	13.2893	13.2747	13.3148	13.2273	13.3157	13.3708	13.328	13.3207	13.3822	13.3589	13.2853	13.4209	13.3305	13.363	13.3052	13.204
1770211_at	10.9995	11.0148	10.9873	10.9773	10.976	10.9667	10.9859	11.0082	10.9744	11.0174	10.9662	11.1034	10.9412	10.9299	10.9823	10.9584	10.9713	10.9775	11.08	10.9878	10.995	10.99	10.8921	10.9683
1770212_at	9.32082	9.2322	9.17911	9.26439	9.16553	9.06574	9.27742	9.24826	9.27495	9.35956	9.21598	9.38757	9.24779	9.17749	9.26573	9.46452	9.16033	9.29061	9.25372	9.20871	9.24025	9.20329	9.28338	9.23159
1770213_at	10.4836	10.4722	10.5759	10.5481	10.596	10.5612	10.523	10.4641	10.5312	10.7092	10.5875	10.5541	10.5529	10.5574	10.5061	10.6026	10.8945	10.6936	10.5573	10.8342	10.5946	10.7778	10.6525	10.6354
1770216_at	11.5842	11.5607	11.614	11.5611	11.5871	11.5745	11.6375	11.6129	11.5671	11.7392	11.6188	11.6276	11.6076	11.6261	11.5325	11.6613	11.8168	11.5991	11.5924	11.7184	11.685	11.7978	11.6278	11.626
1770217_at	10.738	10.7776	10.6796	10.86	10.7397	10.6408	10.5351	10.688	10.7794	10.643	10.8094	10.7861	10.5016	10.4105	10.8082	11.0275	10.1303	10.4509	10.5368	9.7975	10.4404	10.4032	10.8919	10.6913
1770219_at	9.94071	9.92921	9.99385	9.91155	9.98425	9.94068	9.86286	9.85284	9.94846	9.75881	9.69616	9.76211	9.89819	9.88212	9.95215	9.80379	9.90252	9.88208	9.89243	10.0212	9.93599	9.90887	9.90965	9.87886
1770221_at	10.7554	10.6414	10.6459	10.5411	10.6614	10.737	10.7652	10.6596	10.6479	10.7104	10.4992	10.5365	10.7939	10.8488	10.4904	10.407	11.0844	10.7901	10.7329	11.3346	10.8423	10.9619	10.6401	10.5982
1770226_at	10.7754	10.6916	10.7749	10.658	10.7107	10.6417	10.8603	10.7099	10.6665	10.8416	10.623	10.757	10.7901	10.7876	10.6361	10.6289	11.03	10.7482	10.7529	11.0871	10.7606	10.9191	10.625	10.7744
1770227_at	8.74281	8.58227	8.56683	8.50118	8.62489	8.57946	8.58693	8.56057	8.55018	8.6214	8.48923	8.33283	8.63463	8.63628	8.53462	8.43201	8.71402	8.52792	8.53837	8.72087	8.51643	8.78373	8.35476	8.56636
1770228_at	11.6439	11.5509	11.6747	11.5787	11.6013	11.6128	11.7322	11.6018	11.5802	11.7371	11.5646	11.5378	11.7318	11.7073	11.5905	11.5616	11.9557	11.6967	11.6918	12.0319	11.6182	11.8845	11.6565	11.7472
1770230_at	6.29096	6.11922	6.16954	6.45508	6.5603	6.33733	6.26718	6.56435	6.43654	6.49483	6.48731	6.43933	6.31356	6.56298	6.24145	6.34639	6.78289	6.62195	6.33863	6.81507	6.39646	6.68613	6.4999	6.42878
1770231_at	10.6025	10.5839	10.5232	10.5809	10.4913	10.4793	10.4767	10.4581	10.5477	10.2093	10.3789	10.2742	10.5121	10.4443	10.5424	10.6093	9.95162	10.3006	10.4938	9.86486	10.4047	10.1954	10.5112	10.4147
1770236_at	12.7183	12.7668	12.8797	12.8412	12.9079	12.9409	12.9062	12.7985	12.7943	12.7429	12.607	12.6831	12.9188	12.9592	12.8555	12.6973	13.0227	12.8979	12.6897	13.0326	12.6857	12.8168	12.6171	12.7382
1770238_at	10.4982	10.5389	10.623	10.5603	10.635	10.6184	10.5939	10.5435	10.5966	10.7694	10.7024	10.6868	10.5929	10.624	10.5633	10.6017	10.8226	10.5891	10.5966	10.8478	10.6141	10.725	10.6699	10.6872
1770239_at	9.76066	9.66726	9.60819	9.73149	9.75874	9.53565	9.82659	9.81543	9.74066	9.65485	9.6495	9.61035	9.76382	9.7571	9.71289	9.73258	9.51448	9.47565	9.73354	9.55484	9.7232	9.83238	9.74164	9.6587
1770240_at	11.8843	11.8694	11.8674	11.8923	11.9366	11.9417	11.9481	11.9692	11.9118	12.125	12.1001	12.0658	11.9555	12.0221	11.9082	11.9489	12.121	11.9691	11.9765	12.219	11.9922	12.1244	11.9571	11.9583
1770243_at	10.9429	10.9581	10.8515	10.9644	10.8979	10.7841	10.6663	10.8279	10.8826	10.661	10.7883	10.7192	10.7261	10.7311	10.905	10.8089	10.316	10.5959	10.6585	10.1474	10.7421	10.5287	10.7831	10.5293
1770245_at	9.93689	9.96899	10.0576	10.0549	10.085	10.1504	9.89571	9.92726	9.99665	9.85532	10.0728	10.0524	9.96851	9.91329	10.0078	10.0673	9.86683	10.1417	9.90842	9.57946	9.91732	9.75332	9.98059	9.96134
1770248_at	10.783	10.7328	10.805	10.7036	10.8092	10.7889	10.8643	10.854	10.7752	10.9135	10.8174	10.8782	10.8515	10.8235	10.7139	10.7995	10.8524	10.846	10.9295	10.7739	10.8258	10.95	10.7986	10.8315
1770249_at	10.8977	10.8611	10.828	10.8829	10.8073	10.936	10.9206	10.919	10.8204	10.9945	10.7733	10.8499	10.9125	10.9448	10.7164	10.7845	11.3609	10.9511	10.8755	11.6146	11.0087	11.2619	10.8998	10.8618
1770250_at	14.3587	14.3949	14.4083	14.448	14.4122	14.4244	14.4246	14.4256	14.4186	14.3911	14.4349	14.4412	14.4313	14.4557	14.4644	14.4122	14.4091	14.4444	14.3711	14.4089	14.4037	14.2758	14.3539	14.372
1770253_at	11.2782	11.2413	11.3072	11.2512	11.2908	11.3437	11.2421	11.1763	11.2426	11.2096	11.1628	11.1551	11.2047	11.2556	11.0845	11.0853	11.3126	11.243	11.1285	11.3547	11.165	11.2098	11.0099	11.1218
1770256_at	12.3568	12.3191	12.2693	12.3197	12.3245	12.2968	12.4538	12.4377	12.295	12.485	12.4007	12.3714	12.4161	12.4848	12.3373	12.3088	12.6018	12.3987	12.4435	12.8119	12.5218	12.7803	12.5399	12.4814
1770257_at	11.1142	11.1348	11.2027	11.1649	11.1675	11.1812	11.1265	11.1052	11.103	10.9959	11.0071	10.9782	11.1799	11.2005	11.1958	11.0856	11.202	11.1007	11.0087	11.1948	11.0741	11.0252	11.1869	11.1804
1770258_at	14.424	14.4758	14.4335	14.4406	14.4539	14.4233	14.3867	14.4143	14.4318	14.3915	14.4607	14.4072	14.4098	14.4393	14.4709	14.4057	14.3333	14.3944	14.3044	14.3372	14.4467	14.3323	14.3689	14.4047
1770259_at	10.4232	10.4345	10.401	10.4698	10.4544	10.3413	10.3203	10.4265	10.3297	10.3967	10.3882	10.4125	10.3881	10.3945	10.3734	10.4029	10.403	10.4344	10.3352	10.4613	10.3579	10.4133	10.3421	10.3806
1770261_at	4.84552	4.99944	5.08288	5.00377	5.15536	4.9973	5.26993	5.10407	5.09188	5.47103	5.28074	5.26385	5.15313	5.20387	5.14989	5.06529	5.29397	5.18056	5.12655	5.5038	5.13297	5.34514	4.91694	5.2708
1770263_at	10.2413	10.2567	10.2899	10.2501	10.3265	10.3482	10.2903	10.2932	10.3082	10.2443	10.1914	10.2429	10.2786	10.2751	10.2235	10.2227	10.5118	10.344	10.246	10.5114	10.3926	10.2873	10.226	10.219
1770267_at	10.4646	10.4603	10.5101	10.487	10.4537	10.6001	10.4783	10.4767	10.5198	10.3588	10.4799	10.4045	10.609	10.5684	10.5086	10.5807	10.6582	10.6928	10.422	10.4923	10.5326	10.3714	10.4729	10.5748
1770269_at	10.1777	10.3061	10.3308	10.3064	10.3602	10.3986	10.3146	10.3293	10.404	10.0959	10.3115	10.1587	10.3328	10.4065	10.3697	10.2919	10.4782	10.4036	10.247	10.3619	10.2615	10.2565	10.2902	10.2983
1770271_at	9.89481	9.88219	9.93649	9.91718	9.9811	9.9704	10.023	9.89836	9.98058	10.0049	9.90478	9.88362	10.0776	10.0079	10.0137	9.96091	10.1673	10.0788	10.0444	10.1706	9.94286	10.0761	9.90366	9.98301
1770276_at	10.4109	10.2936	10.2306	10.3576	10.2375	10.2355	10.2575	10.2921	10.2289	10.0044	10.1429	10.1344	10.3155	10.2683	10.2747	10.2992	9.76385	10.0595	10.412	9.90134	10.3836	10.2461	10.3497	10.279
1770277_at	10.0997	10.2475	10.182	10.1807	10.1646	10.2003	10.0331	10.0824	10.1682	9.86426	10.145	10.0755	10.0974	10.0568	10.1549	10.0294	9.68904	9.98559	10.1318	9.79647	10.0044	9.64221	9.93523	10.0033
1770279_at	13.0061	13.0441	12.9945	13.0233	13.0017	12.9631	12.847	12.9217	12.9784	12.7592	12.9786	12.9812	12.8733	12.8846	13.0044	12.8312	12.5123	12.8726	12.7857	12.2566	12.7761	12.5466	12.8126	12.7892
1770280_at	11.0619	10.9588	10.9381	10.9891	10.9636	10.974	11.0231	10.97	10.9612	11.064	10.9982	10.995	10.9678	10.962	10.9673	11.1334	11.0618	11.0569	10.8792	10.9519	10.9161	10.9542	10.9459	10.9386
1770281_at	10.9856	11.2079	10.9846	11.0826	11.012	10.9946	10.7801	11.042	11.2065	10.4282	11.1409	11.0991	10.8261	10.6757	11.2715	11.047	9.5368	10.5903	11.1266	9.43337	10.9383	10.3049	11.1036	11.1146
1770284_at	14.6225	14.6379	14.58	14.6175	14.5992	14.6075	14.5906	14.6149	14.6388	14.5596	14.6238	14.6121	14.6158	14.6141	14.6683	14.6183	14.4493	14.5293	14.5948	14.4339	14.6125	14.5164	14.5862	14.6047
1770288_at	8.58801	8.62978	8.56313	8.61939	8.66103	8.64111	8.66748	8.65359	8.58761	8.45804	8.55012	8.68897	8.5968	8.57483	8.50215	8.53271	8.55622	8.62363	8.75094	8.63299	8.58822	8.43282	8.41661	8.37747
1770289_at	10.0015	10.0008	10.1768	10.1158	10.1516	10.1351	10.0562	10.0092	10.1181	10.1109	10.0056	9.98285	10.117	10.078	10.0408	9.94456	10.1744	10.1605	9.91821	10.1172	10.1052	9.93409	9.86339	9.92094
1770290_at	10.8878	10.8288	10.8047	10.7513	10.8009	10.7588	10.976	10.7927	10.7609	10.9569	10.7557	10.769	10.842	10.9062	10.6695	10.7392	11.2208	10.8674	10.859	11.3825	10.8762	11.1776	10.7571	10.8226
1770292_at	11.8138	11.764	11.7663	11.8659	11.7986	11.8333	11.8752	11.8328	11.7374	11.9283	11.8784	11.8982	11.8749	11.9376	11.8364	11.8411	12.0723	11.8169	11.8067	12.0513	11.842	12.0236	11.8114	11.8224
1770294_at	11.112	11.0242	10.7016	10.8675	10.7233	10.7905	10.5057	10.8196	10.8624	10.2989	11.0346	11.0089	10.6407	10.5224	10.9454	10.7166	9.70048	10.6363	11.024	9.80813	10.8674	10.4837	10.7916	10.8694
1770297_at	11.3383	11.2873	11.3426	11.2244	11.2384	11.286	11.2584	11.1107	11.1853	11.0238	10.8997	10.9256	11.3731	11.2588	11.2457	11.2509	10.9484	11.0952	11.0868	10.9773	11.1031	11.0112	11.2141	11.1102
1770298_at	12.8092	12.6925	12.5487	12.725	12.6226	12.5833	12.5836	12.754	12.6801	12.4456	12.6998	12.4651	12.6091	12.5877	12.7249	12.6999	12.365	12.4073	12.702	12.3614	12.8389	12.7005	12.8401	12.724
1770300_at	10.6215	10.6212	10.5581	10.5629	10.5652	10.5206	10.628	10.5905	10.5978	10.6532	10.5225	10.54	10.6569	10.5983	10.5558	10.6802	10.5737	10.625	10.5861	10.6502	10.5582	10.5878	10.5646	10.5012
1770302_at	12.3496	12.3827	12.3302	12.3645	12.3346	12.4044	12.5634	12.6358	12.5267	13.6197	13.598	13.4541	12.3963	12.405	12.3348	12.4588	12.7235	12.7093	12.6218	12.9266	12.7009	12.575	12.4143	12.3635
1770303_at	13.1372	13.1986	13.2491	13.2043	13.2181	13.2485	13.1907	13.2047	13.2096	13.0193	12.9954	12.9764	13.2265	13.2042	13.2196	13.1704	13.2786	13.2556	12.7362	12.8771	12.7965	12.8322	12.8006	12.8635
1770307_at	13.0666	13.0944	13.001	13.1619	13.0186	13.0064	13.0574	13.1309	13.1519	12.9997	13.0298	13.0426	12.9747	12.9432	13.0696	13.0385	12.8568	13.0606	13.1457	12.8391	13.0924	12.7834	12.9271	12.8319
1770308_at	8.78753	8.92426	8.97085	8.96628	8.98948	8.91381	8.6282	8.75762	8.95011	8.71342	9.01807	8.96114	8.63081	8.60009	8.86619	8.87327	8.41372	8.71102	8.97106	8.19575	8.80332	8.35062	8.82188	8.7547
1770311_at	8.85237	8.87328	8.7706	8.8789	8.78753	8.73023	8.54712	8.79048	8.87305	8.44398	8.65896	8.5652	8.66722	8.66008	8.8325	8.7852	8.37745	8.57244	8.68072	8.38289	8.7165	8.23918	8.41693	8.43264
1770312_at	8.27263	8.1878	8.34484	8.22413	8.27629	8.18614	8.27853	8.20599	8.09095	8.21837	8.09382	8.16732	8.22219	8.36493	8.12497	8.19	8.69309	8.308	8.08491	8.55173	8.18836	8.28041	8.13934	8.13995
1770313_at	10.4758	10.4779	10.6526	10.5299	10.5378	10.6458	10.5436	10.4554	10.4915	10.6675	10.5844	10.6187	10.5659	10.5278	10.5144	10.5387	10.6698	10.5943	10.6544	10.7509	10.5842	10.5357	10.5934	10.5969
1770315_at	11.4779	11.5837	11.6376	11.6143	11.7135	11.6873	11.7979	11.6487	11.664	11.6981	11.5466	11.5493	11.7817	11.8292	11.6603	11.7338	12.2021	11.87	11.7626	12.198	11.7893	11.828	11.6647	11.7784
1770317_at	12.3978	12.4971	12.4255	12.5116	12.4581	12.4907	12.3013	12.4052	12.5271	12.2878	12.5841	12.6566	12.3802	12.3571	12.5767	12.3539	11.7385	12.2804	12.3037	11.5888	12.1714	11.9183	12.2497	12.3282
1770319_at	13.6191	13.5677	13.6123	13.5475	13.5872	13.5742	13.5866	13.5286	13.5656	13.4529	13.439	13.3771	13.5794	13.5517	13.5168	13.5495	13.6059	13.5493	13.5138	13.6074	13.5026	13.5025	13.4805	13.5096
1770321_at	13.7168	13.632	13.6296	13.5937	13.6073	13.6286	13.6525	13.6354	13.5715	13.6499	13.6221	13.6246	13.6973	13.7016	13.6113	13.6082	13.8779	13.6726	13.5629	13.8056	13.652	13.7668	13.6175	13.5865
1770323_at	12.4043	12.3899	12.386	12.4137	12.394	12.3887	12.4369	12.3771	12.3797	12.4021	12.3	12.3704	12.4028	12.4465	12.4118	12.4569	12.5912	12.5325	12.31	12.3624	12.3212	12.405	12.3666	12.3635
1770326_at	10.5417	10.5744	10.5534	10.5619	10.55	10.5773	10.4573	10.4553	10.5401	10.6194	10.6232	10.6316	10.4661	10.4839	10.5251	10.4529	10.5048	10.4488	10.5488	10.4918	10.5003	10.5763	10.4814	10.519
1770332_at	10.3451	10.3215	10.3685	10.3719	10.3777	10.483	10.3899	10.3632	10.4517	10.3435	10.6157	10.5822	10.4892	10.4574	10.4315	10.3842	10.3112	10.5711	10.6311	10.3481	10.6302	10.5541	10.6244	10.6618
1770333_at	12.0648	12.154	12.1726	12.1532	12.1183	12.1108	12.1475	12.0838	12.101	12.1722	12.0637	12.0836	12.1752	12.1383	12.1419	12.2081	12.183	12.2099	12.1267	12.1456	12.1475	12.2156	12.1687	12.1338
1770335_at	10.3426	10.3678	10.4261	10.4142	10.4754	10.4741	10.5421	10.4716	10.3891	10.6088	10.5888	10.5691	10.4866	10.5479	10.3618	10.5697	10.7269	10.6647	10.6036	10.8542	10.5659	10.6818	10.5354	10.5709
1770337_at	9.33088	9.38948	9.26026	9.34011	9.36621	9.28134	8.9929	9.25622	9.40668	9.17788	9.49398	9.2913	9.15166	9.10819	9.40366	9.48908	8.63121	9.21022	9.11263	8.35503	9.09563	8.78977	9.14461	9.07097
1770339_at	14.1647	14.1633	14.1731	14.166	14.2059	14.1532	14.1357	14.1512	14.1885	14.0537	14.0857	14.0761	14.1683	14.1336	14.1596	14.1348	13.9503	14.1378	14.1054	13.9584	14.121	13.9794	14.1143	14.1146
1770340_at	8.90693	9.00517	9.19057	9.0015	9.16687	9.25641	9.23821	9.02555	9.16075	9.22464	8.93399	9.01459	9.22458	9.27643	9.02827	9.1875	9.76349	9.65772	9.15054	9.73311	9.25472	9.18173	8.92477	9.082
1770342_at	10.2689	10.272	10.3432	10.2188	10.247	10.3256	10.3215	10.2981	10.1986	10.4236	10.2903	10.2434	10.3595	10.3432	10.2418	10.3395	10.6803	10.3821	10.2931	10.7262	10.4353	10.5737	10.4738	10.4727
1770343_s_at	11.1651	11.1469	11.0019	11.1518	11.0199	11.0246	11.0694	11.173	11.1711	10.8491	10.8251	10.8238	11.0921	11.0786	10.9791	10.8758	10.7803	10.9087	10.9622	10.865	10.9411	10.6111	10.5319	10.4874
1770344_at	12.9904	13.0402	12.9976	13.0709	13.0197	12.9969	12.9195	12.9769	12.9592	12.9482	12.9775	12.9482	12.9737	12.9718	13.0187	13.1362	13.015	12.9906	12.9774	12.8727	12.9251	12.9643	12.9555	12.9184
1770345_at	11.2456	11.2942	11.1484	11.3047	11.2155	11.1985	11.005	11.1959	11.3353	10.6436	11.2987	11.0782	11.1624	11.0477	11.4959	11.2028	10.09	10.9372	11.253	10.1154	11.1632	10.5772	11.315	11.2845
1770347_at	9.9683	9.72327	9.76701	9.87763	9.77249	9.89327	9.91444	10.2446	9.8638	10.1973	10.0804	10.1293	9.7618	9.52554	9.48483	10.1995	10.1777	10.7087	9.59467	9.65353	9.83633	9.41894	9.3297	9.2882
1770349_at	11.6213	11.6279	11.5292	11.5924	11.5295	11.3863	11.5376	11.6055	11.5997	11.5105	11.5111	11.5116	11.4334	11.3897	11.6692	11.4633	10.8469	11.1043	11.5445	11.0411	11.4745	11.1474	11.4575	11.2861
1770352_at	13.585	13.5465	13.4869	13.5412	13.5195	13.4637	13.4907	13.5192	13.4837	13.5915	13.641	13.5783	13.4725	13.508	13.4992	13.3186	13.3359	13.3042	13.4483	13.5045	13.4744	13.4795	13.4774	13.4473
1770353_at	7.04792	6.9408	7.01309	6.9495	6.78106	6.94866	7.10495	6.93125	6.72492	6.95309	6.62138	6.81654	6.9362	6.93497	6.77529	6.95718	7.24873	7.12733	7.05233	7.45775	6.85332	6.73869	6.34148	6.34349
1770357_at	10.0448	10.0436	10.0561	10.0367	10.1634	10.1068	10.1678	10.0907	10.0771	10.1951	10.0461	10.1244	10.1191	10.1323	10.037	9.99863	10.1974	10.0928	10.1577	10.2956	10.0731	10.3284	9.99606	10.2144
1770362_s_at	12.2577	12.2568	12.1973	12.238	12.1932	12.203	12.2962	12.3059	12.2554	12.1325	12.1379	12.1516	12.2575	12.2954	12.2541	12.2414	12.2804	12.2748	12.2712	12.1454	12.3135	12.2034	12.0573	12.0714
1770363_at	9.92914	9.75608	9.79165	9.89635	9.91517	9.83611	9.78417	9.83098	9.79863	9.8163	9.85452	9.80957	9.82241	9.88578	9.74983	9.87189	10.1384	9.9058	9.81999	10.1034	9.94184	9.95017	9.88086	9.86577
1770364_at	12.2733	12.3368	12.4835	12.3588	12.4232	12.4391	12.4802	12.3651	12.4146	12.6395	12.5102	12.5226	12.4645	12.472	12.3609	12.3813	12.6732	12.5323	12.4999	12.7632	12.4378	12.6329	12.4577	12.5757
1770367_at	7.83348	7.85674	7.78659	7.91526	7.89413	7.82402	7.78433	7.85994	8.01124	7.6184	7.9353	7.84966	7.81415	7.87537	7.94813	7.57641	7.94841	7.90748	7.89269	7.98248	8.0285	7.82295	7.97577	8.05321
1770372_at	10.9012	10.8831	10.8771	10.7963	10.8692	10.7931	10.8836	10.8374	10.9	10.8806	10.7751	10.747	10.8915	10.9197	10.8393	10.9504	11.049	10.9073	10.9301	10.783	10.8756	11.0046	10.9643	10.9855
1770374_at	11.1379	11.1963	11.3242	11.2006	11.292	11.3004	11.334	11.2007	11.2828	11.226	11.049	11.12	11.3388	11.4015	11.26	11.1277	11.5728	11.4118	11.1725	11.5718	11.2119	11.2839	11.0849	11.235
1770376_at	12.1661	12.1475	12.1473	12.1323	12.1323	12.2108	12.1847	12.1015	12.0694	12.2592	12.1101	12.1683	12.1944	12.1701	12.0555	12.1558	12.5226	12.3346	12.0893	12.3843	12.135	12.2583	11.9966	12.0225
1770378_at	9.4518	9.30511	9.34112	9.30785	9.2891	9.28781	9.34424	9.41972	9.26877	9.46009	9.34308	9.41403	9.36333	9.16127	9.29389	9.51816	9.08345	9.48143	9.25956	8.85511	9.26502	9.15856	9.25498	9.14293
1770379_at	7.86165	7.98184	7.94065	7.92859	7.96409	8.01097	7.85396	7.96548	8.10739	7.65572	8.08917	7.94782	7.91351	7.83002	8.02985	7.7103	7.32243	7.83398	8.07823	7.37166	7.92764	6.99858	7.89049	7.8546
1770381_at	5.67238	5.89888	5.75381	5.80921	5.77039	5.8387	6.00629	5.91842	5.92074	5.87356	5.78643	5.87934	5.95467	5.8584	5.86802	5.69149	5.52643	5.8812	5.82055	5.77957	5.86738	5.75164	5.80191	5.79797
1770383_at	13.8199	13.8131	13.8469	13.8458	13.849	13.8471	13.9002	13.8093	13.8269	13.8007	13.7226	13.7383	13.8844	13.9481	13.8771	13.8149	13.9704	13.8875	13.8639	14.0358	13.897	13.9833	13.8606	13.8608
1770384_at	10.5292	10.6044	10.7951	10.6923	10.8209	10.78	10.8001	10.6805	10.7158	10.688	10.5869	10.6193	10.8553	10.8015	10.7424	10.6941	10.8896	10.8538	10.6215	10.9153	10.7508	10.7826	10.6728	10.6902
1770385_at	12.1877	12.2178	12.2063	12.1853	12.1706	12.0984	12.1136	12.1733	12.1918	12.1107	12.2254	12.171	12.161	12.0872	12.3265	12.2584	11.5558	11.9265	12.2357	11.6268	12.1513	11.9331	12.2332	12.1674
1770388_at	9.55442	9.53895	9.48613	9.52657	9.56709	9.61191	9.61291	9.59592	9.54635	9.372	9.37928	9.39563	9.57228	9.67291	9.58566	9.47979	9.49637	9.55942	9.56557	9.68808	9.54982	9.59251	9.55826	9.62491
1770393_at	13.0484	13.0823	13.0165	13.0683	13.0984	13.1446	12.9756	13.1246	13.0696	13.0686	13.34	13.3377	12.9515	12.9543	13.1308	12.9944	12.3283	12.8453	13.149	12.4426	13.024	13.0043	13.2799	13.2849
1770394_at	9.78438	9.79215	9.81834	9.80541	9.76203	9.75654	9.76295	9.7692	9.76213	9.78357	9.71675	9.78884	9.86241	9.89147	9.74855	9.81555	9.92009	9.85867	9.78597	9.87244	9.71189	9.73216	9.75799	9.72937
1770395_at	10.2602	10.3013	10.2979	10.3314	10.328	10.3725	10.2646	10.1487	10.2511	10.2021	10.1327	10.2126	10.3388	10.3332	10.2128	10.1176	10.2537	10.2477	10.1048	10.2746	10.2139	10.1695	10.0357	10.0934
1770397_at	11.7081	11.6474	11.686	11.5849	11.6263	11.6201	11.5647	11.5975	11.5983	11.8505	11.8312	11.7685	11.5853	11.5808	11.4546	11.7426	12.0385	11.8481	11.4916	11.6718	11.594	11.8937	11.8265	11.8936
1770399_at	14.314	14.3186	14.2862	14.3145	14.3007	14.2842	14.2811	14.319	14.2947	14.3814	14.474	14.4056	14.2308	14.2517	14.3266	14.355	14.1063	14.2064	14.4237	14.0626	14.4568	14.4718	14.4984	14.4089
1770400_at	12.1175	12.1501	12.1485	12.1162	12.0751	12.0729	12.1885	12.2062	12.1672	12.1489	12.2006	12.1266	12.1213	12.0549	12.1022	12.1646	11.9943	12.0847	12.0996	12.0302	12.1143	12.0047	12.1106	12.0909
1770402_at	10.748	10.721	10.6084	10.7516	10.6245	10.6713	10.614	10.7872	10.6679	10.5605	10.6777	10.69	10.6555	10.5463	10.6194	10.6824	10.234	10.6079	10.534	9.99547	10.4413	10.2093	10.3642	10.334
1770404_at	11.0349	11.0625	11.0224	11.0332	11.043	11.0447	10.8944	10.9595	10.9827	10.9787	10.9766	10.9587	10.8788	10.9622	10.8981	10.748	10.9781	10.9128	10.8416	10.9471	10.9145	10.9194	10.6485	10.8244
1770407_at	10.9388	10.9064	10.8955	10.9672	10.9333	10.8919	10.676	10.7293	10.8145	10.6406	10.7982	10.7865	10.777	10.7627	10.8394	10.7738	10.4964	10.7111	10.6407	10.4723	10.6876	10.555	10.8985	10.8195
1770409_at	9.112	9.05352	8.97823	9.09205	8.97157	8.96126	8.86706	8.93742	9.03727	9.08861	9.10344	9.15573	8.94232	8.93704	9.02233	9.13614	8.92968	8.97142	9.25258	9.02937	9.03469	9.23159	9.25499	9.10977
1770410_at	11.048	11.14	11.2191	11.1688	11.1984	11.2592	11.0961	11.0971	11.2018	10.9472	11.1647	11.0414	11.1367	11.1662	11.1544	10.9617	11.0147	11.1732	11.1125	10.9852	11.1465	11.0496	11.2107	11.3315
1770412_at	8.24226	8.31903	8.14119	8.3071	8.21042	8.32323	8.19279	8.20701	8.16984	8.23896	8.23146	8.10745	8.26621	8.21458	8.18766	8.30577	8.6371	8.4141	8.19317	8.85803	8.25621	9.21319	8.68184	8.63289
1770413_at	14.7821	14.7577	14.7735	14.7699	14.7826	14.7549	14.8068	14.7731	14.7795	14.792	14.7988	14.7491	14.7713	14.7974	14.7962	14.7994	14.7868	14.7713	14.7576	14.7807	14.7841	14.7984	14.7879	14.7634
1770414_at	13.7584	13.6765	13.6059	13.6886	13.6192	13.6568	13.7052	13.7615	13.6808	13.8047	13.8304	13.7872	13.6962	13.7242	13.6852	13.7754	13.8416	13.6411	13.6566	13.8555	13.804	13.7625	13.7485	13.7051
1770417_at	10.3446	10.2944	10.3325	10.2826	10.2513	10.3277	10.2768	10.2904	10.2577	10.2233	10.1441	10.2302	10.2231	10.1858	10.1238	10.1229	10.2749	10.2155	10.3849	10.5069	10.3581	10.4282	10.291	10.427
1770419_at	10.6974	10.6701	10.7758	10.7418	10.7526	10.7744	10.7148	10.6302	10.6744	10.7597	10.6641	10.6182	10.7934	10.7784	10.691	10.7785	10.9691	10.822	10.6128	11.0288	10.7488	10.8697	10.7495	10.7268
1770423_at	11.0379	10.9778	11.0186	11.0163	11.0361	11.0527	11.0569	11.0074	10.9649	11.1759	11.0647	11.0514	11.0195	11.0728	10.9792	10.923	11.0801	10.9756	11.1191	11.2215	11.1169	11.264	11.0987	11.0714
1770424_at	11.1438	11.1837	11.1986	11.1608	11.1359	11.1342	11.0975	11.077	11.1107	11.1168	11.067	11.2015	11.0855	11.0458	11.1422	11.1338	10.7732	11.0044	11.1914	10.6893	11.0336	11.1221	11.2309	11.1388
1770427_at	8.70752	8.7344	8.63664	8.74744	8.70078	8.71359	8.5124	8.57116	8.64481	8.50379	8.66533	8.72853	8.54045	8.52476	8.66287	8.6318	8.42397	8.52135	8.6571	8.50478	8.55127	8.37428	8.64312	8.56074
1770429_at	10.1258	10.1974	10.1826	10.219	10.2037	10.2201	10.1962	10.2447	10.2898	10.0805	10.1759	10.1136	10.2091	10.215	10.2649	10.0232	9.84971	10.0652	10.0782	9.97744	10.1191	9.83013	9.97099	9.89088
1770430_at	11.3273	11.338	11.427	11.4119	11.4633	11.4632	11.5118	11.4553	11.4935	11.4748	11.4176	11.4281	11.4962	11.511	11.3952	11.4182	11.6057	11.6068	11.4806	11.5089	11.5074	11.5465	11.4665	11.6492
1770431_at	11.2212	11.1662	11.1515	11.1014	11.1578	11.1331	11.1702	11.1332	11.1544	11.1983	11.0697	11.2001	11.1995	11.2099	11.1574	11.0527	11.1771	11.1217	11.1513	11.1783	11.1205	11.1598	11.0424	10.9922
1770435_at	9.29884	9.28848	9.28149	9.26585	9.2277	9.20767	9.12651	9.20641	9.3411	8.97924	9.15785	9.09756	9.18545	9.00914	9.293	9.21755	8.98206	8.99583	9.18577	9.05398	9.10034	8.83776	9.10738	9.12154
1770436_at	12.3125	12.2504	12.3261	12.299	12.3215	12.3525	12.3932	12.3011	12.2833	12.4261	12.2884	12.3404	12.3303	12.3854	12.2437	12.3749	12.8044	12.4817	12.354	12.7593	12.4055	12.5999	12.3219	12.3903
1770437_at	6.89634	7.10274	7.06312	6.8495	6.87846	7.0074	7.11673	6.97228	6.7958	7.09818	6.78775	6.85477	7.03533	6.9643	7.03225	7.00623	6.88578	6.96868	6.85123	7.07323	6.94397	7.24594	6.99391	6.98653
1770440_at	14.1113	14.1441	14.1722	14.1623	14.1842	14.1957	14.1755	14.115	14.0996	14.1239	14.0701	14.0829	14.208	14.1862	14.1664	14.0925	14.0823	14.1544	14.1265	14.1261	14.1231	14.1083	14.1164	14.0876
1770442_at	9.22586	9.06571	9.06915	9.09034	9.06116	9.00164	9.22011	9.19545	9.12589	9.22753	9.19542	9.09726	9.10971	9.26748	9.15294	9.10322	9.55243	9.1562	9.10126	9.48448	9.27567	9.33469	9.22339	9.22223
1770443_at	10.463	10.3733	10.3482	10.3966	10.3726	10.2997	10.4048	10.3835	10.3363	10.4362	10.3142	10.425	10.4158	10.4002	10.3751	10.4553	10.3804	10.3695	10.4468	10.3116	10.3399	10.5158	10.3988	10.3377
1770447_s_at	8.89627	8.75725	8.58305	8.38072	8.54986	8.45017	8.86444	8.88988	8.59112	8.34919	8.48161	8.27155	8.49751	8.45932	8.54683	8.19021	8.10274	7.64742	8.82164	8.64616	8.59936	8.20509	8.25333	8.28034
1770448_at	11.0815	11.1693	11.1928	11.2405	11.2459	11.3208	11.2457	11.107	11.1376	11.1231	11.0204	11.0662	11.2825	11.3049	11.2071	10.9817	11.3187	11.2272	11.0159	11.2024	11.139	11.1589	11.0568	11.1437
1770449_s_at	14.9042	14.9124	14.919	14.9108	14.9131	14.9006	14.9274	14.905	14.9049	14.9371	14.9207	14.8921	14.9363	14.9317	14.9244	14.9299	14.9533	14.9206	14.9071	14.9436	14.9425	14.9193	14.9292	14.946
1770450_at	4.6018	4.58511	4.52126	4.89183	4.58185	4.65546	4.68721	4.65776	4.5546	5.64426	5.86134	5.69153	4.73257	4.5996	4.75546	4.50813	4.46765	4.67105	4.68324	4.58123	4.68044	4.73257	4.99188	4.65971
1770451_at	11.9902	11.9773	11.9729	11.9505	11.9831	12.0224	11.949	11.9299	11.941	11.906	11.9053	11.8953	11.9841	12.0233	12.011	11.9586	12.1517	12.0236	12.0026	12.1794	11.9799	12.0157	11.938	11.871
1770452_at	11.854	11.8467	11.8589	11.8173	11.8577	11.94	11.8786	11.8226	11.8651	11.8655	11.8067	11.7542	11.9176	11.8804	11.8291	11.6519	11.9269	11.7976	12.0637	12.2858	12.0345	12.1877	12.1072	12.017
1770453_at	10.1954	10.1233	10.0633	10.1289	10.0478	10.047	10.1597	10.2081	10.1247	10.2561	10.1692	10.151	10.1978	10.1369	10.1667	10.2325	10.1332	10.2402	10.2731	10.2525	10.231	10.2018	10.1879	10.15
1770455_at	13.2498	13.3261	13.3325	13.385	13.334	13.3213	13.3557	13.3237	13.3104	13.494	13.5029	13.4896	13.2869	13.2782	13.3122	13.1639	13.1288	13.1665	13.2837	13.3656	13.3292	13.275	13.3349	13.3001
1770456_at	12.7845	12.8319	12.8413	12.8213	12.7913	12.8112	12.887	12.8321	12.8985	12.7902	12.7947	12.8175	12.8297	12.8256	12.8649	12.7543	12.7286	12.853	12.8407	12.7518	12.8139	12.632	12.7968	12.7921
1770458_at	7.62677	7.59686	7.37947	7.62316	7.48734	7.23761	7.50258	7.49397	7.56419	7.51547	7.56632	7.44763	7.36558	7.44614	7.58986	7.18708	7.15765	7.12107	7.33298	7.58806	7.39844	6.92141	7.04359	6.72369
1770459_at	7.65525	7.70749	7.77877	7.74675	7.83275	8.08413	7.82846	7.83299	7.85109	7.54645	7.66819	7.8527	7.8222	7.8675	7.68868	7.74967	7.6997	7.88865	8.02024	7.78423	7.6833	7.3255	7.56249	7.73508
1770460_at	10.0901	10.171	10.2667	10.1782	10.1917	10.2312	10.345	10.2166	10.2345	10.2059	10.0712	10.0886	10.3171	10.31	10.0853	10.1692	10.5463	10.3652	10.3269	10.7144	10.3132	10.3293	10.0541	10.2176
1770463_at	9.2677	9.34817	9.47054	9.34738	9.47356	9.44034	9.37549	9.20793	9.42254	9.50498	9.35732	9.34323	9.42478	9.47084	9.30431	9.28711	9.64727	9.43971	9.26768	9.76776	9.26686	9.43104	9.32871	9.33655
1770466_at	10.3502	10.3037	10.4398	10.3371	10.3133	10.3236	10.3511	10.3057	10.312	10.1817	10.1117	10.1467	10.3763	10.329	10.249	10.2273	10.2387	10.258	10.3164	10.4234	10.3518	10.2168	10.228	10.0875
1770478_at	9.9797	10.004	10.0612	10.0529	10.028	10.0126	10.1826	10.1201	9.9324	10.254	10.1101	10.1402	10.1204	10.1652	10.0983	10.2025	10.3481	10.2602	10.075	10.2499	10.1408	10.2531	10.0656	10.1356
1770480_at	14.3289	14.3589	14.4465	14.3686	14.4335	14.443	14.3966	14.3538	14.4071	14.3419	14.3786	14.3432	14.4471	14.4512	14.466	14.3796	14.3628	14.4701	14.3167	14.3377	14.3391	14.2937	14.3689	14.3912
1770481_at	12.3531	12.4172	12.4922	12.3811	12.5601	12.5222	12.5703	12.4829	12.5058	12.6026	12.5811	12.5318	12.5626	12.5391	12.5652	12.6352	12.7741	12.7134	12.4979	12.5531	12.441	12.6186	12.6286	12.6895
1770483_at	9.14182	9.13303	9.22802	9.06969	9.1677	9.17894	9.3068	9.22813	9.23651	9.27651	9.03384	9.01617	9.25081	9.25012	9.09967	9.10875	9.34773	9.2265	9.43881	9.81854	9.38878	9.49967	9.26864	9.2381
1770485_at	12.6002	12.4685	12.4911	12.5484	12.4944	12.4792	12.5321	12.4803	12.4361	12.48	12.4488	12.4215	12.5804	12.6	12.5253	12.5009	12.4301	12.4142	12.5078	12.3762	12.5343	12.7055	12.6303	12.5288
1770487_at	10.1189	10.0375	10.1228	10.0451	10.0261	10.115	10.1351	10.0985	10.1048	10.0781	9.9872	9.96923	10.1606	10.1564	10.102	10.0413	10.2794	10.1606	10.1337	10.3351	10.152	10.3215	10.1927	10.0297
1770488_at	10.4686	10.4761	10.4581	10.3763	10.439	10.3716	10.4533	10.374	10.444	10.3344	10.2499	10.2074	10.3928	10.371	10.3885	10.4154	10.3775	10.2336	10.4077	10.5108	10.3386	10.3391	10.387	10.3086
1770489_at	10.2204	10.088	10.2115	10.1099	10.1634	10.2919	10.2738	10.1504	10.0629	10.3775	10.2437	10.3174	10.1703	10.1806	10.0874	10.182	10.5441	10.2863	10.3268	10.6434	10.1716	10.4614	10.3563	10.2866
1770495_at	11.2973	11.2927	11.2805	11.2716	11.3253	11.2799	11.4388	11.349	11.2381	11.221	11.0145	11.2038	11.3736	11.3601	11.283	11.2516	11.4653	11.3082	11.3551	11.4828	11.3267	11.5324	11.3182	11.3243
1770500_at	14.3395	14.3141	14.2459	14.307	14.2936	14.2466	14.3053	14.3301	14.2942	14.2755	14.2883	14.2737	14.3242	14.3161	14.3399	14.3118	14.2438	14.2439	14.2841	14.067	14.3504	14.2989	14.3496	14.2694
1770501_at	14.95	14.9359	14.9329	14.9125	14.948	14.933	14.9403	14.959	14.9293	14.9443	14.9327	14.9094	14.9648	14.9873	14.945	14.9371	15.0299	14.9682	14.9354	14.9668	14.9697	14.9905	14.94	14.9142
1770502_x_at	14.5922	14.5937	14.4827	14.5474	14.5712	14.526	14.4897	14.5895	14.5767	14.4599	14.6133	14.5668	14.5409	14.5457	14.6311	14.596	14.4954	14.4907	14.5204	14.4338	14.5984	14.4519	14.5697	14.5341
1770503_at	6.2836	6.23299	6.06252	6.32187	6.2012	6.26285	6.14348	6.34995	6.29958	6.16293	6.25232	6.30619	6.24487	6.17254	6.28601	6.19916	6.03362	6.20944	6.21567	5.99686	6.11724	6.13793	6.10045	6.32275
1770506_at	11.23	11.2138	11.306	11.2566	11.3415	11.388	11.3137	11.2803	11.3185	11.2547	11.2442	11.2368	11.3685	11.3656	11.2861	11.3924	11.6194	11.5771	11.2929	11.5314	11.3377	11.3009	11.2042	11.2645
1770507_at	10.7017	10.6632	10.6224	10.6494	10.6697	10.6747	10.5367	10.632	10.6078	10.5527	10.6282	10.6515	10.6267	10.6166	10.6353	10.6005	10.7753	10.6292	10.587	10.5458	10.6402	10.655	10.7336	10.6732
1770508_at	11.06	11.1327	11.0363	11.0439	10.993	10.9892	10.9616	10.976	10.9774	11.0566	11.21	11.1682	10.9542	10.9554	10.937	10.964	10.9643	10.8943	11.0519	10.9205	10.9138	11.0055	11.1031	11.1827
1770510_at	9.07292	9.24973	9.04489	9.07102	8.96199	8.97133	8.72888	8.99174	9.04847	8.70416	8.99828	9.00731	8.76025	8.89054	8.97498	8.871	8.13134	8.48296	8.99344	8.50277	8.751	8.66041	8.92806	8.68389
1770512_at	9.18585	9.13549	9.10323	9.14694	9.10209	9.29869	9.09157	9.13784	9.29934	9.13489	9.21728	9.25212	9.12428	9.09982	9.06657	9.23531	9.23755	9.22746	9.23602	9.25509	9.13755	9.04547	9.21121	9.2592
1770513_at	6.99306	6.92313	6.8563	6.84007	6.70986	6.85794	6.83202	6.91466	6.67369	6.98893	6.85355	6.95672	6.74357	6.78717	6.49411	6.89409	7.55649	7.04177	6.96421	7.8208	7.18851	7.58739	7.08743	7.11407
1770514_at	11.3993	11.3948	11.5736	11.4702	11.4638	11.4765	11.4581	11.4006	11.3731	11.4665	11.3066	11.3027	11.5299	11.5856	11.4216	11.4105	11.6241	11.4978	11.3763	11.8607	11.4251	11.5759	11.4518	11.5049
1770515_x_at	9.01477	9.09435	9.13143	9.05393	8.99008	9.07936	9.10228	9.11488	9.16204	8.96915	8.99272	8.95211	9.0405	9.01567	8.99488	9.06969	9.06647	9.02035	8.96537	9.24378	9.12372	8.89877	8.92616	8.97342
1770517_at	10.584	10.5566	10.4732	10.5117	10.4583	10.4141	10.4661	10.4581	10.5093	10.3868	10.3667	10.3733	10.4553	10.4551	10.4413	10.4411	10.1782	10.379	10.5786	10.2036	10.4866	10.5636	10.5269	10.3925
1770518_at	11.4601	11.4825	11.4731	11.3788	11.3969	11.4549	11.4626	11.497	11.4768	11.3578	11.3322	11.3123	11.3814	11.5246	11.4408	11.454	11.5783	11.4441	11.4846	11.5558	11.5092	11.5177	11.4374	11.4756
1770519_at	7.94809	7.7614	8.03862	7.90345	8.0553	8.184	8.00383	7.86237	7.9328	7.98521	8.10131	8.1045	7.99949	8.06937	7.89344	7.65507	7.57446	7.91923	7.93307	7.55459	7.72688	7.83044	7.91749	8.0958
1770527_at	11.0077	11.0564	10.9602	10.9986	11.016	11.0672	10.9863	10.9858	10.9158	11.0578	10.9394	10.9926	10.9386	11.0106	10.9568	11.035	11.1505	10.9772	11.0173	11.2724	10.9799	11.0439	10.9471	10.9389
1770529_at	10.509	10.4855	10.573	10.5411	10.4698	10.5052	10.6456	10.5258	10.5934	10.8501	10.676	10.6958	10.4786	10.5127	10.4712	10.5607	10.7172	10.6963	10.6289	10.7497	10.5815	10.5451	10.3616	10.3509
1770532_at	13.9347	13.9592	13.9011	13.9703	13.9094	13.8815	13.9257	13.9321	13.9451	13.8206	13.8581	13.8108	13.9122	13.9352	13.958	13.8119	13.7322	13.8	13.9496	14.0033	13.9683	13.9133	13.888	13.8965
1770534_at	9.14374	9.24952	9.25609	9.17632	9.25414	9.34426	9.16882	9.26578	9.28426	9.24946	9.51075	9.47699	9.11931	9.18463	9.30819	9.28189	9.01664	9.32536	9.39187	9.01087	9.19166	8.95968	9.22886	9.36747
1770535_at	10.6363	10.6258	10.5606	10.6127	10.5821	10.6281	10.665	10.6162	10.5628	10.7165	10.6056	10.6373	10.6787	10.6701	10.5978	10.6477	10.8501	10.7606	10.6751	10.7979	10.6604	10.8069	10.7135	10.7746
1770536_at	12.4869	12.5016	12.5944	12.4955	12.5882	12.5881	12.6316	12.5301	12.5191	12.5251	12.3959	12.4394	12.5767	12.6182	12.4562	12.5306	12.9442	12.706	12.5753	12.8674	12.6025	12.6718	12.4237	12.4676
1770538_at	7.20394	7.20101	7.18422	7.28084	7.25077	7.09289	6.979	7.1345	7.08307	7.31928	7.25384	7.42363	7.20945	7.25653	7.03385	7.20486	7.66143	7.24062	7.02627	7.66214	7.12979	7.35103	7.01531	7.0617
1770539_at	11.4049	11.4206	11.5007	11.4325	11.4608	11.505	11.5665	11.4383	11.4655	11.6192	11.463	11.5056	11.5816	11.5669	11.4641	11.3871	11.6128	11.6533	11.4831	11.5407	11.4324	11.4885	11.4329	11.3794
1770540_at	11.1464	11.1958	11.1277	11.1709	11.1833	11.2462	11.19	11.2253	11.2857	11.1185	11.3108	11.2968	11.21	11.1869	11.2374	11.2269	11.057	11.3326	11.3619	11.0747	11.3986	11.2655	11.2603	11.284
1770541_at	10.1095	9.87708	9.83622	9.98019	9.89849	9.97563	9.95922	9.96581	9.70493	9.90172	9.8838	9.87877	9.93061	10.0238	9.8817	10.0075	10.0712	9.80999	9.84552	10.0383	10.1848	10.2231	10.125	10.016
1770542_at	14.2441	14.2671	14.1927	14.2185	14.1788	14.2066	14.1657	14.1955	14.2405	14.0512	14.1373	14.1567	14.1917	14.1784	14.2035	14.203	13.9483	14.1204	14.195	13.9565	14.1414	13.92	14.1911	14.1753
1770543_at	11.1779	11.211	11.2832	11.1799	11.2001	11.2078	11.2191	11.1538	11.1111	11.4472	11.2424	11.409	11.2171	11.227	11.1287	11.2375	11.4563	11.2049	11.2234	11.4367	11.1852	11.4495	11.1266	11.2136
1770548_at	6.67387	6.73568	6.84249	6.67866	6.81925	6.69699	6.76165	6.709	6.7958	6.88669	6.72943	6.78726	6.83359	6.70559	6.68105	6.49355	6.78285	6.5888	6.83427	7.08271	6.81285	7.15654	7.34651	7.3361
1770549_at	9.21595	9.22556	9.25064	9.29913	9.24851	9.32637	9.28464	9.16961	9.1836	9.17599	9.07534	9.13316	9.14747	9.17483	9.05468	9.04465	9.24361	9.21042	9.02021	9.59689	9.15742	9.15205	8.92284	8.92094
1770551_at	11.5726	11.6296	11.6274	11.6103	11.593	11.6128	11.6154	11.6041	11.628	11.7063	11.6985	11.7511	11.5855	11.5542	11.6023	11.6107	11.4315	11.496	11.5348	11.4118	11.5613	11.5214	11.524	11.5261
1770554_at	11.6758	11.7895	11.808	11.7357	11.7653	11.7923	11.7281	11.7291	11.7982	11.8799	11.9303	11.8781	11.6621	11.627	11.7098	11.7875	11.4926	11.7296	11.7332	11.5147	11.7947	11.6588	11.9246	11.8354
1770556_at	9.31943	9.34078	9.35757	9.29582	9.17327	9.32846	9.25578	9.25486	9.30743	9.03606	9.28913	9.17424	9.15063	9.18597	9.30801	9.15985	8.64239	8.92034	9.367	8.90191	9.12096	8.85982	9.26864	9.12689
1770558_at	9.05249	9.01904	8.82606	9.11637	8.90809	8.7385	8.63425	8.9651	8.865	8.56143	8.7881	8.90262	8.82626	8.78811	9.01733	8.76332	7.7458	8.48348	8.90525	7.64441	8.63603	8.61325	9.00421	8.7817
1770559_at	9.62246	9.5382	9.58704	9.6008	9.52786	9.60275	9.52347	9.44959	9.42246	9.59328	9.57336	9.6277	9.56288	9.50336	9.53392	9.55854	9.27004	9.4524	9.70391	9.35732	9.50816	9.69051	9.62668	9.57031
1770562_at	12.135	12.0884	12.0848	12.1627	12.1042	12.1222	12.1536	12.1535	12.0549	12.2879	12.1751	12.163	12.1286	12.1833	11.9994	12.1476	12.4724	12.2465	12.1262	12.606	12.2297	12.3738	12.1485	12.1649
1770565_at	13.6772	13.728	13.7979	13.7219	13.7467	13.7791	13.7636	13.7141	13.75	13.7956	13.7508	13.7484	13.7858	13.773	13.6924	13.6731	13.805	13.8082	13.7121	13.9272	13.7109	13.6073	13.6547	13.6986
1770566_at	10.1323	10.1709	10.0507	10.2207	10.0219	9.87735	10.1147	10.1954	10.0693	10.2444	10.2162	10.2608	10.2223	10.1585	10.1627	9.91876	9.47261	9.7455	9.98502	9.54247	9.59884	9.70895	9.68792	9.76755
1770567_at	10.6158	10.5621	10.5783	10.691	10.6461	10.6366	10.6066	10.6052	10.6455	10.8286	10.7742	10.8077	10.6605	10.6901	10.6764	10.5943	10.6789	10.6604	10.6425	10.5938	10.6969	10.8634	10.7318	10.7396
1770569_at	15.0116	14.9995	15.0125	14.9967	15.0085	15.0025	15.0205	15.004	14.9868	15.0544	15.0131	15.0023	15.0332	15.0362	14.997	15.0105	15.0614	15.0273	14.9786	15.0907	14.9986	15.0499	15.0141	14.9805
1770571_at	12.4792	12.5278	12.5829	12.5917	12.6156	12.6738	12.5453	12.5649	12.5996	12.3477	12.4026	12.4442	12.5614	12.5928	12.6026	12.4334	12.3827	12.5344	12.5358	12.3973	12.4925	12.3344	12.4046	12.5472
1770572_at	11.9802	12.0331	12.1071	12.0198	12.0537	12.0711	12.0858	11.9884	12.0447	12.0084	11.9541	11.9769	12.0302	12.107	12.0268	12.0404	12.1468	12.1371	11.9919	12.1541	11.9971	12.0735	12.0359	12.0676
1770575_at	10.5067	10.4951	10.6305	10.613	10.6591	10.7411	10.7056	10.575	10.5797	10.6572	10.4791	10.5401	10.7567	10.756	10.5768	10.5684	11.0104	10.7421	10.6763	11.1623	10.7555	10.7924	10.5304	10.6156
1770576_at	8.49301	8.46065	8.40468	8.42113	8.48785	8.64529	8.53775	8.48909	8.48109	8.76757	8.84952	8.92527	8.67661	8.65217	8.4496	8.72293	8.73248	8.72958	8.6216	8.64865	8.5416	8.77042	8.6017	8.94893
1770577_at	14.6232	14.5775	14.5865	14.5743	14.5801	14.5373	14.5823	14.5694	14.5649	14.5689	14.5522	14.552	14.5804	14.5794	14.5622	14.5551	14.5082	14.5748	14.589	14.5232	14.5813	14.621	14.5837	14.5653
1770578_at	12.8234	12.9207	12.9468	12.8803	12.9109	12.9065	12.8981	12.8689	12.9062	12.8775	12.8145	12.8612	12.9001	12.9295	12.9052	13.0824	13.1954	13.1126	12.7886	12.8172	12.8045	12.85	12.8664	12.8126
1770580_at	6.7897	6.87356	6.90839	6.98747	7.05964	7.03012	7.07219	6.94993	6.85382	7.51319	7.15688	7.45512	7.06634	7.05528	6.8673	7.22116	7.99019	7.52363	6.93319	7.52902	6.87027	7.50912	7.04104	7.2975
1770583_at	13.9024	13.9391	13.9378	13.9256	13.9249	13.9326	13.9186	13.9306	13.9152	13.8587	13.8858	13.8526	13.9294	13.9135	13.9234	13.8867	13.7727	13.8672	13.97	13.9032	13.9379	13.9527	13.8912	13.8608
1770584_at	11.0847	11.1588	11.1684	11.126	11.0967	11.2022	11.1624	11.1183	11.1351	11.1236	11.0796	11.1084	11.2017	11.1983	11.1645	11.0346	11.1919	11.2539	11.2767	11.2585	11.1736	11.2765	11.0694	11.0751
1770587_at	8.04426	7.90968	7.77024	8.0362	7.77178	7.91893	8.16177	8.21937	8.10171	8.69825	8.39251	8.48579	7.76298	7.86637	7.37879	7.95963	8.6297	8.23009	7.78152	8.18825	7.75501	7.94392	7.28865	7.29784
1770589_at	10.0721	9.95858	9.95465	10.012	9.87992	9.98779	9.86464	9.89173	9.94072	9.82399	9.81958	9.88116	10.0276	10.0467	10.0015	9.99486	9.86204	9.98644	9.86979	9.71092	9.95188	10.0218	10.0529	9.94191
1770590_at	9.57415	9.50274	9.40882	9.48363	9.40083	9.44033	9.26393	9.41567	9.6398	9.39411	9.50731	9.40555	9.36901	9.30253	9.49893	9.50383	8.75088	9.23551	9.54919	8.47628	9.3866	9.17542	9.5348	9.1626
1770592_at	7.62274	7.70281	7.49387	7.62918	7.49235	7.68196	7.66204	7.58629	7.50089	7.80743	7.38074	7.72999	7.4992	7.43903	7.12515	7.3634	7.19715	7.52545	7.57098	7.7034	7.46676	7.801	7.59731	7.90586
1770593_at	9.41265	9.40502	9.4666	9.4867	9.42555	9.40119	9.36004	9.40302	9.44342	9.31585	9.46794	9.48973	9.42524	9.35416	9.47231	9.59272	9.15318	9.52722	9.60433	9.15691	9.50032	9.44159	9.53503	9.58255
1770594_at	11.8694	11.9411	11.919	12.0243	12.0035	11.942	11.9062	11.9185	11.909	12.0296	12.0811	11.9933	11.9924	11.9823	12.0615	11.9871	11.8168	11.9092	11.9265	11.9084	11.9202	11.8558	11.9578	11.929
1770597_at	10.5856	10.6553	10.6709	10.642	10.661	10.7087	10.6746	10.6593	10.6801	10.5416	10.5175	10.5554	10.814	10.8157	10.7383	10.6707	10.744	10.8239	10.7356	10.8229	10.8103	10.7149	10.581	10.5852
1770599_at	10.1139	10.1203	10.1674	10.1563	10.172	10.2362	10.198	10.1395	10.0828	10.2849	10.1744	10.2263	10.2306	10.1741	10.0905	10.1961	10.3767	10.3988	10.1509	10.399	10.2058	10.3993	10.2562	10.2937
1770603_at	7.94781	7.91699	7.92015	7.95692	7.91491	7.97337	8.11717	7.92749	7.99642	7.80904	7.67317	7.8309	8.06268	8.16595	7.9098	7.70211	8.22798	7.88797	7.87214	8.42438	7.79464	8.24622	7.74186	7.89383
1770604_at	10.9219	10.9795	10.8901	10.8427	10.8587	10.7417	10.6819	10.9213	10.9986	10.5791	10.7933	10.6606	10.4588	10.4271	10.8803	10.8321	9.97528	10.2812	10.7547	9.71006	10.5251	9.90533	10.7166	10.5125
1770607_at	10.9458	10.8101	10.8918	10.9336	10.8757	10.854	11.0395	10.9355	10.871	10.9686	10.8829	10.8603	11.0227	11.0254	10.9012	10.8739	11.1922	11.0774	10.8258	11.3468	10.9658	11.0866	10.9156	11.0248
1770610_at	10.5131	10.4633	10.4286	10.4506	10.5226	10.5579	10.5121	10.4759	10.4203	10.4993	10.4334	10.4655	10.5236	10.5665	10.4523	10.3794	10.6987	10.5515	10.5825	10.9765	10.6005	10.6919	10.4117	10.3641
1770611_at	10.745	10.7068	10.7786	10.6952	10.7147	10.784	10.6735	10.7053	10.7717	10.6248	10.6034	10.6052	10.7813	10.7583	10.815	10.6604	10.7451	10.7215	10.64	10.7592	10.6096	10.6598	10.6272	10.6408
1770612_at	14.371	14.3783	14.2986	14.4008	14.3434	14.3083	14.3278	14.3544	14.3169	14.3105	14.35	14.3171	14.3832	14.3315	14.4103	14.4014	14.0312	14.2656	14.3862	13.9424	14.3618	14.3038	14.4155	14.3383
1770615_at	12.3089	12.3536	12.3871	12.3657	12.3851	12.3749	12.3056	12.2772	12.3617	12.118	12.1748	12.1826	12.4049	12.408	12.3294	12.1203	12.2901	12.2655	12.2924	12.3319	12.2958	12.1418	12.2173	12.2133
1770622_at	11.1346	11.1825	11.2592	11.1488	11.2358	11.2504	11.2576	11.1862	11.2344	11.1523	11.1214	11.1275	11.299	11.2694	11.2434	11.2015	11.1569	11.1595	11.23	11.3416	11.2334	11.1186	11.2318	11.291
1770623_at	11.3069	11.3314	11.33	11.3382	11.2924	11.3608	11.375	11.3429	11.3474	11.2136	11.1255	11.1148	11.4734	11.4857	11.4181	11.1696	11.3478	11.3669	11.3631	11.4876	11.3659	11.1903	11.0815	11.193
1770624_at	10.9452	11.0497	10.8466	11.0226	10.8766	10.7996	10.6032	10.8813	11.021	10.4399	10.8109	10.6374	10.6731	10.6944	10.9921	10.666	9.98833	10.474	10.6605	9.83772	10.6151	10.0908	10.6498	10.5505
1770625_x_at	4.81898	4.75592	4.73262	4.74563	4.83042	4.91494	4.82282	4.75596	4.84206	4.75018	4.77527	4.60201	4.83924	4.8289	4.81387	4.7517	4.82858	4.82782	4.77204	5.40472	4.82626	4.95021	4.83584	4.98852
1770626_at	11.4338	11.4657	11.4564	11.4822	11.4207	11.4488	11.4776	11.4014	11.5503	11.4736	11.4407	11.4343	11.4281	11.4222	11.4313	11.2927	11.3902	11.3536	11.3802	11.6104	11.4276	11.2067	11.2425	11.3085
1770628_at	11.0094	10.9653	10.9411	10.9516	10.921	10.9166	10.9971	10.9701	10.9727	10.8574	10.9688	10.9381	11.0092	10.9477	10.9758	10.9777	10.7377	10.9052	11.1483	10.7848	11.0111	11.1167	11.1044	11.1378
1770632_at	14.024	14.0565	14.0583	14.0653	14.1094	14.1035	14.0195	14.0787	14.0925	13.9826	13.9784	13.9991	14.0782	14.0797	14.0602	14.0872	14.1471	14.093	14.0445	14.0727	14.0914	14.1028	14.0429	14.0185
1770634_at	11.9001	11.8877	11.89	11.8626	11.9201	11.885	11.8562	11.815	11.8623	11.7521	11.7148	11.6908	11.855	11.8707	11.8293	11.7262	11.8961	11.8153	11.9031	11.9727	11.9194	11.9381	11.7679	11.7631
1770635_at	11.9641	12.0449	12.1662	12.0822	12.1677	12.1863	12.1973	12.1235	12.1657	12.1744	12.0544	12.0568	12.2158	12.2458	12.1451	12.2513	12.5805	12.3695	12.0645	12.3931	12.138	12.1521	12.0509	12.1662
1770636_at	6.01956	6.08787	6.23238	5.93252	6.24583	6.13777	6.06951	5.85695	6.19968	6.03601	5.7092	5.91483	6.15105	6.21423	6.03689	6.12593	6.23912	6.33618	6.01335	6.21911	5.86228	5.93665	5.71667	5.79503
1770637_at	9.78494	9.8057	9.78926	9.69682	9.80844	9.80619	9.69162	9.68249	9.78412	9.45389	9.59294	9.64586	9.65664	9.73029	9.74718	9.50869	9.39204	9.67143	9.68121	9.43469	9.73543	9.58645	9.65837	9.63576
1770639_at	9.44892	9.53353	9.48984	9.443	9.46874	9.45926	9.45076	9.5493	9.48452	9.51254	9.55211	9.55303	9.39939	9.41187	9.42138	9.29846	9.50919	9.34786	9.44765	9.55635	9.37826	9.41494	9.248	9.2174
1770640_at	8.30219	8.16442	8.30969	8.19678	8.23811	8.19081	8.45519	8.49392	8.24188	8.44698	8.45731	8.21971	8.2951	8.36075	8.26525	8.22871	8.16173	8.16762	8.2069	8.36805	8.51834	8.5637	8.41436	8.29915
1770645_at	9.97588	10.0084	10.1019	10.0333	10.1075	10.0914	10.027	9.9777	10.101	9.87837	9.90174	9.91557	10.0813	10.1042	10.0042	9.89176	10.0072	10.0314	10.0467	10.3474	9.98191	10.0211	9.99971	10.0192
1770650_at	8.30098	8.42498	8.18841	8.26895	8.12884	8.17116	8.56551	8.47322	8.27578	8.11762	7.92155	8.01721	8.35467	8.44643	8.31286	7.99197	8.01665	7.99452	8.57615	8.49137	8.4374	8.29082	7.95239	8.1146
1770651_at	4.46871	4.55831	4.76064	4.54276	4.56876	4.66788	4.61752	4.55657	4.58792	4.59084	4.35549	4.66575	4.38143	4.64787	4.6712	4.65437	4.62376	4.62796	4.6425	4.6849	4.42036	4.61257	4.55916	4.48804
1770653_at	14.2265	14.2323	14.1999	14.2656	14.2153	14.1961	14.2061	14.1801	14.2241	14.1566	14.1925	14.1678	14.2836	14.2265	14.2844	14.2321	13.9541	14.1357	14.1728	13.9251	14.1577	14.0601	14.1804	14.105
1770656_at	11.796	11.8402	11.8509	11.8182	11.8406	11.8781	11.9726	12.0007	11.9307	12.0918	12.0469	11.9673	11.912	11.8934	11.7946	11.7398	12.037	11.8551	12.0759	12.3063	12.0983	12.1202	11.9413	12.0634
1770659_at	8.08557	7.95087	7.91353	7.97705	7.89641	8.18363	8.24264	8.1399	8.1454	8.39429	8.74209	8.75515	8.06415	7.90814	8.10672	7.96982	7.89872	8.04899	8.66945	8.49123	8.37322	8.56354	8.55148	8.86626
1770660_at	11.7394	11.706	11.6469	11.7266	11.6517	11.6358	11.614	11.7195	11.6908	11.6259	11.7962	11.715	11.6206	11.5265	11.6866	11.7449	11.3779	11.4857	11.8777	11.3461	11.748	11.6238	11.9182	11.7193
1770662_at	11.7797	11.829	11.6858	11.7683	11.6468	11.5689	11.6547	11.7542	11.7963	11.6588	11.8434	11.689	11.706	11.5686	11.7991	11.7038	11.1304	11.4703	11.7658	11.1508	11.775	11.5028	11.8316	11.6967
1770666_at	9.18338	9.3194	9.13683	9.29629	9.29481	9.30323	8.94297	9.14707	9.31018	8.92864	9.24272	9.17186	9.14852	9.08311	9.38312	9.16076	8.57774	8.94721	9.01654	8.27886	9.09058	8.84877	9.3901	9.29149
1770668_at	8.05099	8.14993	8.02985	8.21118	8.20658	8.13061	8.17805	8.16442	8.2225	7.91125	7.9084	8.03072	8.14784	8.17135	8.00705	8.16749	8.44569	8.4328	8.13908	8.1999	8.00376	7.87112	7.9835	7.96756
1770671_at	4.78687	4.82244	4.69763	4.78475	4.69419	4.86768	4.76777	4.77802	4.74472	4.74696	4.93763	4.78135	4.78701	4.70381	4.9271	4.70073	4.72395	4.80138	4.97434	4.95168	4.79133	4.82242	4.85398	4.74368
1770672_at	10.2408	10.2099	10.2527	10.1865	10.2569	10.3737	10.3741	10.2306	10.2574	10.3787	10.2171	10.3319	10.3916	10.354	10.254	10.2404	10.3468	10.392	10.2981	10.4507	10.1981	10.457	10.3517	10.3496
1770674_at	10.0781	10.0179	10.0107	10.1036	10.0625	9.9904	10.024	9.96138	10.0019	9.98347	9.90896	9.99178	10.0206	9.94937	9.98608	9.989	9.97216	9.92946	10.0736	10.0022	9.97082	10.0666	9.92212	9.95092
1770677_at	9.45242	9.58378	9.44719	9.3891	9.50518	9.57657	9.333	9.48207	9.61929	9.15382	9.55049	9.54194	9.34363	9.29324	9.48499	9.24032	8.7094	9.18554	9.67063	8.94659	9.36058	8.92182	9.37492	9.42444
1770680_at	10.2425	10.1651	10.1371	10.2161	10.1759	10.1414	10.0702	10.1119	10.13	9.90031	10.0614	10.1004	10.1143	10.1448	10.1251	10.0881	10.056	10.0025	9.96777	9.85235	10.0241	10.0683	10.1596	10.0618
1770682_at	13.9396	13.9429	13.9923	13.991	14.0043	13.9968	13.9479	13.8943	13.8651	13.8677	13.8074	13.8036	14.011	14.0019	13.9492	13.9373	14.055	13.9976	13.7848	13.8901	13.7983	13.7941	13.7492	13.8083
1770683_at	9.7541	9.85508	9.81436	9.85224	9.9058	9.90948	9.75014	9.70858	9.77365	9.73072	9.70286	9.86421	9.82373	9.75518	9.8085	9.62051	9.69046	9.71999	9.71122	9.80212	9.72078	9.6935	9.53502	9.68292
1770684_at	8.34389	8.50789	8.47845	8.53579	8.46632	8.37104	8.22342	8.3525	8.55648	8.10602	8.31386	8.15974	8.28286	8.24164	8.49107	8.39084	7.81208	8.36157	8.2991	7.68093	8.34039	7.93896	8.33519	8.2315
1770685_at	11.255	11.285	11.296	11.2036	11.2145	11.2022	11.224	11.1983	11.2672	11.3106	11.235	11.2762	11.1522	11.2303	11.1747	11.2122	11.2503	11.1695	11.2587	11.3243	11.209	11.285	11.2588	11.2474
1770686_at	10.1282	10.0923	10.0685	10.096	10.0381	10.0562	9.87444	10.0375	10.0755	10.1678	10.4855	10.3021	9.97793	9.95804	10.106	10.3357	10.023	10.2537	10.1039	9.93339	9.99751	9.8383	10.0504	10.0192
1770687_at	11.4684	11.3525	11.1977	11.3629	11.3096	11.3248	11.3223	11.3962	11.2495	11.2436	11.2623	11.2422	11.284	11.435	11.3526	11.368	11.5615	11.3483	11.3131	11.6869	11.6192	11.7291	11.5373	11.5766
1770690_at	8.96535	9.14032	9.0731	9.16122	9.14688	9.24344	8.92184	9.138	9.18011	8.81746	9.06335	9.05642	8.87158	8.97063	9.02643	8.89788	8.57868	8.90503	9.11783	8.80287	9.06353	8.94936	9.07593	9.05956
1770692_at	10.8508	10.6459	10.6866	10.8285	10.71	10.9518	11.0866	11.2361	10.9743	11.029	10.7648	11.013	11.5586	11.2491	11.1439	12.0565	11.9506	12.4467	10.3391	10.5952	10.8488	10.152	10.024	10.1613
1770695_at	12.4014	12.3518	12.3005	12.3391	12.2694	12.3719	12.3448	12.3189	12.2546	12.5239	12.4405	12.4252	12.2951	12.3249	12.1117	12.29	12.6569	12.4242	12.2776	12.7763	12.3563	12.4715	12.1717	12.1258
1770696_at	8.92245	8.97975	9.14881	9.10216	9.05872	9.12007	8.98057	8.94804	9.0366	8.96524	8.93983	8.92992	8.95893	8.98127	9.03654	8.82532	9.05351	8.91143	9.06835	9.41595	9.06258	8.95069	8.95425	8.91672
1770697_at	11.0061	11.0086	11.0182	11.0134	11.0447	11.0109	11.0409	11.029	11.063	10.9883	10.9848	10.9041	11.0499	11.0475	11.0754	10.9461	10.9114	10.9923	11.0254	10.8613	11.0757	10.9103	10.9993	11.0099
1770699_at	9.09317	9.26683	9.25719	9.2196	9.24546	9.27167	9.11334	9.12452	9.22152	9.08881	9.24447	9.08326	9.12451	9.19978	9.26748	9.19191	9.05638	9.22934	9.22935	9.24628	9.17656	9.00365	9.09816	9.12059
1770700_at	10.1216	10.1528	10.0367	10.0726	10.0249	10.0788	9.88245	10.0865	10.1103	9.91211	10.0988	10.0381	9.86224	9.86916	10.0073	10.1098	9.6626	9.89272	10.0273	9.54084	9.87116	9.72476	9.88191	9.97124
1770701_at	12.1871	12.1078	12.1278	12.0987	12.1186	12.1122	12.1425	12.13	12.1742	12.165	12.1494	12.1345	12.1843	12.1678	12.161	12.1877	12.2011	12.2013	12.2195	12.0483	12.2617	12.3441	12.3379	12.2503
1770705_at	8.95975	8.93911	9.10913	9.05386	9.13	9.09213	9.14015	8.97921	9.02184	9.29204	9.02938	9.07693	9.23686	9.14497	8.99985	9.01417	9.56209	9.28474	9.06537	9.57649	9.12376	9.24693	8.96272	9.00036
1770706_at	12.4399	12.4629	12.4357	12.4129	12.4384	12.5459	12.3703	12.4783	12.5334	12.152	12.6095	12.6063	12.4943	12.3925	12.6925	12.5887	12.1866	12.5732	12.6394	12.1175	12.5823	12.2423	12.6403	12.7952
1770707_at	9.94401	9.98897	10.1325	9.9777	10.1143	10.1345	10.1151	10.0391	10.1057	10.0485	9.94297	10.0463	10.1605	10.1504	10.1121	9.90176	10.0234	10.2365	10.2247	9.98588	10.1461	10.1857	10.1267	10.2067
1770708_at	12.1707	12.1607	12.1099	12.171	12.1966	12.1906	12.1552	12.1749	12.1074	12.1931	12.2087	12.2244	12.1641	12.196	12.1838	12.2551	12.2635	12.1592	12.2385	12.1355	12.1927	12.285	12.2147	12.1637
1770709_at	13.1784	13.188	13.1573	13.147	13.1267	13.1327	13.1164	13.1247	13.0996	13.038	13.0373	13.0895	13.1471	13.136	13.1365	13.0487	12.9803	13.0224	13.2325	13.0552	13.1628	13.225	13.1219	13.0784
1770710_at	9.21619	9.24626	9.32983	9.26444	9.20674	9.26349	9.30407	9.28133	9.15446	9.41241	9.2729	9.28104	9.2893	9.33645	9.18727	9.33851	9.60995	9.45357	9.4318	9.60525	9.3791	9.73527	9.54606	9.47935
1770713_at	12.7335	12.7964	12.736	12.7718	12.7836	12.7937	12.7701	12.7791	12.8065	12.8261	12.7759	12.7725	12.7655	12.7958	12.7146	12.7195	13.0549	12.8395	12.6414	12.8849	12.7396	12.8045	12.7029	12.7099
1770716_at	9.12256	9.22783	9.17849	9.21947	9.14331	9.16794	8.74049	9.08844	9.23463	8.75693	9.36134	9.25065	8.80733	8.82882	9.06123	8.94333	7.89669	8.75039	9.07657	7.81234	8.93811	8.60339	9.10164	9.15328
1770717_at	10.012	10.0745	10.0893	10.0411	10.0631	10.0071	10.0368	10.0103	10.1182	10.0033	9.94573	9.92981	10.1059	10.0202	10.0885	10.1544	9.7565	9.98533	10.0363	9.64144	9.95757	10.009	10.183	10.0355
1770718_at	10.2905	10.2361	10.2564	10.2197	10.2006	10.2393	10.32	10.2238	10.1887	10.4076	10.2954	10.2854	10.248	10.2888	10.1946	10.2847	10.5563	10.3392	10.2982	10.6213	10.2551	10.4623	10.2542	10.2662
1770720_at	10.809	10.7669	10.8496	10.8059	10.9673	10.9674	11.006	10.8991	10.8643	11.0082	10.8772	10.916	11.025	11.0465	10.908	10.9463	11.3229	11.0948	10.9036	11.319	10.934	11.1253	10.9224	10.9991
1770721_at	13.2935	13.307	13.404	13.3503	13.4346	13.4331	13.3968	13.3238	13.3803	13.4493	13.3959	13.356	13.4321	13.4818	13.3649	13.4437	13.5819	13.5344	13.3948	13.4921	13.4247	13.5603	13.5881	13.526
1770725_at	9.89325	9.82166	9.91908	9.72786	9.81325	9.79603	9.82436	9.84706	9.78896	9.85344	9.69287	9.81108	9.82194	9.86503	9.75797	9.80486	9.95682	9.71856	9.73699	9.86087	9.98002	10.1383	10.0924	9.9387
1770727_at	9.87181	10.0068	10.05	10.0068	9.99356	9.98251	10.0592	10.0152	9.96201	10.0051	9.85384	9.90376	10.0488	10.0649	9.94925	10.0105	10.3269	10.1235	10.0049	10.3412	10.0502	10.0295	9.8348	9.94659
1770730_at	12.7348	12.7507	12.7576	12.8066	12.7749	12.7221	12.747	12.7196	12.7134	12.7207	12.6249	12.7054	12.7402	12.7118	12.765	12.8752	12.7278	12.7725	12.5697	12.6158	12.6411	12.5862	12.593	12.5433
1770736_at	10.6516	10.6377	10.7708	10.6358	10.7383	10.686	10.6783	10.578	10.6124	10.7632	10.5912	10.6911	10.6877	10.7216	10.5556	10.5268	10.9275	10.8214	10.6196	11.0481	10.6229	10.7436	10.6048	10.6543
1770737_at	9.55531	9.40124	9.45627	9.46163	9.39105	9.36916	9.40041	9.40294	9.41104	9.46182	9.38183	9.31781	9.48163	9.38913	9.35618	9.42761	9.1062	9.32616	9.47073	8.99876	9.56892	9.40488	9.4964	9.41426
1770739_at	10.6941	10.6331	10.6386	10.6706	10.6576	10.6841	10.8263	10.7509	10.6396	10.9751	10.7238	10.7535	10.742	10.8476	10.6628	10.6591	11.3037	10.8397	10.7952	11.3424	10.8381	11.1976	10.7089	10.8283
1770740_at	11.5963	11.6088	11.5977	11.6589	11.6565	11.6113	11.4743	11.5654	11.5846	11.5948	11.7012	11.6906	11.5594	11.5568	11.6892	11.629	11.5104	11.5954	11.4077	11.2699	11.5315	11.3974	11.4311	11.4205
1770742_at	10.5845	10.6861	10.7471	10.6609	10.7167	10.822	10.7849	10.7273	10.8009	10.8245	10.7483	10.7769	10.806	10.8525	10.6997	10.5909	11.0132	10.956	10.7089	10.9546	10.72	10.8052	10.6394	10.7792
1770743_at	10.8345	10.9143	10.8291	10.8902	10.8311	10.8314	10.8546	10.8403	10.9112	10.8755	10.7956	10.8197	10.8262	10.7956	10.9029	10.8344	10.6547	10.7457	10.8567	10.8314	10.8516	10.75	10.8641	10.8154
1770744_at	13.781	13.8015	13.8026	13.8161	13.8201	13.8208	13.8641	13.8533	13.8589	13.9443	13.9072	13.8967	13.8307	13.8061	13.7992	13.7818	13.7548	13.7987	13.8875	13.8848	13.8804	13.9234	13.871	13.8988
1770746_at	10.1752	10.2398	10.1744	10.148	10.1564	10.1047	9.99505	10.0346	10.0952	10.0654	10.0773	10.1004	9.99624	10.1114	10.1046	10.1399	10.3102	10.1794	10.0169	10.0847	9.98321	9.99689	9.97691	9.91429
1770747_at	12.4064	12.3882	12.4713	12.4687	12.4807	12.4854	12.4362	12.3998	12.3894	12.4045	12.3515	12.4463	12.4766	12.4802	12.3902	12.3914	12.3822	12.5168	12.3981	12.4092	12.3923	12.5076	12.3848	12.4659
1770748_at	12.0772	11.9761	12.0289	11.9942	12.0299	12.0465	12.1238	12.0875	12.0685	12.1028	12.0021	11.9294	12.1693	12.1953	12.0346	12.0803	12.3591	12.1282	12.047	12.5864	12.1812	12.2585	12.0506	11.9819
1770749_at	11.8247	11.7128	11.8279	11.6935	11.8133	11.7385	11.7137	11.6393	11.5875	11.9367	11.8614	11.9149	11.7268	11.746	11.6715	11.9063	11.99	11.8287	11.8149	11.7382	11.8725	12.3182	12.2469	12.2494
1770750_at	12.3113	12.2341	12.2272	12.2363	12.2532	12.2371	12.1416	12.1928	12.1865	12.2081	12.2159	12.2225	12.2071	12.1982	12.1799	12.223	12.3275	12.1775	12.178	12.2109	12.1826	12.1839	12.1285	12.0934
1770751_at	9.36468	9.41211	9.33807	9.4436	9.38821	9.39912	9.39572	9.50534	9.43298	9.41013	9.42713	9.47797	9.43298	9.41538	9.38492	9.35331	9.29423	9.34725	9.47788	9.44155	9.43434	9.39443	9.38348	9.44685
1770753_at	13.3604	13.3622	13.3698	13.4502	13.3697	13.3538	13.3655	13.3583	13.4104	13.4261	13.4057	13.4176	13.3776	13.3489	13.449	13.5105	13.1391	13.3515	13.4016	13.0446	13.407	13.2454	13.4049	13.4327
1770754_at	13.3878	13.3856	13.4317	13.4081	13.4574	13.4787	13.5226	13.4528	13.4425	13.3733	13.212	13.3015	13.5445	13.5406	13.4015	13.4134	13.6365	13.6402	13.4029	13.5636	13.3647	13.4155	13.2749	13.354
1770758_at	10.58	10.5827	10.5417	10.5072	10.5049	10.4869	10.5432	10.564	10.4835	10.4549	10.4998	10.4385	10.6043	10.4926	10.5522	10.6074	10.244	10.3539	10.4776	10.146	10.4358	10.4353	10.5602	10.4367
1770759_at	12.0501	12.0789	12.1688	12.1708	12.2048	12.2377	12.2009	12.1143	12.1254	12.1925	12.0377	12.1684	12.2305	12.2706	12.1422	12.1465	12.3032	12.2995	12.213	12.3457	12.1353	12.2114	12.056	12.1316
1770760_at	9.91411	9.92048	9.95137	9.9557	9.94657	9.99541	10.0834	9.9807	9.92111	9.95609	9.80071	9.91671	9.99084	10.0552	9.86896	9.70177	10.0023	9.94348	9.93686	10.3841	10.07	10.0971	9.75368	9.83327
1770764_at	9.24593	9.36094	9.49405	9.30532	9.43876	9.45729	9.47446	9.34312	9.40302	9.85514	9.65646	9.67709	9.43083	9.39057	9.30636	9.53553	9.95777	9.73361	9.43643	9.94546	9.38268	9.74222	9.41681	9.55947
1770765_at	11.1499	11.1241	11.1013	11.1338	11.133	11.1072	11.1811	11.1154	11.1547	11.0882	11.0779	11.07	11.2495	11.1191	11.2065	11.0477	10.6937	10.9336	11.1741	10.7846	11.0372	10.9522	11.0632	10.9816
1770766_at	10.6269	10.571	10.5656	10.6008	10.6081	10.6502	10.5819	10.5681	10.5789	10.6205	10.7062	10.7256	10.5757	10.6099	10.5877	10.507	10.2728	10.496	10.7989	10.4838	10.7409	10.9594	10.8099	10.7968
1770767_at	10.346	10.4457	10.3181	10.3991	10.3511	10.468	10.4589	10.4975	10.5604	10.5902	10.7155	10.7156	10.5501	10.5376	10.5378	10.6009	10.5807	10.693	10.4095	10.4076	10.3456	10.2133	10.1891	10.2772
1770768_at	9.90625	9.87865	9.92277	9.92077	9.94371	10.0448	10.1358	10.0605	9.93026	10.2563	10.1415	10.2907	10.1101	10.1664	9.88588	9.8805	10.0131	10.0705	9.96815	10.1186	10.0296	10.2699	10.0358	10.0922
1770773_at	10.8216	10.7582	10.7983	10.7325	10.7245	10.6729	10.8116	10.6468	10.6682	10.8277	10.6101	10.6404	10.8023	10.7903	10.6868	10.5737	10.9664	10.7069	10.6472	11.1016	10.7056	11.0136	10.817	10.7575
1770776_at	13.2378	13.2079	13.2024	13.1628	13.1848	13.2217	13.2159	13.1718	13.1737	13.2069	13.1803	13.1666	13.214	13.241	13.1594	13.2435	13.4193	13.301	13.1762	13.4333	13.232	13.3272	13.2455	13.1433
1770777_at	13.2485	13.2195	13.1635	13.1425	13.1609	13.1756	13.1733	13.1563	13.1294	13.1869	13.162	13.151	13.2095	13.2184	13.1525	13.1767	13.347	13.184	13.1247	13.245	13.2587	13.3216	13.237	13.1602
1770778_at	10.2048	10.2703	10.2421	10.2599	10.2623	10.2511	10.163	10.2499	10.3518	10.3539	10.4539	10.4359	10.216	10.235	10.2338	10.3233	10.2744	10.2567	10.1989	10.1508	10.168	10.1187	10.3473	10.4406
1770780_at	13.0662	13.067	12.8883	12.9556	12.877	12.7401	12.8617	12.9678	12.9967	12.7042	12.961	12.8128	12.8361	12.7965	13.0181	12.6819	12.0671	12.2874	12.9719	12.241	12.7892	12.368	12.8528	12.7851
1770783_at	7.98827	8.27439	8.22905	8.06611	8.0458	8.06012	7.89964	7.96868	8.08421	7.86161	7.8337	7.82687	7.98631	8.17038	8.10048	7.93407	8.08721	7.96162	8.06018	8.41894	7.96187	7.71436	7.88755	8.05583
1770785_at	8.1823	8.17062	8.03545	8.08982	7.94831	8.09021	8.00292	8.15495	8.16661	8.08166	8.27618	8.1441	7.91972	8.03457	7.98916	7.95529	8.28777	8.0316	8.11502	8.4231	8.06466	8.04973	7.99222	8.00962
1770788_at	10.0266	9.93441	9.85731	10.0246	9.95436	9.98683	9.88719	9.9942	9.89224	9.97352	9.97802	10.11	10.0192	9.94846	9.98505	9.94031	9.85135	9.93756	10.0576	10.0135	10.0926	10.1713	10.1971	10.0856
1770790_at	10.7189	10.7374	10.6738	10.7022	10.6746	10.5709	10.5782	10.5763	10.7195	10.425	10.4998	10.5275	10.6141	10.557	10.7006	10.588	10.1731	10.3692	10.6484	10.3891	10.6127	10.3981	10.6289	10.604
1770791_at	12.3951	12.3587	12.4004	12.3972	12.4225	12.4029	12.4027	12.3662	12.3376	12.4243	12.3598	12.4044	12.3785	12.4094	12.3295	12.4293	12.7241	12.5314	12.4148	12.6309	12.397	12.6134	12.3656	12.465
1770792_at	10.6608	10.6979	10.6375	10.6294	10.702	10.7201	10.6387	10.6567	10.716	10.5177	10.7021	10.7117	10.6722	10.6682	10.6762	10.6483	10.4523	10.6518	10.7366	10.4884	10.6289	10.5356	10.7458	10.8026
1770793_at	12.4343	12.3336	12.4577	12.3644	12.3971	12.3859	12.476	12.4138	12.3452	12.7471	12.5808	12.5367	12.4464	12.4477	12.2972	12.4743	12.7059	12.5183	12.4292	12.8176	12.5204	12.8203	12.6234	12.6446
1770795_at	8.93547	9.00835	8.9628	9.11653	9.001	8.93844	8.8407	8.94841	8.92075	9.09608	9.14102	9.07547	8.78093	8.97024	9.01206	8.93014	8.90908	8.83633	8.80194	8.87062	8.81336	8.79774	8.72273	8.83462
1770797_at	12.1408	12.1483	12.1516	12.1692	12.2076	12.2322	12.2841	12.2109	12.2084	12.3853	12.3181	12.3195	12.2535	12.3288	12.1776	12.2112	12.5612	12.3423	12.3157	12.5319	12.3042	12.5286	12.3233	12.3367
1770799_at	13.62	13.6426	13.6004	13.6593	13.5715	13.6536	13.6696	13.6397	13.5857	13.735	13.6748	13.6341	13.6425	13.6947	13.5995	13.5635	13.8052	13.583	13.6571	14.0136	13.7338	13.751	13.6171	13.5606
1770802_at	11.4504	11.393	11.4607	11.3229	11.3937	11.3969	11.4417	11.3249	11.3084	11.3693	11.2082	11.2271	11.4253	11.4207	11.3518	11.3348	11.4138	11.2946	11.4009	11.5969	11.3806	11.5305	11.3924	11.3683
1770806_at	11.2497	11.2945	11.3934	11.2954	11.3625	11.4212	11.377	11.2948	11.2987	11.2345	11.1003	11.1607	11.4183	11.4314	11.3298	11.3548	11.5691	11.553	11.2857	11.6597	11.3495	11.4581	11.336	11.3685
1770808_at	9.16319	9.33174	9.26916	9.21012	9.26811	9.19752	9.01753	9.12944	9.18783	9.09035	9.10661	9.09329	9.1374	9.09921	9.16058	9.20588	9.12481	9.12058	9.13694	9.03803	9.17222	9.07849	9.10583	9.10288
1770809_at	9.97791	10.0586	10.0008	9.93465	10.0127	10.0484	9.94358	9.89982	10.1157	9.74741	10.0489	10.0638	9.94824	9.85205	10.0864	9.93199	9.57304	9.78143	9.95858	9.57935	9.767	9.70847	10.0364	10.0744
1770812_at	9.30936	9.30148	9.30192	9.2771	9.33606	9.31955	9.22721	9.20426	9.19094	9.10662	9.1825	9.17954	9.20803	9.26499	9.28012	9.27489	9.22311	9.21037	9.33645	9.41943	9.29576	9.25343	9.27427	9.28173
1770816_at	10.7111	10.6248	10.7526	10.7365	10.7341	10.723	10.7746	10.6554	10.7087	10.8133	10.6466	10.7037	10.8319	10.8399	10.8033	10.8085	11.0656	10.8211	10.5991	10.9504	10.7584	10.7502	10.7473	10.7632
1770817_at	11.0108	10.9678	10.9473	10.9114	10.9001	10.9119	11.0796	10.9076	10.8671	11.0505	10.7541	10.9087	11.0823	11.1358	10.8894	10.9125	11.465	11.0604	10.9857	11.2854	10.9629	11.2169	10.7783	10.8708
1770818_at	11.7456	11.7876	11.854	11.7054	11.7669	11.8227	11.8551	11.7215	11.7742	11.9599	11.8381	11.8586	11.7578	11.7217	11.6446	11.8339	12.0659	11.9234	11.7979	12.053	11.7144	11.9482	11.8124	11.9266
1770820_at	12.5256	12.5313	12.5758	12.5638	12.5565	12.5659	12.5839	12.5031	12.4471	12.4035	12.3213	12.3486	12.5981	12.5535	12.582	12.5447	12.5436	12.5114	12.5124	12.4946	12.5056	12.4612	12.5175	12.4331
1770821_at	10.5646	10.5825	10.6414	10.6488	10.6726	10.7418	10.641	10.5738	10.6228	10.6533	10.5908	10.6594	10.6773	10.7844	10.6469	10.7203	11.1321	10.9351	10.6381	10.8582	10.6442	10.7167	10.4789	10.6148
1770824_at	12.9739	12.9025	12.9818	12.9304	12.9225	12.8928	12.9901	12.8913	12.8957	12.8973	12.797	12.7589	13.0524	13.0351	12.8587	12.8846	13.1285	12.9548	12.8603	13.2512	12.8745	13.0356	12.9064	12.9709
1770825_at	8.83193	8.90625	8.90803	8.95552	9.02342	9.04139	8.97137	8.91544	8.97002	8.93529	9.08232	9.0547	8.94076	8.92202	8.94	9.01918	8.81899	9.01791	9.11575	9.12996	8.91169	8.79969	8.98511	8.99595
1770828_at	11.84	11.8303	11.8743	11.7999	11.8468	11.8435	11.8693	11.7676	11.8538	11.9317	11.7882	11.8709	11.9224	11.9155	11.8685	11.9226	12.0648	11.966	11.7224	11.6555	11.7616	11.8442	11.785	11.6889
1770829_at	11.1913	11.1711	11.0648	11.1668	11.1044	11.1123	11.1524	11.1556	11.1051	11.1605	11.2173	11.0809	11.0926	11.2138	11.185	11.0979	11.3187	11.0667	11.1591	11.3875	11.3194	11.4293	11.2576	11.0934
1770832_at	10.2783	10.2474	10.3598	10.2356	10.3013	10.3226	10.3031	10.1898	10.2177	10.3497	10.2117	10.3462	10.3593	10.2863	10.1986	10.1483	10.1907	10.2686	10.3332	10.3158	10.2435	10.3954	10.2414	10.3405
1770834_at	10.2399	10.1563	10.1974	10.1546	10.211	10.2364	10.2248	10.1046	10.1553	10.1312	9.91563	10.0214	10.2367	10.142	10.0895	10.1029	10.0799	10.1389	10.1623	10.1821	10.1225	10.1605	10.1873	10.0885
1770835_at	9.0302	9.21939	9.08178	9.15732	9.09061	9.02062	8.88717	8.97355	9.08888	8.99815	9.11631	8.9503	8.89416	8.83985	9.15782	9.05742	8.4814	8.85549	9.03829	8.67673	8.85604	8.61238	8.85841	8.72972
1770836_at	10.3251	10.3198	10.475	10.3281	10.4642	10.4913	10.5465	10.4347	10.3793	10.4727	10.3373	10.3692	10.4671	10.4636	10.3049	10.5548	10.8721	10.7254	10.4605	10.5981	10.3841	10.5412	10.3861	10.4734
1770837_at	11.0185	11.0013	11.1627	10.9759	11.1301	11.1246	11.1621	11.1142	11.0902	11.3012	11.2308	11.197	11.1611	11.1285	11.0846	11.0629	11.1454	11.0959	11.0314	11.3525	11.1062	11.3037	11.2657	11.3668
1770839_at	10.3198	10.3837	10.2793	10.2454	10.2265	10.2207	10.1643	10.2347	10.243	10.1934	10.1573	10.1601	10.2771	10.2079	10.2631	10.231	10.0686	10.0919	10.1368	9.94626	10.1238	10.0335	10.0205	9.91479
1770841_at	9.73548	9.70668	9.78595	9.79498	9.76487	9.6727	9.58858	9.64271	9.6999	9.59958	9.6481	9.67312	9.63873	9.64653	9.68455	9.55199	9.45245	9.5046	9.54343	9.45952	9.55513	9.44326	9.57654	9.57995
1770843_at	6.84206	6.65634	6.68511	6.83012	6.61239	6.61553	6.6826	6.73117	6.69922	6.76977	6.88595	6.85523	6.82572	6.4815	6.71429	7.1871	6.40119	6.82838	6.63801	5.97332	6.64612	6.3743	6.79029	6.52768
1770848_at	11.2602	11.3565	11.3402	11.3384	11.3492	11.3554	11.125	11.1893	11.2118	10.9605	11.1931	11.2394	11.2647	11.2104	11.31	11.2316	11.1028	11.3001	11.2452	11.2014	11.2992	11.0821	11.2653	11.317
1770850_at	6.12483	6.18917	6.13905	6.16199	6.04448	5.91843	6.30299	6.28782	6.16505	6.07495	6.07006	6.20556	6.16737	6.14022	6.22843	6.02971	6.20472	6.06969	6.10741	6.38957	6.07769	6.25119	5.88817	5.96577
1770851_at	9.83041	9.7863	9.8256	9.77631	9.78519	9.77387	9.85985	9.70724	9.76883	9.97645	9.8108	9.94037	9.78992	9.70354	9.74749	9.77677	9.82444	9.78262	9.94211	9.97089	9.74302	9.79148	9.70377	9.76736
1770852_at	10.1375	10.1557	10.1666	10.0908	10.1544	10.1209	10.185	10.1032	10.0833	10.2823	10.1626	10.2367	10.2538	10.2358	10.058	10.1686	10.3171	10.172	10.171	10.4392	10.1886	10.2554	10.1095	10.1357
1770854_at	10.7674	10.7462	10.9207	10.7711	10.8692	10.8947	10.9233	10.8588	10.7943	10.9929	10.8179	10.8226	10.9333	10.922	10.8976	10.9186	11.1109	10.9606	10.9062	11.1882	10.9469	11.1246	10.9612	11.041
1770855_at	9.19574	9.27396	9.23444	9.22109	9.22706	9.30339	9.19209	9.22411	9.21604	9.19478	9.27	9.29676	9.17983	9.24681	9.13616	9.19173	9.39288	9.21709	9.0987	9.34701	9.30427	9.30838	9.0617	9.09316
1770856_at	11.4174	11.452	11.486	11.414	11.4708	11.6029	11.4546	11.4022	11.4206	11.4628	11.4242	11.4938	11.468	11.5171	11.4185	11.4709	11.709	11.6213	11.3944	11.4988	11.3047	11.5828	11.3569	11.4516
1770858_at	12.8618	12.8989	12.8472	12.9002	12.8589	12.8675	12.8225	12.8709	12.9412	12.8354	12.8736	12.8458	12.9252	12.8657	12.9594	12.7471	12.6432	12.6796	12.8016	12.5205	12.829	12.6433	12.8102	12.7
1770859_at	7.25423	7.30223	7.19303	7.26868	7.20868	7.26624	7.35527	7.45104	7.37995	6.97527	7.02198	7.09178	7.3385	7.40246	7.18596	7.33889	7.45801	7.42527	7.33899	7.56773	7.34836	7.34965	7.25328	7.00166
1770861_at	11.8929	11.7366	11.8245	11.8371	11.8065	11.778	11.7793	11.7098	11.6589	11.7427	11.677	11.6632	11.8295	11.8371	11.653	11.7082	12.1448	11.8479	11.6522	12.0663	11.6947	11.9362	11.7115	11.8157
1770862_at	11.2119	11.3427	11.2834	11.3255	11.2806	11.214	11.1413	11.2315	11.2873	11.1182	11.3126	11.1714	11.1401	11.156	11.3245	11.406	10.8882	11.1395	11.1709	10.614	11.1753	10.9311	11.2678	11.1858
1770863_at	10.6891	10.7538	10.8738	10.8831	10.7496	10.8622	10.8829	10.7197	10.748	10.849	10.6763	10.8487	10.8638	10.9005	10.6823	10.7499	10.8469	10.854	10.8564	10.9637	10.8181	10.9055	10.6526	10.7642
1770864_at	9.39146	9.39034	9.49193	9.35089	9.42106	9.40813	9.52275	9.28139	9.43817	9.4155	9.2711	9.34385	9.52565	9.45985	9.41364	9.23956	9.79614	9.43058	9.29658	9.93789	9.35077	9.47234	9.35816	9.46173
1770865_at	10.2892	10.261	10.194	10.243	10.2037	10.1914	10.0943	10.1292	10.2077	9.90468	10.0309	10.074	10.0925	9.92805	10.2161	10.1916	9.61817	10.0429	10.1761	9.65093	10.0091	9.74041	10.0489	9.99197
1770867_at	11.9056	11.9199	11.9368	11.882	11.9495	11.9754	11.981	11.9948	11.9539	12.0568	11.9953	11.953	11.9885	12.0292	11.975	11.9811	12.359	12.065	11.9024	12.0537	11.9659	12.0647	12.05	12.0184
1770868_at	10.2315	10.1586	10.1419	10.098	10.1144	10.1295	10.132	10.1514	10.0215	10.3729	10.3226	10.3427	10.0793	10.1169	10.0615	10.2159	10.4277	10.129	10.0818	10.2491	10.0951	10.4027	10.1535	10.1102
1770871_at	11.2285	11.3425	11.2556	11.3459	11.3522	11.2413	11.1086	11.2429	11.3276	11.148	11.3707	11.2646	11.0797	11.2038	11.2573	11.3089	11.1417	11.1682	11.3786	10.9059	11.3767	11.3958	11.4305	11.3584
1770876_at	11.0238	11.0014	10.9491	11.0264	10.9477	10.8922	11.0355	10.9787	10.9239	10.9016	10.7418	10.7581	11.158	11.0361	11.0286	11.071	10.7908	10.9119	10.9235	10.7412	10.9647	11.0878	11.2443	11.1367
1770878_at	10.2265	10.2213	10.2539	10.1924	10.1739	10.1564	10.2217	10.1404	10.2038	10.1601	10.0529	10.1017	10.2465	10.1944	10.2231	10.2006	10.0857	9.99277	10.1857	10.373	10.1836	10.1245	10.162	10.177
1770879_at	11.0792	11.0375	10.8897	11.0137	10.8881	10.9059	10.9431	11.0402	11.0064	10.9466	11.0253	10.9655	10.9681	11.005	10.9727	10.9037	11.054	10.8365	10.9476	11.3775	11.0486	10.9413	10.8182	10.7095
1770882_at	14.5308	14.5271	14.4816	14.508	14.5028	14.5012	14.5243	14.5331	14.5459	14.485	14.514	14.4723	14.5426	14.5107	14.4969	14.5224	14.5033	14.5033	14.4675	14.3926	14.5136	14.4787	14.5139	14.5116
1770883_at	10.1748	10.2532	10.2373	10.3378	10.265	10.2591	10.2465	10.2514	10.29	10.5202	10.4941	10.5956	10.2065	10.2509	10.1839	10.2181	10.2685	10.3034	10.2577	10.1197	10.1463	10.2421	10.049	10.1537
1770884_s_at	14.799	14.7793	14.7881	14.769	14.8052	14.7884	14.7755	14.7816	14.7838	14.7227	14.745	14.7442	14.7739	14.7973	14.7626	14.791	14.754	14.7768	14.7793	14.7345	14.7581	14.7312	14.747	14.7785
1770885_at	10.3215	10.2732	10.4407	10.3637	10.4472	10.4531	10.4486	10.4578	10.3853	10.612	10.5243	10.5366	10.3262	10.3849	10.2908	10.3811	10.656	10.4912	10.4133	10.6748	10.4449	10.6454	10.4193	10.546
1770886_at	7.1913	7.06033	6.88195	6.64569	6.65337	6.71552	7.01367	7.02105	6.85927	7.29774	6.98337	6.91674	6.93085	6.87113	6.72831	6.69143	6.57717	6.57585	7.16983	6.56623	6.82717	6.61198	6.91877	6.56872
1770887_at	5.9711	5.676	5.93936	5.78855	5.73781	6.03583	6.21507	6.08387	5.94403	5.96127	5.87162	5.96299	5.82923	5.73165	5.87665	5.75797	6.05123	5.90981	6.06714	5.92029	5.86734	5.97492	5.70895	5.71959
1770888_at	12.625	12.5668	12.5927	12.5688	12.6015	12.5999	12.6206	12.6076	12.585	12.6602	12.5811	12.5779	12.5733	12.5755	12.5342	12.585	12.6794	12.5947	12.5806	12.685	12.5326	12.5139	12.4083	12.4486
1770889_at	11.7803	11.7742	11.7487	11.6405	11.6594	11.8027	11.7262	11.6709	11.7572	11.5874	11.6785	11.7427	11.7308	11.6193	11.7169	11.7325	11.5245	11.7189	11.8785	11.6549	11.6844	11.5463	11.7122	11.7977
1770890_at	13.3914	13.4556	13.4359	13.4659	13.4763	13.4396	13.4579	13.4454	13.4856	13.2863	13.3093	13.2541	13.5181	13.5251	13.4922	13.3248	13.2101	13.3875	13.3007	13.2556	13.3449	13.1825	13.3063	13.3556
1770891_at	9.60428	9.70132	9.64801	9.69517	9.66927	9.57495	9.53413	9.62114	9.67549	9.67976	9.83607	9.78684	9.43263	9.44445	9.73387	9.55195	9.15393	9.4151	9.7559	9.16171	9.53487	9.46007	9.61068	9.4602
1770892_at	9.62861	9.65175	9.37533	9.6399	9.4413	9.31825	9.7002	9.58695	9.57391	9.63905	9.50305	9.64213	9.5735	9.55424	9.54647	9.48939	9.32055	9.20809	9.46079	9.61064	9.40333	9.48896	9.3643	9.17552
1770896_at	11.1614	11.1406	11.241	11.1916	11.1795	11.1562	11.2108	11.1543	11.1895	11.2275	11.1039	11.1804	11.2159	11.1644	11.2143	11.2548	11.1114	11.0663	11.2089	11.3055	11.1513	11.1366	11.1958	11.1704
1770897_x_at	7.85957	7.73088	7.57368	7.65338	7.58256	7.68601	7.50679	7.78145	7.70481	7.67727	7.77011	7.88749	7.53352	7.49811	7.51324	7.67163	7.10725	7.46116	7.56625	7.30151	7.47556	7.22548	7.18427	7.36576
1770898_at	9.71739	9.75548	9.77292	9.84774	9.78603	9.73766	9.73417	9.72227	9.76204	9.76601	9.74627	9.76918	9.67549	9.76611	9.72163	9.77681	9.9114	9.78071	9.77048	10.0801	9.77023	9.88504	9.75043	9.69642
1770899_at	10.0762	10.1215	10.1797	10.1493	10.1739	10.1682	10.109	10.1511	10.1504	10.1907	10.0824	10.1318	10.0776	10.0343	10.1081	10.2554	10.0497	10.0983	10.1441	10.0401	9.98748	9.96634	10.0374	10.0859
1770900_at	8.51804	8.52318	8.49231	8.49177	8.47699	8.53289	8.51473	8.57507	8.58235	8.6817	8.59692	8.69099	8.5216	8.51841	8.51119	8.51267	8.36845	8.46469	8.61545	8.38813	8.40023	8.54434	8.39703	8.4333
1770902_at	5.43101	5.46913	5.45031	5.42212	5.51143	5.49572	5.49231	5.64078	5.55646	5.50466	5.512	5.62308	5.46186	5.57065	5.58305	5.55243	5.5593	5.66933	5.43525	5.45983	5.40743	5.45682	5.51487	5.70167
1770908_at	10.4663	10.4697	10.3137	10.5285	10.3748	10.2341	10.1748	10.3649	10.4241	10.1606	10.2961	10.2578	10.3034	10.1631	10.4412	10.5196	9.63267	10.0987	10.3503	9.67053	10.1541	9.97359	10.4002	10.1294
1770911_at	10.998	10.9884	11.0272	11.0045	11.0265	11.0794	11.0121	11.0344	11.0168	11.0952	11.1347	11.242	11.0385	10.9383	11.028	11.0869	10.9892	11.0753	10.9795	10.7919	10.9967	11.0909	11.1884	11.2218
1770913_at	6.99212	7.02952	6.9861	7.0043	7.06477	7.03381	6.89794	6.97416	7.07598	6.86516	6.65336	6.94982	6.99227	7.04952	6.95844	6.72649	7.07053	6.85643	7.10054	7.28869	6.90091	6.99093	6.99875	6.9095
1770916_at	12.1152	12.1472	12.2069	12.1311	12.1841	12.1316	12.1519	12.1746	12.1978	12.1933	12.1938	12.1736	12.219	12.186	12.1757	12.2646	12.4405	12.2498	12.2205	12.2076	12.1856	12.2183	12.1454	12.1491
1770917_at	11.1904	11.185	11.2278	11.2159	11.133	11.2259	11.3829	11.1859	11.2431	11.2243	11.0102	11.0749	11.3538	11.3866	11.2073	11.1829	11.8043	11.4427	11.1399	11.7749	11.281	11.5118	11.3351	11.3033
1770920_at	11.0611	10.9722	10.8635	10.8468	10.8328	10.9424	10.9714	10.9195	10.8944	11.3845	11.3024	11.2575	11.0572	11.0818	10.8956	10.8639	11.1939	10.9436	10.7996	11.0767	10.896	11.0903	10.8349	10.781
1770922_at	12.7257	12.7003	12.6856	12.6622	12.6685	12.6686	12.6118	12.6238	12.6493	12.5945	12.5921	12.6332	12.6598	12.6486	12.6901	12.6982	12.5054	12.6842	12.7566	12.4443	12.6827	12.7397	12.7715	12.6287
1770923_at	10.4511	10.4254	10.4166	10.4447	10.4814	10.3431	10.4195	10.4548	10.4581	10.4509	10.4061	10.3857	10.4041	10.3613	10.4055	10.4038	10.3588	10.4314	10.5127	10.4158	10.4313	10.327	10.2687	10.278
1770924_at	10.1056	9.94419	9.90758	9.89723	9.78775	9.82292	10.0152	9.87495	9.87783	9.88087	9.73002	9.86284	9.96583	9.94528	9.84067	9.68413	9.66262	9.51832	10.007	10.0535	10.0396	9.98646	9.75572	9.72869
1770925_at	12.1155	12.0381	12.0602	11.994	12.0528	12.0375	11.9862	11.9032	11.9368	11.8156	11.7452	11.7678	12.0774	12.093	11.9605	11.9258	12.0733	11.9589	12.0593	12.2384	12.0635	12.1586	11.9484	11.8855
1770927_at	10.9519	10.9026	10.9003	10.9019	10.8443	10.9213	10.9789	10.9253	10.9082	10.8321	10.8692	10.8603	10.9178	10.9217	10.9005	10.8388	10.9102	10.9369	11.0742	10.9764	10.9922	11.0342	10.894	10.9651
1770928_at	10.1711	10.1147	10.1348	10.1266	10.1885	10.1076	10.3195	10.2221	10.0807	10.2987	9.9842	10.1183	10.2729	10.3465	10.1596	10.0905	10.5533	10.2364	10.225	10.6644	10.4199	10.597	10.307	10.3011
1770933_at	11.0003	11.0319	11.1363	11.0156	11.0607	11.1328	11.0995	11.0331	11.0784	11.0471	10.9759	11.0664	11.0875	11.089	11.0527	11.0517	11.2708	11.1373	11.011	11.3451	11.0567	11.0087	11.0225	11.0583
1770935_at	11.7022	11.6513	11.7155	11.5912	11.6988	11.7351	11.7837	11.6499	11.6587	11.7973	11.6854	11.6743	11.7759	11.7503	11.6686	11.7199	12.0675	11.8204	11.6955	12.0024	11.6736	11.9036	11.7243	11.7434
1770936_at	12.381	12.2899	12.2312	12.2356	12.1812	12.2594	12.3021	12.3404	12.1859	12.3317	12.2601	12.3156	12.2457	12.3031	12.2257	12.1949	12.2106	12.1994	12.256	12.375	12.3553	12.4197	12.3516	12.2331
1770938_at	9.29459	9.35959	9.42838	9.33639	9.4254	9.40719	9.44428	9.42596	9.40162	9.42566	9.33308	9.32211	9.45529	9.55239	9.43316	9.45431	9.82857	9.64574	9.31749	9.75013	9.48167	9.56678	9.35586	9.44828
1770941_at	10.2209	10.2598	10.3534	10.2615	10.321	10.3826	10.2741	10.1571	10.2646	10.3166	10.1989	10.2197	10.3103	10.2842	10.2205	10.1555	10.4901	10.3472	10.2495	10.492	10.3136	10.3858	10.2402	10.2855
1770942_at	9.87437	9.78973	9.92812	9.81304	9.92856	9.81748	10.0143	9.93112	9.89762	10.1236	9.8244	9.83468	9.96578	9.97641	9.86264	9.9951	10.196	9.99843	9.91808	10.1932	9.98502	10.1309	10.0323	9.96988
1770943_at	10.6618	10.6788	10.6021	10.6469	10.6722	10.7561	10.6097	10.5643	10.4972	10.527	10.4397	10.5734	10.6503	10.6447	10.6284	10.622	10.5139	10.6076	10.6772	10.6154	10.7216	10.6347	10.6495	10.5592
1770945_at	9.67262	9.56807	9.62721	9.60798	9.69367	9.56164	9.75083	9.63959	9.58761	10.0822	9.99648	10.0213	9.74733	9.7183	9.5559	9.69096	9.82291	9.81152	9.57923	9.59669	9.62809	9.96118	9.77026	9.82098
1770947_at	10.8067	10.7505	10.7635	10.7753	10.7428	10.8115	10.9282	10.8799	10.8445	10.8114	10.6279	10.6404	10.934	10.8969	10.642	10.5281	11.0439	10.8122	10.909	11.3743	10.9635	10.9521	10.5653	10.5911
1770948_at	15.0158	15.0157	15.0152	15.0058	15.0172	15.0249	15.0332	15.01	15.0112	15.0311	15.0343	15.0092	15.0398	15.0389	14.9991	15.0234	15.0637	15.0466	15.0177	15.0437	15.0234	15.0499	15.0195	15.0368
1770949_at	10.5369	10.6375	10.4881	10.5354	10.4946	10.368	10.2493	10.4769	10.5377	10.2924	10.63	10.4455	10.2092	10.1681	10.5686	10.5786	9.49702	10.0739	10.4659	9.18453	10.2995	9.70567	10.4016	10.2773
1770952_at	11.4978	11.473	11.5696	11.5162	11.5135	11.4626	11.638	11.5218	11.4598	11.7182	11.5657	11.6308	11.5461	11.5434	11.4889	11.6176	11.8573	11.664	11.5666	11.8505	11.5797	11.7896	11.5712	11.6821
1770954_at	9.85294	9.74315	9.46543	9.71089	9.65179	9.6462	9.56707	9.72095	9.66652	9.50011	9.70174	9.67866	9.66068	9.65623	9.64583	9.73166	9.34406	9.51278	9.59487	9.51654	9.68927	9.87969	9.81905	9.73004
1770957_at	5.99443	5.99159	5.97061	6.17193	6.0664	6.34418	6.295	6.16706	6.12472	5.97098	6.14838	6.22699	6.13143	6.07345	6.03147	6.40114	6.98968	6.66621	6.35423	6.87007	6.45997	6.68773	6.47427	6.83036
1770958_at	10.1716	10.2005	10.2106	10.2255	10.2245	10.1576	10.1326	10.1897	10.2187	10.2637	10.3712	10.3013	10.2288	10.0814	10.3195	10.5546	10.1078	10.2834	10.2205	9.98808	10.2267	10.0234	10.2338	10.1291
1770962_at	15.0706	15.0774	15.0618	15.0616	15.067	15.0375	15.0575	15.0653	15.0626	15.0139	15.0585	15.0404	15.058	15.0584	15.0818	15.0766	15.034	15.056	15.0876	15.0184	15.051	15.0069	15.0736	15.0731
1770963_at	9.52327	9.56641	9.45943	9.48944	9.52728	9.5927	9.26018	9.48939	9.55519	9.05231	9.56554	9.51931	9.3301	9.24282	9.57607	9.44006	8.72218	9.1842	9.5128	8.81775	9.41839	9.05981	9.57821	9.60531
1770964_at	9.0623	9.08233	9.19231	9.05033	8.99883	9.11121	9.15248	9.09204	8.9991	9.10453	9.02489	9.05997	9.08268	9.12622	9.097	9.08655	9.29765	9.10487	9.00007	9.29079	9.02665	9.10989	8.94821	8.87011
1770966_at	4.24195	4.44888	4.46737	4.42886	4.34804	4.29913	4.33974	4.4097	4.28376	4.35863	4.34013	4.26604	4.53961	4.51024	4.3906	4.34804	4.43181	4.33678	4.36308	4.39835	4.41731	4.41579	4.36445	4.38114
1770967_at	9.76903	9.6148	9.56284	9.7061	9.61612	9.53749	9.55714	9.61551	9.60217	9.55018	9.62284	9.5794	9.74657	9.70088	9.64781	9.73514	9.68183	9.6575	9.67235	9.49209	9.74108	9.7263	9.75844	9.64882
1770968_at	13.7155	13.7136	13.6616	13.7033	13.6705	13.7097	13.7359	13.7038	13.6452	13.8555	13.8081	13.786	13.7412	13.7717	13.7115	13.6745	13.8593	13.7273	13.6981	13.9861	13.7138	13.8288	13.6641	13.6525
1770971_at	14.8101	14.8025	14.791	14.8055	14.797	14.807	14.8084	14.8324	14.7972	14.7829	14.8025	14.7793	14.8077	14.8382	14.8168	14.8012	14.8196	14.8229	14.8054	14.8581	14.8147	14.8449	14.8122	14.7827
1770974_at	7.94203	8.02036	7.62298	7.97138	7.80389	7.92854	8.03007	7.82556	7.90948	8.00864	7.95439	8.07061	7.93223	7.9702	7.75115	7.904	8.17677	7.98883	7.90798	8.06516	7.99882	8.19129	7.83274	7.83584
1770979_at	9.94346	9.89135	9.96395	9.91633	9.97561	9.99354	10.0232	9.96736	9.95097	9.8351	9.7794	9.70008	10.1245	10.0607	9.98615	9.95389	10.3263	10.0858	10.0889	10.3729	10.0064	10.0034	9.88913	9.82194
1770981_at	12.5546	12.5696	12.4653	12.577	12.5891	12.6023	12.5622	12.6071	12.5902	12.2714	12.3434	12.3045	12.6632	12.6626	12.6378	12.2903	12.2002	12.3633	12.4534	12.4095	12.4874	12.3712	12.285	12.4208
1770987_at	11.5548	11.59	11.4664	11.6666	11.5558	11.5233	11.4201	11.5324	11.5782	11.4389	11.5459	11.5064	11.5531	11.5383	11.6615	11.6582	11.2894	11.4613	11.4988	11.2119	11.5778	11.3723	11.4837	11.4923
1770988_at	10.5266	10.5402	10.614	10.4951	10.5895	10.6733	10.7311	10.5807	10.4942	10.6477	10.5513	10.5922	10.6709	10.6572	10.5618	10.581	10.9207	10.8133	10.6076	10.7474	10.5804	10.7421	10.5768	10.7451
1770990_at	8.70671	8.71516	8.53953	8.7417	8.68652	8.69409	8.28827	8.47891	8.71559	8.2987	8.61028	8.666	8.38485	8.48456	8.64033	8.46557	8.05332	8.31412	8.56673	8.25105	8.52235	8.10763	8.3617	8.41371
1770995_at	11.308	11.3335	11.2272	11.3823	11.2916	11.2721	11.1867	11.3349	11.3206	11.41	11.5719	11.5477	11.2586	11.2269	11.3876	11.1804	10.8684	11.1917	11.3522	10.8018	11.2755	11.1545	11.2872	11.3071
1770996_at	9.7907	9.68137	9.70966	9.72419	9.72334	9.77606	9.85256	9.75744	9.64498	9.88556	9.70327	9.87308	9.77351	9.84448	9.65244	9.57161	10.0838	9.701	9.72502	10.1264	9.85217	10.1271	9.82533	9.86251
1770998_at	7.15927	7.16912	7.09418	7.02405	6.926	6.87155	6.97541	6.97039	7.02981	7.25118	6.82817	6.60282	6.83298	6.97699	6.96376	6.62991	6.97841	6.43079	6.94456	7.42835	6.87327	6.61466	6.01796	5.98826
1771000_at	9.12096	9.24574	9.20336	9.20582	9.27852	9.34533	9.11172	9.25838	9.31768	8.96338	9.32077	9.36319	9.21769	9.19304	9.28183	9.09886	9.0019	9.15788	9.20706	9.10075	9.1625	8.88595	8.99076	9.25816
1771002_at	10.9314	10.8745	10.8099	10.8758	10.8225	10.899	10.9584	10.9382	10.9159	10.9859	10.9032	11.0284	10.9563	10.9654	10.8402	10.9465	11.1228	10.9756	10.9604	11.0665	10.9299	11.0158	10.8414	10.9107
1771004_at	10.7291	10.7603	10.757	10.7744	10.7908	10.7972	10.7509	10.7274	10.7869	10.7403	10.7796	10.738	10.8577	10.8324	10.8539	10.8221	10.9327	10.8766	10.7088	10.7987	10.6857	10.7421	10.7354	10.6663
1771005_at	8.88699	8.84996	8.93896	8.8553	8.90379	8.87204	8.96789	8.93741	8.77472	8.99953	8.89562	8.99205	8.94069	8.86641	8.78575	8.8398	8.89093	8.86625	9.04148	9.10225	8.94598	9.07367	8.89954	8.90123
1771006_at	10.0828	10.1496	10.0985	10.1067	10.1158	10.1088	9.99277	10.1623	10.1643	9.85529	10.0797	10.0255	10.0519	10.043	10.1561	10.1432	9.95827	10.0486	9.94019	9.91531	10.0348	9.7551	10.0077	9.86544
1771007_at	9.56835	9.60599	9.58188	9.56323	9.61868	9.61022	9.36911	9.45646	9.64103	9.39683	9.51545	9.46826	9.30431	9.45305	9.61491	9.64293	9.19217	9.28826	9.33017	9.08053	9.25054	9.04224	9.51404	9.37989
1771009_at	12.1998	12.2376	12.3248	12.2402	12.314	12.3398	12.3703	12.3525	12.359	12.3306	12.3916	12.2912	12.3655	12.3277	12.3067	12.4488	12.3566	12.476	12.4231	12.327	12.4085	12.4133	12.4128	12.4589
1771012_at	11.3085	11.2692	11.2907	11.2934	11.2577	11.3256	11.1653	11.119	11.2333	11.0025	11.0665	11.1395	11.2854	11.2985	11.2138	11.1792	11.0428	11.1954	11.1682	11.1351	11.2062	11.0514	11.2297	11.2442
1771013_at	9.66663	9.52855	9.51095	9.51745	9.50957	9.54156	9.6442	9.67548	9.61076	9.63414	9.46023	9.58105	9.58314	9.46367	9.44212	9.79888	9.65162	9.8455	9.54162	9.61795	9.61244	9.44877	9.44783	9.2219
1771015_at	8.76051	8.6761	8.6769	8.65742	8.64693	8.63204	8.68119	8.76512	8.64253	8.66474	8.61504	8.71531	8.61279	8.60465	8.65886	8.69521	8.66258	8.54398	8.55904	8.46561	8.65459	8.65935	8.753	8.61601
1771019_at	10.0418	10.0049	10.0912	10.0213	10.0975	10.1251	10.1383	10.1515	10.0367	10.3478	10.1932	10.2332	10.0852	10.1167	9.98673	10.1417	10.3515	10.2666	10.0461	10.2684	10.0069	10.1259	9.76878	9.87318
1771020_at	10.3223	10.3834	10.2471	10.2773	10.2987	10.2588	9.95627	10.2511	10.4035	9.77614	10.3294	10.1701	10.0799	10.0625	10.374	10.1983	9.48747	10.1131	10.2646	9.22649	10.2087	9.85459	10.2488	10.1619
1771022_at	12.1512	12.1596	12.2686	12.2119	12.203	12.2707	12.4332	12.357	12.2959	12.5367	12.3726	12.356	12.3424	12.3304	12.185	12.4287	12.7834	12.6355	12.3077	12.6029	12.3544	12.4613	12.3212	12.374
1771023_at	10.2442	10.2848	10.2445	10.2969	10.2085	10.2467	10.278	10.2102	10.3261	10.3153	10.3326	10.2881	10.2472	10.2287	10.2142	10.1713	10.4134	10.2857	10.2846	10.7048	10.2465	10.3414	10.0979	10.1365
1771027_at	13.1713	13.1215	13.1982	13.1612	13.1811	13.2033	13.1479	13.1629	13.1941	12.9764	13.0957	13.0513	13.2926	13.1727	13.2622	13.2276	12.7237	13.2294	13.0952	12.5939	13.1197	12.9403	13.2165	13.2244
1771031_at	11.392	11.4149	11.3277	11.3897	11.3387	11.3436	11.5253	11.4402	11.3589	11.4209	11.2927	11.4216	11.4301	11.3799	11.3296	11.3969	11.4105	11.4178	11.4284	11.5073	11.2725	11.2227	11.1135	11.1902
1771040_at	11.1937	11.2444	11.4355	11.2603	11.3828	11.4736	11.2851	11.1966	11.2489	11.5602	11.4297	11.5264	11.3585	11.329	11.2203	11.3736	11.4995	11.5305	11.3294	11.2989	11.2883	11.5598	11.5826	11.591
1771041_at	10.9497	10.8746	10.7808	10.8429	10.7557	10.6805	10.8562	10.8122	10.8053	11.1287	11.0741	11.0982	10.8098	10.7482	10.8063	11.0313	10.8752	10.8234	11.0414	10.7628	10.8625	11.0895	10.9088	10.8731
1771042_at	10.9745	10.99	11.0712	10.9767	11.0876	11.0779	11.0444	10.9484	11.0757	10.8566	10.7725	10.8841	11.1651	11.0786	11.0336	10.98	11.148	11.1856	11.0774	10.9274	11.0637	11.0089	10.9297	11.0256
1771045_at	8.16746	8.27306	8.28981	8.2919	8.1483	8.22959	8.34394	8.16644	8.19002	8.19997	8.13376	8.18626	8.22972	8.20985	8.16177	8.29541	8.21265	8.30179	8.30099	8.13466	8.18393	8.2935	8.28547	8.25363
1771046_at	9.8003	9.80602	9.85047	9.81952	9.83566	9.77438	9.84051	9.75348	9.80065	9.90354	9.81788	9.83667	9.93947	9.95098	9.93598	9.90289	10.0716	9.92217	9.78317	9.85206	9.81674	9.81186	9.88671	9.86942
1771051_at	12.6391	12.6487	12.6508	12.6614	12.6919	12.7048	12.5862	12.6329	12.7082	12.3343	12.6656	12.5692	12.6914	12.6296	12.8118	12.6089	12.24	12.5697	12.6444	12.4694	12.6506	12.2232	12.5392	12.6344
1771052_at	8.44085	8.4127	8.27246	8.06106	8.27193	8.38082	8.46517	8.66859	8.46907	9.39345	10.0567	9.74327	8.02392	7.84624	8.58753	8.61917	8.16908	8.50268	9.36119	8.10993	8.66421	8.45724	8.97757	9.34411
1771055_at	12.2305	12.1761	12.0681	12.2025	12.2139	12.1675	12.1267	12.1914	12.1672	11.9912	12.1453	12.0515	12.1711	12.3091	12.3243	12.2191	12.0058	12.0172	12.2296	12.0352	12.3346	12.2523	12.4016	12.2246
1771057_at	10.3596	10.3925	10.4407	10.4169	10.4533	10.4353	10.4881	10.3001	10.3832	10.3892	10.2004	10.3694	10.484	10.507	10.4095	10.4305	10.662	10.5431	10.4997	10.7268	10.3716	10.5253	10.265	10.3373
1771061_at	11.14	11.2187	11.1624	11.1696	11.1869	11.1893	11.1352	11.1454	11.1638	10.9905	11.1045	11.1359	11.1476	11.1181	11.1581	11.1117	10.9332	11.1328	11.0986	11.0021	10.988	10.9764	10.9594	11.0341
1771064_at	9.45395	9.62056	9.57631	9.54823	9.5358	9.45193	9.47612	9.55989	9.5401	9.36253	9.33261	9.26913	9.48314	9.41513	9.55843	9.46781	8.80767	9.16197	9.44177	8.90088	9.39772	9.14042	9.392	9.28415
1771065_at	9.49597	9.55535	9.45734	9.58539	9.59734	9.55098	9.3138	9.38303	9.53889	9.28534	9.48853	9.45149	9.38402	9.41142	9.42766	9.40923	9.45862	9.50911	9.29784	9.42458	9.34487	9.15145	9.16267	9.26871
1771067_at	11.0297	11.0158	11.0798	11.0313	11.0432	11.018	10.9995	10.9603	11.0834	11.0018	10.9882	10.9608	10.959	10.9727	11.0761	11.1471	10.9447	10.9107	11.1568	10.9546	11.0715	11.002	11.1859	11.0785
1771068_at	8.95092	9.00105	9.0942	9.12792	8.95792	8.9885	9.10512	9.02307	8.98198	9.24866	9.12136	9.14956	9.12038	9.05876	8.95	9.03493	9.11849	9.11661	8.95921	9.32966	9.01934	9.05057	9.05592	9.10372
1771069_at	8.97205	8.95746	8.95984	8.9678	9.10475	8.93755	8.69531	8.78101	8.85122	8.72644	8.95453	8.97471	8.75839	8.82278	8.94698	8.9282	8.52744	8.76201	8.97776	8.75007	8.83771	8.93322	9.10435	9.05772
1771070_at	9.15697	9.26616	9.36982	9.29132	9.34001	9.27645	9.17267	9.15619	9.32014	9.35649	9.26775	9.31687	9.20788	9.20003	9.25415	9.47126	9.43189	9.42953	9.33313	9.29987	9.21315	9.1484	9.12912	9.22837
1771072_at	5.57848	5.52228	5.6159	5.55175	5.51149	5.54039	5.55213	5.47753	5.52996	5.76954	5.54342	5.68368	5.40746	5.53167	5.62705	5.45151	5.50714	5.64868	5.62584	5.4014	5.50271	5.6129	5.51213	5.44927
1771073_at	10.7822	10.7591	10.7599	10.7699	10.8042	10.742	10.7705	10.7522	10.7289	10.5093	10.3582	10.4152	10.955	11.0012	10.9715	10.5981	10.962	10.7294	10.5935	10.8166	10.5614	10.5862	10.4065	10.378
1771075_at	11.2936	11.2813	11.2659	11.219	11.2218	11.3255	11.2669	11.2178	11.2863	11.1852	11.1736	11.1738	11.3782	11.395	11.3272	11.2322	11.498	11.4029	11.3614	11.5112	11.3192	11.3865	11.1769	11.1533
1771076_at	12.283	12.2293	12.2155	12.2519	12.2544	12.3068	12.2929	12.2866	12.1765	12.1858	12.1668	12.141	12.3504	12.4015	12.2569	12.1958	12.4561	12.3456	12.3035	12.4575	12.3227	12.4392	12.2512	12.2258
1771078_at	6.86053	7.06248	6.9324	6.98252	6.93389	6.96029	7.1042	7.07924	6.97706	6.93216	6.64603	6.76316	7.18331	6.96826	6.98504	6.90372	6.95998	7.00253	6.98255	7.19829	6.71996	7.14941	6.77333	6.9558
1771079_at	12.0089	12.0539	12.1035	12.0083	12.1016	12.1076	11.9876	12.0132	12.109	11.9944	12.1271	12.1202	11.9558	11.951	12.0166	12.0248	11.6245	12.0075	11.962	11.4587	11.9225	11.966	12.1338	12.1902
1771081_at	9.56567	9.47653	9.73255	9.58363	9.69473	9.79794	9.66715	9.55331	9.65258	9.56615	9.51409	9.59157	9.78257	9.79984	9.67202	9.52475	9.77638	9.80346	9.62793	9.6349	9.51335	9.58197	9.48437	9.56581
1771083_at	5.98054	6.07507	6.1201	5.98168	6.05165	6.09778	6.28026	6.16445	6.17329	6.8589	6.67846	6.70507	6.16592	6.19304	6.21056	5.91107	6.16412	6.35008	6.1687	6.19302	6.09654	6.19197	5.83144	5.91368
1771084_at	7.9831	7.93462	8.1102	7.64106	7.8338	7.91198	8.01343	7.88207	7.85836	7.80158	7.56036	7.5294	7.98895	7.96576	7.71208	7.73795	7.78996	7.62599	7.65484	8.21982	7.61978	7.52778	7.7017	7.53688
1771085_at	14.6899	14.6851	14.6695	14.6799	14.7103	14.6799	14.6808	14.7337	14.6609	14.7079	14.7215	14.6943	14.7265	14.7523	14.7237	14.7347	14.8193	14.7178	14.6798	14.6747	14.7532	14.7401	14.7474	14.7344
1771088_at	11.1434	11.1697	11.0914	11.0879	11.0519	11.0693	11.216	11.1492	11.1588	11.0864	10.9449	10.9902	11.146	11.1894	11.0502	11.0049	11.315	11.1349	11.1665	11.3533	11.1161	11.1313	10.9282	11.0095
1771090_at	8.49226	8.42312	8.56941	8.43419	8.56211	8.51874	8.56653	8.40997	8.44662	8.56613	8.42057	8.50399	8.54915	8.58222	8.27535	8.34069	8.42864	8.56457	8.46038	8.63847	8.46016	8.73819	8.37375	8.42693
1771091_at	4.67705	4.77812	4.55486	4.76558	4.68984	4.76463	4.84702	4.70554	4.67971	4.55391	4.82805	4.72161	4.77581	4.73167	4.72565	4.7137	4.74695	4.77732	4.70696	4.70797	4.59425	4.6195	4.65883	4.69349
1771095_at	11.1919	11.1348	11.1853	11.1707	11.2256	11.186	11.152	11.095	11.1538	11.1664	11.1256	11.1039	11.1162	11.1183	11.1729	11.209	11.1532	11.148	11.1297	11.1902	11.1407	11.1394	11.1969	11.1655
1771100_at	9.44118	9.50148	9.45626	9.53248	9.52718	9.46728	9.23127	9.41464	9.48733	9.18151	9.42492	9.53343	9.2937	9.29925	9.49039	9.37156	8.69165	9.23301	9.43486	8.70388	9.35112	8.89795	9.29888	9.23423
1771101_at	10.6007	10.6397	10.7378	10.5982	10.6836	10.6988	10.6949	10.7541	10.6989	10.7957	10.7713	10.7795	10.725	10.6555	10.6568	10.6716	10.8653	10.7802	10.6818	10.9471	10.7086	10.641	10.5943	10.7297
1771103_at	13.1445	13.1356	13.1232	13.1159	13.1183	13.0816	13.2113	13.1824	13.121	13.2496	13.188	13.2054	13.1801	13.1942	13.1538	13.0978	13.1481	13.1586	13.2083	13.2617	13.1695	13.2311	13.1009	13.0686
1771104_at	8.16131	8.14352	8.35313	8.27136	8.21008	8.40575	8.35446	8.46044	8.26094	8.50338	8.17855	8.3417	8.30694	8.19967	8.17457	8.24864	8.46618	8.59005	8.33808	8.61895	8.37149	8.3591	8.05856	8.14266
1771106_at	13.4118	13.4387	13.4568	13.4529	13.4923	13.4838	13.4598	13.4653	13.4683	13.4548	13.461	13.4475	13.4688	13.4499	13.4596	13.4484	13.5346	13.5058	13.4068	13.4549	13.4636	13.5202	13.5355	13.5915
1771108_at	11.793	11.7842	11.7619	11.8125	11.8597	11.7832	11.7459	11.7902	11.7852	11.644	11.6142	11.708	11.7983	11.8233	11.8599	11.8188	11.917	11.8438	11.7734	11.8489	11.8019	11.7848	11.6881	11.7861
1771109_at	10.0134	10.0516	10.2418	10.0371	10.1751	10.2689	9.83046	9.89041	9.99626	9.99063	10.1958	10.1059	9.80526	9.94527	10.0512	9.94327	9.91965	9.94506	10.0673	9.94161	9.91835	9.86782	9.92929	10.074
1771112_at	11.8068	11.6726	11.6549	11.5961	11.6088	11.5616	11.7192	11.716	11.5952	11.7336	11.6181	11.6805	11.6889	11.6354	11.6211	11.7474	11.6064	11.6349	11.7686	11.4908	11.6698	11.7512	11.6576	11.5466
1771117_at	10.2383	10.3456	10.429	10.3119	10.4068	10.4649	10.3895	10.3546	10.4211	10.4728	10.5345	10.5093	10.3495	10.3681	10.317	10.6192	10.5953	10.7052	10.3622	10.4883	10.3442	10.3597	10.318	10.4807
1771119_at	10.9097	10.8563	10.9782	10.8909	10.9215	10.9115	10.8696	10.8571	10.8645	10.8348	10.8508	10.8935	10.8393	10.8925	10.8987	10.7953	10.7941	10.7707	10.856	10.8313	10.8737	10.8762	10.9631	10.8579
1771120_at	12.654	12.6526	12.6558	12.6325	12.6539	12.6912	12.5934	12.5954	12.6375	12.434	12.6053	12.6699	12.6384	12.6014	12.7099	12.695	12.5813	12.6559	12.796	12.6366	12.7219	12.6024	12.6959	12.7557
1771125_at	9.7644	9.75	9.80056	9.82631	9.85775	9.85992	9.72723	9.78869	9.71197	9.89071	9.81622	9.87889	9.79171	9.79389	9.74232	9.71915	9.57398	9.77434	9.84297	9.56892	9.64	9.69146	9.66254	9.70934
1771126_at	11.8702	11.8159	11.8127	11.7982	11.776	11.74	11.7299	11.6566	11.7018	11.5984	11.546	11.6133	11.7795	11.7571	11.768	11.7374	11.5187	11.6575	11.6559	11.5648	11.6735	11.6795	11.736	11.7393
1771133_at	11.7647	11.642	11.6894	11.6179	11.5582	11.5759	11.6117	11.5542	11.543	11.449	11.4276	11.4215	11.6621	11.6033	11.617	11.614	11.1486	11.3145	11.5194	11.3347	11.4516	11.362	11.6278	11.4826
1771135_at	12.8333	12.8663	12.8717	12.8528	12.8884	12.9431	12.7647	12.8108	12.9212	12.5686	12.8744	12.8826	12.8696	12.7868	13.0561	12.9495	12.6902	12.9649	13.0378	12.5611	12.8759	12.6678	12.9766	13.1611
1771137_at	9.43795	9.43252	9.45215	9.48182	9.48249	9.40558	9.58369	9.48203	9.48481	9.65224	9.62849	9.59814	9.50841	9.55664	9.43979	9.37218	9.61548	9.46275	9.62841	9.67145	9.6368	9.82344	9.51986	9.64836
1771138_at	5.04377	4.91932	5.12431	4.97841	5.1221	5.26647	5.00025	5.0217	5.01421	5.18949	5.11176	5.2208	4.98949	4.94441	4.91564	5.01364	5.11394	5.00226	4.92281	5.45856	4.95916	5.35912	5.1562	5.32673
1771139_at	10.829	10.7437	10.7705	10.7746	10.7885	10.858	10.9055	10.91	10.8128	10.9075	10.8892	10.7627	10.9557	11.0123	10.8416	10.784	11.2175	10.8913	10.9298	11.3853	11.0009	11.1819	10.9616	10.9385
1771140_at	10.8436	10.7918	10.7154	10.7679	10.6926	10.6645	10.7325	10.7167	10.7056	10.5938	10.6324	10.6253	10.7694	10.6865	10.8142	10.7153	10.5689	10.5481	10.7668	10.5471	10.6726	10.6341	10.6867	10.4718
1771141_at	11.2877	11.3073	11.1944	11.2963	11.2385	11.2443	11.1325	11.2493	11.2308	11.0594	11.2245	11.1984	11.1694	11.0878	11.3106	11.3805	10.9242	11.101	11.158	10.678	11.1732	10.9994	11.2038	11.0913
1771143_at	9.83546	9.93205	9.94772	9.85574	9.93857	9.93501	9.92988	9.96428	9.95421	10.2907	10.2166	10.2644	9.91012	9.97933	9.91956	9.96644	9.98623	10.0842	10.0332	10.068	9.96877	9.90617	9.88337	9.9163
1771145_at	11.3046	11.2726	11.3371	11.2766	11.2933	11.2659	11.3026	11.2331	11.2257	11.2158	11.1865	11.251	11.2809	11.2615	11.3044	11.3889	11.2086	11.199	11.2397	11.3027	11.1923	11.2015	11.4668	11.408
1771147_at	9.84134	9.75683	9.74517	9.80704	9.69587	9.58455	9.71496	9.7516	9.79816	9.67423	9.53113	9.50385	9.74225	9.72504	9.88972	10.1196	9.18514	9.53165	9.73846	9.12855	9.62485	9.39751	9.73583	9.41735
1771148_at	9.73872	9.62983	9.74766	9.70212	9.77349	9.75614	9.81095	9.7435	9.56346	9.91094	9.82352	9.77059	9.82301	9.84254	9.75892	9.85017	10.1085	9.99397	9.84539	10.0082	9.8429	9.98359	9.86526	9.86852
1771150_at	10.5548	10.5018	10.3867	10.5499	10.4407	10.3968	10.5016	10.5234	10.5228	10.5867	10.6209	10.5516	10.4643	10.3811	10.4746	10.4876	10.3931	10.4053	10.4386	10.1327	10.3592	10.3609	10.3321	10.29
1771151_at	9.81293	9.90608	10.0589	9.91377	10.0316	10.072	10.0547	9.90893	9.94823	10.0552	9.91927	10.0029	9.93824	9.95705	9.90743	9.92418	10.1266	10.0265	9.87676	10.0687	9.98182	9.89916	9.85619	10.0241
1771153_at	12.9817	13.0015	12.9855	12.9899	12.985	12.9632	12.9022	12.9542	13.001	12.8558	13.0198	13.0196	12.8323	12.8084	13.0126	13.0184	12.4786	12.8604	13.0275	12.457	13.0251	12.7624	13.0896	12.9861
1771154_at	9.61402	9.77079	9.75698	9.68666	9.76763	9.77295	9.51386	9.64188	9.73238	9.58403	9.64425	9.59093	9.54854	9.54706	9.71755	9.70137	9.10848	9.43415	9.77314	9.10563	9.61665	9.25599	9.69819	9.60571
1771157_at	15.0462	15.0702	15.0671	15.0478	15.0809	15.0507	15.068	15.06	15.0724	15.0969	15.0956	15.0809	15.0662	15.0519	15.062	15.0892	15.0848	15.0892	15.0403	15.1141	15.0854	15.0802	15.0904	15.0925
1771158_at	10.1483	10.153	10.1715	10.1548	10.1777	10.1829	10.2435	10.2535	10.1333	10.3728	10.2415	10.2759	10.3223	10.3407	10.2103	10.37	10.9351	10.5323	9.97025	10.6035	10.1025	10.5434	10.352	10.4608
1771159_at	10.9413	10.8931	10.9298	11.0078	10.961	10.956	10.8101	10.9084	10.9498	10.8359	11.0097	10.8782	10.9372	10.8884	10.8845	10.9814	10.722	10.9022	10.7483	10.6786	10.9875	10.9253	11.0168	11.0998
1771160_at	10.2561	10.2516	10.3438	10.2805	10.3103	10.3754	10.2977	10.2705	10.248	10.4331	10.2261	10.3164	10.3124	10.4258	10.2054	10.1778	10.647	10.4601	10.1352	10.7614	10.2665	10.4222	10.1988	10.3981
1771162_at	9.10187	8.90655	8.89117	8.84561	8.80884	8.78332	8.9238	8.90755	8.86527	8.79665	8.5728	8.86602	8.93967	8.83822	8.85959	8.98456	8.48744	8.87537	8.85929	8.47793	8.75171	8.80795	8.85686	8.75691
1771165_x_at	4.54923	4.5791	4.91567	4.54405	4.51778	4.59917	4.49552	4.63405	4.64041	4.62415	4.7063	4.67472	4.61835	4.78801	4.63761	4.62344	4.7053	4.85409	4.58022	4.8824	4.62922	4.61257	4.57813	4.69068
1771167_at	10.4773	10.4078	10.4917	10.4855	10.5075	10.5787	10.5074	10.4985	10.5293	10.508	10.5278	10.4735	10.5106	10.5441	10.3696	10.4232	10.8209	10.7947	10.3798	10.5705	10.4062	10.3843	10.2424	10.3198
1771169_at	14.7644	14.7633	14.7688	14.7378	14.7322	14.7388	14.7626	14.7721	14.7598	14.7363	14.7164	14.7	14.7586	14.7496	14.7511	14.7509	14.8059	14.7464	14.7182	14.7631	14.7361	14.7082	14.6999	14.7176
1771170_at	9.78064	9.79985	9.867	9.8198	9.83923	9.93867	9.56514	9.72916	9.82967	9.48958	9.7933	9.73052	9.76366	9.75373	9.74259	9.65474	9.50516	9.7435	9.76656	9.40458	9.75203	9.57712	9.67971	9.6164
1771171_at	11.6101	11.6986	11.7466	11.6045	11.7414	11.7619	11.7396	11.7546	11.8221	11.6294	11.7999	11.6911	11.8108	11.7484	11.7486	11.6918	11.5331	11.7111	11.7375	11.6583	11.7836	11.4924	11.6777	11.8013
1771172_at	11.0049	11.0137	10.9743	10.9996	10.992	11.0266	10.9327	11.0006	10.9843	10.8969	11.0094	10.9815	10.9391	11.0665	11.0608	11.0135	11.0057	11.0171	10.98	10.9566	11.0749	11.0495	11.0146	11.0462
1771173_at	11.0485	10.9563	10.9932	10.9491	11.0372	11.1373	11.1073	11.0735	11.041	11.2417	11.1539	11.1006	11.1507	11.1752	10.9384	10.949	11.4287	11.2126	11.1023	11.3905	11.1599	11.3704	11.183	11.22
1771176_at	12.6074	12.6367	12.6423	12.6508	12.5898	12.6006	12.6974	12.6434	12.6242	12.5462	12.533	12.5577	12.6667	12.6489	12.5992	12.5772	12.7284	12.6205	12.6283	12.8363	12.5831	12.5122	12.4176	12.4981
1771177_at	11.0645	11.033	11.0991	11.1038	11.0108	11.0311	11.0067	10.9913	10.9911	11.0923	11.0768	11.1758	10.9683	10.9837	11.0082	11.1201	11.0787	11.0602	10.9208	10.7826	10.9671	11.0284	11.0946	11.0888
1771179_at	12.2374	12.2671	12.3227	12.2808	12.2869	12.315	12.3302	12.2553	12.255	12.3485	12.31	12.291	12.2865	12.3723	12.2446	12.2307	12.5738	12.3753	12.2264	12.4549	12.2422	12.4973	12.3506	12.314
1771183_at	13.4412	13.4724	13.4858	13.4785	13.4889	13.5189	13.4793	13.4873	13.4979	13.4399	13.4758	13.466	13.5151	13.5347	13.4899	13.5146	13.505	13.5219	13.4828	13.4635	13.4709	13.4143	13.4617	13.4307
1771184_at	10.5911	10.6117	10.5166	10.5255	10.4472	10.5106	10.4796	10.5282	10.4733	10.4658	10.498	10.4813	10.4487	10.383	10.4503	10.5647	10.2627	10.3357	10.508	10.2921	10.5352	10.4053	10.5993	10.356
1771186_at	10.0579	10.1198	9.99107	10.0453	9.98158	9.90055	10.0837	10.0227	10.17	9.80163	9.62718	9.7136	9.98341	9.83775	10.2352	10.1883	9.10499	9.55408	9.98249	9.02515	9.8768	9.44728	10.0717	9.73585
1771187_at	10.7495	10.9571	11.1437	10.9806	11.0724	11.1998	11.1664	11.0728	11.1339	11.0677	11.0709	11.0256	11.1893	11.2477	11.0792	10.8762	11.1441	11.1714	11.0635	11.3565	11.1537	11.0059	11.0683	11.2042
1771188_at	10.422	10.4288	10.5823	10.4914	10.5933	10.6323	10.4388	10.4479	10.4393	10.4079	10.3303	10.3423	10.5485	10.5247	10.4493	10.5586	10.8371	10.705	10.4673	10.7547	10.5912	10.564	10.5257	10.5184
1771189_at	10.2573	10.3068	10.3368	10.2923	10.333	10.3479	10.248	10.2123	10.2674	10.4635	10.3491	10.4143	10.2323	10.2725	10.2558	10.2861	10.2983	10.3064	10.2927	10.4789	10.2895	10.2218	10.1357	10.1237
1771190_at	9.57737	9.61708	9.47428	9.6321	9.45787	9.54515	9.61815	9.58522	9.64359	9.06734	9.1655	9.26195	9.63182	9.56454	9.4936	8.96143	8.86312	9.13859	9.78382	9.66045	9.6881	9.2208	9.18728	9.37849
1771191_at	11.6579	11.7523	11.6941	11.7098	11.7702	11.8233	11.6417	11.7041	11.8001	11.5001	11.7863	11.8023	11.6936	11.6935	11.8066	11.7077	11.271	11.7595	11.7456	11.0983	11.6422	11.4522	11.7675	11.7795
1771192_at	4.48074	4.38435	4.66269	4.53764	4.60925	4.6503	4.55691	4.46644	4.65312	4.58261	4.46595	4.54772	4.71453	4.87464	4.45732	4.57363	4.71416	4.45757	4.5397	4.83474	4.28553	4.35101	4.45215	4.34039
1771193_at	8.7818	8.74055	8.98889	8.71508	8.92591	8.97039	8.87907	8.91067	8.84418	8.86492	8.93143	8.94644	8.95413	8.97288	8.92722	8.76316	9.05686	9.03194	8.78901	9.07732	8.80951	8.94527	8.75676	8.91171
1771195_at	9.61072	9.71323	9.754	9.65149	9.70859	9.80529	9.75938	9.62337	9.73638	9.64087	9.62842	9.624	9.7679	9.67736	9.75399	9.5527	9.48578	9.61411	9.60635	9.52363	9.668	9.41555	9.6879	9.61658
1771196_at	10.6455	10.5853	10.6738	10.5917	10.5742	10.6125	10.6553	10.5595	10.554	10.8037	10.6287	10.6499	10.6968	10.6465	10.4573	10.595	10.8837	10.7177	10.6886	10.9481	10.6076	10.7972	10.5562	10.6373
1771197_at	11.1372	11.2353	11.33	11.2068	11.3165	11.3655	11.3439	11.2354	11.3142	11.3326	11.1461	11.1841	11.308	11.34	11.255	11.153	11.7503	11.552	11.2073	11.5744	11.2187	11.3091	11.1267	11.2993
1771199_at	11.5145	11.5852	11.5537	11.6065	11.5503	11.5101	11.4051	11.5279	11.5997	11.4363	11.7104	11.649	11.4451	11.4687	11.6265	11.5053	10.9361	11.3808	11.4953	10.9199	11.4543	11.2131	11.6112	11.6168
1771200_at	8.85333	8.834	8.98705	8.79486	8.84257	8.96563	8.89838	8.83025	8.8111	9.24033	8.89832	9.01151	8.97477	9.01097	8.67644	8.84834	9.39453	8.971	8.95136	9.54886	8.98155	9.20198	8.81194	8.82695
1771202_at	11.0299	11.1067	11.1528	11.0883	11.1236	11.1492	11.075	10.983	11.0389	11.283	11.1968	11.2633	11.0065	11.0406	10.958	11.0799	11.2608	11.1992	11.1103	11.2493	11.0028	11.1016	10.9749	11.1226
1771204_at	6.4058	6.30438	6.09656	6.29044	6.40335	6.44621	6.39716	6.37253	6.31899	6.61918	6.42862	6.44634	6.38911	6.47185	6.36354	6.34644	6.52627	6.51315	6.4512	6.47199	6.53138	6.69197	6.35409	6.42392
1771206_at	11.3559	11.4009	11.4347	11.4895	11.4761	11.4645	11.5202	11.3691	11.3444	11.4587	11.2841	11.3386	11.4587	11.5205	11.4094	11.315	11.6323	11.4534	11.4114	11.7922	11.3672	11.5182	11.1952	11.3896
1771209_at	11.4672	11.4238	11.2099	11.4657	11.257	11.1477	11.1033	11.3896	11.3989	11.2246	11.596	11.441	11.1226	11.0283	11.5245	11.5682	10.1118	10.8161	11.5464	9.75362	11.2932	11.0165	11.5405	11.2917
1771211_at	13.3033	13.3484	13.2982	13.0566	13.296	13.2775	13.2951	13.3247	13.3783	13.1353	13.2221	13.2307	13.3394	13.2834	13.1616	13.1194	13.3461	13.3662	13.249	13.1775	13.3031	13.1197	13.2631	13.3592
1771212_at	9.68614	9.66709	9.58453	9.62573	9.53635	9.54258	9.56077	9.50289	9.61766	9.61857	9.61938	9.67132	9.45606	9.51415	9.61945	9.70178	9.79651	9.61994	9.77576	9.46709	9.55151	9.74209	9.65264	9.66877
1771214_at	11.092	11.1806	11.2099	11.1636	11.2481	11.2686	11.2568	11.251	11.3373	11.1154	11.2035	11.2258	11.1904	11.1906	11.2084	10.9602	10.9141	11.1416	11.273	11.1244	11.2369	11.1061	11.1728	11.3027
1771215_at	12.8265	12.8496	12.8759	12.8424	12.8914	12.9178	12.8969	12.827	12.8189	12.835	12.7405	12.7983	12.9259	12.8962	12.8358	12.901	13.1844	12.9987	12.7839	12.9599	12.8193	12.8824	12.734	12.7145
1771217_at	12.2071	12.2066	12.2068	12.1775	12.1587	12.1334	12.3045	12.2542	12.2226	12.2706	12.1825	12.1479	12.309	12.2463	12.2463	12.2546	12.0515	12.216	12.1693	12.1009	12.1592	12.1792	12.2379	12.2134
1771218_at	11.3892	11.4135	11.3885	11.4105	11.4247	11.3873	11.3758	11.3699	11.3648	11.3806	11.3971	11.3479	11.3269	11.3903	11.3428	11.3452	11.3782	11.3181	11.2986	11.3603	11.3841	11.4051	11.3379	11.398
1771219_at	11.0274	10.9547	11.0126	10.9906	11.0083	11.0719	11.1075	11.0601	11.1172	11.1169	11.0087	10.9756	11.037	11.0988	11.0446	10.85	11.118	10.9335	11.1112	11.4527	11.1718	11.0596	11.0869	11.1476
1771220_at	10.4906	10.5329	10.6224	10.4901	10.5689	10.6038	10.6167	10.5718	10.5321	10.7385	10.53	10.6112	10.715	10.6866	10.5326	10.4273	10.8226	10.7074	10.6208	10.982	10.535	10.6916	10.4016	10.5539
1771222_at	10.6615	10.6878	10.4987	10.6507	10.4532	10.3975	10.4609	10.6178	10.5959	10.3072	10.3845	10.2885	10.528	10.6057	10.6558	10.3589	10.0231	10.1109	10.5392	10.2804	10.4774	10.1602	10.3786	10.3115
1771227_at	12.7027	12.7784	12.8083	12.7179	12.7898	12.8178	12.7955	12.7675	12.7933	12.7369	12.8194	12.7925	12.8102	12.8031	12.8144	12.7447	12.8196	12.8518	12.7408	12.7146	12.798	12.7802	12.8879	12.9335
1771230_at	10.2125	10.0264	10.11	10.1429	10.1419	10.1082	10.2342	10.147	10.0827	10.4428	10.2913	10.243	10.1645	10.2374	10.1065	10.2166	10.5519	10.2223	10.1998	10.6032	10.258	10.4162	10.1763	10.16
1771231_at	10.1503	10.1676	10.2645	10.198	10.2829	10.2683	10.0979	10.1485	10.1955	10.1961	10.206	10.28	10.1643	10.143	10.1677	10.2549	10.1012	10.2301	10.1403	10.0624	10.1055	10.0899	10.3293	10.2258
1771233_at	8.59244	8.55223	8.61714	8.53276	8.59302	8.65931	8.69342	8.56002	8.48255	8.645	8.50279	8.56645	8.53301	8.72391	8.53776	8.53447	8.93354	8.70099	8.5722	8.88588	8.65155	8.74007	8.4298	8.43686
1771234_at	12.0539	11.9546	11.9857	11.9546	11.9784	11.9708	12.1055	12.0749	11.9887	12.1225	12.0383	11.9077	12.1027	12.1294	11.9531	12.0475	12.4388	12.132	11.9349	12.3721	12.1019	12.2722	12.1863	12.2165
1771236_at	9.64161	9.62024	9.59751	9.78658	9.75295	9.77449	9.70139	9.73991	9.72233	9.59192	9.69381	9.71424	9.71731	9.73021	9.81551	9.66062	9.46212	9.66898	9.78528	9.37384	9.55031	9.60265	9.66642	9.71481
1771240_at	9.39473	9.5422	9.59012	9.5585	9.60795	9.68681	9.50108	9.4891	9.59195	9.55946	9.50314	9.5543	9.62066	9.59638	9.52967	9.47207	9.58138	9.63093	9.5766	9.69631	9.57623	9.54271	9.46603	9.62283
1771246_at	12.3854	12.3647	12.331	12.3009	12.3814	12.4027	12.269	12.275	12.3245	12.2357	12.3402	12.3035	12.3076	12.3278	12.2722	12.2467	12.236	12.2947	12.4698	12.3649	12.4723	12.4782	12.3798	12.3567
1771249_at	11.2115	11.2017	11.2232	11.1951	11.232	11.2842	11.2692	11.1362	11.1387	11.242	11.0553	11.0899	11.2247	11.278	11.0625	11.0649	11.6298	11.2905	11.2521	11.7424	11.3089	11.4558	11.1435	11.0769
1771252_at	8.03568	8.12918	7.96234	8.13852	7.96929	7.81762	7.56096	7.81727	8.06282	7.66899	7.93214	7.81511	7.62707	7.59021	7.9342	7.94963	7.01015	7.68179	7.5894	6.30741	7.50774	7.22732	7.69685	7.67442
1771253_at	9.7597	9.71993	9.70973	9.67084	9.71464	9.6528	9.75349	9.71222	9.61105	9.74402	9.67102	9.68161	9.78001	9.67913	9.72842	9.73799	9.70448	9.75056	9.8151	9.91521	9.68853	9.68686	9.71607	9.6473
1771258_at	11.3455	11.3403	11.1802	11.3409	11.2622	11.2703	11.1467	11.2606	11.2497	11.1565	11.3758	11.3382	10.9935	11.0438	11.2798	11.1918	10.5704	10.8385	11.4521	10.8692	11.2819	10.9441	11.2595	11.1819
1771260_at	9.98254	10.1116	9.80598	10.1029	9.83067	9.83713	9.96391	10.027	10.0893	9.60548	9.78859	9.80869	9.937	9.87227	9.98886	9.59667	9.37259	9.52724	10.0604	9.83137	10.0376	9.35989	9.4795	9.59271
1771261_at	10.7614	10.751	10.8264	10.7296	10.7518	10.7412	10.7969	10.7245	10.7352	10.8065	10.6233	10.716	10.708	10.7471	10.6859	10.684	10.8745	10.7076	10.8046	10.9842	10.7547	10.8503	10.7386	10.7183
1771262_at	10.5714	10.5046	10.5463	10.5258	10.539	10.5645	10.6094	10.5571	10.5302	10.6913	10.618	10.6248	10.5448	10.556	10.4787	10.3962	10.2764	10.3885	10.5455	10.352	10.458	10.6604	10.6039	10.5277
1771265_at	10.7094	10.7494	10.6757	10.7567	10.6822	10.799	10.7571	10.8232	10.8106	11.0543	11.0976	10.9991	10.7988	10.7711	10.706	10.6628	10.7296	10.8458	10.7454	10.838	10.8094	10.6979	10.6908	10.5871
1771266_at	13.267	13.2457	13.2841	13.2792	13.2689	13.2576	13.1942	13.2304	13.2239	13.1718	13.2382	13.1905	13.2352	13.2089	13.2621	13.2589	13.134	13.191	13.2266	13.0995	13.2431	13.1892	13.2236	13.253
1771269_at	10.2845	10.3045	10.4988	10.4012	10.4055	10.4979	10.435	10.3051	10.3848	10.387	10.2193	10.3369	10.5432	10.5317	10.4237	10.2859	10.5687	10.4664	10.4229	10.7035	10.4147	10.5085	10.4266	10.3939
1771271_at	12.964	12.996	12.9606	12.9661	13.0267	13.0185	12.8906	12.9397	12.9878	12.8086	12.9089	12.8638	12.874	12.9328	12.9331	12.9097	12.8717	12.9892	12.8361	12.7733	12.9407	12.8819	12.8883	12.9433
1771272_at	11.1129	11.0717	11.0498	11.0187	11.0447	11.0626	10.9027	10.9658	11.0961	10.8501	11.0377	11.0227	11.0795	10.9996	11.1471	11.0909	10.7473	11.0141	11.2114	10.5236	11.0708	11.0127	11.233	11.1072
1771274_at	4.59623	4.64482	4.6491	4.47064	4.45866	4.63592	4.60905	4.58127	4.66989	4.85454	4.54779	4.57447	4.63533	4.66453	4.56954	4.71848	4.87693	4.80518	4.54874	4.98248	4.5317	4.85248	4.65247	4.72404
1771276_at	12.406	12.4422	12.3955	12.4038	12.425	12.4299	12.3666	12.4403	12.4903	12.3715	12.3698	12.3536	12.3811	12.3802	12.3872	12.2836	12.2337	12.3256	12.4035	12.322	12.459	12.0615	12.219	12.1996
1771278_at	10.6447	10.6324	10.6631	10.6762	10.6687	10.634	10.6322	10.6712	10.6541	10.6903	10.6353	10.65	10.6242	10.6725	10.6692	10.9228	10.8212	10.7933	10.5378	10.6096	10.6064	10.7027	10.7333	10.7293
1771279_at	13.6584	13.5518	13.6362	13.5867	13.5777	13.5609	13.6406	13.5719	13.5536	13.7004	13.5622	13.5735	13.6683	13.6408	13.5748	13.6359	13.8827	13.6781	13.5825	13.8303	13.6668	13.8026	13.6315	13.6652
1771282_at	13.8086	13.7717	13.785	13.7095	13.714	13.7103	13.8062	13.7863	13.7352	13.7754	13.7393	13.7429	13.7781	13.7994	13.743	13.7484	13.9381	13.791	13.8221	13.8786	13.8176	13.943	13.8669	13.8638
1771286_at	9.7632	9.81591	9.74871	9.79503	9.74813	9.74299	9.67624	9.66578	9.68608	9.71648	9.73392	9.79877	9.71416	9.67658	9.74421	9.74176	9.56172	9.65687	9.65325	9.62777	9.59939	9.59228	9.50772	9.47766
1771287_at	13.5238	13.5904	13.6224	13.6498	13.6564	13.6568	13.7419	13.6492	13.6399	13.6122	13.5401	13.5467	13.767	13.7822	13.7074	13.5794	13.7666	13.6701	13.6543	13.8856	13.6838	13.6697	13.5647	13.6179
1771288_at	9.20509	8.96722	8.95188	8.93731	8.87652	8.87394	9.12572	8.9324	8.95219	9.07899	8.9033	8.9239	9.13769	8.9674	8.97611	9.18333	9.4155	9.04905	9.1082	9.07281	8.86972	9.01976	8.87231	8.66529
1771289_at	12.33	12.3495	12.407	12.4313	12.437	12.4427	12.4547	12.3975	12.3539	12.4516	12.3512	12.4545	12.4728	12.5249	12.4042	12.3781	12.6286	12.4868	12.37	12.5669	12.3959	12.471	12.3296	12.4091
1771291_at	5.17246	5.09431	5.20851	5.14031	5.14807	5.19508	5.1	5.30202	5.4002	5.27326	5.1217	4.99042	5.20881	5.2954	5.16185	5.21723	5.71803	5.30523	5.17619	5.85624	5.22338	5.15976	5.08923	4.98344
1771292_at	14.3101	14.2665	14.2885	14.2782	14.3086	14.2517	14.23	14.2518	14.2582	14.3307	14.2989	14.3268	14.2592	14.286	14.293	14.3028	14.2092	14.2871	14.2657	14.1102	14.2976	14.3125	14.3479	14.3204
1771293_at	11.0933	11.0427	11.0744	11.0454	11.0852	11.112	11.1696	11.1798	11.0784	11.1954	11.1635	11.14	11.1584	11.1786	11.0955	11.1584	11.4083	11.2045	11.1581	11.4799	11.1781	11.3372	11.176	11.235
1771296_at	7.51305	7.52157	7.41257	7.60253	7.60946	7.51089	7.24617	7.4003	7.6105	7.33715	7.64695	7.50306	7.38462	7.28802	7.41802	7.17995	7.05398	7.38288	7.35956	6.84861	7.28003	7.20356	7.32617	7.36324
1771299_at	11.4347	11.4979	11.4922	11.5011	11.5405	11.5303	11.507	11.4642	11.5671	11.3696	11.3791	11.3778	11.5608	11.6686	11.5401	11.5233	11.719	11.588	11.4765	11.6724	11.5927	11.4812	11.5045	11.4926
1771302_at	12.4078	12.4345	12.48	12.4346	12.5248	12.5251	12.5263	12.4769	12.4976	12.523	12.5272	12.5481	12.5651	12.5614	12.4612	12.4815	12.5307	12.6341	12.5499	12.5019	12.5813	12.6392	12.5697	12.6544
1771304_at	11.467	11.4187	11.3571	11.2922	11.3356	11.3438	11.2727	11.239	11.2336	11.1498	11.0952	11.1466	11.2971	11.3833	11.2873	11.2536	11.3559	11.219	11.2051	11.417	11.317	11.3849	11.3079	11.2856
1771305_at	14.5495	14.5465	14.5448	14.547	14.5587	14.543	14.5825	14.5595	14.5579	14.6174	14.5843	14.6018	14.5833	14.5706	14.5471	14.5779	14.6064	14.6037	14.5611	14.6091	14.5529	14.6316	14.5966	14.6637
1771310_at	13.7626	13.7889	13.7978	13.765	13.8313	13.881	13.8283	13.8021	13.8379	13.6628	13.7011	13.7108	13.859	13.8534	13.8195	13.7037	13.8135	13.8476	13.7742	13.8565	13.7928	13.7287	13.7134	13.7919
1771312_at	10.339	10.447	10.386	10.3076	10.3175	10.2364	10.2199	10.3386	10.4841	10.2417	10.3628	10.2534	10.1676	10.2028	10.4794	10.2107	9.69364	9.91964	10.57	9.92747	10.3888	9.83625	10.2212	10.1231
1771313_at	11.877	11.8462	11.8569	11.8946	11.8109	11.8297	11.8986	11.8335	11.8414	11.8354	11.7896	11.7703	11.9059	11.8718	11.8047	11.6805	11.7435	11.7843	11.8111	11.9496	11.7754	11.6895	11.528	11.6338
1771315_at	11.4547	11.4567	11.3091	11.5208	11.4267	11.4002	11.166	11.3258	11.4119	11.2284	11.4225	11.4416	11.2884	11.2869	11.4135	11.4001	11.1096	11.2123	11.2339	11.2489	11.3216	11.0475	11.1173	11.1533
1771317_at	12.7534	12.7826	12.7941	12.7556	12.7668	12.7965	12.837	12.7575	12.7664	12.8386	12.7179	12.8003	12.8203	12.7891	12.7285	12.7992	12.9532	12.8785	12.7954	12.8978	12.7936	12.9751	12.8588	12.8529
1771319_at	9.13755	9.22438	9.18314	9.21753	9.22734	9.2172	9.14086	9.19007	9.21965	8.99736	9.09604	9.09812	9.09231	9.00545	9.15971	9.08248	8.76799	9.2757	9.03113	8.77779	8.94741	8.59936	8.81298	8.8179
1771320_at	12.1018	12.0374	12.0662	12.1104	12.091	12.061	12.0042	12.0125	12.0217	11.8361	11.8768	11.9283	12.0509	12.0515	12.0338	12.0251	11.8053	11.9183	11.9589	11.9202	11.9088	11.9593	12.0348	12.074
1771321_at	10.4014	10.4427	10.2767	10.2947	10.2993	10.4169	10.1319	10.2784	10.3721	9.9217	10.3471	10.2991	10.1944	10.1214	10.4887	10.3784	9.84362	10.0773	10.4404	10.0021	10.2571	9.72353	10.3126	10.3127
1771323_at	7.73749	7.7682	7.67602	7.72995	7.60761	7.53857	7.63846	7.7734	7.6261	7.73432	7.73062	7.9025	7.50022	7.40619	7.64339	7.60684	7.26003	7.5141	7.64957	7.60939	7.49286	7.48511	7.34707	7.30971
1771324_at	11.3719	11.188	11.0945	11.2093	11.1641	11.0976	11.0921	11.1702	11.0588	11.0262	11.0277	11.0375	11.1645	11.1507	11.1516	11.2268	10.7997	10.9993	11.1646	10.6666	11.1008	11.2174	11.2864	11.1231
1771326_at	6.30327	6.28788	6.56124	6.52019	6.54562	6.57736	6.54968	6.36961	6.44074	6.48035	6.48206	6.48278	6.42603	6.48362	6.37808	6.78216	6.719	6.73912	6.47439	6.82101	6.48149	6.61723	6.56234	6.62655
1771328_at	12.457	12.554	12.4802	12.4781	12.4913	12.4628	12.352	12.3995	12.5724	12.2024	12.4322	12.3667	12.3782	12.3299	12.4976	12.3697	11.8906	12.3197	12.4312	11.532	12.3574	12.1239	12.4026	12.374
1771329_at	10.7561	10.6589	10.7059	10.67	10.7471	10.7495	10.7556	10.7912	10.7108	10.8617	10.7479	10.7112	10.7747	10.7851	10.7529	10.8348	11.1646	10.9648	10.809	11.0273	10.925	11.0063	10.9024	10.9186
1771330_at	11.0281	11.0325	11.1265	11.0579	11.1077	11.1399	11.1204	11.0823	11.012	11.2691	11.1671	11.1476	11.1719	11.1767	11.0332	11.1355	11.3243	11.2826	11.1144	11.3484	11.2166	11.45	11.1391	11.177
1771331_at	12.6293	12.5997	12.6487	12.5867	12.5778	12.6026	12.6862	12.6551	12.5324	12.6786	12.5826	12.585	12.6378	12.668	12.5825	12.6388	12.8456	12.6319	12.6163	12.8888	12.6697	12.863	12.7209	12.7772
1771334_at	10.271	10.3133	10.2278	10.2963	10.2889	10.2269	10.2527	10.2482	10.2337	10.3409	10.329	10.3817	10.2227	10.1888	10.2382	10.2584	10.3133	10.2604	10.1882	10.2998	10.1403	9.90023	9.7893	9.8523
1771337_at	13.359	13.4372	13.4081	13.42	13.434	13.4354	13.317	13.358	13.3863	13.3875	13.422	13.4448	13.3752	13.3674	13.4572	13.3892	13.3498	13.38	13.2941	13.0748	13.3019	13.3208	13.3325	13.3709
1771340_at	8.54833	8.46057	8.60879	8.60956	8.57091	8.7565	8.75288	8.83421	8.47089	9.01472	8.78401	8.88316	8.55952	8.29026	8.0763	8.57183	8.95743	9.13529	8.19551	8.75085	8.43286	8.38191	8.07149	8.20138
1771341_at	9.74939	9.70249	9.83022	9.65205	9.79092	9.81681	9.8956	9.77235	9.73137	9.97333	9.84989	9.92688	9.84609	9.78822	9.62802	9.92113	10.0789	9.98216	9.99111	9.95002	9.86876	10.4421	10.0941	10.2543
1771344_at	8.69219	8.79637	8.6967	8.6973	8.71369	8.71763	8.52646	8.58917	8.70432	8.51246	8.69773	8.6627	8.6268	8.59432	8.76555	8.62971	8.32558	8.54222	8.75303	8.41828	8.62227	8.35091	8.54207	8.60262
1771346_at	11.8209	11.8232	11.8031	11.8425	11.8315	11.8681	11.8266	11.7698	11.7802	11.8472	11.8078	11.8271	11.8681	11.9035	11.8013	11.7057	12.0303	11.8917	11.736	11.8776	11.7615	11.8933	11.7582	11.7729
1771348_at	10.0534	10.0926	9.79575	10.0855	9.86784	9.88441	10.0096	10.0705	10.0224	9.61586	9.70176	9.68539	9.65087	9.78625	9.66046	9.72106	9.66995	9.60048	9.88913	9.85652	9.75491	9.50344	9.31346	9.42296
1771349_at	11.2708	11.3434	11.3391	11.2323	11.3434	11.3355	11.2699	11.2399	11.3128	11.2705	11.2341	11.25	11.2397	11.263	11.3497	11.2796	11.1641	11.1982	11.2819	11.1635	11.1962	11.1442	11.2894	11.271
1771353_at	13.9302	13.9067	13.9717	13.9827	13.9818	13.9482	14.0028	13.9685	13.9234	13.9805	13.913	13.8962	14.0203	13.9816	13.9587	14.0296	14.0288	14.0152	13.9798	14.0625	13.9894	14.0293	13.9649	13.9721
1771355_at	8.76934	8.73795	8.65714	8.76618	8.73632	8.77361	8.60478	8.61629	8.71675	8.60478	8.73623	8.7439	8.47014	8.55985	8.67736	8.71302	8.5282	8.52143	8.46663	8.51766	8.61397	8.60657	8.53923	8.3998
1771358_at	9.14258	9.23845	9.30509	9.1414	9.15036	9.27049	9.23624	9.22143	9.20732	9.08971	8.94425	9.03336	9.21922	9.26829	9.19403	9.04973	9.27115	9.12486	9.34477	9.63035	9.22033	9.29102	9.18817	9.31173
1771359_at	10.034	9.97248	9.92887	9.96267	10.0048	9.9067	9.86286	9.79519	9.9324	9.75974	9.87297	9.85652	9.83674	9.86751	9.95162	9.88102	9.77906	9.7323	9.90972	9.84967	9.96031	9.88384	9.98464	9.96939
1771363_at	9.8762	9.66373	9.77457	9.93934	9.70047	9.88935	10.0532	10.0641	9.90861	10.0605	9.83293	9.89861	9.74096	9.61862	9.3146	9.88882	10.0513	10.3799	9.68527	10.0543	9.86658	9.40233	9.25872	9.2392
1771364_at	9.21389	9.21702	9.27934	9.13207	9.33501	9.43223	9.22373	9.18049	9.07209	9.71444	9.40332	9.65474	9.38305	9.47367	9.19797	9.36583	9.91951	9.65035	9.42367	9.94759	9.50742	9.99261	9.51568	9.53002
1771367_at	9.91173	9.96274	9.84543	9.93682	9.85432	9.94784	9.49035	9.68678	9.85272	9.50617	9.78932	9.76604	9.68751	9.6808	9.8083	9.66382	9.16298	9.59044	9.72455	9.07508	9.68416	9.3931	9.60065	9.63809
1771372_at	11.5721	11.5143	11.5687	11.5816	11.5633	11.5874	11.559	11.489	11.5194	11.456	11.4062	11.5103	11.5629	11.5527	11.5189	11.5454	11.6083	11.6353	11.6005	11.4836	11.5145	11.652	11.6421	11.5714
1771373_at	8.67176	8.59334	8.57356	8.59181	8.59427	8.78606	8.58659	8.62032	8.34971	9.46647	9.13538	9.27227	8.91255	8.56591	8.48759	9.20779	9.16163	9.51451	8.17203	8.51427	8.39711	9.04467	8.72917	8.87693
1771375_at	8.96908	8.848	8.98232	8.96831	8.90646	9.0397	9.02069	9.09526	8.9246	9.50212	9.24236	9.22305	9.00652	8.95335	8.74661	9.20519	9.56686	9.38441	9.02471	9.56194	9.10449	9.28905	8.76342	8.9405
1771376_at	11.4205	11.4561	11.5514	11.4133	11.5288	11.5722	11.5376	11.4444	11.4814	11.4816	11.3302	11.3733	11.5027	11.5658	11.421	11.5314	12.0331	11.7585	11.542	12.0177	11.6428	11.7612	11.617	11.6996
1771378_at	10.6731	10.7206	10.762	10.7596	10.7126	10.7225	10.6366	10.6815	10.6917	10.6899	10.6638	10.6534	10.6545	10.6496	10.6581	10.7623	10.6591	10.6458	10.5369	10.6654	10.5632	10.6325	10.7793	10.6453
1771382_at	10.2904	10.1728	10.2936	10.2582	10.2866	10.1914	10.318	10.2696	10.2531	10.3391	10.285	10.2708	10.3092	10.3743	10.2657	10.2308	10.4247	10.2558	10.2582	10.4105	10.2748	10.5935	10.3684	10.4019
1771383_at	10.3125	10.1962	10.3377	10.275	10.3114	10.3871	10.4401	10.371	10.3046	10.5861	10.491	10.4741	10.4051	10.4511	10.3098	10.2294	10.6702	10.5295	10.4234	10.8251	10.4763	10.6479	10.2973	10.3692
1771387_at	11.5099	11.5042	11.5286	11.4728	11.4926	11.4923	11.5473	11.5167	11.4903	11.5097	11.4419	11.4375	11.5273	11.5379	11.4917	11.4816	11.6307	11.4688	11.5773	11.633	11.6001	11.6911	11.5423	11.5095
1771388_at	10.4179	10.4479	10.3965	10.2423	10.37	10.4119	10.3245	10.2814	10.4312	10.188	10.3028	10.3298	10.3878	10.3275	10.3745	10.281	10.3702	10.4	10.5333	10.1982	10.4728	10.581	10.6621	10.5026
1771389_at	10.7548	10.7669	10.7592	10.7448	10.747	10.7196	10.8103	10.6877	10.7278	10.7541	10.6597	10.702	10.7614	10.7553	10.7183	10.7501	10.8101	10.7629	10.7335	10.9312	10.7465	10.7715	10.7687	10.7363
1771390_at	11.3397	11.2927	11.2316	11.2743	11.1844	11.2637	11.3619	11.2942	11.2698	11.2855	11.0963	11.1786	11.4275	11.4322	11.2949	11.1686	11.5516	11.3237	11.3431	11.6654	11.3827	11.5138	11.2598	11.2438
1771391_at	10.6247	10.7768	10.793	10.6599	10.7233	10.7641	10.7669	10.7234	10.884	10.6338	10.7891	10.8008	10.6894	10.6325	10.7502	10.7275	10.5312	10.6788	10.942	10.6177	10.8131	10.5395	10.8441	10.9384
1771392_at	9.65743	9.52425	9.49127	9.52014	9.52735	9.60802	9.70603	9.76089	9.6087	9.61604	9.47654	9.45678	9.82301	9.81821	9.67402	9.69769	9.97349	9.98619	9.60305	10.0474	9.74219	9.63356	9.36084	9.34739
1771393_at	10.8004	10.6951	10.6556	10.7476	10.6811	10.6389	10.7619	10.7516	10.6608	10.9091	10.8731	10.8385	10.7133	10.6766	10.633	10.9921	11.1438	10.9451	10.7679	10.8612	10.8877	11.0209	10.8282	10.8053
1771395_at	12.5485	12.6069	12.6327	12.6306	12.6385	12.62	12.736	12.6495	12.656	12.8512	12.7721	12.6967	12.7374	12.7481	12.6768	12.6355	12.8964	12.7339	12.6731	12.9794	12.7453	12.8289	12.7238	12.7193
1771396_at	13.1152	13.0569	13.0775	13.0666	13.077	13.041	13.0237	12.9807	12.9407	12.9834	12.9266	13.023	13.0438	13.0779	12.9708	12.9709	13.0078	12.9518	13.0181	13.0011	12.9916	13.1688	13.0189	13.0352
1771397_at	9.96329	9.92639	9.96235	9.93014	9.9707	9.93545	10.0297	9.94804	9.89098	10.1316	9.9977	10.0263	9.9062	9.95156	9.95533	10.078	10.085	9.92581	9.90295	10.091	9.97179	10.077	10.0218	9.94285
1771399_at	11.3388	11.3804	11.4219	11.3892	11.3574	11.3733	11.5145	11.4349	11.3621	11.4101	11.2604	11.286	11.5541	11.5266	11.3614	11.5929	11.7955	11.7001	11.4157	11.6816	11.4437	11.5725	11.3161	11.3709
1771401_at	10.7259	10.7545	10.79	10.8013	10.8417	10.7841	10.8337	10.8174	10.8642	10.7229	10.7363	10.7279	10.8424	10.857	10.8378	10.6521	10.7065	10.7906	10.6964	10.8594	10.7997	10.6755	10.5775	10.7128
1771402_at	14.4432	14.4796	14.4542	14.4877	14.4774	14.4839	14.4779	14.5005	14.4425	14.3396	14.3506	14.338	14.4757	14.4842	14.497	14.4609	14.4118	14.4278	14.4542	14.396	14.4516	14.4392	14.4215	14.4269
1771403_at	8.66026	8.66637	8.7364	8.68228	8.6736	8.70849	8.78579	8.65258	8.74496	8.82783	8.71679	8.80973	8.84158	8.67804	8.62537	8.80711	9.10465	8.90599	8.84505	8.88155	8.6533	9.07595	8.84244	8.98272
1771404_at	10.8806	10.9396	10.9209	10.883	10.8211	10.7775	10.8105	10.8386	10.9089	10.8347	10.9274	10.875	10.767	10.7013	10.8737	11.0932	10.6373	10.7929	10.9317	10.6388	10.778	10.6736	10.8784	10.7571
1771405_at	13.076	13.0978	13.1409	13.1112	13.108	13.1456	13.1607	13.0917	13.0801	13.0994	12.96	13.0175	13.1894	13.2146	13.0588	13.0819	13.3642	13.2004	13.0957	13.3594	13.1045	13.2077	13.0334	13.0279
1771408_at	11.4847	11.4744	11.5624	11.4768	11.5177	11.5679	11.6544	11.4939	11.4972	11.8276	11.6071	11.5968	11.6252	11.6236	11.4369	11.5836	11.9075	11.7331	11.5266	11.9669	11.5405	11.792	11.5097	11.5773
1771410_at	9.96758	9.98317	9.8989	9.97649	9.86759	9.87691	9.92611	9.87301	9.82698	10.076	9.81218	9.84194	9.8541	9.91538	9.80291	10.0115	10.128	10.0482	9.81692	10.3229	9.83513	10.1209	9.88958	9.91746
1771413_at	6.58353	6.55869	6.51951	6.62869	6.48453	6.45292	6.60766	6.5946	6.44795	6.40733	6.33529	6.40403	6.49516	6.66159	6.4055	6.33472	6.84828	6.42483	6.58125	7.04162	6.49929	6.53797	6.71551	6.55301
1771415_at	10.8694	10.9094	10.9854	10.9071	10.8968	10.9481	10.9619	10.8792	10.9433	10.8757	10.7623	10.842	11.0219	11.0164	10.9433	10.8841	11.1027	11.0025	11.0359	11.1643	11.0193	10.8719	10.8565	10.8316
1771416_at	8.406	8.37531	8.11663	8.46606	8.05363	8.15033	8.37639	8.36973	8.46037	7.62407	7.66405	7.60386	8.41196	8.46389	8.22629	8.01219	8.18793	8.00724	8.32991	8.65634	8.51575	7.70856	7.86108	7.54792
1771417_at	13.0745	13.0695	13.1336	13.1614	13.1589	13.1338	13.2217	13.1904	13.1213	13.2692	13.1788	13.1771	13.183	13.2033	13.1694	13.2622	13.1768	13.1899	13.1472	13.0861	13.1504	13.1727	13.0982	13.1124
1771419_at	11.789	11.6943	11.676	11.7781	11.67	11.6176	11.7413	11.7209	11.7417	11.6971	11.6247	11.6937	11.7673	11.6875	11.7501	11.7014	11.6547	11.5629	11.8362	11.7052	11.7931	11.8238	11.7773	11.6979
1771422_at	11.6665	11.7479	11.696	11.7333	11.6957	11.6882	11.6011	11.6554	11.7216	11.4226	11.7028	11.6434	11.6849	11.6017	11.7402	11.7782	11.3294	11.6887	11.7461	11.3252	11.6773	11.487	11.7562	11.7239
1771426_at	11.1472	11.1374	11.2323	11.1493	11.2021	11.3163	11.2253	11.1613	11.197	11.2834	11.1958	11.2279	11.2752	11.3332	11.1519	11.2541	11.5266	11.4556	11.2291	11.5292	11.2688	11.379	11.2935	11.3229
1771429_at	13.1872	13.2161	13.2405	13.2065	13.2358	13.1877	13.279	13.1924	13.2156	13.1726	13.1177	13.129	13.2738	13.2593	13.2426	13.1977	13.2368	13.2359	13.1802	13.1722	13.1358	13.1749	13.1543	13.1373
1771432_at	11.6678	11.7129	11.6385	11.7526	11.6814	11.6796	11.7844	11.7529	11.722	11.7954	11.6929	11.7543	11.713	11.7354	11.6842	11.6407	11.7506	11.6439	11.7988	11.8659	11.7256	11.6875	11.5696	11.5891
1771433_at	10.1636	10.1986	10.2795	10.1824	10.3293	10.3	10.1742	10.1849	10.2642	10.1579	10.2048	10.2036	10.2999	10.3024	10.2059	9.99409	10.2045	10.2685	10.1119	10.2754	10.1549	10.151	10.2157	10.283
1771435_at	10.8641	10.896	10.4921	10.8926	10.6069	10.4911	10.7509	11.0024	10.9825	10.8637	11.024	11.0802	10.8006	10.647	10.9101	10.7416	10.2664	10.6539	10.8317	10.5043	10.7556	10.2322	10.2453	10.2146
1771438_at	10.808	10.8435	10.9473	10.8454	10.8631	10.8485	10.964	10.8622	10.9025	10.7703	10.6985	10.7275	11.0158	10.9386	10.8968	10.8686	10.8843	10.9128	10.8571	11.01	10.8772	10.7903	10.9318	10.9394
1771440_at	10.9521	10.9179	10.8576	10.9119	10.8827	10.822	10.8941	10.8284	10.7974	10.7082	10.6606	10.6276	10.9447	10.8688	10.9113	10.8381	10.6854	10.6203	10.6195	10.5773	10.7584	10.7261	10.7637	10.6087
1771442_at	9.99027	10.0483	9.93202	10.0254	9.88687	9.85544	9.95641	9.9821	10.0796	9.8822	9.98797	9.95225	9.9338	9.99356	10.0958	9.76565	9.50743	9.61246	9.99869	9.46577	9.83279	9.76274	9.76603	9.73716
1771443_at	9.19988	9.07637	9.0954	9.13747	9.16521	9.19355	9.03254	9.1252	9.14189	9.1141	9.05217	9.05432	8.96884	9.16802	9.05886	9.07001	9.13136	9.09972	8.98916	9.11717	9.24155	9.17406	9.26181	9.20645
1771444_at	12.5348	12.6079	12.5956	12.5266	12.5081	12.456	12.4145	12.4724	12.5111	12.2309	12.3941	12.2841	12.389	12.3928	12.5538	12.5473	11.9677	12.187	12.5044	12.0301	12.41	12.0651	12.4276	12.3209
1771446_at	9.89877	9.94145	9.99356	10.0226	10.0745	10.1106	10.0911	10.038	10.0635	10.1693	10.1987	10.207	10.135	10.0629	10.0444	10.0392	10.125	10.1756	10.012	10.0616	9.97408	10.1738	10.0759	10.3076
1771447_at	11.9632	11.9959	12.0112	11.9879	12.0013	12.0336	11.9561	11.9037	11.9823	11.9148	11.8499	11.9215	12.0347	11.999	12.0464	11.969	12.0011	12.0123	11.898	11.847	11.9031	11.9499	11.9815	11.8892
1771449_at	10.4935	10.5431	10.6438	10.5289	10.6507	10.6509	10.6174	10.5397	10.628	10.5402	10.4455	10.4448	10.6459	10.6236	10.5632	10.4697	10.5403	10.5902	10.4912	10.7218	10.4936	10.4182	10.4109	10.5824
1771450_at	10.9564	11.0249	11.0728	10.9915	10.9763	11.0153	11.0896	10.9939	10.9613	11.1159	11.0502	11.1388	11.0741	11.0236	10.9818	11.1341	11.0896	11.0736	11.0473	10.8771	10.9469	11.0837	10.9686	10.9295
1771451_at	10.5445	10.6186	10.6525	10.5641	10.6148	10.622	10.6708	10.5554	10.5357	10.7691	10.5288	10.6743	10.6606	10.6948	10.5383	10.4596	10.7606	10.6412	10.5551	10.8539	10.4977	10.5898	10.3428	10.3709
1771458_at	11.3049	11.3133	11.3124	11.3059	11.2848	11.2633	11.2823	11.2514	11.2873	11.0884	11.151	11.088	11.284	11.2617	11.2922	11.3797	11.3186	11.2789	11.3892	11.2598	11.3597	11.2763	11.2783	11.2302
1771459_at	9.8712	9.91787	10.036	9.95476	9.96486	9.94189	9.87813	9.9439	9.95903	10.0618	9.97148	10.099	9.90585	9.88333	9.90796	9.97216	10.0977	9.94142	9.82218	10.2533	9.95494	10.0218	9.87556	9.95087
1771460_at	6.31446	6.37253	6.7021	6.48066	6.71359	6.77009	6.47712	6.27331	6.54457	6.54525	6.4665	6.61035	6.46827	6.4969	6.61756	6.78717	6.85796	6.56675	6.5961	6.72524	6.51334	6.96396	7.0305	6.88761
1771461_at	10.6129	10.5208	10.6116	10.513	10.674	10.6786	10.6025	10.5337	10.614	10.7308	10.6547	10.711	10.5533	10.5712	10.4477	10.5518	10.5878	10.592	10.6003	10.7742	10.5901	10.7171	10.6324	10.7107
1771462_at	6.5817	6.40536	6.27062	6.0998	6.13885	6.33395	6.34974	6.422	6.46115	6.04685	6.84046	6.52122	6.28914	6.1307	6.73033	6.09785	5.77404	5.96308	7.12254	5.98929	6.67737	5.69537	6.61003	6.80425
1771463_at	13.2066	13.2604	13.3617	13.327	13.3071	13.3103	13.2737	13.18	13.2382	13.1595	13.1374	13.1452	13.3586	13.3513	13.2334	13.2387	13.319	13.3299	13.2068	13.4612	13.2619	13.187	13.2326	13.2741
1771464_at	13.4174	13.4589	13.4536	13.4362	13.4241	13.4151	13.3603	13.3518	13.4192	13.2465	13.2412	13.1915	13.3522	13.3541	13.431	13.4267	13.297	13.3207	13.325	13.1963	13.2469	13.0924	13.2674	13.2049
1771468_at	12.1313	12.154	11.9438	12.0973	12.0572	12.0638	11.9982	12.0403	12.061	12.0337	12.114	12.072	12.0942	12.0714	12.1088	12.0242	11.8439	11.9921	12.0676	11.8267	12.047	12.1323	12.1467	12.0906
1771469_at	11.4216	11.4603	11.5528	11.4656	11.5136	11.5527	11.5886	11.5383	11.492	11.4893	11.4343	11.4535	11.7073	11.6506	11.5531	11.4949	11.4503	11.5536	11.5496	11.5477	11.5902	11.5258	11.511	11.5479
1771470_at	11.6016	11.6136	11.6265	11.6087	11.6299	11.648	11.6438	11.5714	11.6794	11.5468	11.4974	11.5056	11.6472	11.6995	11.6536	11.5196	11.7925	11.5521	11.5514	11.7015	11.5166	11.519	11.3578	11.5099
1771472_at	11.5434	11.4972	11.5429	11.4849	11.5367	11.529	11.4213	11.3901	11.4569	11.2931	11.4537	11.449	11.4717	11.4645	11.397	11.4346	11.267	11.5296	11.5676	11.1459	11.4566	11.4403	11.4074	11.3934
1771473_at	10.8042	10.7823	10.6911	10.8468	10.6982	10.6248	10.7117	10.766	10.8098	10.6305	10.7518	10.7005	10.8094	10.6502	10.9022	10.778	10.0903	10.4961	10.8167	9.7777	10.6248	10.3892	10.7234	10.5438
1771475_at	11.391	11.3939	11.3874	11.3616	11.3116	11.312	11.3329	11.2825	11.3052	11.208	11.1856	11.2242	11.3304	11.2919	11.3434	11.3723	11.1962	11.252	11.1852	11.1647	11.2505	11.2281	11.2722	11.1488
1771479_at	12.4594	12.2845	12.2022	12.299	12.2996	12.2287	12.3822	12.3639	12.2712	12.3824	12.2601	12.2491	12.3357	12.3998	12.2685	12.2481	12.6854	12.3494	12.2056	12.9585	12.5426	12.5898	12.27	12.2327
1771489_at	5.31367	5.37567	5.40213	5.42123	5.2268	5.1587	5.40986	5.36101	5.37746	5.47372	5.26949	5.42121	5.39903	5.26862	5.03663	5.55981	5.5607	5.53863	5.41139	5.70935	5.29589	5.37126	5.28852	5.31868
1771490_at	12.2103	12.1677	12.2401	12.2705	12.2414	12.3017	12.2283	12.1838	12.157	12.23	12.1507	12.184	12.2868	12.3387	12.2133	12.1799	12.2671	12.2677	12.1628	12.3134	12.2331	12.3236	12.2489	12.2625
1771492_at	14.6828	14.661	14.5699	14.6151	14.5876	14.5921	14.5379	14.6382	14.6551	14.5195	14.6562	14.5956	14.5925	14.608	14.6529	14.6149	14.5692	14.5519	14.5679	14.5054	14.6434	14.5311	14.675	14.6243
1771493_at	11.7935	11.7718	11.7841	11.7922	11.6198	11.7248	11.794	11.6986	11.6781	11.7113	11.5807	11.6667	11.7581	11.7048	11.7494	11.7923	11.6511	11.6404	11.7385	11.743	11.6826	11.6441	11.7318	11.6576
1771495_at	10.1403	10.2181	10.1523	10.1487	10.2084	10.1626	9.97135	10.1056	10.1744	9.83316	10.0364	10.0203	10.0351	10.0457	10.2844	10.1742	9.81201	9.9146	10.1618	9.8041	10.1067	9.91149	10.23	10.3001
1771497_at	14.508	14.4825	14.4535	14.4847	14.4501	14.4834	14.5204	14.4956	14.4791	14.4913	14.5097	14.5134	14.5148	14.4959	14.4812	14.4674	14.4561	14.4514	14.4862	14.469	14.4874	14.5249	14.4911	14.4732
1771498_at	11.122	11.2261	11.2679	11.2613	11.1914	11.2852	11.4547	11.4198	11.3446	11.663	11.6141	11.553	11.288	11.2459	11.1284	11.5823	11.68	11.6033	11.1744	11.4323	11.3065	11.0905	11.1695	11.1457
1771499_at	11.4651	11.351	11.2581	11.3431	11.2884	11.3186	11.3996	11.4216	11.3142	11.3038	11.3214	11.3739	11.4224	11.4256	11.339	11.2935	11.4163	11.1857	11.4657	11.253	11.4416	11.4528	11.2864	11.2516
1771500_at	9.7764	9.70157	9.56418	9.7177	9.62361	9.59074	9.57538	9.69661	9.67415	9.47302	9.62784	9.60569	9.63391	9.65081	9.77709	9.6609	9.34073	9.35764	9.51402	9.18173	9.67107	9.51146	9.67992	9.60998
1771501_at	10.5624	10.5844	10.4842	10.428	10.4643	10.4664	10.52	10.4973	10.4727	10.5578	10.4464	10.3908	10.5857	10.58	10.5101	10.3433	10.6357	10.4195	10.3643	10.4848	10.3976	10.5385	10.3928	10.2765
1771502_at	14.767	14.724	14.6978	14.7063	14.7263	14.7072	14.7232	14.7044	14.7217	14.7195	14.7408	14.7191	14.7154	14.7112	14.7015	14.7048	14.7316	14.7092	14.6832	14.7121	14.7451	14.7345	14.7118	14.6984
1771503_at	5.09148	5.08413	5.08155	5.19524	5.29854	5.11609	5.01841	5.22949	5.33739	5.07557	5.07461	5.19632	5.21339	5.11317	5.17724	5.20622	5.10657	5.14213	5.1393	5.15779	5.1194	5.31976	5.11577	5.18263
1771505_at	11.487	11.4538	11.3842	11.3886	11.4029	11.4734	11.5743	11.4855	11.4481	11.5367	11.4618	11.4157	11.4925	11.6016	11.3972	11.4873	11.9726	11.6004	11.4835	11.9602	11.6259	11.6969	11.4313	11.4502
1771507_at	9.93421	9.99598	9.96534	10.0185	9.97953	9.92998	9.86732	9.91891	10.0085	9.78409	9.92722	9.87054	9.88453	9.96141	9.99165	9.87694	9.60807	9.71449	9.92664	9.55839	9.85266	9.55704	9.76352	9.7804
1771508_at	8.23536	8.25312	8.23519	8.25437	8.23549	8.21081	8.37331	8.41572	8.3028	8.24247	8.38468	8.20181	8.32984	8.38711	8.33663	8.30526	8.76243	8.25855	8.12859	8.74552	8.35955	8.5076	8.45125	8.72851
1771509_at	13.3159	13.3081	13.3196	13.349	13.3111	13.261	13.3965	13.3512	13.2759	13.3061	13.2033	13.1572	13.437	13.4084	13.3241	13.3112	13.412	13.369	13.3293	13.4746	13.344	13.238	13.1644	13.1514
1771510_at	10.4921	10.4903	10.5628	10.5176	10.5679	10.6393	10.5805	10.4952	10.5867	10.62	10.492	10.5922	10.6073	10.5447	10.5583	10.5884	10.5072	10.5232	10.5311	10.55	10.5072	10.5785	10.704	10.6919
1771512_at	11.1735	11.1412	10.8814	11.0756	11.0417	10.9992	11.0284	11.0906	11.1103	10.8199	11.0104	10.9919	11.0998	11.0159	11.1551	11.1975	10.8291	11.0096	11.063	10.6034	11.043	10.8916	11.1096	10.9603
1771513_at	10.0296	10.019	9.80235	9.88588	9.83174	9.85456	9.49304	9.87586	9.9859	9.40596	10.376	10.06	9.54155	9.3582	10.3234	9.93369	8.55121	9.38337	10.2511	8.84311	10.0115	9.21978	10.0299	10.2492
1771514_at	9.06805	9.15993	9.18486	9.2038	9.11039	9.13483	9.13027	9.06436	9.09328	9.05379	8.96261	8.99464	9.07132	9.14007	9.04112	8.94909	9.15845	8.91293	9.17336	9.57282	9.13157	9.07523	8.90947	8.94029
1771515_at	11.2401	11.2286	11.0642	11.2089	11.0779	11.1143	11.3184	11.2136	11.2155	11.0006	10.7379	10.8364	11.4078	11.4158	11.24	11.1399	11.8755	11.4362	11.2753	11.8935	11.3292	11.0452	10.6486	10.6619
1771518_at	9.96871	9.87163	9.90768	9.87182	9.94498	9.87824	9.742	9.79998	9.89299	9.61183	9.7686	9.76692	9.71603	9.77797	9.85676	9.82541	9.48976	9.67355	9.61601	9.48945	9.79789	9.78532	9.97735	9.90433
1771519_at	12.2049	12.1767	12.1753	12.2369	12.1908	12.2138	12.3252	12.3619	12.2209	12.6531	12.5479	12.5506	12.2865	12.247	12.1467	12.3487	12.4777	12.4443	12.3256	12.4926	12.3341	12.3884	12.194	12.2164
1771520_at	12.5037	12.4372	12.3969	12.373	12.4095	12.4344	12.45	12.4357	12.3848	12.4211	12.3817	12.346	12.4915	12.5275	12.4225	12.363	12.7447	12.5552	12.3551	12.6345	12.5161	12.6613	12.4813	12.4695
1771521_at	13.5788	13.5913	13.6203	13.5771	13.6269	13.6541	13.6205	13.564	13.594	13.613	13.5621	13.5984	13.6593	13.6493	13.5909	13.6901	13.7975	13.7034	13.5998	13.6746	13.5868	13.7127	13.5888	13.6287
1771522_at	9.82386	9.87167	9.86424	9.87672	9.88661	9.97783	9.80707	9.82723	9.80706	9.92117	9.9406	9.93772	9.87627	9.90025	9.77651	9.87244	10.0481	10.0618	9.71656	9.89899	9.80306	9.76034	9.78555	9.7835
1771523_at	10.8478	10.7416	10.743	10.7093	10.6536	10.7615	10.7506	10.7462	10.653	10.8326	10.6604	10.7138	10.749	10.8696	10.608	10.5238	10.9613	10.7018	10.7107	11.3074	10.7672	11.0441	10.5398	10.4133
1771525_at	10.571	10.6424	10.5721	10.62	10.6498	10.659	10.6601	10.6765	10.7189	10.6678	10.6375	10.6755	10.6758	10.6577	10.6408	10.6304	10.4691	10.5546	10.7344	10.5662	10.6487	10.6025	10.7116	10.6536
1771526_at	10.1421	10.143	10.16	10.1787	10.2061	10.1423	10.182	10.127	10.1145	10.1358	10.1587	10.1833	10.1616	10.2001	10.238	10.0631	10.1106	10.075	10.1154	10.1532	10.1252	10.1952	10.0671	9.97237
1771527_at	10.8094	10.8945	10.8394	10.8471	10.8714	10.7937	10.7136	10.8109	10.8836	10.7199	10.9878	10.9054	10.6598	10.6829	10.9474	10.7685	10.1856	10.5698	10.8138	10.2583	10.69	10.2872	10.7066	10.7702
1771529_at	7.38808	7.41871	7.45718	7.48949	7.46596	7.48485	7.52921	7.67838	7.58258	7.73935	7.55921	7.51381	7.65939	7.32379	7.34887	7.56023	7.64922	7.93217	7.49348	7.58543	7.53164	7.35385	7.20084	7.31142
1771530_at	12.3701	12.4666	12.431	12.4096	12.4456	12.3858	12.5163	12.4779	12.4304	12.4886	12.4073	12.4382	12.4764	12.4946	12.4401	12.3882	12.5893	12.4447	12.4229	12.676	12.4302	12.49	12.4929	12.4416
1771531_at	9.65142	9.6246	9.65624	9.67539	9.8092	9.82402	9.81917	9.73668	9.69809	9.91311	9.79822	9.88149	9.81638	9.85118	9.68398	9.6508	9.95506	9.84261	9.72329	9.94287	9.74725	9.7331	9.56778	9.65776
1771533_at	6.34776	6.45013	6.60469	6.51566	6.64392	6.78	6.08078	6.17322	6.45887	6.80005	6.76847	6.78221	6.32622	6.60068	6.50534	6.56912	7.13157	6.62329	6.4202	6.84426	6.42781	6.87315	6.62606	6.78848
1771534_at	8.88411	8.6455	8.76785	8.83764	8.70602	8.75217	8.81573	8.70477	8.68093	8.80769	8.88106	8.83878	8.85473	8.80741	8.87281	8.85316	8.55913	8.6609	8.7546	8.50509	8.73964	8.69646	8.91439	8.74628
1771536_at	9.6365	9.62409	9.67457	9.69682	9.61425	9.68777	9.60276	9.5252	9.63866	9.9216	9.84276	9.77685	9.61842	9.6277	9.68022	9.58557	9.79397	9.65745	9.44793	9.80423	9.63526	9.56918	9.42238	9.51845
1771539_at	9.58592	9.68994	9.89582	9.60424	9.72321	9.74462	9.8451	9.71892	9.74888	9.75354	9.50565	9.48679	9.78852	9.77914	9.64638	9.65002	10.1965	9.8959	9.73354	10.2904	9.78579	9.74968	9.61857	9.68491
1771540_at	13.0317	13.0325	13.028	12.9729	13.0228	12.9661	12.9782	12.9407	12.9691	12.9157	12.8861	12.935	12.9935	13.0125	12.9768	13.0727	12.9852	13.0177	12.8971	12.9118	12.9493	12.9173	12.9852	12.9358
1771542_at	12.0354	11.9317	11.8175	11.9375	11.8239	11.7454	11.731	11.8192	11.886	11.6683	11.8295	11.8133	11.8386	11.7547	11.9832	11.9429	11.1396	11.6287	12.038	10.9978	11.8922	11.8063	12.1291	11.8883
1771544_at	12.1176	12.0421	12.1038	12.056	12.0687	12.0962	12.1517	12.0561	12.0256	11.9912	11.9068	11.966	12.1243	12.068	11.9964	11.9832	12.1442	12.0357	12.1097	12.2357	12.0853	12.2067	12.1126	12.1749
1771546_at	11.0216	11.0033	10.9459	11.0018	10.9708	10.9509	10.9823	10.9959	10.9649	10.9448	10.8972	10.942	10.9667	10.9313	10.9479	11.1362	10.833	10.938	10.959	10.7667	10.9575	10.8875	10.9663	10.9016
1771549_at	11.3538	11.3174	11.4845	11.3397	11.4254	11.4379	11.4949	11.3182	11.3703	11.522	11.3074	11.4181	11.4917	11.5512	11.3518	11.3694	11.8776	11.5675	11.4452	11.9811	11.444	11.6237	11.4258	11.5305
1771550_at	7.67058	7.49165	7.72872	7.21651	7.48831	7.55976	7.81676	7.55902	7.38519	7.33367	7.19848	7.19476	7.69507	7.56867	7.53651	7.29828	7.64069	7.3388	7.4867	8.08989	7.30856	7.40142	6.97985	6.98968
1771551_at	10.3081	10.3234	10.3566	10.3636	10.3834	10.3997	10.3828	10.2802	10.343	10.5351	10.3624	10.4237	10.4181	10.3294	10.3226	10.2761	10.5439	10.4605	10.3709	10.7317	10.4316	10.5686	10.4122	10.4454
1771552_at	10.1685	10.0188	10.1146	10.1068	10.0658	10.0702	10.1859	10.1754	10.1269	10.2246	10.0117	9.99161	10.2444	10.2133	10.0618	10.1445	10.347	10.2395	10.0797	10.5751	10.1795	10.2669	10.1253	10.1536
1771554_at	6.48668	6.42685	6.64266	6.51381	6.54796	6.59809	6.54569	6.77204	6.62066	6.37109	6.58961	6.38898	6.32938	6.32539	6.15313	6.55552	6.29668	6.37656	7.01163	7.15564	7.07991	7.21605	6.97781	7.0623
1771557_at	12.5402	12.5629	12.666	12.6054	12.6535	12.6386	12.6521	12.5381	12.6411	12.3878	12.2103	12.4127	12.8357	12.8338	12.6962	12.4717	12.8262	12.8312	12.4318	12.6763	12.381	12.4315	12.3576	12.4225
1771559_at	10.6535	10.6359	10.7234	10.7113	10.7354	10.7187	10.7671	10.6787	10.6664	10.8411	10.6994	10.7463	10.8073	10.8188	10.626	10.6427	11.1013	10.8616	10.6509	11.031	10.7168	10.8384	10.7522	10.7309
1771561_at	10.5833	10.6538	10.5893	10.5326	10.5117	10.5286	10.5798	10.5935	10.6398	10.4411	10.4423	10.4356	10.449	10.4363	10.4787	10.3465	10.1	10.2214	10.6558	10.4427	10.5437	10.2217	10.4199	10.3
1771562_at	10.5303	10.444	10.3729	10.5418	10.4774	10.4058	10.4725	10.4824	10.3995	10.6001	10.58	10.6381	10.4719	10.4303	10.4445	10.5479	10.4744	10.4676	10.5102	10.3745	10.5054	10.512	10.3947	10.4012
1771565_at	10.1906	10.0491	9.91863	10.1117	9.91132	9.98221	9.92023	9.9447	9.98153	9.92982	9.87051	10.0128	10.0138	10.0227	10.0297	10.2599	10.0448	10.0704	10.0128	9.77004	9.99795	10.1765	10.2456	10.1771
1771566_at	13.2584	13.2687	13.2046	13.2578	13.2505	13.2474	13.2398	13.2504	13.2353	13.2367	13.2126	13.1994	13.2465	13.2538	13.252	13.2644	13.3781	13.2548	13.2763	13.3603	13.2722	13.3367	13.269	13.2257
1771567_at	10.4663	10.3597	10.3413	10.4348	10.3077	10.2123	10.4129	10.3892	10.3545	10.3497	10.3036	10.2888	10.4523	10.4262	10.4341	10.3701	10.3571	10.2205	10.3168	10.2742	10.3128	10.3304	10.2941	10.109
1771568_at	10.8068	10.6623	10.7126	10.6564	10.6374	10.6225	10.8218	10.7227	10.6545	10.7155	10.5465	10.5555	10.8044	10.7841	10.6648	10.7021	10.8024	10.637	10.6998	10.9779	10.7115	10.8453	10.6677	10.6913
1771569_at	10.5488	10.495	10.5635	10.4983	10.5358	10.5258	10.5805	10.5077	10.4683	10.5761	10.4356	10.4572	10.5624	10.6657	10.4048	10.4048	10.7476	10.5495	10.7052	10.8909	10.7556	10.8876	10.629	10.6087
1771574_at	9.51666	9.54794	9.50632	9.45944	9.48487	9.42461	9.43223	9.53025	9.52849	9.62489	9.64429	9.61606	9.45742	9.29292	9.48829	9.48183	9.39825	9.47975	9.54247	9.25774	9.47441	9.43073	9.62788	9.58069
1771575_at	10.5326	10.5134	10.4505	10.4319	10.4996	10.4747	10.4952	10.4209	10.3483	10.4999	10.4459	10.4613	10.4604	10.4955	10.4164	10.5364	10.7353	10.4234	10.4572	10.7633	10.5238	10.7557	10.6029	10.4679
1771577_at	12.6982	12.7506	12.7526	12.7169	12.7549	12.7712	12.7512	12.7401	12.7401	12.7214	12.7609	12.7631	12.7364	12.7401	12.7348	12.8094	12.7423	12.778	12.71	12.7198	12.72	12.7166	12.7691	12.8273
1771578_at	10.9684	10.8717	10.9008	10.8209	10.8014	10.8555	10.8231	10.8291	10.8209	10.6961	10.6698	10.6881	10.8199	10.8059	10.6989	10.8233	10.7289	10.8697	10.7952	10.7874	10.7281	10.7336	10.7706	10.6481
1771579_at	14.8479	14.8311	14.8223	14.8361	14.8195	14.8102	14.8449	14.8561	14.8048	14.8293	14.85	14.8076	14.8556	14.8524	14.8209	14.828	14.8738	14.824	14.827	14.8637	14.8678	14.8681	14.8251	14.8424
1771580_at	10.1271	10.1168	10.0437	10.1598	10.0032	9.96004	10.0071	10.072	10.1588	9.79553	9.94481	10.0557	10.0586	9.93934	10.1514	9.79257	9.35704	9.62873	10.1278	9.45633	10.0644	9.63209	9.75115	9.73082
1771585_at	11.6833	11.7188	11.8174	11.7549	11.8093	11.7671	11.7375	11.7327	11.7055	11.8207	11.7967	11.7621	11.7804	11.7177	11.6957	11.8171	11.7496	11.7909	11.6114	11.5374	11.6264	11.7063	11.7216	11.7407
1771588_at	9.26477	9.32942	9.29729	9.25819	9.298	9.19788	9.15543	9.20062	9.28825	9.03771	8.98831	8.99136	9.26948	9.20188	9.32215	9.15432	8.66789	8.8503	9.18523	9.15687	9.18365	9.10314	9.15161	9.00521
1771591_at	11.9691	11.9889	11.9327	12.0189	12.0319	11.9921	11.91	11.9888	12.0057	11.7241	11.8148	11.8194	11.9532	11.9892	12.0262	11.9638	11.6751	11.9102	12.0714	11.7606	12.0811	11.8806	11.9403	11.973
1771596_at	13.8554	13.8868	13.9312	13.9213	13.9243	13.948	13.9698	13.9544	13.9614	14.127	14.1546	14.1297	13.9318	13.9086	13.9539	13.9933	13.9005	14.0352	14.0045	13.757	13.9863	14.0334	14.1117	14.0508
1771598_at	12.2134	12.2757	12.3566	12.3366	12.366	12.3705	12.3726	12.2967	12.3198	12.2566	12.1789	12.1992	12.4161	12.4164	12.4304	12.362	12.2069	12.4059	12.2516	12.0987	12.2282	12.1969	12.2617	12.2797
1771599_at	9.78207	9.77114	9.82155	9.70203	9.7469	9.67959	9.79196	9.71137	9.87485	9.75548	9.59458	9.60648	9.79876	9.77308	9.82909	9.76718	9.68201	9.75616	9.7581	9.58961	9.75579	9.6595	9.87777	9.77882
1771602_at	11.7121	11.7039	11.8033	11.7398	11.8283	11.8045	11.686	11.7615	11.7973	11.5625	11.7309	11.6718	11.716	11.7465	11.7413	11.7049	11.5171	11.7294	11.7079	11.5033	11.7194	11.6815	11.8418	11.92
1771609_at	11.8533	11.8376	11.9433	11.8158	11.9111	11.9154	11.8418	11.85	11.8445	11.9211	12.0261	11.9869	11.9309	11.983	11.8375	11.9949	12.1081	12.1819	11.9427	11.9601	11.9858	12.0477	12.0182	12.019
1771611_at	10.9556	10.9065	10.857	10.934	10.9076	10.743	10.9399	10.908	10.8773	10.8049	10.7913	10.722	10.9677	10.9332	10.9468	10.9201	10.7791	10.8143	10.8739	10.6726	10.9058	10.7671	10.8298	10.775
1771612_at	9.91356	9.97404	9.9469	9.88461	9.93554	9.92239	9.86314	9.91017	9.94818	10.005	10.0826	10.0536	9.93832	9.90535	9.88292	9.92509	9.90221	9.92596	9.95002	9.74061	9.92459	9.88158	9.98767	9.83284
1771614_at	10.8313	10.7768	10.8825	10.8368	10.8202	10.8744	10.9154	10.8925	10.784	11.1117	11.038	11.0151	10.9492	10.8959	10.7927	10.7938	10.9104	10.953	10.8873	11.0941	10.8335	11.0111	10.8568	10.9604
1771615_at	5.028	4.91763	4.95782	4.98977	5.0944	4.7295	5.12782	5.15719	5.01101	4.95938	4.93255	4.91453	5.01565	5.36543	4.9594	4.98046	5.45473	4.91793	4.75477	5.49761	4.89937	5.60779	5.37387	5.14441
1771619_at	10.824	10.8317	10.7821	10.8788	10.7512	10.7916	10.9657	10.9137	10.8954	10.7239	10.582	10.617	10.9262	10.9556	10.7988	10.6154	10.8963	10.7757	10.9549	11.2083	10.9344	10.9698	10.6945	10.7149
1771620_at	10.1498	10.1513	10.1405	10.1271	10.1726	10.1321	10.1035	10.173	10.1331	10.0932	10.0791	10.0566	10.1256	10.1088	10.1506	10.0006	10.0112	10.0729	10.1423	10.0923	10.1019	9.9749	9.95802	9.98069
1771624_at	11.1707	11.0007	10.678	11.0733	10.6873	10.7329	11.0522	11.2937	11.0873	11.4268	11.4288	11.3913	10.8224	10.733	10.6813	10.6365	10.6812	10.944	10.9699	11.0953	11.1487	10.4443	10.2354	10.4152
1771626_at	12.0116	11.9243	11.9235	12.0423	12.0253	11.968	11.9063	11.9154	11.8741	11.7435	11.7772	11.8221	12.0729	12.0081	12.0572	12.0075	11.6986	11.921	11.8806	11.5306	11.8632	11.8616	12.0444	11.9493
1771627_at	12.0369	11.927	11.8248	11.9516	11.9291	11.9354	12.0455	12.0041	11.9615	12.056	11.9366	11.9436	12.0494	12.0367	11.9365	12.0094	12.1357	12.0593	11.9785	12.0953	11.9929	12.0415	11.9257	11.9654
1771629_at	10.5211	10.4489	10.5423	10.5125	10.5699	10.5428	10.5894	10.5304	10.4879	10.5899	10.594	10.6103	10.5697	10.4846	10.4384	10.4674	10.5379	10.5666	10.4953	10.3665	10.4474	10.4893	10.3821	10.4255
1771630_at	12.3658	12.3522	12.3069	12.2806	12.3084	12.3575	12.4359	12.4119	12.3543	12.5568	12.4399	12.4565	12.4525	12.4387	12.3217	12.2419	12.564	12.4252	12.4574	12.7017	12.5563	12.6938	12.5108	12.4424
1771632_at	8.33491	8.37805	8.5253	8.38988	8.35059	8.45213	8.39963	8.36331	8.39014	8.97172	8.85766	8.96544	8.40702	8.3602	8.28086	8.72052	8.44777	8.6094	8.33883	8.16193	8.33617	8.85649	8.94923	8.97603
1771633_at	13.0726	13.164	13.1614	13.2059	13.1607	13.1446	13.1254	13.1595	13.2245	13.121	13.1966	13.1515	13.1244	13.1217	13.1787	13.0561	12.9668	13.0986	13.0401	12.93	13.1246	12.9054	13.0475	13.0192
1771634_at	9.98087	10.1115	10.0368	10.073	9.98076	10.0632	9.87599	9.97351	10.1206	9.75911	9.99893	10.0448	9.89215	9.8282	10.025	10.063	9.80547	10.0438	10.1509	9.78651	9.92324	9.89939	10.0247	10.2156
1771636_at	11.3021	11.299	11.3868	11.2839	11.3579	11.295	11.4158	11.2602	11.2906	11.4767	11.2651	11.2839	11.4397	11.44	11.3238	11.4563	11.7005	11.5397	11.3946	11.6738	11.3327	11.5554	11.4014	11.4324
1771638_at	11.0121	10.9921	11.003	11.0204	11.0481	11.0995	11.0521	11.0467	11.1232	10.8435	10.9152	10.9585	11.1489	11.1519	11.1425	11.0527	10.9462	11.0536	11.1488	11.0443	11.1001	11	11.1028	11.0378
1771639_at	12.047	12.0783	12.1445	12.1472	12.0614	12.0689	12.081	12.0203	12.1256	12.0099	11.9546	11.9713	12.1256	12.1094	12.1398	12.1746	12.0951	12.0904	12.0758	12.1575	12.0701	11.887	12.0459	12.0234
1771643_at	10.7977	10.8013	10.8503	10.7526	10.8008	10.8633	10.8629	10.7838	10.8429	10.9525	10.876	10.873	10.8687	10.8572	10.8095	10.8993	11.0186	11.0161	10.8188	10.8725	10.8005	10.953	10.841	10.8864
1771644_at	11.3812	11.344	11.3143	11.3139	11.3106	11.3265	11.3432	11.3146	11.3457	11.639	11.5754	11.554	11.3945	11.3497	11.3493	11.329	11.6305	11.4698	11.2906	11.4363	11.3922	11.5954	11.4705	11.3725
1771645_at	7.53324	7.67168	7.49101	7.60256	7.43027	7.52793	7.56968	7.5199	7.6312	8.23231	8.08691	8.04905	7.42401	7.3003	7.50118	8.16296	8.59592	8.07379	7.63133	7.71341	7.58111	7.7199	7.60875	7.45477
1771648_at	10.3542	10.498	10.481	10.4899	10.4824	10.4888	10.3835	10.4133	10.5162	10.1915	10.3574	10.3868	10.4597	10.404	10.5361	10.5383	9.95067	10.457	10.4056	9.92793	10.2713	9.88076	10.2996	10.2417
1771649_at	12.0241	12.0645	12.0733	12.0793	12.1117	12.1445	12.1196	12.0615	12.0411	12.1064	11.9542	12.0302	12.135	12.2028	12.0591	12.0537	12.5092	12.2574	12.0659	12.441	12.1275	12.1956	12.0209	11.9911
1771650_at	9.5318	9.63446	9.58066	9.68765	9.57331	9.57605	9.19205	9.31948	9.62193	9.01924	9.42555	9.35756	9.33711	9.34568	9.57319	9.46466	8.9266	9.16635	9.28213	8.71467	9.33675	8.83466	9.39341	9.37658
1771651_at	10.6757	10.6926	10.615	10.6966	10.6557	10.6246	10.6146	10.6616	10.6836	10.5657	10.6093	10.5849	10.6289	10.6061	10.7735	10.7947	10.7597	10.7573	10.6169	10.32	10.622	10.4803	10.6673	10.5883
1771652_at	9.9278	9.88713	10.0274	9.90179	10.0073	10.0405	10.0349	9.90713	9.95149	9.99667	9.83917	9.82406	10.0759	10.1366	9.95269	9.80633	10.28	10.0897	9.92752	10.3602	10.0443	10.2354	10.0592	10.1264
1771655_at	10.7905	10.7535	10.7636	10.6906	10.7631	10.7026	10.7902	10.6704	10.6632	10.8985	10.7039	10.8412	10.7702	10.7028	10.7309	10.7732	10.504	10.7416	10.7854	10.5599	10.702	10.7857	10.8836	10.7757
1771657_at	12.7605	12.7272	12.6426	12.7327	12.7141	12.6968	12.6249	12.6761	12.6652	12.9035	12.9487	12.9126	12.685	12.6462	12.6996	13.0691	12.9689	12.8882	12.5425	12.7634	12.585	12.6973	12.667	12.5581
1771658_at	13.1358	13.1169	13.1328	13.1149	13.1228	13.0636	13.1565	13.1384	13.0651	13.1064	13.0251	13.0201	13.1421	13.1533	13.1275	13.134	13.0778	13.0581	13.0818	13.1673	13.0645	13.125	13.0687	13.0643
1771664_at	13.1829	13.2115	13.0921	13.2445	13.1129	13.1068	13.1964	13.1966	13.2376	13.0507	13.1137	13.1221	13.1243	13.1384	13.185	13.1456	12.9365	13.032	13.2367	13.0547	13.208	12.9558	13.0433	13.0457
1771670_at	8.9655	8.9859	9.07482	9.0062	8.95977	9.08485	8.97491	8.91643	8.9943	9.20521	9.17476	9.29097	8.97964	8.89727	9.01185	9.12455	8.55599	8.85723	8.96837	8.57029	8.87786	8.98298	9.06369	9.06776
1771671_at	4.38442	4.44024	4.44393	4.32623	4.36868	4.31121	4.43938	4.59504	4.31568	4.30936	4.3369	4.38747	4.40314	4.2962	4.42575	4.31947	4.5406	4.50815	4.47521	4.5866	4.42539	4.47095	4.38435	4.3874
1771675_at	11.5908	11.6032	11.68	11.6111	11.6213	11.6549	11.7495	11.6658	11.5889	11.6795	11.5677	11.603	11.767	11.7618	11.6448	11.6585	11.8513	11.7557	11.6036	11.8632	11.6649	11.8268	11.7639	11.8083
1771677_at	11.5404	11.526	11.4651	11.5356	11.454	11.5232	11.5378	11.4938	11.4702	11.5331	11.5213	11.5949	11.5193	11.5211	11.4651	11.4911	11.1519	11.3867	11.6331	11.2931	11.6009	11.6419	11.5796	11.4958
1771678_at	10.8206	10.7982	10.8554	10.8396	10.8152	10.8511	10.9427	10.8562	10.8467	11.0497	10.981	10.9288	10.9389	10.9354	10.8751	10.8063	10.9987	11.002	10.8682	10.9516	10.8649	10.9434	10.9068	10.8502
1771679_at	11.7033	11.6565	11.6759	11.7465	11.7553	11.6804	11.7465	11.7199	11.7061	11.8854	11.9076	11.9231	11.6948	11.7884	11.6852	11.8199	11.8681	11.815	11.6477	11.6834	11.6926	11.7944	11.7735	11.8461
1771682_at	10.081	10.0594	9.87091	10.042	9.9531	9.88797	9.83387	9.85285	10.0428	9.66258	9.77955	9.76499	9.82499	9.62122	10.0178	10.2022	9.09301	9.52626	9.99541	8.89268	9.86605	9.34178	10.012	9.71234
1771685_at	10.3422	10.3809	10.4286	10.401	10.4221	10.4399	10.3911	10.3647	10.4898	10.4196	10.4156	10.4268	10.4422	10.3712	10.4008	10.4203	10.3506	10.3662	10.3985	10.4645	10.4344	10.2903	10.4464	10.5143
1771686_at	11.2174	11.2449	11.1883	11.133	11.1815	11.1813	11.0524	11.133	11.2725	10.8337	11.1965	11.1178	11.1279	11.1459	11.4133	11.2397	10.6857	11.0664	11.2899	10.8654	11.1845	10.5428	11.0659	11.108
1771687_at	13.4721	13.5289	13.5469	13.5239	13.587	13.6043	13.4938	13.5171	13.5937	13.3012	13.5073	13.4345	13.4412	13.493	13.6077	13.5202	13.2726	13.4469	13.5585	13.2483	13.5229	13.1517	13.4718	13.5054
1771691_at	9.31614	9.33345	9.09068	9.33434	9.25476	9.17513	9.1921	9.34391	9.27516	9.11151	9.17166	9.04661	9.16297	9.20349	9.25731	9.11766	9.14937	9.06025	9.04609	8.96181	9.1882	8.88571	8.90305	8.95091
1771692_at	8.23561	8.22212	8.08511	8.18824	8.21381	8.11376	8.22766	8.36356	8.32578	7.78451	8.05444	8.07717	8.31551	8.09945	8.37073	8.32427	8.25565	8.51728	8.01802	7.80775	8.21594	7.72464	7.76762	8.08244
1771693_at	8.13623	8.06144	7.97257	8.0335	7.93085	7.8828	7.84604	7.89465	8.0557	7.37741	8.03995	7.97109	7.83709	7.74212	8.08418	7.85227	7.03361	7.60178	8.21698	7.52931	7.88221	7.59958	7.87561	7.92111
1771695_at	8.5285	8.50241	8.61689	8.60228	8.60982	8.79685	8.79271	8.73018	8.76398	8.62272	8.40345	8.46397	8.55936	8.4527	8.32426	8.57952	9.00645	9.06198	8.45728	9.18662	8.70553	8.54608	8.15717	8.24696
1771696_at	9.6322	9.73806	9.80344	9.72204	9.71886	9.60536	9.56355	9.62571	9.66531	9.5424	9.67117	9.51038	9.47684	9.39307	9.63139	9.78165	9.31881	9.41458	9.61155	9.15216	9.60611	9.33507	9.73282	9.49
1771700_at	10.8838	10.8985	10.9768	10.8579	10.9562	10.9576	10.9139	10.9244	10.9308	11.0498	10.98	11.0627	10.941	10.9072	10.8634	11.0783	11.2168	11.0846	11.0079	11.2531	10.9955	11.0519	10.984	11.0321
1771702_at	13.1182	13.1682	13.205	13.2063	13.1783	13.1806	13.2097	13.0745	13.1508	12.8541	12.7105	12.9065	13.2873	13.3139	13.2758	12.9927	13.1287	13.0726	12.7187	12.7817	12.682	12.7353	12.6763	12.6654
1771703_at	14.0073	13.995	13.9343	13.9944	13.9495	13.9335	13.8763	13.933	13.9212	13.7815	13.8348	13.8639	13.8728	13.898	13.9928	13.8449	13.6164	13.8359	13.784	13.5616	13.8055	13.6601	13.8274	13.752
1771705_at	11.6936	11.6461	11.6353	11.6665	11.6369	11.7148	11.544	11.6208	11.5756	12.3916	12.3742	12.3721	11.5156	11.429	11.4028	12.0775	12.0821	12.2695	11.8159	11.8206	11.9456	12.1036	12.0796	12.0446
1771706_at	12.3062	12.2816	12.2837	12.2947	12.2222	12.2407	12.2715	12.2668	12.2933	12.1725	12.2077	12.198	12.3199	12.2716	12.3074	12.2321	12.0661	12.1767	12.3401	12.1279	12.3146	12.3134	12.4134	12.3452
1771708_at	10.2041	10.2674	10.327	10.2585	10.3056	10.2723	10.2251	10.1814	10.2803	10.2261	10.2567	10.2156	10.2893	10.248	10.2536	10.2015	10.2804	10.2819	10.1164	10.251	10.1137	10.094	10.2433	10.1737
1771710_at	10.8272	10.7035	10.6387	10.7355	10.5774	10.5171	10.5716	10.6111	10.5651	10.4456	10.5411	10.4336	10.6952	10.6677	10.6563	10.6929	10.3192	10.4409	10.5205	10.2202	10.5515	10.5076	10.6191	10.5247
1771711_at	10.4353	10.4941	10.5472	10.527	10.5387	10.6808	10.5701	10.4679	10.4247	10.5085	10.35	10.426	10.5884	10.7258	10.48	10.3609	10.8745	10.6606	10.5061	10.9937	10.5465	10.8169	10.4267	10.5416
1771712_at	9.74248	9.77274	9.85344	9.83649	9.81193	9.778	9.82979	9.8002	9.74639	9.98952	9.87759	9.81775	9.85	9.76898	9.7065	9.70541	9.69939	9.77916	9.86262	9.57185	9.78929	9.90207	9.69297	9.77506
1771713_at	10.3931	10.2455	10.2391	10.187	10.2367	10.2688	10.2927	10.2182	10.1644	10.2626	10.2159	10.3136	10.2533	10.2335	10.2342	10.2203	10.3094	10.222	10.2937	10.2285	10.3567	10.4114	10.3534	10.3295
1771714_at	11.4296	11.4029	11.4686	11.3795	11.4823	11.5195	11.5423	11.4436	11.4462	11.5937	11.4924	11.4869	11.5356	11.5497	11.4298	11.4778	11.7363	11.5757	11.4779	11.6479	11.4765	11.6719	11.4924	11.5346
1771716_s_at	10.8228	10.8297	10.7296	10.8757	10.7458	10.8032	10.8358	10.9025	10.8881	10.8528	10.8986	10.9324	10.8645	10.7227	10.7667	10.9868	10.6419	11.0989	10.8086	10.3781	10.7863	10.6356	10.7806	10.8094
1771719_at	9.93289	9.85623	9.7812	9.87276	9.70213	9.73261	9.73349	9.77597	9.7144	9.71596	9.7923	9.86692	9.7144	9.66831	9.75961	9.77116	9.43976	9.70189	9.99805	9.38499	9.85167	9.6455	9.79671	9.72531
1771722_at	10.4992	10.6202	10.622	10.6245	10.6513	10.6657	10.589	10.6521	10.6399	10.7498	10.7495	10.7363	10.5722	10.6344	10.5908	10.6917	10.8441	10.7478	10.5802	10.7332	10.6327	10.8101	10.5952	10.7119
1771724_at	12.1868	12.2553	12.225	12.2629	12.2231	12.1937	12.2045	12.2404	12.2802	12.2474	12.359	12.3703	12.1948	12.1579	12.2368	12.2674	12.1811	12.3088	12.2153	12.0058	12.2208	12.0062	12.1541	12.2175
1771725_at	10.4532	10.4022	10.2571	10.4095	10.3521	10.3552	10.213	10.2445	10.2529	10.2818	10.3043	10.2594	10.3052	10.2058	10.2922	10.2916	10.1167	10.1675	10.3403	10.0389	10.2633	10.2739	10.2451	10.1751
1771726_at	11.0865	10.9973	10.8684	10.9497	10.9443	10.8867	10.9336	11.0199	10.9492	11.083	11.2407	11.1709	10.9223	10.9579	10.9985	10.9021	10.6236	10.9272	11.0178	10.3729	11.0056	11.079	11.042	11.0728
1771729_at	11.1228	11.1343	11.087	11.0811	11.088	11.073	11.043	11.0578	11.0959	11.1394	11.1329	11.1543	10.9821	10.9735	11.1317	11.1408	10.7986	10.8599	11.1532	10.8241	11.1196	10.868	11.0711	10.9902
1771731_at	10.915	10.954	11.0155	10.9647	10.922	10.9825	11.0545	10.8916	10.9139	11.1331	10.9907	11.0058	11.0356	11.0236	10.9889	10.9793	11.2859	10.9938	10.9569	11.3938	10.9802	11.2404	11.0427	11.0585
1771733_at	10.8403	10.9297	10.7627	10.9013	10.8241	10.7485	10.6486	10.7323	10.8922	10.499	10.7416	10.7212	10.7114	10.6962	10.9325	10.8063	10.3258	10.594	10.6365	10.075	10.6603	10.5509	10.7762	10.6757
1771734_at	10.0465	9.86385	9.94941	9.89268	9.93432	9.98258	10.0013	10.0312	9.91008	10.0976	10.0256	10.0553	9.98907	10.0062	9.81184	9.94815	10.0443	10.0271	10.1321	9.98597	10.0658	10.2209	10.1086	10.1335
1771735_at	14.2537	14.1506	14.0752	14.1695	14.1637	14.1191	14.1693	14.2181	14.158	14.2116	14.2543	14.1578	14.1673	14.2132	14.1322	14.1974	14.2814	14.1284	14.1423	14.1598	14.2368	14.2018	14.2294	14.1594
1771736_at	12.7949	12.8459	12.9422	12.9201	12.9747	12.9804	12.8844	12.9181	12.9758	12.7821	12.9027	12.8977	12.9461	12.9489	12.9811	12.9116	12.7397	12.9704	12.8878	12.7494	12.9666	12.8167	13.0052	13.0908
1771737_at	11.9025	11.8699	11.8565	11.8736	11.8766	11.895	11.9106	11.8835	11.9025	11.9275	11.9459	11.887	11.965	11.9631	11.8727	11.9477	12.1195	12.0306	11.9717	12.1777	12.0672	12.1571	12.0781	12.0363
1771738_at	7.04499	6.98389	6.79416	7.04949	6.7911	6.89234	6.87248	6.97207	6.82835	6.65506	6.50672	6.51248	6.85818	6.99537	6.69575	6.6008	6.66647	6.61519	7.08979	7.38401	6.91602	6.80194	6.43758	6.62102
1771743_at	11.1478	11.1608	11.0544	11.1696	11.0924	11.1653	11.053	11.082	11.1136	10.8363	10.9179	10.9519	11.1116	11.0674	11.0975	11.0361	10.9891	10.9527	11.0232	10.957	11.0044	10.9583	11.009	10.9586
1771744_at	10.0528	10.1229	10.166	10.0653	10.1484	10.2069	10.0955	10.1395	10.0863	9.98455	10.0894	10.2074	10.159	10.1257	10.1106	10.0903	10.0189	10.2811	10.0413	9.82736	9.98351	9.97515	9.89667	10.0402
1771745_at	12.3897	12.3869	12.4579	12.3926	12.4885	12.4809	12.4403	12.364	12.3571	12.4293	12.3284	12.3223	12.5181	12.4829	12.4423	12.5502	12.6885	12.5569	12.3521	12.6433	12.4241	12.5011	12.4728	12.4326
1771748_at	8.9846	8.94476	8.73588	8.86975	8.78728	8.81432	8.49018	8.74473	8.73098	8.4671	9.67272	9.39813	8.45304	8.38756	9.45951	8.97245	7.75433	8.29684	9.4901	8.01672	8.83623	8.41971	9.34729	9.66259
1771751_at	10.9398	10.9846	11.1284	11.0043	11.1027	11.181	11.1146	10.9657	11.0119	11.123	11.0197	11.0782	11.1535	11.2319	11.0262	10.9621	11.3924	11.2976	11.1153	11.5015	11.1556	11.2869	11.0678	11.0993
1771752_at	8.52487	8.58002	8.78852	8.67321	8.83246	8.8909	8.60109	8.58812	8.68794	8.86996	8.85364	8.82647	8.59278	8.55399	8.57669	9.28789	9.06435	9.14352	8.47673	8.43514	8.39673	8.71999	8.83532	8.92696
1771757_at	10.9593	10.9116	11.028	10.9021	11.0207	11.0863	11.2487	11.1224	11.05	11.1636	11.0208	11.0526	10.9372	10.7078	10.5984	10.8028	10.8664	10.9973	10.9144	11.1717	10.9532	11.0401	11.0164	11.1168
1771758_at	9.70812	9.70284	9.82999	9.74502	9.74312	9.76138	9.78422	9.74438	9.65378	10.0009	9.8713	9.78883	9.84513	9.9021	9.74803	9.89315	10.5035	10.1581	9.79314	10.2379	9.9578	10.1447	9.89821	9.80917
1771762_at	9.47636	9.54227	9.48713	9.48321	9.49019	9.44455	9.41763	9.46194	9.45562	9.49975	9.59077	9.61671	9.45253	9.51364	9.4783	9.43407	9.45354	9.53013	9.48591	9.47062	9.49205	9.4813	9.33236	9.39205
1771763_at	11.4187	11.4863	11.3811	11.5582	11.4464	11.4102	11.5398	11.5491	11.5922	11.2704	11.2729	11.2488	11.5723	11.5272	11.531	11.3284	11.1676	11.4576	11.6714	11.3748	11.6393	11.3709	11.5027	11.3626
1771764_at	11.234	11.1914	11.2239	11.1982	11.1914	11.259	11.1258	11.1202	11.1349	11.0302	11.0665	11.1129	11.2156	11.2101	11.2208	11.1358	11.0083	11.1398	11.0624	10.9048	11.0227	11.0804	11.1649	11.1639
1771766_at	12.8982	12.9031	12.8695	12.8932	12.8378	12.7767	12.7199	12.7322	12.7834	12.6528	12.7815	12.8121	12.7664	12.7038	12.8452	12.8069	12.4381	12.6565	12.823	12.5457	12.7283	12.6441	12.8164	12.7263
1771772_at	11.0469	11.1478	11.2015	11.157	11.1854	11.1824	11.182	11.1839	11.1903	11.2838	11.25	11.2267	11.2353	11.2311	11.1875	11.158	11.4692	11.2941	11.0528	11.363	11.127	11.2287	11.0823	11.1665
1771773_at	11.4844	11.4541	11.3844	11.4023	11.3891	11.4613	11.4258	11.4776	11.4708	11.2938	11.3652	11.2534	11.4534	11.4719	11.4407	11.4651	11.5265	11.4808	11.5415	11.5775	11.6017	11.5028	11.4508	11.2918
1771775_at	8.24472	8.35668	8.35987	8.46037	8.34759	8.46487	8.40575	8.50119	8.37901	8.26732	8.19851	8.35397	8.32106	8.38403	8.30499	8.15605	8.30525	8.44923	8.5007	8.6623	8.47557	8.15934	8.02056	8.13413
1771776_at	10.1432	10.0254	10.0033	10.0342	9.89745	9.84404	10.0188	9.97912	9.96757	10.0711	9.96799	9.9911	10.0358	9.96977	10.0159	10.2557	9.93666	10.0477	10.1193	9.52707	9.83626	10.1163	10.2485	9.95703
1771778_at	12.7183	12.7346	12.854	12.7255	12.8082	12.828	12.8632	12.7529	12.7887	12.7713	12.6615	12.6946	12.8852	12.861	12.6945	12.6987	13.0559	12.9476	12.7212	13.0245	12.7648	12.8541	12.7096	12.7715
1771781_at	12.236	12.2659	12.2287	12.3156	12.3026	12.2876	12.1441	12.172	12.2457	12.0372	12.0966	12.0672	12.1955	12.2279	12.2724	12.1519	12.1544	12.1659	12.1653	12.1402	12.2348	12.0781	12.1214	12.1359
1771782_at	12.8258	12.7791	12.6375	12.77	12.6596	12.6416	12.7756	12.883	12.7922	12.9988	13.0988	13.0251	12.6816	12.7265	12.7149	12.7913	12.448	12.6374	12.9313	12.3881	12.9102	12.8459	12.8769	12.7291
1771787_at	10.1598	10.0905	10.0943	10.1013	10.0668	10.0159	10.058	10.0538	10.0029	10.2271	10.2174	10.2152	10.0359	10.0329	10.0674	10.2308	10.3838	10.1593	10.1855	10.194	10.0863	10.3543	10.1715	10.1278
1771788_at	12.7076	12.7052	12.6566	12.735	12.6533	12.663	12.634	12.6981	12.6766	12.5645	12.5939	12.6214	12.6877	12.6857	12.703	12.6924	12.5899	12.5205	12.6075	12.5474	12.5894	12.5626	12.591	12.5946
1771789_at	12.2439	12.2497	12.246	12.2282	12.222	12.2269	12.1386	12.096	12.1908	12.0153	12.1468	12.2058	12.1384	12.1186	12.2201	12.1114	11.6673	11.9984	12.0584	11.7355	12.057	11.9348	12.1456	12.1606
1771791_s_at	13.4808	13.6435	13.4711	13.6291	13.5592	13.4336	13.6278	13.6902	13.6241	13.5405	13.55	13.515	13.4669	13.4823	13.5196	13.551	13.3646	13.3406	13.4632	13.3763	13.6143	13.5578	13.6511	13.5557
1771792_at	12.5336	12.5633	12.5289	12.5443	12.5548	12.6173	12.5489	12.6685	12.6472	12.7062	12.8359	12.8856	12.5059	12.4305	12.5789	12.7709	12.471	12.7523	12.6579	12.389	12.5682	12.1035	12.2235	12.3673
1771794_at	7.46269	7.60762	7.66882	7.49619	7.59167	7.60593	7.45818	7.51005	7.65216	7.24757	7.501	7.60635	7.42083	7.38763	7.61241	7.47606	7.01289	7.45172	7.51571	6.97181	7.39276	7.23495	7.51885	7.64053
1771795_at	13.0557	13.1597	13.2033	13.12	13.1721	13.1697	13.2344	13.1445	13.2046	13.0391	13.0276	13.0485	13.2366	13.2002	13.2122	13.1914	13.115	13.1797	13.1126	13.1927	13.0931	12.9714	13.1301	13.1624
1771799_at	10.0293	10.0251	10.0831	9.97428	10.0449	10.058	10.1055	10.0082	10.043	10.0838	9.93216	9.94514	10.1505	10.1291	10.0802	10.0608	10.0786	10.1395	10.0601	10.1038	10.0575	10.086	10.1685	10.0528
1771800_at	12.6889	12.663	12.6369	12.621	12.6124	12.5546	12.6809	12.6326	12.6219	12.6631	12.5491	12.6542	12.6429	12.5342	12.6398	12.7328	12.6631	12.7013	12.6079	12.5725	12.5454	12.7217	12.6662	12.6337
1771801_at	11.9397	11.9417	11.8459	11.9131	11.8919	11.9518	11.8455	11.9166	11.957	12.082	12.1939	12.1224	11.8403	11.9128	11.889	11.9131	12.041	12.0252	11.9421	11.9308	11.933	11.8893	11.8443	11.9237
1771802_at	8.29807	8.43022	8.33744	8.32501	8.29073	8.26925	8.36827	8.37664	8.53351	8.58134	8.51823	8.5735	8.23799	8.11679	8.42636	8.39855	8.02865	7.99563	8.59568	8.09857	8.2491	8.26146	8.38169	8.15134
1771803_at	9.37842	9.36927	9.43831	9.34931	9.37425	9.42436	9.42451	9.30198	9.25963	9.57478	9.37797	9.58656	9.41886	9.37669	9.24296	9.61204	9.71524	9.63244	9.49764	9.57564	9.39201	9.62121	9.26489	9.35705
1771804_at	10.5003	10.3409	10.3921	10.446	10.3876	10.3906	10.5594	10.4033	10.4364	10.3763	10.4696	10.3518	10.5274	10.5298	10.4342	10.5662	10.7757	10.5748	10.4635	10.5607	10.538	10.4528	10.3851	10.4757
1771805_at	11.0058	10.9197	11.0729	10.9806	11.0266	11.0687	11.054	10.9321	10.9331	11.3058	11.0613	11.1705	11.0587	11.0389	10.8802	11.05	11.5467	11.2505	11.0431	11.3973	10.9714	11.2645	10.931	11.0227
1771806_at	5.58743	5.60916	5.39522	5.39084	5.25096	5.45144	5.45217	5.4679	5.51418	5.51205	5.39963	5.25753	5.48735	5.58176	5.50774	5.40349	6.16731	5.56429	5.46009	6.0109	5.49643	5.5467	5.39009	5.34964
1771809_at	5.55104	5.6325	5.79005	5.50707	5.71349	5.91895	5.73952	5.84189	5.75178	5.74114	5.57903	5.64544	5.93965	5.8874	6.03328	5.65788	5.90525	5.91361	5.67607	5.97275	6.01012	5.85312	5.81048	5.85226
1771810_at	11.4556	11.4745	11.412	11.407	11.4821	11.4315	11.4958	11.511	11.4762	11.549	11.5954	11.5609	11.4636	11.4822	11.5371	11.4509	11.5829	11.4128	11.6061	11.5786	11.568	11.6719	11.6131	11.5738
1771812_at	9.65329	9.70818	9.72554	9.67525	9.71749	9.80837	9.65555	9.65793	9.75167	9.81372	9.84098	9.78823	9.70559	9.69886	9.79539	9.58677	9.53376	9.63796	9.8072	9.51438	9.77179	9.69427	9.79479	9.70371
1771813_at	12.2516	12.2773	12.3193	12.3311	12.2795	12.3495	12.3702	12.3346	12.3135	12.6048	12.5618	12.5085	12.3448	12.3235	12.2818	12.4474	12.5878	12.572	12.3567	12.6686	12.4237	12.3536	12.2885	12.3027
1771814_at	10.0644	10.1068	10.1206	10.0702	10.0983	10.0957	10.1743	10.0881	10.1251	10.1255	10.0334	10.1084	10.2372	10.1574	10.1183	10.0982	10.0503	10.1346	10.269	10.1502	10.1869	10.3668	10.2227	10.1662
1771816_at	12.2322	12.2019	12.2408	12.1991	12.233	12.2143	12.3003	12.1922	12.1545	12.1728	12.0174	12.0745	12.3273	12.3474	12.2035	12.2135	12.5965	12.3296	12.2329	12.5854	12.2423	12.4187	12.23	12.2017
1771817_at	11.9383	12.1036	12.1459	12.1196	12.2354	12.2171	12.1338	12.1031	12.1248	11.913	11.9906	11.9255	12.1933	12.2184	12.2056	12.0583	12.161	12.174	11.9685	12.0893	11.9981	11.8746	11.8711	12.0508
1771819_at	11.0683	10.9913	11.0289	11.0389	10.9783	10.9948	10.9124	10.9789	10.9779	10.7572	10.9347	10.9528	11.003	10.9566	11.0488	10.9369	10.7121	10.7784	10.9635	10.6605	10.9141	10.8796	11.1399	11.1408
1771820_at	12.2739	12.1398	12.0733	12.1624	12.1097	12.1218	12.1386	12.178	12.0923	12.2838	12.3171	12.2087	12.2125	12.2273	12.1178	12.188	12.2793	12.1582	12.1298	12.2825	12.3228	12.3906	12.3362	12.2871
1771822_at	9.82419	9.93352	9.85272	10.0108	9.97968	9.85615	9.69924	9.88801	9.97364	9.47196	9.88592	9.73751	9.71605	9.78147	10.0138	9.80079	9.47972	9.62612	9.80064	9.46086	9.87357	9.55128	9.71358	9.74649
1771824_at	11.7029	11.7195	11.5879	11.7745	11.6679	11.6381	11.3092	11.684	11.6205	12.1627	12.4947	12.3721	11.26	11.2842	11.418	11.4811	11.2401	11.5217	11.5925	11.2212	11.6315	11.3527	11.5421	11.5751
1771826_at	10.0324	10.0872	10.1373	10.1773	10.2	10.1887	10.1393	10.2098	10.1779	10.2427	10.2616	10.2816	10.1492	10.0793	10.211	10.138	9.72795	10.1408	9.97401	9.7971	10.0657	10.0203	10.1745	10.0661
1771827_at	10.9671	11.0405	11.0374	11.0657	11.0488	11.0123	10.9887	10.9911	11.0137	10.9978	10.9437	11.0193	11.0019	11.0734	10.9831	11.0052	11.2862	11.1111	10.9849	11.1762	10.9961	11.1334	10.9363	10.9741
1771828_at	13.3341	13.2065	13.2115	13.2015	13.2283	13.2711	13.3098	13.3001	13.216	13.4949	13.4692	13.4137	13.2797	13.3351	13.2161	13.2736	13.5737	13.3754	13.2559	13.741	13.4423	13.5641	13.4008	13.3669
1771829_at	13.126	13.1144	13.1048	13.1174	13.113	13.0948	13.1452	13.1639	13.1148	13.1416	13.0981	13.1052	13.1197	13.1498	13.1628	13.1286	13.0912	13.1657	13.1307	12.9745	13.0964	13.1483	13.1112	13.1182
1771830_at	11.6597	11.6367	11.7015	11.7393	11.7189	11.7166	11.6832	11.6697	11.6824	11.7104	11.7139	11.6509	11.7149	11.7345	11.7111	11.7497	11.7788	11.7019	11.6798	11.8905	11.7041	11.6974	11.6265	11.6481
1771831_at	10.2942	10.4313	10.4332	10.3917	10.411	10.433	10.3614	10.349	10.3757	10.2814	10.3071	10.3697	10.3367	10.3145	10.3774	10.2375	10.2506	10.2587	10.3511	10.4374	10.2827	10.077	10.2184	10.3272
1771832_at	14.2884	14.2837	14.2138	14.2724	14.2272	14.253	14.2559	14.2731	14.2195	14.2172	14.217	14.2135	14.2953	14.3112	14.2961	14.2047	14.214	14.1567	14.1938	14.1262	14.2219	14.2301	14.2673	14.2155
1771833_at	8.1453	8.19377	8.15204	8.08159	8.03196	8.18152	8.08212	8.12101	8.10308	8.55614	8.29075	8.45363	8.26222	8.20872	8.04993	8.15049	8.39264	8.21515	8.32337	8.77256	8.57402	9.1333	8.55802	8.4413
1771835_at	10.7416	10.7317	10.7841	10.8402	10.7881	10.8048	10.6437	10.6256	10.7296	10.5497	10.561	10.6918	10.8015	10.7536	10.7653	10.7163	10.4869	10.6648	10.654	10.6393	10.7143	10.7522	10.9236	10.8174
1771836_at	12.5016	12.4561	12.4136	12.3665	12.4069	12.3841	12.3773	12.3371	12.3522	12.3947	12.3178	12.3073	12.3904	12.4355	12.2802	12.2882	12.5197	12.3132	12.4517	12.5669	12.465	12.6641	12.4787	12.3876
1771837_at	10.9835	11.0603	10.8307	11.0304	10.9318	10.8792	10.616	10.9271	11.0181	10.7161	11.1893	10.9874	10.5952	10.6658	10.9781	10.9304	10.0422	10.5971	10.8707	9.61654	10.7603	10.5954	11.1092	10.9765
1771840_at	12.0348	12.0905	12.1209	12.0735	12.0905	12.0839	12.0865	12.1353	12.1684	11.9381	11.9976	11.9008	12.1058	12.1066	12.0087	12.2428	12.3632	12.2389	12.0711	12.262	12.1997	12.2463	12.2487	12.2112
1771841_at	11.1608	11.1448	11.0952	11.1627	11.1406	11.1674	11.1787	11.2144	11.1541	11.2501	11.2413	11.2051	11.1813	11.2401	11.2264	11.1337	11.1071	11.1919	11.2113	11.065	11.2093	11.2371	11.1492	11.1993
1771842_at	11.2467	11.2939	11.2135	11.2519	11.2458	11.2336	11.1688	11.2749	11.3295	11.1337	11.3227	11.2932	11.1817	11.1029	11.3287	11.2763	10.9904	11.1935	11.2296	10.853	11.1946	10.807	11.1607	11.1779
1771843_at	9.73983	9.79292	9.84448	9.8019	9.83183	9.7979	9.79476	9.79013	9.89254	9.76853	9.80947	9.73603	9.8511	9.84558	9.7964	9.7776	9.77117	9.84384	9.78748	9.56042	9.79759	9.75117	9.87389	9.81542
1771849_at	13.4976	13.3951	13.3887	13.4455	13.4279	13.375	13.4549	13.4981	13.4095	13.5001	13.465	13.4494	13.4697	13.5122	13.4747	13.3918	13.5173	13.3583	13.378	13.5845	13.4885	13.4841	13.4107	13.3047
1771851_at	12.9264	12.8875	12.8678	12.8775	12.9108	12.8692	12.908	12.8973	12.8851	12.9334	12.8854	12.961	12.9236	12.9419	12.8859	12.9543	12.9727	13.0024	12.981	12.8771	12.8907	13.0928	12.956	13.0046
1771853_at	6.71083	6.53962	6.47572	6.52962	6.47572	6.39698	6.55406	6.48648	6.42863	6.78343	6.37532	6.53171	6.71086	6.75408	6.61555	6.61491	6.71387	6.49465	6.67414	7.27754	6.6173	7.08357	6.57759	6.64048
1771855_at	10.7756	10.7995	10.7072	10.7644	10.6965	10.675	10.6189	10.6937	10.7335	10.5453	10.5411	10.5838	10.682	10.6825	10.7284	10.65	10.7092	10.588	10.714	10.7497	10.641	10.7013	10.5945	10.5115
1771857_at	13.0184	13.1087	13.2394	13.1188	13.1995	13.2292	13.242	13.1375	13.1597	13.1967	13.0446	13.1167	13.2164	13.214	13.1268	13.1788	13.4787	13.4064	13.115	13.3891	13.1535	13.2402	13.2289	13.2483
1771859_at	10.7448	10.78	10.868	10.7957	10.829	10.8709	10.8101	10.7634	10.7846	10.9033	10.8117	10.7499	10.8909	10.9054	10.7523	10.8173	11.0741	10.9343	10.8092	11.166	10.8347	10.9287	10.8466	10.847
1771860_at	13.8714	13.8871	13.9024	13.8677	13.875	13.8581	13.9428	13.9284	13.9463	13.9292	13.9515	13.9472	13.9049	13.8815	13.941	13.9871	13.9011	13.924	14.0018	13.9428	14.0253	13.8926	14.0315	14.0125
1771862_at	11.8476	11.847	11.9438	11.8127	11.8643	11.8986	11.8977	11.8194	11.8431	11.8504	11.7787	11.7902	11.9372	11.983	11.8466	11.8331	12.091	11.9013	11.8648	12.2123	11.9026	11.9051	11.8931	11.921
1771863_at	11.6176	11.6086	11.6667	11.5888	11.6797	11.7441	11.6165	11.5937	11.6589	11.7163	11.6679	11.6429	11.6163	11.7008	11.6027	11.5882	11.9439	11.6962	11.6959	12.0059	11.7599	11.8555	11.7614	11.7222
1771868_at	12.6771	12.4468	12.4635	12.5118	12.4029	12.4746	12.6514	12.766	12.5079	13.0156	12.8478	12.9299	12.5012	12.2188	12.2161	12.9248	12.8251	13.1482	12.4557	12.4234	12.5486	12.3614	12.1576	12.1074
1771870_at	9.88585	9.95337	10.0579	10.0027	10.1198	10.1777	10.1161	10.046	10.0583	10.1988	10.1179	10.0627	10.0668	10.1439	9.98579	10.0163	10.4875	10.29	10.0528	10.4673	10.1315	10.2185	10.0763	10.1511
1771871_at	12.099	12.0797	12.1129	12.0897	12.0973	12.148	12.1547	12.0632	12.0193	12.1218	12.0025	12.0622	12.1026	12.1377	12.0701	12.0225	12.0831	12.0928	12.1688	12.3443	12.0803	12.1961	12.1648	12.1404
1771880_at	10.1971	10.2182	10.3491	10.1948	10.2234	10.2154	10.2946	10.2275	10.2037	10.2693	10.1197	10.172	10.2917	10.2718	10.1538	10.3232	10.5707	10.3763	10.2896	10.4009	10.1965	10.3152	10.1354	10.1607
1771881_at	11.0614	10.9699	10.9461	11.0093	10.9451	10.9229	10.936	11.0108	10.9856	11.0025	11.0789	10.8768	10.9912	11.0253	10.9835	11.088	10.841	10.7776	11.0598	10.7137	11.1272	11.0139	11.1362	10.9612
1771884_at	6.9659	6.96965	6.86768	6.66042	6.92768	6.86586	6.61873	6.84514	6.80707	6.48411	7.47741	7.11275	6.34359	6.3364	7.34202	6.67889	6.12453	6.46638	7.57432	6.34757	6.91558	6.54578	7.36553	7.76472
1771886_at	11.6841	11.7815	11.8286	11.7541	11.8637	11.8893	11.5257	11.7104	11.8417	11.8171	12.2134	12.1198	11.5185	11.5657	11.7623	11.8743	11.3647	11.7803	11.7886	11.0325	11.7545	11.4615	11.9537	11.953
1771887_at	11.6963	11.692	11.687	11.681	11.6881	11.6454	11.7492	11.6413	11.6044	11.7438	11.5611	11.5562	11.7243	11.7607	11.6514	11.7108	11.9351	11.7448	11.6716	11.9173	11.7084	11.9201	11.6909	11.6805
1771892_at	12.5596	12.557	12.5009	12.5047	12.4888	12.4921	12.5328	12.4931	12.4627	12.4854	12.4005	12.404	12.5616	12.5583	12.4879	12.3489	12.6092	12.4584	12.5008	12.7861	12.5148	12.6332	12.4187	12.4046
1771893_at	11.3349	11.4189	11.3928	11.3511	11.3954	11.408	11.2451	11.3381	11.4129	11.0258	11.274	11.2721	11.2541	11.1988	11.4029	11.2772	10.8442	11.0979	11.4238	10.8322	11.196	10.9289	11.2649	11.3385
1771894_at	10.1406	10.1161	10.0625	10.1337	10.1456	10.1291	10.0539	10.0193	10.068	10.0282	10.0681	10.0403	10.0621	9.99899	10.1426	10.2302	9.90991	9.98236	10.0977	9.78118	10.015	10.0654	10.0742	10.012
1771896_at	10.476	10.5764	10.6807	10.5963	10.6862	10.7906	10.7259	10.5832	10.6027	10.925	10.7717	10.9081	10.6823	10.7004	10.5184	10.6445	10.9665	10.9157	10.6309	10.9174	10.567	10.747	10.5387	10.6326
1771897_at	13.6147	13.6344	13.6495	13.6552	13.6435	13.6538	13.6685	13.6073	13.5928	13.7127	13.6299	13.6232	13.6649	13.6329	13.6547	13.7521	13.9043	13.7195	13.6497	13.7979	13.6715	13.775	13.6287	13.5722
1771900_at	10.5709	10.5902	10.5788	10.5713	10.5861	10.5667	10.5608	10.5311	10.5491	10.5671	10.3999	10.4979	10.6892	10.5543	10.6398	10.5985	10.2348	10.5302	10.6427	10.3925	10.5601	10.5689	10.753	10.7198
1771901_at	11.198	11.158	11.2292	11.144	11.1894	11.1552	11.2242	11.0917	11.1093	11.209	11.0352	11.0858	11.2418	11.2127	11.1008	11.117	11.3579	11.1655	11.0882	11.4078	11.156	11.3106	11.1081	11.1161
1771902_at	9.81362	9.91064	9.80023	9.87327	9.84686	9.80983	9.73989	9.90047	9.88771	9.77014	9.92437	9.83798	9.67457	9.59418	9.97404	9.91728	9.26142	9.5904	9.86896	9.05951	9.70296	9.48913	10.0056	9.8413
1771904_at	4.78886	4.77803	4.60132	4.77181	4.88617	4.83078	4.73136	4.69094	4.85291	4.71873	4.77446	4.72464	4.82105	4.74529	4.84818	4.76588	4.78964	4.71474	4.78914	4.6616	4.8365	4.53774	4.71526	4.88718
1771906_at	14.4859	14.506	14.4885	14.5005	14.5247	14.5104	14.5238	14.4835	14.4617	14.5747	14.4947	14.5339	14.5277	14.5594	14.5116	14.4632	14.58	14.5163	14.5274	14.6707	14.5404	14.6056	14.4957	14.4713
1771908_at	14.2861	14.3572	14.197	14.3648	14.2241	14.171	14.2232	14.3128	14.3297	14.3484	14.4076	14.3956	14.191	14.1882	14.3191	14.0709	13.6886	13.9185	14.339	13.9975	14.2701	14.0415	14.1406	14.1327
1771910_at	8.8228	8.87105	8.83827	8.76644	8.84686	8.72699	8.74441	8.80895	8.8311	8.66909	8.61099	8.68197	8.76808	8.72399	8.85203	8.94827	8.44256	8.71259	8.74933	8.46548	8.75547	8.73737	8.88573	8.8244
1771911_at	14.3702	14.3905	14.2949	14.3435	14.3269	14.3287	14.3671	14.3837	14.3043	14.392	14.3656	14.3487	14.3819	14.4067	14.4048	14.3767	14.4334	14.3447	14.3904	14.3687	14.3997	14.4317	14.3303	14.3243
1771914_at	9.00061	8.92732	8.95484	8.89874	8.84221	8.9687	8.84131	8.86422	8.84307	9.02906	8.95218	8.90185	8.94808	9.02256	8.81597	9.14653	9.18812	9.14045	8.89302	8.97178	8.93737	9.24103	9.27396	9.18961
1771915_at	13.7343	13.7432	13.8116	13.7246	13.7567	13.7889	13.8401	13.8525	13.8777	13.7585	13.8254	13.7994	13.79	13.7516	13.774	13.8175	13.867	13.8283	13.8099	13.8025	13.8014	13.8141	13.9154	13.9987
1771916_at	10.2494	10.1725	10.2869	10.2455	10.2381	10.2924	10.2759	10.2702	10.2233	10.4339	10.3427	10.3933	10.2701	10.2775	10.1805	10.3412	10.6317	10.4927	10.2902	10.3771	10.1628	10.4695	10.2322	10.3146
1771920_at	14.8525	14.863	14.8592	14.8756	14.8652	14.862	14.8808	14.8707	14.8812	14.8059	14.8483	14.855	14.9178	14.8905	14.8826	14.8621	14.8126	14.886	14.9053	14.8339	14.8844	14.866	14.885	14.8885
1771921_at	11.7736	11.7579	11.8232	11.7819	11.7942	11.8385	11.8918	11.803	11.7688	11.9513	11.8259	11.8046	11.8931	11.9312	11.7359	11.767	12.0908	11.9014	11.859	12.2222	11.9223	12.0148	11.8256	11.8376
1771925_at	11.677	11.8175	11.9096	11.7619	11.8693	11.94	11.8951	11.8921	11.9605	12.1934	12.2053	12.1136	11.8617	11.8616	11.8833	11.9199	12.0686	12.034	11.8505	11.896	11.9197	11.9422	11.9102	11.9836
1771926_at	9.32675	9.40189	9.43737	9.4071	9.42545	9.32186	9.23621	9.29568	9.4267	9.2332	9.26843	9.24698	9.25773	9.20549	9.47637	9.33653	8.69726	8.9413	9.4594	8.85038	9.32918	9.22293	9.55383	9.42319
1771929_at	9.97838	9.84851	9.93668	9.8653	9.90608	9.8453	10.0071	9.91385	9.87862	9.9524	9.86634	9.91155	9.95296	9.86205	9.85477	9.94498	9.68642	9.8466	9.89478	9.53624	9.91764	9.95681	10.0133	9.94154
1771930_at	10.8951	10.877	10.7647	10.8374	10.8191	10.813	10.8097	10.8715	10.9041	10.7628	10.8065	10.7546	10.8374	10.8341	10.8743	10.8927	10.8088	10.7237	10.7888	10.6738	10.786	10.811	10.7852	10.668
1771931_at	10.166	10.2046	10.2407	10.1743	10.1939	10.2008	10.2354	10.1013	10.1495	10.1418	9.96456	10.0651	10.2695	10.23	10.1682	10.189	10.1997	10.1509	10.3836	10.3344	10.1966	10.43	10.3062	10.2434
1771934_at	6.20338	6.11262	6.21511	5.9905	6.07824	6.18515	6.28018	6.16124	6.02472	6.02253	5.86705	5.93999	6.17662	6.04191	6.00139	6.01747	6.09361	6.11807	6.06333	6.29153	6.06248	6.17537	6.21598	5.90224
1771935_at	10.1702	10.1195	10.2513	10.1685	10.2314	10.1903	10.2294	10.1798	10.0491	10.1919	10.1174	10.155	10.2054	10.1538	10.14	10.2316	10.4895	10.2516	10.1489	10.4602	10.3023	10.3535	10.3326	10.1876
1771937_at	9.02037	8.9427	8.87426	8.95667	8.84988	8.85773	8.72066	8.90648	8.89341	8.71895	8.79521	8.79678	8.89882	8.68466	9.00074	9.1089	8.18662	8.86238	8.98755	7.92947	8.7899	8.59205	9.00939	8.85958
1771940_at	9.21691	9.31085	9.12977	9.31329	9.17701	9.20355	8.86362	9.13598	9.21622	8.93246	9.28005	9.1507	8.9627	8.99381	9.16934	9.0413	8.68496	8.8926	9.10276	8.60549	9.07063	8.80445	9.14884	8.96549
1771943_at	12.7759	12.7539	12.767	12.767	12.7826	12.8149	12.7077	12.7564	12.7471	12.8442	12.9769	12.9994	12.6767	12.6683	12.7541	12.6376	12.398	12.7281	12.6428	12.3414	12.7254	12.561	12.7589	12.7152
1771944_at	8.99622	9.03527	9.16536	9.09986	9.23958	9.17822	9.07802	8.96622	9.05277	9.0721	9.03508	9.12756	9.1426	9.1485	9.01715	8.95959	9.04713	9.10971	9.04865	9.33575	9.09258	9.0156	8.93246	9.0685
1771948_at	8.89137	8.69786	8.75913	8.76838	8.80672	8.77435	8.80242	8.67235	8.80683	8.73162	8.64559	8.74116	8.78781	8.69621	8.72712	8.7817	8.70671	8.53426	8.64379	8.55342	8.69688	8.80455	8.81488	8.71062
1771949_at	12.107	12.2773	12.2566	12.2365	12.1718	12.2349	12.3861	12.2728	12.3727	12.3396	12.312	12.247	12.3268	12.3147	12.3068	12.059	12.2262	12.2149	12.3399	12.5198	12.3399	12.1072	12.213	12.2325
1771951_at	8.94339	8.91437	9.04774	9.00829	9.05132	9.19282	9.07627	9.16308	9.05872	9.76537	9.7375	9.6256	8.95196	8.8343	8.79633	9.34104	9.45493	9.67367	8.90206	9.09167	9.00727	8.88524	8.80274	8.72145
1771952_at	11.1496	11.1796	11.1714	11.1886	11.0732	11.0293	11.1451	11.1635	11.2487	10.9804	11.0869	10.9733	11.1769	11.0391	11.2847	11.3686	10.6279	11.0543	11.2074	10.3983	11.1048	10.8365	11.3205	11.1317
1771954_at	10.4189	10.4998	10.5311	10.5307	10.5738	10.5273	10.4705	10.5456	10.5379	10.5324	10.6233	10.5287	10.4686	10.4897	10.5288	10.573	10.5735	10.4836	10.4572	10.5608	10.5389	10.4137	10.5537	10.6774
1771955_at	13.3497	13.3425	13.3493	13.343	13.3328	13.4017	13.4277	13.3745	13.3551	13.4718	13.386	13.4033	13.4216	13.4141	13.3797	13.3834	13.2022	13.3515	13.4668	13.2551	13.4126	13.4752	13.4065	13.3106
1771956_at	12.7879	12.7477	12.7624	12.7329	12.7968	12.8053	12.7769	12.6921	12.681	12.823	12.6962	12.7648	12.8217	12.8367	12.659	12.6351	12.9584	12.7845	12.7804	13.0947	12.7749	12.994	12.7262	12.7942
1771957_at	9.94576	10.0454	9.7836	9.87632	9.85288	9.99874	9.57019	9.83829	10.0999	9.4585	10.3701	10.1846	9.69776	9.5149	10.1748	9.91233	8.80735	9.55457	10.1795	8.58605	9.93529	9.38466	10.0629	10.1856
1771958_at	9.92996	9.92272	9.92401	9.99118	9.97959	9.98993	9.91715	9.93123	9.94755	10.1985	10.095	10.1099	9.86879	9.96581	9.85652	9.98981	10.2764	10.0682	9.8141	10.1502	9.90812	10.0253	9.80408	9.76335
1771959_at	11.8387	11.8929	11.8679	11.7751	11.7736	11.7281	11.805	11.7836	11.8506	11.7321	11.7365	11.7135	11.7083	11.6818	11.8146	11.8901	11.5032	11.7059	11.7791	11.5306	11.7117	11.427	11.7563	11.6046
1771960_at	7.4046	7.71859	7.56972	7.59978	7.6526	7.71065	7.54459	7.7439	7.92331	7.30115	7.67767	7.58665	7.38353	7.30468	7.72883	7.51746	6.69466	7.2775	7.62432	6.69523	7.46317	6.68048	7.57614	7.31455
1771961_at	10.3338	10.2976	10.3939	10.3564	10.3324	10.3833	10.3582	10.3245	10.3256	10.478	10.3436	10.4531	10.3617	10.3771	10.329	10.3248	10.3754	10.4357	10.382	10.5049	10.3348	10.4029	10.2908	10.2175
1771962_at	11.189	11.143	11.0435	11.0962	11.0854	11.1187	11.14	11.1234	11.124	10.9557	10.997	11.0874	11.1557	11.138	11.2078	11.1446	10.9856	11.0026	11.294	11.0329	11.1668	11.1729	11.1887	11.1175
1771963_at	11.446	11.409	11.1874	11.3343	11.1625	11.1773	11.4833	11.4947	11.3826	11.6719	11.5815	11.6341	11.3199	11.3051	11.2026	11.1909	11.3642	11.3599	11.4107	11.4442	11.3797	10.9774	10.7543	10.6583
1771966_at	10.2876	10.2563	10.223	10.2018	10.2429	10.2771	10.1255	10.239	10.2168	9.94125	10.1316	10.1415	10.1467	10.1313	10.23	9.9932	9.61183	10.0071	10.2819	9.97188	10.2104	10.0154	10.1936	10.1397
1771967_at	4.81223	4.76167	4.91625	4.89205	5.02945	4.9509	5.05399	4.87616	4.88724	4.95006	4.74121	4.77438	4.91373	4.89411	4.84295	4.80112	5.00518	5.03792	4.90152	5.01709	4.79083	4.90262	4.92475	4.91927
1771972_at	7.38905	7.37255	7.32565	7.11843	7.31393	7.38557	7.21328	7.46906	7.39867	7.20671	8.009	7.87021	7.01706	7.12317	7.79787	7.41978	6.70198	7.15135	7.7586	6.74143	7.34759	6.83162	7.64581	7.90932
1771973_at	11.9498	11.9172	11.9756	12.0343	12.0074	11.9989	11.953	11.9091	11.9749	11.8043	11.7958	11.8253	12.0116	12.0253	11.9925	11.9312	11.9733	12.0003	11.8315	11.9271	11.8814	11.8593	11.9579	11.9598
1771975_at	9.79312	9.80036	9.67409	9.8151	9.66284	9.50647	9.57305	9.65978	9.71343	9.45491	9.53872	9.42373	9.67421	9.65738	9.69751	9.43571	9.46038	9.29779	9.63082	9.71936	9.59478	9.57559	9.46135	9.359
1771976_at	8.42945	8.58758	8.27821	8.47166	8.41895	8.38756	8.09881	8.29733	8.50644	7.93862	8.3969	8.35883	8.26095	8.21312	8.48156	8.24227	7.62786	8.03717	8.55909	7.71297	8.23238	7.84473	8.16753	8.3525
1771977_at	13.1584	13.0777	13.0554	13.0549	13.0077	13.1296	13.2424	13.2464	13.1841	13.6921	13.6031	13.5487	13.1205	13.0925	12.9861	13.2187	13.4161	13.4061	13.2175	13.3686	13.2995	13.435	13.2634	13.2706
1771978_at	10.8915	10.9124	10.9853	10.8497	10.9166	10.9268	10.9179	10.7915	10.8309	11.0205	10.851	10.9325	10.9754	10.9228	10.9183	10.9069	10.9128	10.9559	10.9378	10.8694	10.8814	11.1458	10.9854	11.0056
1771980_at	11.3863	11.3008	11.3661	11.2326	11.3455	11.3527	11.2295	11.1912	11.2041	11.26	11.243	11.2722	11.2091	11.3158	11.1558	11.2581	11.4821	11.4184	11.3145	11.4587	11.2652	11.5313	11.3621	11.3696
1771981_at	10.0091	10.0458	10.0006	10.0437	9.97122	9.92536	10.0623	10.0651	10.0375	10.009	10.03	9.97988	9.99559	10.019	10.1723	10.1039	9.85889	9.94998	9.91086	9.79931	10.0274	9.9622	10.0979	9.88893
1771982_at	10.676	10.6612	10.6976	10.7049	10.6955	10.6175	10.7419	10.7443	10.7048	10.7398	10.6717	10.6856	10.6285	10.643	10.5343	10.5856	10.7251	10.6114	10.6881	10.827	10.7727	10.8349	10.6384	10.613
1771986_at	11.4603	11.3048	11.2693	11.3618	11.2929	11.3662	11.3393	11.4409	11.3396	11.8748	11.7483	11.821	11.4358	11.304	11.1439	11.3692	11.5271	11.584	11.2516	11.3117	11.3783	11.1602	11.0018	11.0001
1771988_at	8.12809	7.98327	7.93047	7.92331	8.10266	7.95959	8.19738	8.07005	7.88937	8.00345	7.76196	7.81752	8.12204	8.07957	7.8568	7.84013	8.04905	7.69101	8.0905	8.42833	7.91565	8.11019	7.82593	7.88628
1771990_at	10.3456	10.3054	10.29	10.2888	10.2826	10.2803	10.4688	10.3727	10.239	10.6001	10.3485	10.4761	10.3323	10.4232	10.2446	10.4252	11.0682	10.5611	10.5734	11.0768	10.65	10.8617	10.4555	10.4928
1771992_at	11.8132	11.6642	11.6625	11.7008	11.588	11.5909	11.5964	11.6485	11.6292	11.4872	11.5644	11.528	11.6813	11.668	11.695	11.7335	11.3303	11.4336	11.4745	11.2706	11.574	11.5005	11.7495	11.5953
1771993_at	11.645	11.729	11.6091	11.6425	11.7634	11.701	11.6094	11.6811	11.7	11.6704	11.6784	11.7567	11.583	11.562	11.7588	12.0931	11.663	11.8059	11.6493	11.0385	11.4607	11.3382	11.6014	11.6464
1771997_at	10.2339	10.2408	10.2638	10.2373	10.3076	10.3499	10.3354	10.3106	10.2782	10.3736	10.252	10.3093	10.3543	10.3511	10.2966	10.1621	10.4054	10.4121	10.509	10.4527	10.4583	10.4435	10.3625	10.3794
1771999_at	9.98946	9.99792	10.0945	10.0588	10.0768	10.0933	10.1317	10.0763	10.0625	10.13	10.0163	10.0055	10.179	10.2293	10.1117	10.117	10.5394	10.2909	10.1449	10.277	10.2233	10.1449	10.0052	10.0462
1772001_at	11.5072	11.4584	11.5839	11.4847	11.4882	11.4875	11.6025	11.5309	11.4699	11.6382	11.4652	11.3957	11.5992	11.5721	11.4883	11.4903	11.6446	11.5225	11.552	11.8173	11.4801	11.5575	11.4117	11.3765
1772003_at	14.5026	14.4912	14.4924	14.49	14.4725	14.4684	14.5054	14.4762	14.4607	14.4697	14.4042	14.4035	14.5311	14.5055	14.4959	14.4675	14.5408	14.4686	14.4866	14.5363	14.471	14.4774	14.4166	14.4157
1772005_at	11.9007	11.9331	11.929	11.8649	11.8982	11.9209	11.8672	11.8951	11.8972	11.9402	11.9617	11.9891	11.8252	11.8134	11.911	11.9233	11.8049	11.8484	11.9256	11.7903	11.8271	11.6038	11.7441	11.6436
1772006_at	8.78435	8.51838	8.37801	8.5796	8.51849	8.58237	8.45631	8.49796	8.55745	8.87303	8.83634	8.8235	8.49186	8.43452	8.55349	8.6225	8.40964	8.51082	8.68723	8.2253	8.50494	8.54419	8.63132	8.6678
1772007_at	7.58149	7.36103	7.44869	7.41126	7.62624	7.62576	7.30854	7.57505	7.34447	8.1836	8.29011	8.2697	7.43927	7.66314	7.4542	7.62012	7.46058	7.69979	7.47855	7.48634	7.52137	8.09684	7.85194	8.02497
1772009_at	12.0147	12.0457	12.1129	12.0702	12.0899	12.0271	12.1251	12.1114	12.1069	12.3079	12.2778	12.2699	12.1005	12.0136	12.0797	12.296	12.3774	12.3018	12.052	12.0284	12.0961	12.2062	12.181	12.1631
1772010_at	15.1132	15.0967	15.1202	15.1049	15.1138	15.1177	15.0958	15.12	15.1472	15.106	15.1122	15.1138	15.1204	15.0925	15.1192	15.1162	15.1038	15.1091	15.1179	15.0615	15.1278	15.1064	15.1383	15.1309
1772015_at	12.1751	12.0593	12.1155	12.1511	12.1875	12.1012	12.2349	12.2161	12.0927	12.1958	12.1044	12.0592	12.2195	12.3163	12.1649	12.2067	12.4522	12.2654	12.1137	12.3459	12.2683	12.3947	12.2011	12.2287
1772016_at	11.4098	11.4459	11.3171	11.3893	11.3588	11.3095	11.2572	11.395	11.2899	11.1271	11.1856	11.1287	11.2742	11.3908	11.321	11.1906	11.4862	11.119	11.2145	11.4617	11.394	11.2115	11.0925	11.0077
1772017_at	6.10629	6.09298	6.20501	6.24421	6.26106	6.23723	6.17523	6.25288	6.22051	6.21061	6.50124	6.295	6.24875	6.08295	6.0798	6.30867	6.17206	6.66616	6.20194	6.02534	6.21404	6.02932	6.23847	6.50735
1772019_at	12.8257	12.8552	12.7712	12.8405	12.8084	12.8228	12.8649	12.8838	12.8229	13.0741	13.0343	13.0345	12.7869	12.8181	12.7158	12.7064	12.944	12.7836	12.8519	13.0709	12.9044	12.9658	12.8345	12.7991
1772020_at	9.34911	9.3912	9.52155	9.34771	9.4089	9.46258	9.40788	9.24069	9.38111	9.3935	9.15344	9.29285	9.36393	9.35943	9.34783	9.27426	9.49735	9.42186	9.45824	9.62143	9.38411	9.62005	9.5982	9.56953
1772022_at	14.5508	14.5685	14.5593	14.5908	14.5778	14.5376	14.5288	14.543	14.5719	14.4666	14.5155	14.5035	14.5623	14.5262	14.6128	14.5522	14.2177	14.4494	14.524	14.2379	14.5284	14.4166	14.5282	14.4854
1772023_at	11.5794	11.6721	11.6751	11.6858	11.6285	11.6679	11.729	11.6309	11.6773	11.916	11.7001	11.7891	11.6395	11.6858	11.5813	11.6719	11.9583	11.7854	11.7606	12.0108	11.7128	11.9341	11.6093	11.6107
1772025_at	13.1112	13.1377	13.2399	13.15	13.1686	13.1904	13.2463	13.1358	13.1478	13.2219	13.0639	13.0529	13.2854	13.2747	13.1819	13.1412	13.4613	13.2912	13.1303	13.4537	13.1323	13.3056	13.1869	13.1823
1772027_at	11.2431	11.2883	11.2276	11.3195	11.2631	11.1167	11.2923	11.3674	11.3142	11.2124	11.227	11.1217	11.3188	11.2233	11.4154	11.416	10.789	11.025	11.3394	10.8704	11.2591	11.0785	11.3813	11.25
1772029_at	8.81319	8.77559	8.54088	8.8159	8.63366	8.50265	8.59786	8.72692	8.6539	8.52453	8.5366	8.58795	8.5515	8.57999	8.80826	8.96319	8.63191	8.53742	8.59923	8.37971	8.70471	8.65456	8.67576	8.44656
1772030_at	12.269	12.366	12.2733	12.3095	12.3084	12.2199	12.1699	12.3253	12.3375	11.9488	12.1491	12.1293	12.0559	12.1043	12.3103	12.0837	11.5359	11.8437	12.34	11.7632	12.1847	11.7414	12.1801	12.1363
1772031_at	13.6367	13.7109	13.673	13.6858	13.6729	13.6512	13.6885	13.7467	13.775	13.5243	13.6316	13.5305	13.6704	13.6467	13.7381	13.7121	13.4203	13.5295	13.6796	13.4761	13.7094	13.4205	13.6416	13.6304
1772032_at	10.1589	10.2474	10.3267	10.1993	10.2812	10.2507	10.136	10.1167	10.2323	10.1741	10.1295	10.0871	10.1645	10.1038	10.2057	10.166	10.1044	10.1151	10.2501	10.0332	10.2102	10.2835	10.3124	10.2342
1772033_at	13.3108	13.3347	13.4094	13.3644	13.382	13.3625	13.3207	13.2928	13.3719	13.1936	13.1903	13.2191	13.3797	13.3487	13.3697	13.4694	13.3731	13.4547	13.3119	13.2513	13.2795	13.1891	13.3174	13.2845
1772035_at	9.07533	9.10919	9.09674	9.07075	9.02664	9.09839	8.94855	9.00189	9.01454	9.02281	9.20765	9.18992	8.87015	8.8883	9.04042	8.97408	8.86437	8.89349	9.17364	8.59132	9.04564	9.12713	9.15212	9.08254
1772041_at	13.2897	13.1943	13.1306	13.0519	13.0811	13.1334	13.0425	13.0776	13.1747	12.9323	13.2336	13.2182	13.0814	13.0294	13.2391	13.5496	13.0099	13.316	13.1671	12.6069	12.9245	13.0148	13.4825	13.5493
1772043_at	11.5151	11.5078	11.3993	11.4512	11.4545	11.4218	11.5742	11.5486	11.4268	11.5919	11.5487	11.5818	11.5393	11.5929	11.5348	11.6821	11.8706	11.608	11.5802	11.6241	11.635	11.7884	11.5923	11.6168
1772045_at	10.1915	10.1885	10.2315	10.2015	10.2219	10.195	10.2211	10.1513	10.1639	10.2517	10.1156	10.1449	10.1877	10.2414	10.1325	10.1833	10.3715	10.2703	10.0823	10.4582	10.1467	10.1622	10.024	10.0744
1772047_at	11.9612	11.9562	12.0515	12.0115	12.0489	12.0521	12.0459	12.0015	12.0034	12.0664	12.0188	12.0543	12.08	12.1081	12.0411	12.0995	12.2071	12.1824	12.044	12.0799	12.0365	12.1871	12.1086	12.1963
1772048_at	9.31902	9.47481	9.4039	9.41563	9.3586	9.50392	9.28378	9.45418	9.39976	9.38763	9.66093	9.48235	9.1862	9.22422	9.50049	9.22606	9.36664	9.28962	9.7996	9.78021	9.61056	9.0347	9.38642	9.50701
1772049_s_at	12.4362	12.1081	11.8295	12.0152	11.9637	11.8836	12.0452	12.3342	12.0239	12.012	12.0794	11.943	11.953	12.0751	12.145	12.1577	12.0685	11.5958	11.7605	11.6041	12.3216	12.3913	12.1889	12.0403
1772051_at	12.4821	12.5713	12.6537	12.5554	12.6368	12.6835	12.7315	12.6376	12.706	12.8789	12.7415	12.7849	12.6335	12.6811	12.6467	12.4934	12.7	12.6986	12.6073	12.8658	12.5398	12.685	12.5715	12.6652
1772052_at	10.7148	10.7283	10.6983	10.746	10.7475	10.6556	10.5553	10.6877	10.7146	10.5866	10.6215	10.5411	10.6647	10.632	10.7	10.7138	10.2524	10.5152	10.5728	10.2858	10.6154	10.5646	10.6801	10.5619
1772054_at	10.5772	10.6608	10.4796	10.6832	10.5169	10.594	10.6981	10.7662	10.7698	10.0994	10.2284	10.2466	10.5993	10.5383	10.5295	10.6103	10.6134	10.8494	10.6518	10.6721	10.7247	10.1957	10.1251	10.1959
1772055_at	9.86993	9.97616	9.97106	9.93131	9.91164	10.0012	9.89993	9.93917	10.0599	9.96934	9.9894	9.88261	9.96942	9.98151	9.87433	9.99615	9.95882	10.151	9.9331	9.88979	9.81928	9.5421	9.52602	9.73972
1772057_s_at	11.3348	11.2439	11.2661	11.2787	11.3091	11.2744	11.4588	11.4395	11.3083	11.5416	11.3579	11.493	11.3085	11.3475	11.2316	11.1388	11.1896	11.3367	11.3541	11.3278	11.28	11.3323	11.145	11.2331
1772060_at	11.756	11.7531	11.7074	11.6676	11.7103	11.7258	11.5663	11.6405	11.6551	11.7402	11.746	11.7037	11.6232	11.7065	11.6583	11.6382	11.9427	11.7414	11.7096	11.9444	11.7682	11.9583	11.7753	11.7269
1772062_s_at	7.72547	7.74496	7.86488	7.78924	7.72861	7.84111	7.87841	7.82631	7.96884	7.69768	7.6967	7.70987	7.73343	7.75973	7.56446	7.44229	7.74342	7.80711	7.48197	7.86923	7.31761	7.33621	7.13235	7.13353
1772064_at	9.82096	9.83573	9.98843	9.8497	9.90556	9.92239	9.971	9.96579	9.94921	10.0283	10.0146	9.97844	9.90745	10.0014	9.94025	9.92693	10.1972	10.0786	9.93208	10.2193	10.0936	10.0624	9.9677	10.0287
1772065_at	14.5327	14.5503	14.54	14.5352	14.5371	14.5139	14.5435	14.5505	14.5127	14.5146	14.52	14.5248	14.5792	14.5722	14.5485	14.5446	14.5416	14.5395	14.5546	14.4631	14.5564	14.5603	14.5512	14.5428
1772066_at	7.3994	7.28354	7.36237	7.27088	7.28407	7.3608	7.51914	7.40311	7.30765	7.44122	7.06941	7.26807	7.36049	7.40682	7.30807	7.2517	7.45015	7.6054	7.47279	7.62506	7.47285	7.35084	7.23575	7.17778
1772068_at	10.3838	10.4218	10.4217	10.3974	10.4479	10.4848	10.5041	10.4219	10.4119	10.589	10.4848	10.5311	10.4959	10.6197	10.4653	10.4017	10.7499	10.5724	10.3825	10.8692	10.3953	10.5639	10.427	10.5059
1772070_at	10.3211	10.3641	10.3028	10.3163	10.3789	10.2806	10.2344	10.2813	10.329	10.0619	10.1019	10.0952	10.2197	10.2733	10.2535	10.08	9.99596	10.1259	10.2408	10.2054	10.1978	10.1002	10.0762	10.0422
1772073_at	11.0139	11.0249	11.0814	11.0878	11.0643	11.1267	11.1342	11.0588	11.0702	11.2524	11.1243	11.1889	11.0943	11.1642	11.0007	11.1112	11.4235	11.385	11.0907	11.2843	11.032	11.0807	10.8693	10.9998
1772075_at	8.75019	8.63389	8.75852	8.82536	8.71633	8.68094	8.56324	8.57782	8.64407	8.72543	8.73452	8.89071	8.53871	8.64981	8.6141	8.71361	8.98424	8.78144	8.63092	8.75991	8.64283	8.90996	8.77714	8.68196
1772076_at	7.61332	7.57174	7.58637	7.70975	7.5464	7.54801	7.55742	7.56928	7.51574	7.40947	7.50981	7.36212	7.57738	7.4264	7.51842	7.57998	7.24157	7.25872	7.46122	7.02788	7.64174	7.42815	7.40651	7.40194
1772079_at	10.0504	9.9873	10.0159	9.89048	9.96384	10.0021	9.95101	9.85465	9.89384	10.0949	9.98838	10.0521	9.89756	9.9188	9.75067	9.8792	10.2445	9.96582	10.0266	10.2595	10.0116	10.2088	9.99398	9.94565
1772084_at	10.0443	10.0297	9.96804	10.0949	10.0294	10.0192	9.68586	9.92754	9.99872	9.59703	10.1491	10.0423	9.64069	9.66827	9.96516	10.037	9.14033	9.80507	9.86719	8.91154	9.82783	9.38818	9.78114	9.80183
1772087_at	9.58687	9.57195	9.57597	9.60737	9.608	9.58071	9.71082	9.73171	9.67911	9.81152	9.69124	9.76212	9.63088	9.63801	9.66653	9.6341	9.63651	9.62943	9.64388	9.69767	9.59952	9.9396	10.049	10.0663
1772089_at	10.1943	10.2827	10.3898	10.2012	10.3513	10.325	10.2901	10.1965	10.2637	10.419	10.2596	10.3088	10.3226	10.2199	10.2105	10.2118	10.4223	10.3956	10.3725	10.5974	10.339	10.3476	10.3066	10.3718
1772091_at	11.4814	11.467	11.4963	11.4265	11.4863	11.5828	11.6453	11.578	11.4822	11.6809	11.5952	11.6252	11.5754	11.6118	11.4741	11.5802	11.8248	11.6272	11.5949	11.8716	11.6171	11.8006	11.6386	11.6342
1772092_at	10.5348	10.5074	10.4505	10.4837	10.4613	10.5348	10.5359	10.461	10.5035	10.655	10.5735	10.5346	10.5813	10.6611	10.5414	10.4824	10.7	10.534	10.4429	10.7471	10.5383	10.7411	10.4772	10.4125
1772095_at	11.3893	11.3548	11.4269	11.3955	11.4324	11.4189	11.4387	11.3169	11.3152	11.3606	11.2102	11.2671	11.4105	11.5041	11.3621	11.3616	11.6337	11.4379	11.3932	11.6169	11.4296	11.5966	11.392	11.3582
1772098_at	10.8977	10.8969	10.8097	10.8783	10.8044	10.7604	10.6579	10.7586	10.842	10.6239	10.8331	10.7124	10.6957	10.6379	10.8788	10.9104	10.1902	10.5308	10.7406	10.2708	10.6801	10.5364	10.8573	10.7298
1772100_at	10.6942	10.5766	10.6299	10.5131	10.5931	10.5963	10.5836	10.513	10.5597	10.5004	10.3533	10.4844	10.6319	10.5461	10.5663	10.5859	10.5755	10.5022	10.4873	10.4633	10.5297	10.5281	10.5986	10.5537
1772101_at	9.9729	9.92109	9.99938	9.89023	9.96367	9.88532	9.87758	9.87901	9.93158	9.69456	9.69328	9.73219	9.93	9.93177	9.898	9.74044	9.68916	9.70397	9.93411	9.66684	9.84634	9.74759	9.8489	9.83024
1772103_at	11.7232	11.7025	11.7169	11.7474	11.7188	11.7364	11.6699	11.7084	11.7183	11.7223	11.7667	11.7202	11.6431	11.6184	11.6908	11.7942	11.6557	11.6904	11.6705	11.6917	11.7179	11.7003	11.7127	11.6715
1772104_at	10.6312	10.6833	10.7907	10.5866	10.7092	10.7152	10.7804	10.6459	10.6753	10.8783	10.6905	10.708	10.7674	10.781	10.6483	10.7423	11.1016	10.8247	10.7129	11.0992	10.7505	10.9986	10.7843	10.8112
1772105_at	10.5601	10.4913	10.5221	10.6437	10.5859	10.5428	10.4883	10.5035	10.5613	10.2849	10.3713	10.3778	10.5593	10.4333	10.6318	10.528	10.0574	10.4225	10.5137	9.83194	10.4511	10.2747	10.5148	10.4604
1772112_at	10.4014	10.3952	10.4055	10.344	10.3755	10.339	10.5373	10.4643	10.3343	10.7042	10.4726	10.474	10.4568	10.5572	10.3559	10.5296	11.0246	10.6923	10.4771	10.8837	10.5245	10.7262	10.3927	10.4088
1772114_at	10.3421	10.5026	10.3064	10.411	10.4102	10.2879	10.1882	10.3678	10.435	10.1492	10.2943	10.2156	10.1899	10.1768	10.4276	10.3854	9.82639	10.0223	10.4361	10.0118	10.2952	10.0041	10.307	10.2338
1772116_at	11.223	11.2624	11.2514	11.263	11.2487	11.259	11.0868	11.1755	11.33	10.881	11.2966	11.1877	11.1031	11.0543	11.3627	11.4159	10.5253	11.0432	11.2269	10.272	11.1446	10.5978	11.3075	11.2235
1772120_at	13.9629	13.991	14.0705	14.0043	14.06	14.0909	14.0242	14.0294	14.0388	14.0387	14.0259	14.0268	14.0555	14.0474	14.0021	14.048	14.111	14.1047	14.0426	14.1015	14.0607	14.1006	14.0888	14.0914
1772121_at	12.8194	12.8403	12.9462	12.9247	12.9725	12.9794	12.8827	12.8934	12.8789	12.9022	12.9159	12.9462	12.922	12.9314	12.8631	12.9347	12.9113	12.9008	12.8486	12.95	12.8983	13.0505	13.0568	13.0288
1772122_s_at	7.35916	7.22945	7.10874	7.01194	7.07666	6.89164	7.2135	7.26591	7.19419	6.90593	7.11148	6.9723	7.01207	7.0046	7.17721	6.944	6.40804	6.59275	7.40395	6.90924	7.28675	6.81933	7.03403	6.80874
1772126_at	5.99592	6.00123	6.15982	6.00383	6.07893	6.19597	6.1986	6.07484	5.88107	6.06969	5.80594	6.04639	6.20698	6.02026	5.79177	5.91272	6.7016	6.07812	6.03032	6.91182	6.20804	6.61587	6.07712	6.00851
1772130_at	14.9361	14.9313	14.9202	14.9025	14.9208	14.9268	14.9338	14.9113	14.9182	14.9543	14.9589	14.9585	14.9161	14.8944	14.8715	14.905	14.9113	14.9289	14.8866	14.8869	14.9109	14.9354	14.9209	14.9315
1772131_s_at	6.06368	5.90816	6.15683	6.27635	6.31429	6.39148	6.18181	6.04165	6.4263	6.00616	5.99564	6.03862	6.25009	6.27219	6.1532	5.88165	6.34285	6.24276	6.23855	6.59551	6.25494	6.45561	6.11613	6.08672
1772133_at	10.2582	10.2734	10.3807	10.2963	10.2796	10.2812	10.2737	10.2834	10.3342	10.3867	10.3791	10.3918	10.3429	10.3563	10.307	10.3742	10.4848	10.3765	10.3107	10.415	10.3532	10.3456	10.4447	10.4108
1772134_at	8.56629	8.60384	8.57626	8.57303	8.60866	8.59471	8.72774	8.80192	8.66457	8.45571	8.31853	8.466	8.65251	8.52314	8.62924	8.62904	8.61294	8.6409	8.70264	8.53291	8.59462	8.58071	8.39856	8.40229
1772137_at	11.7385	11.716	11.7169	11.7045	11.7043	11.7165	11.6992	11.6802	11.6805	11.8234	11.6993	11.7296	11.6998	11.7139	11.7177	11.7493	11.7737	11.724	11.6855	11.4467	11.6251	11.8321	11.7113	11.636
1772138_s_at	13.9044	13.7036	13.5686	13.7017	13.6443	13.5203	13.7207	13.8523	13.7099	13.6962	13.7798	13.5143	13.6271	13.736	13.7336	13.7884	13.8157	13.5514	13.6499	13.6181	13.8921	13.835	13.8307	13.7333
1772139_at	12.1498	12.2392	12.1329	12.2288	12.1243	12.1117	12.0379	12.1138	12.1438	12.2693	12.3127	12.293	11.9807	12.0115	12.1139	12.1726	11.9308	12.1018	12.0174	11.7946	12.0385	11.8447	11.9098	11.8611
1772142_at	13.0542	13.0449	13.0261	13.0977	13.0187	12.9993	13.0929	12.9991	13.013	13.1066	13.0413	13.1193	13.1092	13.0277	13.0856	13.2257	12.9908	13.1323	13.074	12.5927	12.9727	13.0924	13.157	13.0923
1772145_at	11.2654	11.3382	11.4416	11.3875	11.3865	11.4097	11.4943	11.3879	11.3615	11.5987	11.4367	11.4917	11.4224	11.459	11.4046	11.3892	11.659	11.5103	11.4554	11.7897	11.4786	11.6189	11.4955	11.4782
1772146_at	10.5832	10.6004	10.6211	10.6403	10.656	10.715	10.6611	10.5837	10.6244	10.3996	10.5487	10.6199	10.6978	10.6502	10.6166	10.4962	10.4387	10.6172	10.6789	10.4692	10.6262	10.6316	10.6273	10.649
1772147_at	9.3716	9.52045	9.54263	9.50475	9.52427	9.44957	9.3094	9.44154	9.53045	9.26633	9.41711	9.379	9.36125	9.377	9.59844	9.3721	9.22095	9.30415	9.5103	9.45037	9.51754	9.3087	9.50732	9.54315
1772148_at	11.9482	11.9522	12.0387	11.922	11.9543	11.9753	12.0772	11.9195	11.926	12.1605	11.9796	11.9775	12.0674	12.0751	11.9108	12.0395	12.3019	12.09	11.9933	12.3483	11.9705	12.1369	11.9068	11.9953
1772156_s_at	14.8694	14.8462	14.8408	14.8409	14.8328	14.8482	14.8488	14.8637	14.8926	14.8732	14.8499	14.8495	14.8802	14.8675	14.8147	14.8529	14.9546	14.8923	14.8631	14.9028	14.8978	14.8633	14.8416	14.897
1772162_at	9.48641	9.60133	9.54417	9.54546	9.5787	9.52898	9.32104	9.4423	9.5088	9.50671	9.53186	9.54929	9.40741	9.46952	9.37461	9.40394	9.42202	9.4664	9.45386	9.28823	9.36008	9.39484	9.35196	9.38202
1772164_at	10.2244	10.18	10.2662	10.1762	10.1919	10.206	10.2425	10.1538	10.1514	10.1936	10.1336	10.1628	10.2785	10.2393	10.1319	10.1355	10.3435	10.2769	10.2051	10.4398	10.1604	10.352	10.3196	10.3065
1772165_at	11.0142	11.0391	10.9182	10.974	10.8975	10.8022	10.9419	10.9565	10.969	10.7272	10.6952	10.7617	10.9454	10.8353	11.0387	10.9282	10.1123	10.4997	11.0017	10.317	10.8915	10.7582	10.9729	10.808
1772166_at	9.32068	9.26574	9.41694	9.35122	9.34775	9.39502	9.43795	9.30398	9.26329	9.58668	9.46125	9.53015	9.46594	9.40958	9.34266	9.30871	9.58415	9.48184	9.4666	9.64354	9.41321	9.75373	9.4445	9.56114
1772167_at	10.5573	10.6386	10.7066	10.7174	10.6825	10.7498	10.7557	10.6995	10.729	10.7219	10.7158	10.6333	10.8189	10.8795	10.7704	10.667	11.1	10.8472	10.6012	11.0032	10.8347	10.9307	10.8605	10.7887
1772170_at	10.8145	10.7692	10.8027	10.8121	10.7498	10.7916	10.8482	10.775	10.7416	10.8946	10.7667	10.6268	10.8292	10.8762	10.7341	10.7177	11.0445	10.8083	10.7141	11.373	10.8316	11.0454	10.7757	10.7899
1772171_at	10.747	10.7659	10.8494	10.7915	10.8038	10.8507	10.9208	10.8615	10.8473	11.0269	10.9201	10.9352	10.7296	10.7471	10.6261	10.5841	10.7556	10.7445	10.7133	11.0063	10.6193	10.7689	10.526	10.7245
1772172_at	10.0606	9.95924	10.0949	10.0275	10.0449	10.0797	10.0673	9.96586	9.88917	9.89488	9.85338	9.86477	10.1853	10.0691	10.0154	9.97306	10.0065	10.0405	9.84267	9.958	9.87473	9.98278	10.0695	10.0695
1772174_at	11.2787	11.1305	11.0941	11.1585	10.9886	10.9412	10.9632	11.063	11.1232	10.7831	10.9099	10.8232	11.0238	10.9009	11.2207	11.3564	9.9618	10.6719	10.9066	9.65591	11.1812	10.9052	11.5176	11.1308
1772181_at	9.99988	10.0167	9.97269	9.95684	9.98988	9.95931	10.047	10.0336	10.0423	10.158	10.1625	10.2182	10.01	9.92175	10.0566	10.0717	9.9382	10.0087	10.2089	9.75755	9.92089	9.91503	9.93552	10.0078
1772183_at	11.6757	11.6268	11.7404	11.672	11.6897	11.6938	11.7895	11.6367	11.6969	11.7982	11.6636	11.6988	11.8181	11.7853	11.6871	11.7343	11.9469	11.8357	11.7528	11.9803	11.7261	11.7751	11.5923	11.605
1772185_at	10.4842	10.416	10.3878	10.4222	10.4052	10.4032	10.3915	10.3203	10.3065	10.5043	10.3653	10.3542	10.4138	10.4626	10.3628	10.4638	10.5655	10.4367	10.5462	10.6205	10.4488	10.6027	10.3665	10.3007
1772186_at	11.9986	11.98	12.0958	12.0166	12.0302	12.0599	12.0564	11.9471	11.937	12.1328	11.9717	11.9976	12.0958	12.1062	12.0021	11.9516	12.2115	12.1045	12.0319	12.4123	12.0605	12.2526	12.055	12.0922
1772188_at	9.93386	9.9559	10.0699	10.0438	10.099	10.1062	10.0415	10.0403	10.0218	10.0901	9.98626	10.0442	10.0388	10.0258	9.98557	9.96964	10.0715	10.0925	9.93452	10.1162	10.0399	10.1837	10.0413	10.1102
1772190_at	9.21133	9.18327	9.07327	9.15127	9.16038	9.11874	8.94209	9.11903	9.15036	9.05275	9.33262	9.26128	8.98374	8.97159	9.16629	9.03994	8.71222	8.9404	9.26955	8.65924	9.02683	8.78001	8.99395	9.02661
1772192_at	10.7431	10.7305	10.7001	10.6539	10.6322	10.6435	10.8414	10.7246	10.6782	10.6964	10.5463	10.606	10.848	10.7462	10.6473	10.9	10.9849	10.8816	10.8546	10.7512	10.7786	10.8497	10.7114	10.7293
1772193_at	10.6315	10.5417	10.4099	10.6547	10.4932	10.429	10.5568	10.5573	10.536	10.91	10.9327	10.8687	10.4926	10.5389	10.5102	10.391	10.4548	10.3585	10.7146	10.7502	10.6171	10.416	10.2726	10.2521
1772195_at	11.7386	11.7524	11.6766	11.7185	11.7186	11.6543	11.5939	11.7007	11.6998	11.5676	11.634	11.595	11.6584	11.5893	11.7756	11.6868	11.2907	11.5288	11.6157	11.1532	11.5712	11.4893	11.8089	11.659
1772196_at	14.096	14.1733	14.2381	14.1741	14.2079	14.241	14.2355	14.1931	14.2304	14.1502	14.1336	14.1379	14.2389	14.2282	14.2116	14.1751	14.2147	14.2202	14.2323	14.3411	14.2625	14.2375	14.2213	14.212
1772198_at	7.35281	7.46084	7.50841	7.39214	7.39545	7.55325	7.43008	7.42043	7.30525	7.45412	7.54181	7.63307	7.44221	7.43363	7.50413	7.6696	7.50618	7.853	7.43584	7.51244	7.34836	7.5973	7.37848	7.48459
1772199_at	9.41285	9.42671	9.45174	9.55235	9.51409	9.5321	9.52763	9.46599	9.47031	9.63932	9.60295	9.58892	9.43834	9.37769	9.42659	9.34452	9.41293	9.52992	9.55959	9.40455	9.47622	9.45941	9.3893	9.51783
1772201_at	10.5042	10.5516	10.6087	10.6591	10.6893	10.6579	10.5941	10.5985	10.6639	10.458	10.5102	10.5434	10.6384	10.6388	10.8123	10.625	10.3853	10.5394	10.6175	10.505	10.6442	10.4048	10.6878	10.7606
1772202_at	12.5042	12.5562	12.4754	12.5257	12.5043	12.4981	12.5317	12.6057	12.623	12.3819	12.579	12.5246	12.591	12.5445	12.6946	12.5246	12.3023	12.4587	12.6955	12.4686	12.5721	12.2244	12.4431	12.5711
1772203_at	9.2177	9.2925	9.2417	9.29064	9.33181	9.34587	9.15865	9.26242	9.38098	9.13047	9.17923	9.14793	9.22369	9.25178	9.28679	9.13827	8.92119	9.19068	9.02658	9.09134	9.20299	9.09409	9.41851	9.32654
1772204_at	14.3352	14.36	14.3703	14.3756	14.4071	14.4148	14.3347	14.3486	14.356	14.3604	14.4174	14.4409	14.3624	14.339	14.3692	14.4109	14.2464	14.4048	14.3787	14.2358	14.3754	14.359	14.4202	14.4193
1772205_at	9.52448	9.57467	9.78578	9.58352	9.73822	9.79879	9.69857	9.55332	9.67071	9.6703	9.59851	9.56455	9.84934	9.81529	9.65733	9.70141	10.0967	9.88145	9.62609	10.1142	9.73511	9.75721	9.67661	9.73218
1772207_at	10.8334	10.8808	10.9995	10.8559	10.8957	10.9334	10.9228	10.8711	10.9204	10.8897	10.7616	10.799	10.8923	10.9825	10.8006	10.7919	11.1644	10.8867	10.784	11.1986	10.8113	10.7665	10.6705	10.7917
1772208_at	13.7091	13.6314	13.5944	13.5935	13.5965	13.6208	13.6072	13.6368	13.6496	13.5466	13.5809	13.5756	13.6215	13.6445	13.6012	13.5567	13.6862	13.6269	13.5453	13.6076	13.6382	13.5843	13.586	13.5941
1772209_at	9.65613	9.65642	9.65131	9.65426	9.68885	9.70125	9.6346	9.59274	9.59679	9.6562	9.51914	9.71214	9.7591	9.66686	9.68239	9.63488	9.68095	9.67694	9.59035	9.64892	9.69402	9.61063	9.71262	9.64402
1772212_at	11.6042	11.5168	11.5133	11.4153	11.451	11.4685	11.5861	11.4927	11.3577	11.6541	11.457	11.4755	11.5365	11.5138	11.3064	11.3577	11.803	11.4873	11.6325	12.1014	11.5415	11.8003	11.3891	11.4958
1772214_at	5.24949	5.24645	5.24122	5.37371	5.33283	5.21267	5.30559	5.06604	5.21166	5.22826	5.16534	5.14008	5.18521	5.25709	5.25942	5.23818	5.28778	5.46098	5.24399	5.16145	5.19679	5.32862	5.28254	5.36126
1772218_at	7.99798	8.14867	8.22409	8.07196	8.3215	8.27697	8.13681	8.08969	8.17514	8.14196	8.29835	8.33178	8.08483	8.1191	8.14781	8.03438	7.69461	8.07462	8.22711	7.74181	8.05019	8.16023	8.33231	8.52246
1772220_at	13.2941	13.314	13.2145	13.2579	13.2428	13.2865	13.3477	13.3531	13.3031	13.518	13.4778	13.5003	13.347	13.3344	13.3283	13.4671	13.5085	13.395	13.4016	13.4257	13.3759	13.3356	13.2981	13.3002
1772222_at	11.8314	11.8433	11.992	11.8782	11.9536	12.0329	11.9878	11.8568	11.8549	11.8058	11.7268	11.8345	11.9506	11.9913	11.8868	11.9416	12.1841	12.0978	11.9467	12.1865	11.8957	12.0312	11.9075	11.9562
1772223_at	14.1626	14.1351	14.1349	14.1392	14.1255	14.0768	14.15	14.1437	14.1078	14.0865	14.0914	14.0823	14.0801	14.0733	14.0437	14.0481	13.9712	14.0134	14.0168	14.0133	14.0177	14.0771	14.004	14.0127
1772224_at	11.4683	11.4255	11.4503	11.4137	11.4221	11.4426	11.5844	11.4871	11.4696	11.7172	11.5517	11.642	11.559	11.471	11.4524	11.4528	11.4194	11.5466	11.6343	11.478	11.4314	11.5411	11.4218	11.4168
1772225_at	11.1743	11.1444	11.1515	11.1773	11.0978	11.0411	11.0831	11.1028	11.0886	11.027	11.1243	11.0386	11.1041	11.0391	11.0893	11.0933	10.8515	10.9162	10.9711	10.7607	11.0311	11.02	11.2416	11.1265
1772226_at	11.8641	11.7735	11.898	11.8006	11.8345	11.8197	11.9404	11.8132	11.762	11.9896	11.8286	11.889	11.9301	11.922	11.7873	11.9171	12.1535	11.9716	11.8195	12.1601	11.8134	11.9593	11.7567	11.8693
1772227_at	9.89643	9.96833	10.0342	9.89275	10.0023	9.97837	9.95639	9.91414	9.98816	10.0246	10.0037	10.0047	9.93842	9.93138	9.93627	9.72608	9.89327	9.87924	9.9426	9.94892	9.98536	9.95031	9.87592	9.93009
1772228_at	9.75882	9.7889	9.97853	9.80345	9.85834	9.96677	9.99599	9.8613	9.86685	10.1959	9.99469	10.0073	9.94246	9.95981	9.67546	9.92959	10.4147	10.1016	9.86883	10.3827	9.84295	10.055	9.6883	9.93701
1772229_at	12.4894	12.5392	12.1811	12.4626	12.1845	12.1712	12.3089	12.4705	12.4681	12.5192	12.71	12.7517	12.1415	12.1091	12.2846	12.1727	11.789	12.1132	12.1618	11.5958	12.1518	11.2204	11.5171	11.4661
1772231_at	11.3053	11.2838	11.3511	11.2458	11.384	11.4401	11.4166	11.3013	11.3763	11.3872	11.2703	11.2736	11.378	11.3729	11.2253	11.3123	11.5694	11.3591	11.4015	11.6194	11.4118	11.4907	11.2717	11.4104
1772232_at	13.7964	13.8632	13.7969	13.8877	13.8193	13.8644	13.7821	13.8232	13.8777	13.5588	13.7047	13.6708	13.8198	13.8379	13.8467	13.6487	13.5568	13.686	13.8238	13.6717	13.8617	13.6788	13.7194	13.7341
1772233_at	10.3701	10.2688	10.2771	10.2936	10.2824	10.2917	10.3201	10.3139	10.2887	10.4908	10.4	10.4837	10.2714	10.183	10.1563	10.2596	10.2267	10.3228	10.305	10.3396	10.3124	10.3272	10.3146	10.2156
1772234_at	12.3619	12.3897	12.4459	12.3553	12.4126	12.4186	12.4941	12.4077	12.3886	12.4347	12.3022	12.3222	12.5251	12.4966	12.4054	12.4459	12.879	12.6593	12.4416	12.7657	12.4351	12.5577	12.38	12.4165
1772238_at	9.95889	10.0302	10.095	10.0114	10.1472	10.161	10.046	9.9779	10.0458	9.98626	9.92164	9.9886	10.0516	10.0314	9.96836	9.8353	9.8195	9.92958	10.1104	10.0118	10.0575	10.1252	10.1309	10.1651
1772239_at	12.0763	11.973	11.9749	12.0387	12.0059	11.9941	11.9236	11.9459	11.9601	11.8958	11.9002	11.8761	12.0218	11.9766	12.0137	12.002	11.7494	11.8789	11.8919	11.714	11.9179	11.9808	12.0867	12.0087
1772240_at	11.9064	11.9713	12.0453	11.9295	11.9858	11.988	11.9991	11.9647	11.9394	12.1601	12.0179	12.0416	12.0104	12.0079	11.9146	11.9247	12.1926	12.059	11.9384	12.2023	11.9925	12.0483	11.9777	11.9971
1772241_at	10.9581	10.8886	11.0759	10.9722	11.029	11.0853	11.1113	10.9988	10.9986	11.1632	11.0084	11.0335	11.1332	11.1721	10.9266	11.0582	11.5626	11.2006	11.0248	11.5495	11.0924	11.319	11.071	11.1998
1772243_at	12.8322	12.8334	12.8977	12.8434	12.8442	12.928	12.9106	12.8242	12.8164	12.9744	12.746	12.799	12.9237	12.9824	12.8303	12.8912	13.3954	13.0774	12.8656	13.3039	12.8797	13.1018	12.8028	12.8188
1772247_at	10.9652	10.9775	11.0606	10.9785	10.9546	11.0038	10.9645	10.9282	10.9915	11.0669	11.0284	11.0298	10.9818	10.9518	10.9355	11.0406	11.0239	10.986	11.0024	11.0332	10.9808	10.9302	10.9967	10.9947
1772248_at	13.5265	13.54	13.538	13.5485	13.5771	13.5687	13.5669	13.5715	13.5439	13.5371	13.5222	13.5674	13.5642	13.5729	13.5678	13.5343	13.5896	13.5229	13.5926	13.5555	13.538	13.6225	13.5767	13.6079
1772249_at	11.9776	11.9378	11.9529	11.999	12.0189	12.0459	12.01	11.9766	11.8371	11.982	11.804	11.9249	12.0361	12.1102	11.9751	11.93	12.2128	12.0177	11.9415	12.3052	11.9675	12.1618	11.8492	11.8594
1772250_at	13.7244	13.711	13.7642	13.6942	13.7297	13.7714	13.7614	13.6929	13.7338	13.812	13.655	13.7218	13.7403	13.7387	13.6736	13.6119	13.8839	13.7266	13.7851	13.9835	13.7482	13.8848	13.7295	13.7624
1772251_at	14.1528	14.0695	13.9528	14.0436	13.9901	14.015	14.0409	14.1305	13.9833	14.0898	14.1009	14.0229	14.0078	14.1299	14.0589	14.0828	14.1461	14.0017	13.9083	14.0097	14.1629	14.1621	14.1305	14.0165
1772252_at	8.86794	8.96543	8.84763	8.96558	8.93852	8.79577	8.78245	8.98048	8.98974	9.01134	9.0629	9.08248	8.62011	8.66146	8.80625	8.96138	8.68496	8.8872	8.86901	8.53163	8.89111	8.93647	8.95852	8.9451
1772253_at	10.0488	10.0804	10.107	10.0726	10.1575	10.172	10.0483	10.0193	10.0879	10.1252	10.1274	10.1002	10.0581	10.143	10.0264	10.1003	10.2531	10.1919	10.0464	10.1872	10.0494	10.0687	9.85613	9.94527
1772255_at	13.2377	13.2627	13.3046	13.2447	13.3192	13.3848	13.3839	13.3523	13.3564	13.5321	13.4588	13.4333	13.37	13.377	13.2938	13.3475	13.6905	13.521	13.3618	13.6037	13.4496	13.4054	13.3313	13.3394
1772258_at	11.1311	11.0933	11.0396	11.0142	11.0482	11.1311	11.0483	10.9966	11.035	11.1254	11.0851	11.0608	11.0368	11.1258	10.9868	10.8716	11.2389	11.0216	11.0897	11.3773	11.1717	11.2182	11.0506	11.0177
1772259_at	12.9456	12.974	12.9304	12.9905	12.9415	12.8669	12.9378	12.9634	12.9961	13.0279	13.0584	13.045	12.9091	12.9165	12.9777	13.0508	12.9853	12.929	13.0044	12.9249	12.9938	13.0184	12.9927	12.9403
1772260_at	10.8512	10.8737	10.8452	10.8811	10.8806	10.8465	10.8305	10.8399	10.8535	10.8564	10.8229	10.869	10.8	10.8039	10.8793	10.9169	10.7853	10.7854	10.851	10.7731	10.8363	10.8209	10.8958	10.8112
1772261_at	14.5363	14.4872	14.4464	14.4708	14.4819	14.4524	14.4877	14.5232	14.5314	14.5059	14.4984	14.4918	14.4888	14.5132	14.4654	14.4807	14.5308	14.5003	14.4537	14.4953	14.5503	14.4952	14.4768	14.5245
1772263_at	11.1779	11.1499	11.2483	11.2721	11.2907	11.2476	11.3184	11.2607	11.1996	11.3949	11.2182	11.2466	11.3054	11.3346	11.1656	11.2092	11.5901	11.3238	11.2629	11.6636	11.2717	11.473	11.1487	11.2594
1772264_at	12.3756	12.3323	12.1945	12.3539	12.2547	12.2256	12.1055	12.215	12.2193	11.9958	12.1338	12.1718	12.194	12.1704	12.2838	12.2153	11.7269	11.9754	12.1589	11.5995	12.1047	12.0823	12.2577	12.1886
1772268_at	10.656	10.6946	10.7195	10.7067	10.7283	10.6694	10.6233	10.6063	10.7172	10.8148	10.8391	10.7896	10.6524	10.63	10.7007	10.8515	10.7388	10.7459	10.5532	10.4372	10.7145	10.6247	10.6754	10.6856
1772275_at	9.21449	9.10326	9.09445	9.13746	9.11533	9.09591	9.06293	9.05563	9.09796	9.00592	9.00608	9.0822	9.14328	9.22051	9.02776	9.13104	9.40299	9.0353	9.16969	9.59215	9.323	9.59888	9.4235	9.3522
1772278_at	7.19356	7.08871	7.05715	7.23121	7.12035	6.91337	6.95923	7.07851	6.96951	6.92679	6.88774	6.97372	6.98708	6.70502	7.09287	7.34863	5.91225	6.76642	7.06445	5.80311	7.00302	6.71072	7.1425	6.77826
1772279_at	14.9923	14.9825	14.9955	14.9831	15.0117	15.0016	15.0188	15.0033	14.9873	15.1249	15.1434	15.158	14.991	14.9785	14.9919	15.0567	15.0677	15.0759	15.0042	15.0356	15.031	15.0722	15.0657	15.0616
1772281_at	9.41195	9.40211	9.39202	9.32803	9.42159	9.31583	9.065	9.31732	9.39835	9.33575	9.44182	9.4037	9.16136	9.2341	9.19132	9.35184	9.28689	9.32304	9.11854	8.88207	9.14818	9.15875	9.37953	9.34517
1772282_at	14.4305	14.4243	14.4083	14.426	14.4126	14.3991	14.4004	14.405	14.4348	14.4129	14.4691	14.4463	14.3709	14.3616	14.3797	14.3801	14.3001	14.3986	14.4444	14.2508	14.4373	14.4041	14.4314	14.4332
1772283_at	9.20959	9.27476	9.32672	9.21722	9.35543	9.25718	9.29575	9.30202	9.296	9.13758	9.09769	8.98889	9.35987	9.378	9.22262	9.30171	9.26831	9.32448	9.33829	9.43974	9.34987	9.17443	9.23516	9.19783
1772284_at	12.116	12.0794	12.037	12.069	12.0185	12.0237	12.1297	12.088	11.9867	12.3019	12.1387	12.2571	12.0742	12.0549	12.0154	12.0693	12.2579	12.1755	11.9439	12.0609	11.9713	12.1941	11.9177	11.9246
1772287_at	14.0173	14.0605	14.1246	14.1021	14.1255	14.1475	14.086	14.035	14.0651	14.182	14.1163	14.1683	14.0788	14.1088	14.0898	13.9386	14.1019	14.1041	13.8866	13.9377	13.9463	14.0229	14.0245	14.0094
1772288_at	10.3869	10.4981	10.6147	10.4877	10.5439	10.5391	10.5966	10.4503	10.5248	10.4795	10.4235	10.5279	10.5314	10.5471	10.5737	10.452	10.5448	10.5405	10.5562	10.777	10.5515	10.5211	10.4912	10.6077
1772289_at	10.5577	10.6053	10.6509	10.6533	10.6444	10.6195	10.6047	10.6049	10.6599	10.6149	10.5253	10.5542	10.6433	10.6098	10.6178	10.7688	10.7173	10.6507	10.7232	10.7768	10.7371	10.6905	10.7315	10.6789
1772292_at	10.5982	10.6843	10.6772	10.6222	10.6783	10.694	10.7345	10.7279	10.7744	10.7069	10.7637	10.77	10.7096	10.6457	10.6466	10.572	10.5321	10.7794	10.7326	10.5049	10.6251	10.5175	10.6069	10.8022
1772294_at	14.4243	14.3837	14.3543	14.3774	14.351	14.3426	14.3592	14.3824	14.3685	14.3454	14.3414	14.386	14.3979	14.3926	14.4012	14.3702	14.2365	14.2519	14.3898	14.3863	14.3674	14.4023	14.3662	14.2935
1772298_at	10.5222	10.4808	10.5323	10.5053	10.4657	10.5073	10.5399	10.5535	10.4981	10.6526	10.6028	10.6245	10.5252	10.5352	10.5237	10.6788	10.9644	10.6915	10.3551	10.7707	10.5143	10.5639	10.4332	10.56
1772307_at	11.6797	11.6523	11.5787	11.6855	11.642	11.6493	11.7026	11.6654	11.6677	11.7956	11.7788	11.8654	11.6987	11.6309	11.6784	11.7996	11.922	11.7335	11.6827	11.7482	11.653	11.5611	11.4935	11.436
1772308_at	7.49754	7.54851	7.43572	7.5301	7.53233	7.43937	7.59462	7.86361	7.63483	7.79035	7.8234	7.73283	7.53393	7.66898	7.56177	7.72123	8.13709	7.91338	7.39876	8.06753	7.75522	8.06989	7.93601	7.99801
1772310_at	9.89246	10.0409	10.0747	10.0411	9.9995	10.0704	9.91099	9.95804	10.0037	9.87217	10.0177	9.93739	9.97809	9.9851	10.0562	10.0662	9.93742	9.98557	9.90507	9.86526	9.94367	9.74924	9.98096	9.96647
1772312_at	6.66343	6.90763	6.71577	6.64228	6.75187	6.67658	6.97531	6.89882	6.76973	6.80831	6.70814	6.65898	6.80939	6.84612	6.61818	6.95349	6.8718	6.87522	6.84674	6.79308	6.81152	6.8688	6.88155	6.79591
1772313_at	11.332	11.256	11.1979	11.302	11.2496	11.2729	11.3488	11.3065	11.2708	11.3832	11.3147	11.3102	11.2978	11.2348	11.2727	11.3103	11.3871	11.2025	11.2435	11.492	11.318	11.4281	11.4271	11.3757
1772317_at	13.0365	13.0232	13.0782	13.0535	13.0822	13.0791	13.0694	12.9841	13.0144	13.0218	12.907	13.0184	13.1046	13.1345	13.0679	13.1044	13.1234	13.1139	13.0113	13.1015	12.9977	13.1365	13.1178	13.1403
1772320_at	12.8148	12.8524	12.748	12.8508	12.8089	12.8315	12.6935	12.8395	12.9287	12.5753	12.9512	12.837	12.8203	12.7692	12.9249	12.858	12.4787	12.8339	12.8771	12.6487	12.9158	12.463	12.9468	12.9756
1772321_at	9.52257	9.54868	9.57614	9.52152	9.53637	9.47327	9.59836	9.55961	9.56968	9.57675	9.52853	9.53367	9.57643	9.58917	9.53123	9.58962	9.77771	9.65264	9.54486	9.54177	9.48203	9.67875	9.56963	9.55439
1772326_at	10.45	10.4579	10.5085	10.4633	10.5385	10.5665	10.7216	10.523	10.4353	10.6756	10.5109	10.5393	10.6456	10.6905	10.4485	10.5084	11.0049	10.736	10.6138	10.9226	10.5518	10.8664	10.5405	10.5827
1772327_at	10.2197	10.3832	10.3398	10.3207	10.3567	10.3953	10.2156	10.2977	10.4466	10.3136	10.5114	10.3376	10.0847	10.1652	10.4493	10.4755	9.91352	10.1974	10.3666	9.8464	10.2454	9.75673	10.3286	10.2672
1772328_at	11.2031	11.1346	11.1175	11.0954	11.0828	11.1581	11.2528	11.2355	11.1442	11.5621	11.399	11.5128	11.1382	11.2075	10.9878	11.2011	11.555	11.355	11.0602	11.6512	11.2014	11.488	11.0685	11.1157
1772330_at	10.0942	10.1295	10.1282	10.1441	10.101	10.1363	10.0632	9.93206	10.0725	10.0183	9.92143	10.0375	10.0616	10.102	10.0663	10.0044	10.2672	10.0793	10.0406	10.1527	9.90303	9.91472	9.84653	9.91266
1772331_at	10.1503	10.2231	10.2567	10.2109	10.2889	10.3308	10.2481	10.2414	10.2343	10.2744	10.3328	10.2682	10.277	10.2746	10.313	10.2875	10.2153	10.3132	10.1271	9.95613	10.2082	10.2247	10.3818	10.3577
1772333_at	10.8869	10.8759	10.9545	10.9841	10.9091	10.9595	10.9783	10.9234	10.9128	10.7649	10.7161	10.6913	11.0619	11.0175	10.9914	10.9791	10.8397	10.9569	10.9377	10.8374	10.9924	10.7792	11.0387	10.9935
1772336_at	13.1643	13.2266	13.2008	13.2124	13.1977	13.2264	13.2487	13.2361	13.2042	13.1039	13.0787	13.1076	13.2881	13.3034	13.2387	13.0023	13.218	13.1142	13.2451	13.3248	13.239	13.1569	13.1096	13.1086
1772338_at	12.6389	12.6618	12.7551	12.686	12.7211	12.7729	12.7552	12.7082	12.7348	12.8126	12.7678	12.7237	12.7661	12.7566	12.6758	12.7709	12.9846	12.8541	12.6781	12.9324	12.7742	12.7496	12.703	12.7508
1772341_at	10.2787	10.3345	10.2609	10.2959	10.3493	10.3497	10.3516	10.3072	10.2711	10.4539	10.396	10.4105	10.3214	10.427	10.3217	10.3026	10.5495	10.3961	10.318	10.545	10.3519	10.4447	10.2274	10.3568
1772342_at	10.9335	10.8693	10.8589	10.8319	10.8586	10.8655	10.9889	10.8985	10.8759	10.9959	10.8674	10.8286	10.9905	10.9916	10.7977	10.7279	11.2577	10.9027	11.1119	11.6541	11.0832	11.2395	10.8863	10.9116
1772343_at	9.80821	9.74277	10.0098	9.65064	9.81676	9.88038	9.9154	9.77828	9.66943	10.1088	9.81821	9.84332	9.8796	9.87171	9.68048	10.0175	10.4298	10.1308	9.96888	10.3081	9.81471	10.3314	9.90328	9.97498
1772344_at	10.695	10.7666	10.8285	10.7299	10.7974	10.7835	10.7207	10.7232	10.7873	10.8521	10.8777	10.9008	10.7389	10.7669	10.7794	10.6533	10.6822	10.7526	10.6792	10.4835	10.5963	10.8064	10.7783	10.8369
1772346_at	8.70726	8.75195	8.66361	8.67205	8.72505	8.81945	8.50018	8.63955	8.7392	8.2794	8.90544	8.81072	8.58402	8.475	8.76415	8.70916	7.97567	8.6422	8.92086	8.13071	8.77725	8.32475	8.778	8.74657
1772347_at	10.4807	10.5159	10.6536	10.516	10.5641	10.5823	10.5983	10.459	10.5952	10.5526	10.4045	10.3767	10.534	10.6108	10.4151	10.2783	10.7991	10.6089	10.3569	11.05	10.4146	10.5941	10.3057	10.4019
1772348_at	10.7151	10.7471	10.8021	10.7661	10.7659	10.7869	10.8214	10.7649	10.796	10.7388	10.5866	10.6346	10.9379	10.8932	10.8446	10.7241	10.6914	10.8892	10.7585	10.9282	10.7644	10.7258	10.6763	10.7432
1772349_at	10.1306	10.0268	9.95265	10.0646	9.99107	9.97774	9.94321	9.92378	9.9023	9.75045	9.77879	9.84092	10.1438	10.0709	10.0177	9.98679	9.93498	9.92038	10.0129	9.8549	10.0961	10.0744	10.2681	10.1008
1772350_at	13.861	13.8672	13.9493	13.8614	13.8895	13.9209	13.9705	13.8907	13.915	13.9795	13.8832	13.915	13.9271	13.9269	13.8449	13.8865	14.0932	14.0026	13.9596	14.105	13.9136	13.98	13.8439	13.9094
1772352_at	11.8016	11.8144	11.9283	11.8252	11.9137	11.9412	11.9468	11.8349	11.8799	11.9361	11.827	11.8214	11.9687	12.0138	11.8467	11.7823	12.1596	11.9801	11.8821	12.1829	11.9201	12.0055	11.8575	11.928
1772356_at	4.37422	4.37204	4.48213	4.40989	4.54518	4.41727	4.49304	4.47577	4.64654	4.41133	4.37704	4.52342	4.41703	4.44523	4.48195	4.60784	4.60355	4.41285	4.60667	4.93593	4.41047	4.61925	4.45215	4.45174
1772358_at	6.21357	6.57814	6.66181	6.42203	6.46992	6.46218	6.55387	6.46136	6.43105	6.4657	6.45872	6.55684	6.43101	6.43494	6.33213	6.44437	6.59179	6.57849	6.4263	6.91974	6.51105	6.79471	6.49088	6.52372
1772361_at	4.65776	4.91201	4.99398	4.9069	4.66683	4.92079	4.85485	4.82694	4.89613	4.79012	4.8625	4.71144	4.92606	4.9397	4.93836	4.95555	4.74159	4.78886	4.81649	4.86288	4.8714	4.8625	4.89303	4.85513
1772362_at	11.9371	11.9468	11.9532	11.9684	11.9694	11.9169	11.9138	11.9577	11.8769	11.9514	11.9849	11.9687	11.954	11.9786	12.004	12.1333	11.9872	12.0336	11.8782	11.7823	11.9581	11.9703	11.9521	11.9047
1772365_at	10.9786	11.0017	11.0826	11.0084	11.0731	11.0059	11.143	11.1238	11.0774	11.194	11.1054	11.0766	11.1595	11.1832	11.0995	11.0526	11.4535	11.1886	10.8499	11.2517	10.935	11.2512	11.0879	11.2735
1772366_at	14.4401	14.3613	14.3252	14.3517	14.3501	14.3799	14.397	14.4426	14.3813	14.415	14.396	14.3573	14.3969	14.4196	14.3776	14.3837	14.5638	14.4157	14.3608	14.4768	14.431	14.5082	14.3887	14.3996
1772367_at	11.282	11.3418	11.3683	11.2904	11.36	11.3889	11.3026	11.2587	11.2827	11.2407	11.1682	11.2022	11.3388	11.4085	11.3634	11.2772	11.4553	11.4201	11.0811	11.1225	11.174	11.2563	11.2532	11.2433
1772369_at	10.5616	10.5801	10.816	10.6234	10.7003	10.7241	10.6798	10.5619	10.6658	10.6786	10.5321	10.6188	10.7166	10.7231	10.5816	10.639	10.9635	10.781	10.6432	11.1161	10.6524	10.6735	10.6237	10.6834
1772371_at	10.5686	10.4889	10.5262	10.5066	10.5598	10.6512	10.7355	10.6979	10.5618	10.9637	10.7903	10.8043	10.676	10.5865	10.4507	10.7402	11.1106	11.0224	10.6814	11.0275	10.6941	10.8611	10.4919	10.6363
1772372_at	13.0666	13.12	13.164	13.1757	13.151	13.0755	13.1716	13.1798	13.217	13.0547	13.1261	13.1369	13.2004	13.1463	13.3056	13.3332	12.7863	13.1028	13.1294	12.6073	13.1044	12.8752	13.1778	13.1401
1772373_at	13.8348	13.7733	13.7201	13.7764	13.717	13.6901	13.8021	13.8291	13.7864	13.9024	13.903	13.9324	13.7605	13.7275	13.7776	13.8338	13.7394	13.7835	13.784	13.5642	13.8158	13.909	13.9703	13.9177
1772374_at	10.2889	10.3123	10.3668	10.2898	10.3037	10.3031	10.3914	10.2996	10.3389	10.368	10.2245	10.2068	10.3402	10.3717	10.2944	10.2903	10.5301	10.3697	10.3285	10.57	10.346	10.4019	10.2566	10.3493
1772375_at	13.2701	13.2674	13.2752	13.2501	13.2562	13.3	13.2456	13.2271	13.2091	13.305	13.2527	13.2744	13.2045	13.2012	13.1988	13.0177	13.1707	13.1077	13.1949	13.3245	13.1725	13.3053	13.2185	13.2598
1772376_at	10.3621	10.3131	10.3185	10.2807	10.2634	10.3536	10.3183	10.2789	10.2046	10.4246	10.3182	10.3212	10.291	10.3633	10.2367	10.3106	10.6485	10.4454	10.298	10.4932	10.3301	10.5309	10.2671	10.1982
1772377_at	4.18301	4.20979	4.25934	4.16813	4.26448	4.08192	4.08233	4.15541	4.07451	4.20406	4.22172	4.12628	4.40079	4.08424	4.14548	4.14734	4.2269	4.09114	4.17523	4.26302	4.19233	4.18001	4.23056	4.19875
1772384_at	12.7581	12.7946	12.7523	12.8098	12.7344	12.772	12.8254	12.8414	12.8709	12.5135	12.6739	12.647	12.8877	12.8341	12.8834	12.7928	12.7686	12.863	12.8679	12.7582	12.8461	12.5411	12.5943	12.6956
1772386_at	9.75994	9.72258	9.80656	9.73462	9.83081	9.91526	9.80508	9.75387	9.76419	9.70782	9.841	9.84562	9.88188	9.82395	9.7515	9.70736	9.77361	9.83595	9.88611	9.84354	9.86146	9.86898	9.75249	9.81969
1772391_at	4.94179	4.99651	5.09973	4.98297	5.04476	5.02971	5.00193	5.10204	4.91624	5.09741	4.90466	5.0611	5.15359	5.15514	4.9373	4.96486	5.14101	5.16156	5.25639	5.43336	4.98409	5.04042	5.01629	4.87243
1772392_at	12.1901	12.2138	12.2714	12.191	12.1846	12.211	12.2711	12.1686	12.1377	12.2073	12.0318	12.1293	12.2492	12.289	12.1891	12.2201	12.5977	12.332	12.1176	12.3963	12.1856	12.4108	12.2899	12.3161
1772393_at	11.1084	11.1987	11.2081	11.1495	11.2137	11.0041	11.2366	11.2944	11.1519	11.3382	11.3128	11.0685	11.1977	11.1634	11.1138	11.1686	11.7863	11.3028	10.9995	11.7711	11.4951	11.7706	11.6378	11.6977
1772394_at	8.53563	8.49842	8.5783	8.48565	8.30352	8.29721	8.60881	8.63093	8.59805	8.85038	8.63902	8.53705	8.50128	8.36479	8.36455	8.82172	8.64398	8.67734	8.43455	8.73669	8.43532	8.33578	8.33601	8.03748
1772396_at	10.9229	10.9051	11.0699	10.8948	10.9349	10.9473	11.1082	10.9053	10.8951	11.266	10.9509	10.9826	11.0128	11.1149	10.9036	10.8418	11.3721	11.1225	11.0902	11.6341	11.0515	11.3701	11.0291	11.0378
1772398_at	15.0324	15.0109	15.0187	15.0041	15.0159	15.0164	15.0193	15.0107	15.0314	15.008	14.9965	14.984	15.03	15.0144	15.0118	15.041	15.0144	15.0254	15.0052	14.9744	15.0196	14.984	15.0189	15.0227
1772399_at	9.03827	9.00782	8.88371	8.77421	8.89894	8.84729	8.91166	9.04479	8.94689	8.91716	9.38375	9.34987	8.85722	8.80909	9.40703	8.80685	8.65541	8.65677	9.7138	9.23611	9.15183	9.11984	9.36709	9.67791
1772400_at	12.9309	12.9414	12.9736	12.9879	13.0169	13.0401	12.9859	12.9629	12.9961	12.8958	12.9089	12.8914	13.0051	13.0554	12.9982	12.9544	13.0916	13.0584	12.9685	13.0807	12.9783	12.9141	12.9672	13.0084
1772401_at	10.11	10.1973	10.2094	10.1604	10.1357	10.1088	10.1177	10.1221	10.1719	10.204	10.0869	10.2214	10.1411	10.0948	10.1843	10.1845	10.0053	10.0695	10.1678	10.0131	10.0502	9.8886	10.1581	10.0664
1772405_at	11.8422	11.8807	11.9227	11.8746	11.8627	11.8946	11.8615	11.8851	11.9193	11.8892	11.9869	11.9717	11.8376	11.7889	11.8911	11.9528	11.7343	11.887	11.9298	11.8441	11.8833	11.8051	12.0664	11.9684
1772407_at	13.2364	13.2093	13.2416	13.245	13.2564	13.2173	13.2835	13.2463	13.212	13.1998	13.0553	13.1161	13.2559	13.2758	13.192	13.2339	13.3469	13.2935	13.2628	13.3675	13.2393	13.3414	13.2012	13.235
1772408_at	12.5134	12.4266	12.4608	12.4339	12.4917	12.5033	12.5872	12.4781	12.471	12.6324	12.5426	12.5171	12.5248	12.5872	12.4148	12.4438	12.7971	12.5545	12.5606	12.9869	12.6487	12.8165	12.535	12.601
1772410_at	9.82626	9.88552	10.0102	9.88118	9.92538	9.90351	9.90236	9.86807	9.94565	10.028	10.0934	10.0616	9.82709	9.72262	9.93495	10.0983	9.66111	9.75595	9.93192	9.54948	9.74994	9.7032	9.96403	9.9569
1772412_at	12.9307	12.948	12.9603	12.8828	13.0046	13.0661	12.8572	12.9161	13.0631	12.6896	13.0558	13.0056	12.9324	12.8442	13.1171	13.0192	12.6167	12.9035	13.1115	12.6607	13.0032	12.6996	13.1119	13.213
1772414_at	9.89236	9.79398	9.68952	9.84273	9.56528	9.59863	9.55831	9.63741	9.74743	9.56955	9.63862	9.75989	9.62732	9.52993	9.8427	9.91623	9.0584	9.42431	9.89844	8.80601	9.67925	9.69386	9.8319	9.65438
1772416_at	10.2419	10.3125	10.4015	10.3032	10.3901	10.4711	10.5376	10.4453	10.4075	10.5065	10.3496	10.381	10.4512	10.5	10.3065	10.3785	10.9721	10.589	10.4254	10.9909	10.5009	10.6661	10.4105	10.5252
1772418_at	12.089	12.1833	12.1194	12.2023	12.1326	12.1879	12.0484	12.1552	12.1657	12.09	12.1788	12.1705	12.0168	12.0279	12.2007	12.0953	11.8545	12.1198	12.1043	11.8578	12.1168	11.9335	12.061	12.0317
1772420_at	9.22693	9.30167	9.28745	9.2616	9.27087	9.21877	9.21478	9.33757	9.32083	9.38403	9.32072	9.29594	9.15957	9.2163	9.28565	9.17223	9.28514	9.25673	9.1284	9.18924	9.30283	9.22566	9.17853	9.24641
1772421_at	13.2503	13.2366	13.1775	13.1922	13.1196	13.1802	13.219	13.2361	13.1938	13.4491	13.3513	13.3652	13.1557	13.1978	13.1243	13.2768	13.4432	13.299	13.2999	13.5126	13.4151	13.4595	13.2693	13.1853
1772426_at	8.8085	8.92084	8.99821	8.91102	8.97471	9.11097	8.96314	8.93887	9.03375	9.04362	8.94802	9.03224	8.96172	9.00901	8.93266	9.08985	8.95625	9.24307	9.08167	9.19291	9.01151	9.13403	9.16414	9.19643
1772433_x_at	14.6519	14.6182	14.578	14.6052	14.607	14.5517	14.6043	14.6064	14.5921	14.5913	14.6038	14.6026	14.6176	14.6254	14.5907	14.5788	14.4908	14.5476	14.6168	14.6051	14.5963	14.6461	14.5837	14.5692
1772438_at	10.2564	10.2598	10.238	10.2384	10.2315	10.2168	10.3347	10.3134	10.3138	10.1794	10.1609	10.0333	10.2577	10.2036	10.2946	10.3269	10.123	10.1384	10.1901	10.2118	10.3088	10.3965	10.6262	10.5267
1772442_at	13.7551	13.6935	13.745	13.7429	13.71	13.6699	13.6574	13.6138	13.6649	13.6606	13.6234	13.5924	13.6851	13.6756	13.6973	13.719	13.5244	13.5616	13.5719	13.5019	13.6122	13.6367	13.6751	13.5883
1772443_at	11.1251	11.0931	11.1759	11.1469	11.0984	11.1491	11.2154	11.2234	11.1397	11.3561	11.2098	11.216	11.1574	11.1029	10.9882	11.3224	11.5663	11.623	11.0376	11.1313	11.132	11.1757	10.9658	11.0239
1772446_at	11.0885	11.1819	11.2091	11.2369	11.2123	11.2844	11.1391	11.1621	11.1903	11.0977	11.1773	11.1791	11.1644	11.2195	11.2461	11.1804	10.9967	11.2654	11.0314	10.9101	11.0875	10.8653	11.144	11.1606
1772447_at	11.1288	11.0337	11.0985	11.1013	11.1386	11.1777	11.3368	11.2496	11.1552	12.0408	11.7433	11.7991	11.239	11.2146	10.9748	11.0441	11.4662	11.2847	11.394	11.9157	11.3477	11.69	11.2287	11.3778
1772448_at	12.144	12.1821	12.2102	12.1528	12.1832	12.142	12.141	12.1871	12.2399	12.0058	12.1051	12.0466	12.1138	12.1082	12.1158	12.0719	12.0546	12.1078	12.1993	12.2558	12.2572	11.8899	12.0112	11.928
1772452_at	9.82008	9.83717	9.93399	9.7986	9.86701	9.89913	9.90552	9.80282	9.91906	9.88879	9.85581	9.82661	9.85412	9.80847	9.8217	10.0143	10.1657	9.87421	9.93359	10.175	9.84727	9.88421	9.9352	9.85973
1772456_at	11.5818	11.596	11.5773	11.571	11.6101	11.6748	11.4671	11.6161	11.7122	11.2852	11.7415	11.6246	11.4563	11.5099	11.5915	11.3637	11.0975	11.5015	11.7204	11.232	11.6754	11.4048	11.6254	11.6536
1772457_at	12.9317	12.898	12.9257	12.9195	12.9308	12.8912	12.9617	12.9612	12.9298	12.9205	12.8602	12.8502	12.9487	12.933	12.911	12.9127	12.9852	12.9296	12.8875	13.1477	12.9461	12.9848	12.8901	12.9202
1772459_at	13.4687	13.48	13.3977	13.4163	13.4061	13.4327	13.4809	13.4656	13.4751	13.559	13.503	13.4745	13.4833	13.5155	13.4264	13.3104	13.5479	13.4282	13.5698	13.6645	13.5725	13.561	13.4819	13.4262
1772460_at	10.2273	10.2451	10.1757	10.2095	10.1917	10.2045	9.97853	10.0804	10.1803	10.3225	10.3274	10.3375	10.0178	10.0413	10.0631	10.1125	10.0743	10.0974	10.0089	10.038	10.0622	10.0499	10.1305	10.1183
1772463_at	11.8095	11.6521	11.6993	11.7224	11.6945	11.5766	11.7812	11.7782	11.6723	11.8253	11.7333	11.7112	11.7661	11.7924	11.739	11.7475	11.9625	11.7515	11.7508	12.0155	11.8425	12.0348	11.8747	11.8845
1772464_at	10.7829	10.7365	10.8448	10.78	10.8138	10.7904	10.8387	10.8233	10.8002	10.9357	10.8091	10.8032	10.8317	10.8094	10.6924	10.6771	10.8975	10.8096	10.7149	10.9944	10.8196	10.8421	10.6996	10.7195
1772465_at	9.37034	9.33521	9.31387	9.41051	9.31815	9.32547	9.44446	9.35214	9.36609	9.66139	9.44919	9.44922	9.45608	9.45029	9.44399	9.56716	9.74008	9.57183	9.38421	9.86537	9.49393	9.50441	9.32665	9.23829
1772467_s_at	11.5166	11.3682	11.2291	11.4034	11.1945	11.1623	11.4416	11.4989	11.3018	11.6092	11.6195	11.5605	11.1911	11.3235	11.1807	11.5098	11.7498	11.383	11.3802	11.6863	11.5436	11.6464	11.4677	11.4319
1772468_at	14.3424	14.2485	14.2028	14.2545	14.2339	14.2262	14.2854	14.35	14.223	14.3348	14.327	14.2564	14.287	14.314	14.287	14.3198	14.4318	14.2856	14.2829	14.2717	14.3586	14.3714	14.324	14.3004
1772470_at	10.4027	10.4241	10.5166	10.5353	10.5004	10.4763	10.4072	10.4181	10.4428	10.5173	10.4892	10.3974	10.4434	10.5022	10.4886	10.5509	10.6642	10.503	10.3895	10.589	10.404	10.447	10.4339	10.4417
1772473_at	10.4638	10.4485	10.5494	10.4833	10.46	10.524	10.5908	10.4484	10.4636	10.6395	10.5307	10.5133	10.5338	10.5775	10.3985	10.5077	10.9577	10.7137	10.5902	10.9197	10.5912	10.8056	10.4075	10.5319
1772475_at	10.2208	10.2068	10.3904	10.2497	10.3966	10.4109	10.3728	10.2582	10.3196	10.4393	10.231	10.3162	10.3819	10.4072	10.2998	10.399	10.8242	10.585	10.3033	10.6368	10.3594	10.5131	10.2685	10.4734
1772477_at	10.2173	10.2798	10.376	10.3333	10.3697	10.4087	10.3178	10.2597	10.1996	10.295	10.2442	10.2502	10.4319	10.4621	10.2839	10.3683	10.8444	10.534	10.3204	10.6897	10.3219	10.5476	10.2959	10.4503
1772483_at	10.9734	10.9602	10.9749	11.0436	10.9939	10.9574	11.0135	10.9499	11.0843	10.9174	10.9512	10.8612	11.0503	10.9683	11.0332	11.1633	10.777	10.9834	10.9306	10.516	10.9328	10.8905	11.0764	11.0141
1772484_at	9.53197	9.46094	9.43889	9.53349	9.5263	9.53215	9.59152	9.44355	9.39329	9.55421	9.49958	9.50172	9.55684	9.60573	9.3791	9.4306	10.0236	9.61581	9.57356	10.233	9.63154	9.91887	9.50666	9.59815
1772485_at	9.88999	9.78216	9.62228	9.71768	9.67363	9.60684	9.69406	9.84233	9.64293	9.72682	9.51324	9.58318	9.60931	9.77018	9.74092	9.94528	9.44497	9.50477	9.55386	9.33886	9.80609	9.97721	10.0257	9.84473
1772487_at	10.7204	10.5919	10.6087	10.5797	10.6273	10.5438	10.7774	10.7225	10.584	10.7313	10.5512	10.7645	10.6487	10.6798	10.5545	10.6422	10.9552	10.5654	10.6113	11.1375	10.7945	10.937	10.6918	10.68
1772491_at	6.85199	7.00458	7.08107	6.84552	7.12485	7.23196	7.22825	7.02097	6.9921	7.10734	6.92279	7.08678	7.1844	7.2559	6.88563	6.97378	7.01631	7.15597	7.06392	7.22064	7.13229	7.1539	6.97237	7.22668
1772496_at	10.7659	10.7336	10.8179	10.7858	10.8819	10.9419	10.8525	10.8539	10.789	10.8884	10.8867	10.8606	10.9278	10.9466	10.8069	10.7934	11.199	10.9418	10.8751	11.2041	10.8976	11.0757	10.9359	10.9592
1772497_at	9.59093	9.55059	9.56764	9.59317	9.59446	9.59669	9.56127	9.55586	9.57842	9.6186	9.47423	9.56964	9.53237	9.56932	9.56751	9.53189	9.56793	9.53593	9.5373	9.67016	9.58136	9.52201	9.52819	9.57264
1772499_at	9.86844	9.76348	9.84303	9.83493	9.83355	9.89693	9.92148	9.93984	9.91906	9.94707	9.80926	9.91023	9.96244	9.93834	9.8823	9.8584	10.0211	9.98109	9.91733	10.1495	9.95015	9.98957	9.81069	9.88902
1772500_at	14.1809	14.198	14.2002	14.2209	14.2325	14.2511	14.2095	14.2248	14.243	14.3369	14.3483	14.344	14.2207	14.2111	14.2451	14.2349	14.154	14.2174	14.2276	14.1165	14.2163	14.2337	14.2633	14.2725
1772505_at	10.5195	10.3853	10.5648	10.3716	10.5973	10.6569	10.639	10.5125	10.4402	10.7892	10.7232	10.6357	10.6427	10.6676	10.4707	10.6179	11.0757	10.6284	10.612	11.1357	10.7281	11.0387	10.7458	10.6983
1772508_at	11.2325	11.1204	11.209	11.2005	11.1522	11.115	11.1865	11.1295	11.0315	11.0145	10.9654	10.8859	11.2885	11.2607	11.1533	11.2208	11.1454	11.2345	10.9882	10.8587	11.1432	11.2641	11.3127	11.2688
1772509_at	11.4281	11.5215	11.5815	11.5022	11.5887	11.4788	11.4853	11.526	11.5978	11.3058	11.4414	11.3158	11.4261	11.4641	11.5541	11.4961	11.0944	11.2728	11.6495	11.144	11.4973	11.1267	11.4616	11.5146
1772510_at	14.2718	14.2733	14.3201	14.2751	14.3202	14.291	14.3739	14.31	14.3152	14.3489	14.2838	14.2603	14.324	14.3351	14.267	14.2747	14.3881	14.3446	14.2993	14.4487	14.3283	14.3196	14.2951	14.295
1772511_at	12.7135	12.6217	12.7977	12.6554	12.7661	12.8606	12.9253	12.8423	12.7925	13.0865	12.907	12.9829	12.6432	12.5126	12.3517	13.1732	13.4352	13.5021	12.4973	12.7666	12.6011	12.8859	12.7274	12.8162
1772512_at	8.56393	8.57978	8.60574	8.56327	8.54294	8.64668	8.34961	8.46164	8.54931	8.39877	8.549	8.43819	8.41133	8.54148	8.44361	8.28464	8.44038	8.57522	8.39829	8.4248	8.54398	8.48506	8.37237	8.52041
1772514_at	13.1452	13.186	13.2635	13.148	13.183	13.1899	13.2012	13.1816	13.2101	13.0354	13.012	12.9881	13.2263	13.1991	13.1935	13.1858	13.1583	13.1341	13.1744	13.2416	13.1507	13.0172	13.1055	13.0846
1772516_at	11.7567	11.7553	11.738	11.734	11.7016	11.6757	11.8407	11.7485	11.7274	11.7736	11.7124	11.7781	11.7636	11.7555	11.8163	11.7242	11.7185	11.6686	11.8534	11.9527	11.6787	11.6288	11.5666	11.6252
1772517_at	11.3753	11.4193	11.2573	11.3519	11.3078	11.252	11.2177	11.2203	11.2754	11.1705	11.1734	11.2169	11.2579	11.2315	11.3662	11.191	10.7868	11.0058	11.2437	10.9578	11.015	10.8912	10.9152	10.9519
1772521_at	14.3699	14.349	14.4035	14.4219	14.3777	14.3765	14.4154	14.3639	14.3606	14.3959	14.334	14.3284	14.4133	14.4152	14.367	14.3469	14.3989	14.3385	14.3257	14.5013	14.3579	14.3818	14.348	14.3541
1772524_at	10.6049	10.3961	10.3264	10.4277	10.3327	10.3275	10.4639	10.4278	10.2631	10.4154	10.3624	10.4133	10.38	10.5871	10.357	10.3051	10.596	10.3308	10.3601	10.9181	10.5514	10.7266	10.3326	10.3713
1772528_at	4.95703	4.98075	4.99061	5.06749	4.93502	5.03891	4.94828	4.94594	4.98724	5.09505	4.62965	4.98386	4.95663	4.92736	4.8965	5.20916	5.09357	5.00662	4.94945	5.03959	4.9853	5.00079	5.03535	5.05763
1772529_at	10.1963	10.2596	10.3302	10.2995	10.2821	10.3205	10.138	10.1276	10.2515	10.1683	10.265	10.2141	10.1998	10.1756	10.2693	10.1527	10.3444	10.2602	10.1558	10.1654	10.1406	10.1357	10.1135	10.1451
1772533_at	10.5256	10.6031	10.6456	10.5333	10.6551	10.6029	10.5657	10.5367	10.4953	10.5219	10.6123	10.6127	10.6262	10.5351	10.6225	10.5905	10.5677	10.6168	10.5309	10.6774	10.5922	10.5779	10.6872	10.6995
1772534_s_at	5.22607	5.38102	5.41078	5.33902	5.32427	5.46719	5.37563	5.33668	5.47623	5.42436	5.46308	5.69026	5.26544	5.35469	5.48567	5.38908	5.23864	5.19208	5.56236	5.13036	5.22284	5.45219	5.48066	5.51785
1772536_at	5.70218	5.62272	5.69748	5.52825	5.66496	5.55715	5.55125	5.78465	5.70494	5.65848	5.59128	5.65194	5.63235	5.56594	5.60481	5.70855	5.82857	6.07368	5.81144	5.2262	5.44964	5.34363	5.46666	5.78465
1772540_at	7.79872	7.7452	7.9343	7.9175	7.79466	7.90408	7.51835	7.51355	7.70246	7.5621	7.91196	7.81397	7.47556	7.3994	7.72561	7.78348	7.33064	7.65818	7.60091	6.80706	7.59228	7.1202	7.71534	7.61356
1772541_at	11.8926	11.9922	12.0026	11.979	11.9982	11.9534	11.9835	12.0309	12.074	11.8156	11.8871	11.7434	12.0477	12.0597	12.05	11.8229	11.8128	11.928	11.9309	11.998	11.9013	11.7852	11.8229	11.8213
1772545_at	11.2664	11.1938	11.1353	11.1546	11.1783	11.2442	11.2096	11.2628	11.0869	11.2731	11.1041	11.1476	11.2425	11.2851	11.0458	11.0413	11.5748	11.1839	11.1474	11.842	11.3235	11.5296	11.179	11.0785
1772547_at	10.1058	9.95239	10.0024	10.0373	9.83024	9.80913	9.94108	9.98511	9.9388	9.87563	9.92728	9.88941	10.0537	9.95622	10.0458	10.0691	9.5846	9.72846	9.68586	9.12429	9.91717	9.77032	10.0494	9.86004
1772548_at	5.06416	5.05843	5.21358	5.04617	5.0334	5.0334	5.03034	5.0906	5.05899	5.13015	4.8928	4.89328	5.0113	5.20488	5.19885	4.92625	5.42044	5.31669	5.01049	5.27837	5.05698	4.94555	4.77593	5.01445
1772549_at	10.8956	10.8788	10.7009	10.7663	10.7331	10.8216	10.8035	10.827	11.0063	10.1369	10.5578	10.5592	10.7603	10.7448	11.0602	10.4277	10.1235	10.5618	11.1246	10.4998	10.7878	10.2994	10.7121	11.0305
1772550_x_at	13.3722	13.3093	13.2788	13.2273	13.2038	13.2426	13.2996	13.2998	13.2203	13.3455	13.2823	13.2697	13.2653	13.3337	13.2815	13.2714	13.4565	13.2324	13.2111	13.4359	13.3394	13.4232	13.3065	13.3258
1772552_at	11.6441	11.6067	11.6271	11.7204	11.6713	11.6255	11.6293	11.6135	11.6169	11.6508	11.7073	11.5631	11.6162	11.689	11.6404	11.7447	11.737	11.7182	11.6203	11.7834	11.7301	11.7286	11.7317	11.6683
1772554_at	6.71341	6.58582	6.73737	6.55655	6.63236	6.75816	6.72999	6.63374	6.3193	6.82293	6.78476	6.9392	6.6141	6.59455	6.41005	6.79896	7.21017	6.88016	6.78323	7.53802	6.73551	7.37539	6.9553	6.98337
1772556_at	13.3382	13.4565	13.3942	13.3574	13.4004	13.3466	13.1375	13.3851	13.433	13.1035	13.5222	13.3972	13.1139	13.0665	13.5207	13.4656	12.6879	13.1254	13.5279	12.492	13.3452	12.8616	13.4401	13.3494
1772558_at	14.2816	14.3157	14.133	14.2884	14.1409	14.0947	14.2496	14.3059	14.2982	13.9889	14.0606	14.0155	14.1978	14.2098	14.2595	13.956	13.8038	13.7856	14.3119	14.1804	14.2842	13.9858	14.013	14.0163
1772560_at	11.3847	11.3461	11.4252	11.3731	11.3841	11.4231	11.4171	11.3367	11.3343	11.4088	11.338	11.3346	11.4159	11.3804	11.3245	11.4954	11.6608	11.538	11.4481	11.4521	11.4128	11.5639	11.4394	11.5542
1772562_at	13.4556	13.4934	13.5312	13.5198	13.5381	13.5471	13.4514	13.5277	13.4982	13.6191	13.6225	13.6432	13.441	13.4783	13.4778	13.4285	13.4596	13.494	13.4342	13.4649	13.4551	13.4188	13.4617	13.4066
1772563_at	9.77416	9.71349	9.85083	9.78707	9.77248	9.8299	9.65541	9.59049	9.64529	9.76738	9.70604	9.82702	9.60869	9.77597	9.75851	9.8168	9.9379	9.70606	9.77054	9.96261	9.75096	9.82386	9.86357	9.8275
1772565_at	10.7459	10.8425	10.7321	10.802	10.7529	10.7724	10.6101	10.7101	10.7771	10.6281	10.759	10.7245	10.626	10.6919	10.7746	10.6728	10.48	10.6845	10.6633	10.5107	10.6622	10.4522	10.5606	10.6083
1772566_at	7.65426	7.70576	7.66894	7.50935	7.77554	7.71908	7.65242	7.71755	7.61968	7.9836	7.88795	8.03991	7.49239	7.53327	7.53591	7.81566	7.56328	7.87066	7.79906	7.46525	7.60642	7.59368	7.72407	7.57151
1772567_at	11.5308	11.5506	11.5993	11.5367	11.5203	11.5173	11.6369	11.5259	11.4689	11.6894	11.4478	11.5445	11.6206	11.5778	11.4829	11.5518	11.7645	11.6885	11.6899	11.6973	11.5919	11.8557	11.5927	11.5652
1772570_at	9.41522	9.25253	9.29389	9.26219	9.33991	9.38583	9.40059	9.25451	9.25884	9.33856	9.2639	9.27429	9.43945	9.45987	9.26644	9.3148	9.77478	9.45389	9.19167	9.82471	9.35796	9.71159	9.33228	9.26515
1772572_at	14.0631	14.0689	14.0993	14.0979	14.0524	14.0676	14.0277	14.009	14.0339	14.0705	14.0422	14.0637	14.0268	14.0387	14.0169	14.0596	14.1066	14.076	13.9539	13.938	14.0233	14.1064	14.0689	14.0547
1772573_at	12.918	12.9105	12.8646	12.8846	12.8693	12.9084	12.9388	12.9261	12.8874	12.9642	12.888	12.9502	12.8876	12.9573	12.86	13.0332	13.2566	13.0627	13.0283	13.2034	12.9945	13.1863	12.9924	13.0055
1772574_at	11.7573	11.6936	11.6756	11.6988	11.7611	11.67	11.8802	11.8761	11.7434	11.9733	11.8843	11.9558	11.7523	11.7728	11.7238	11.8664	11.9656	11.721	11.7805	12.0724	11.8326	12.0151	11.865	11.908
1772576_x_at	8.53252	8.43955	8.31092	8.38752	8.27671	8.28849	8.22443	8.29237	8.41405	8.38382	8.6167	8.60989	8.20892	8.31819	8.29987	8.37671	8.03318	7.95503	8.23151	7.82531	8.26022	8.10548	8.15647	8.09915
1772579_at	11.758	11.6962	11.7713	11.7397	11.7328	11.7822	11.7959	11.8276	11.767	11.7886	11.6916	11.6876	11.8394	11.8943	11.7207	11.7989	12.0368	11.8062	11.8854	12.1718	11.9878	12.1446	11.8799	11.8155
1772580_at	11.7318	11.6421	11.5133	11.5628	11.6053	11.5932	11.6388	11.6394	11.5525	11.7912	11.7417	11.6586	11.6335	11.6592	11.5332	11.6357	12.1294	11.6622	11.6418	12.107	11.8447	11.9419	11.6278	11.5284
1772581_at	11.8405	11.8364	11.8536	11.8433	11.8713	11.8468	11.714	11.7067	11.7425	11.7501	11.7185	11.6919	11.83	11.8704	11.7953	11.7676	11.9291	11.7997	11.7642	11.9245	11.7954	11.8751	11.7955	11.7227
1772583_s_at	11.6468	11.6252	11.6038	11.5728	11.6596	11.6743	11.6017	11.5787	11.5909	11.8068	11.7642	11.6595	11.5857	11.6327	11.5401	11.7057	11.7637	11.7116	11.6754	11.7136	11.7826	11.9813	11.9329	11.7601
1772586_at	8.60747	8.58061	8.81491	8.72161	8.73116	8.87314	8.7447	8.59849	8.62598	8.84606	8.69201	8.77104	8.63932	8.66214	8.65038	8.61914	8.73585	8.77969	8.65889	8.84668	8.64075	8.7778	8.68004	8.75259
1772589_at	7.15792	7.53768	7.03517	6.9887	6.83268	6.81478	6.58446	7.04585	7.00637	6.9002	7.97935	7.7102	6.13356	6.40341	7.6949	6.85269	6.11275	6.06055	8.09631	6.49121	7.3441	6.53198	7.62545	7.90693
1772590_at	11.8993	11.9229	12.0267	11.9245	12.0056	11.9328	11.812	11.8286	11.9401	11.8916	11.9453	11.9006	11.8857	11.8621	11.9418	11.9139	11.7337	11.8876	11.9596	11.6968	11.9017	11.8447	11.9427	11.9789
1772594_at	11.8408	11.8026	11.9436	11.7518	11.9031	11.9216	11.8986	11.8164	11.7743	11.8206	11.7042	11.7921	11.9621	11.8718	11.8179	11.9577	11.8735	12.0128	11.9407	12.0024	11.9125	12.111	12.0862	12.069
1772597_at	7.5159	7.43761	7.46917	7.67043	7.56564	7.82335	7.95136	7.67664	7.62493	7.89666	7.80657	7.93818	7.75679	7.8254	7.53362	7.19131	7.36479	7.5647	7.52422	7.54683	7.41626	7.52487	6.99234	7.40779
1772603_at	10.3897	10.4356	10.26	10.458	10.2861	10.2081	10.1766	10.3037	10.3507	10.1263	10.1735	10.2371	10.1194	10.1649	10.3817	10.3215	9.74494	10.1144	10.1809	9.51409	10.0889	9.87528	10.0484	10.0001
1772605_at	9.68502	9.61462	9.59486	9.57857	9.52906	9.64154	9.83908	9.61096	9.58856	9.79512	9.56068	9.64936	9.71547	9.78192	9.55044	9.5353	9.95193	9.71862	9.69826	10.0738	9.67626	9.92866	9.44083	9.55903
1772606_at	12.0815	12.1282	12.1977	12.1297	12.1702	12.2267	12.0997	12.0476	12.0965	12.0926	12.1092	12.1109	12.1198	12.1509	12.0956	12.0393	12.0289	12.107	12.0854	12.1103	12.0537	12.0902	12.1006	12.1447
1772608_at	8.13181	8.25203	8.1614	8.06401	8.11832	8.17907	8.15115	8.19725	8.07783	8.20862	8.07416	8.05814	8.09767	8.19176	8.02543	8.13745	8.53175	8.51322	8.08707	8.41605	8.11077	8.09844	7.87693	7.93351
1772609_at	6.61755	6.49397	6.54731	6.39244	6.50823	6.52066	6.20685	6.17284	6.58072	6.13231	6.51908	6.59366	6.15981	6.31615	6.89386	6.22728	5.65463	6.19287	7.05177	5.95062	6.50221	6.16216	6.98789	7.21762
1772610_at	11.0815	11.1386	11.2085	11.2061	11.194	11.2155	11.1999	11.1766	11.2143	11.2117	11.172	11.2181	11.215	11.2102	11.1895	11.1782	11.3105	11.2338	11.1569	11.3164	11.1326	11.1829	11.1059	11.2568
1772611_at	10.2607	10.2505	10.1347	10.2681	10.297	10.2481	10.2003	10.2801	10.2453	10.2527	10.2973	10.3508	10.2469	10.1783	10.2156	10.0854	10.0844	10.1018	10.2837	10.1162	10.1321	10.1631	10.1345	10.1526
1772612_at	7.97439	7.95249	8.13569	7.83391	8.08908	8.08535	7.98515	8.06613	7.98595	7.94909	7.75672	7.90938	8.0233	8.00193	8.00077	7.91423	8.19997	7.97146	8.09383	8.36515	8.06024	8.10481	8.01709	8.16632
1772613_at	10.7805	10.8546	10.8684	10.8128	10.868	10.8376	10.8406	10.7246	10.8375	10.7684	10.6489	10.6409	10.8389	10.8424	10.7921	10.7611	10.8486	10.8618	10.7805	10.8837	10.7333	10.712	10.6316	10.6163
1772615_at	13.4703	13.5115	13.5264	13.5164	13.5727	13.5439	13.4821	13.479	13.4899	13.5083	13.555	13.5918	13.4948	13.4575	13.5279	13.4478	13.1988	13.4062	13.3427	13.1302	13.325	13.2491	13.5087	13.434
1772617_at	11.8419	11.9195	11.9499	11.8888	11.886	11.9198	11.8801	11.8592	11.9076	11.7151	11.8083	11.8307	11.8277	11.8132	11.8805	11.8496	11.7144	11.8522	11.9236	11.7971	11.8766	11.6448	11.7685	11.8453
1772618_at	12.949	12.9291	12.917	12.9235	12.883	12.8799	12.9169	12.8921	12.9023	12.8414	12.7754	12.8518	12.9647	12.9432	12.9259	12.898	12.8175	12.9088	12.9316	12.7216	12.9066	12.9141	12.88	12.8223
1772620_at	10.0816	10.1546	10.1688	10.1238	10.151	10.1582	10.158	10.1525	10.1277	10.1451	10.2264	10.1672	10.1446	10.1413	10.1311	10.2157	10.1362	10.192	10.1732	10.1995	10.1054	10.0296	10.1195	10.1281
1772621_at	8.99828	9.19593	8.98182	9.12871	8.97136	8.83333	8.42041	8.85443	9.11303	8.37245	9.10258	9.04466	8.53083	8.53013	9.1659	8.95352	7.53811	8.21748	9.07553	7.41088	8.57603	7.77272	8.86464	8.87521
1772622_at	10.622	10.6579	10.5168	10.7454	10.4999	10.5131	10.7274	10.5756	10.5173	10.1796	9.98356	10.2253	10.5539	10.6881	10.4703	9.96641	10.2546	10.3231	10.2479	10.671	10.1509	10.1599	9.74173	9.88387
1772624_at	11.0387	10.9666	10.9619	10.9742	10.9457	10.951	10.985	10.9761	10.9489	10.9029	10.8016	10.8895	10.9886	11.0683	11.0276	10.9704	11.0827	10.9012	10.938	10.9177	10.9705	10.9396	10.8744	10.8302
1772625_at	12.3895	12.4348	12.2963	12.4105	12.4012	12.433	12.2048	12.4292	12.5235	12.3393	12.7932	12.7717	12.2945	12.2113	12.516	12.335	11.7304	12.2538	12.5828	11.7256	12.4271	11.9486	12.4739	12.5231
1772626_at	10.1177	10.1092	10.0922	10.052	10.1211	10.1387	10.1929	10.286	10.1865	10.2899	10.2309	10.2592	10.1076	10.0989	9.97412	10.0766	10.0886	10.235	10.096	10.1371	9.94584	9.95339	9.86775	9.92898
1772627_at	10.1696	10.1792	10.2367	10.0794	10.1908	10.2153	10.1611	10.0842	10.144	10.1661	10.0222	10.2097	10.1666	10.165	10.1047	10.1319	10.3603	10.2471	10.1927	10.2035	10.0871	10.275	10.1214	10.2313
1772631_at	9.96002	9.96654	9.71954	9.92837	9.8285	9.78231	9.45946	9.6732	9.82212	9.33217	9.69011	9.66441	9.54773	9.56379	9.8512	9.6724	9.42847	9.49003	9.70346	9.40262	9.77052	9.61155	9.85108	9.69763
1772632_at	13.1459	13.1051	13.1164	13.1535	13.104	13.0704	13.0923	13.0755	13.1032	13.0149	13.0553	13.0063	13.1173	13.0915	13.1446	13.1323	12.956	13.034	13.1085	12.9734	13.0844	13.0199	13.069	12.951
1772635_at	9.61978	9.72111	9.70906	9.79357	9.7058	9.74792	9.47197	9.47562	9.69452	9.58425	9.7472	9.72193	9.60466	9.6075	9.5599	9.57299	9.58389	9.70904	9.64057	9.37464	9.62387	9.48222	9.50262	9.49727
1772637_at	13.4963	13.53	13.4949	13.4968	13.4667	13.4722	13.4186	13.4383	13.4599	13.424	13.5083	13.4768	13.3798	13.4086	13.4397	13.511	13.3417	13.5249	13.4407	13.2451	13.4694	13.4304	13.4608	13.4295
1772638_at	14.6141	14.6119	14.5996	14.6201	14.5911	14.6187	14.6175	14.6007	14.5685	14.6147	14.6202	14.6359	14.6447	14.6302	14.6184	14.5926	14.62	14.5989	14.6388	14.7184	14.6241	14.688	14.6193	14.5962
1772640_at	10.4071	10.4885	10.4526	10.452	10.5529	10.6357	10.4467	10.5294	10.5135	10.581	10.6653	10.5658	10.4533	10.5249	10.4541	10.4276	10.6287	10.5431	10.6264	10.6795	10.681	10.7436	10.6149	10.6138
1772642_at	10.0214	10.0548	10.0013	10.0533	9.89281	9.97578	10.1988	10.0921	10.0442	10.7223	10.4779	10.4825	10.237	10.2747	10.0081	10.2557	10.9052	10.3897	9.99859	10.5417	9.94575	10.2964	9.90853	9.89864
1772643_at	13.7986	13.741	13.7007	13.747	13.7108	13.7305	13.7012	13.6999	13.6605	13.7477	13.7679	13.7904	13.7022	13.7162	13.7446	13.879	13.7425	13.7176	13.7255	13.4801	13.7747	13.8838	13.8571	13.736
1772646_at	11.0993	11.1575	11.1677	11.1543	11.195	11.1704	10.9893	11.0383	11.1259	10.8984	11.0703	11.1509	10.9842	10.9408	11.1709	11.0483	10.6354	10.9199	11.3248	10.8179	11.1095	11.1536	11.2207	11.2223
1772647_at	8.37099	8.48855	8.4282	8.43735	8.32277	8.44648	8.62316	8.60617	8.5223	8.58613	8.54952	8.54046	8.49946	8.51967	8.49859	8.65918	9.07498	8.62947	8.51751	8.83891	8.54617	8.44682	8.08952	8.26683
1772648_at	10.5192	10.6388	10.6255	10.6132	10.6486	10.7004	10.569	10.6071	10.7916	10.4964	10.7226	10.656	10.5897	10.5456	10.693	10.7248	10.5656	10.7401	10.7825	10.6368	10.7409	10.5546	10.8362	10.9298
1772651_at	10.5767	10.485	10.6983	10.5248	10.6357	10.6656	10.6593	10.4486	10.4342	10.8584	10.6958	10.8183	10.7102	10.6926	10.5171	10.7535	11.0367	10.8858	10.8822	11.0208	10.7986	11.2609	11.0557	11.131
1772654_at	11.2817	11.2457	11.1641	11.2058	11.1786	11.2526	10.9837	11.1123	11.1906	10.7974	11.2491	11.2594	11.0638	11.0907	11.2779	11.0711	10.5935	11.048	11.2646	10.6086	11.0843	10.8902	11.1074	11.3227
1772658_at	14.0759	14.0703	14.0357	14.0666	14.021	14.053	14.1029	14.0839	14.0797	14.0792	14.0482	14.0296	14.1053	14.1217	14.0156	14.0015	14.2005	14.0809	14.1726	14.3555	14.1947	14.2207	14.092	14.042
1772665_at	11.6414	11.6216	11.6429	11.6341	11.6721	11.7385	11.7288	11.657	11.6061	11.7784	11.6171	11.6316	11.7391	11.7927	11.5642	11.6259	12.1232	11.7505	11.6786	12.214	11.7065	11.9563	11.6216	11.7078
1772670_at	10.3424	10.3204	10.4454	10.3083	10.4042	10.3858	10.479	10.3684	10.4103	10.7133	10.4717	10.4858	10.4461	10.4793	10.3651	10.4098	10.7577	10.5673	10.3623	10.751	10.348	10.4905	10.3724	10.404
1772671_at	11.6766	11.6617	11.5397	11.6252	11.5963	11.6949	11.5823	11.6577	11.5807	11.5904	11.5562	11.4977	11.6432	11.7486	11.6122	11.5725	11.8512	11.5306	11.5947	12.0525	11.7234	11.9208	11.6335	11.6131
1772672_at	13.9582	13.9874	13.9456	13.9925	13.9844	13.9775	13.9352	13.9402	13.9388	13.8803	13.9106	13.8658	13.948	13.9585	13.9955	13.9215	13.9037	13.9232	13.9263	13.8894	13.942	13.9436	13.9215	13.886
1772674_at	13.8098	13.8685	13.8944	13.8432	13.8641	13.8798	13.8965	13.8156	13.8927	13.7767	13.6895	13.724	13.8952	13.8526	13.8826	13.8422	13.7393	13.8529	13.8791	13.7886	13.8313	13.7779	13.8138	13.8162
1772675_at	11.4137	11.4421	11.4922	11.4824	11.4952	11.5101	11.3697	11.2945	11.4065	11.3073	11.2445	11.3564	11.4377	11.4328	11.4391	11.3748	11.547	11.5313	11.3505	11.5429	11.3509	11.319	11.3102	11.3655
1772676_at	13.655	13.6771	13.7112	13.6734	13.6746	13.67	13.6268	13.608	13.6019	13.5823	13.5585	13.5541	13.6739	13.677	13.6886	13.6052	13.6369	13.606	13.5334	13.5215	13.5249	13.5861	13.5989	13.6093
1772677_at	13.903	13.9307	13.9639	13.9159	13.9008	13.9103	13.8909	13.9084	13.9494	14.0187	14.1048	14.0873	13.8668	13.7905	13.9645	14.0348	13.6398	13.8166	13.8922	13.5237	13.8603	13.7556	13.9787	13.9338
1772681_s_at	7.13373	7.05331	6.69764	6.91465	6.8673	6.87867	7.33372	7.32555	7.05141	6.77897	6.94773	7.0774	6.92253	7.12649	6.90634	6.69505	6.81438	6.79621	6.82934	6.91339	6.93222	6.61311	6.62037	6.72681
1772682_at	10.9001	10.9254	11.0083	11.0038	11.0068	11.0095	10.9873	10.9548	11.0132	10.9298	10.9621	10.9782	10.9992	11.009	11.0228	11.0555	11.0185	11.0419	11.0127	11.0008	10.9924	11.022	11.0751	11.1133
1772684_at	11.9942	12.0348	12.0983	11.9986	11.997	12.0063	12.0365	12.0211	12.0116	12.0796	12.0291	12.0441	12.0266	12.0204	11.9495	12.0249	11.9587	11.9276	12.0807	12.1979	11.9798	12.0643	12.0805	12.0477
1772686_at	9.8504	9.87194	9.90556	9.84011	9.88519	9.89994	9.93879	9.89134	9.86035	10.1637	9.91126	9.93975	9.94288	9.89403	9.79894	9.78545	9.99176	9.84997	10.0641	10.2049	10.0087	10.2059	9.93922	10.0512
1772687_at	10.5236	10.4614	10.6026	10.5218	10.5492	10.5621	10.5903	10.5294	10.4929	10.7792	10.6419	10.7321	10.575	10.526	10.5086	10.6798	10.6564	10.6792	10.588	10.7173	10.5001	10.6333	10.6886	10.6701
1772689_at	13.8082	13.7257	13.5768	13.7344	13.6456	13.5972	13.7462	13.8307	13.711	13.704	13.693	13.628	13.7027	13.7303	13.6866	13.5853	13.5953	13.5302	13.7453	13.6819	13.873	13.8575	13.7445	13.6748
1772690_at	10.8304	10.8985	10.8571	10.844	10.8438	10.842	10.6971	10.7857	10.9281	10.6688	10.9918	10.8338	10.7117	10.6073	10.9019	10.9316	10.5911	10.6186	10.8958	10.5625	10.8006	10.4503	10.843	10.863
1772692_at	9.97246	10.0646	10.1895	10.0246	10.1282	10.1561	10.2974	10.1871	10.1915	10.6038	10.4254	10.47	10.197	10.2473	10.0525	10.0156	10.5807	10.2728	10.2436	10.6487	10.1784	10.4617	10.1676	10.2749
1772693_at	10.2313	10.238	10.3543	10.2485	10.3562	10.3308	10.2512	10.2571	10.2632	10.23	10.1627	10.1941	10.3034	10.3013	10.2258	10.2571	10.1807	10.2287	10.3655	10.5019	10.2358	10.1396	10.114	10.1535
1772694_at	11.3883	11.3814	11.4015	11.3442	11.3779	11.4134	11.315	11.373	11.3965	11.5123	11.4803	11.5131	11.2912	11.3208	11.3407	11.5669	11.4258	11.4179	11.3692	11.2075	11.3826	11.3948	11.4247	11.376
1772696_at	13.7167	13.6433	13.592	13.6292	13.5364	13.546	13.6019	13.6067	13.6116	13.6539	13.6263	13.5835	13.6097	13.6064	13.6412	13.7184	13.6061	13.5804	13.5766	13.5496	13.6685	13.7408	13.6752	13.617
1772697_at	11.3477	11.3372	11.3013	11.3079	11.3163	11.2781	11.427	11.3968	11.3163	11.535	11.4101	11.4371	11.3283	11.264	11.3527	11.5026	11.3809	11.4212	11.4732	11.3171	11.3309	11.4532	11.3081	11.2695
1772699_at	6.52799	6.6183	6.75083	6.61638	6.62385	6.46177	6.81875	6.74512	6.65191	6.67109	6.43833	6.49259	6.66026	6.72756	6.57812	6.27102	6.70191	6.30067	6.70819	7.1301	6.6035	6.34066	6.25643	6.21244
1772700_at	12.8508	12.8217	12.8403	12.7923	12.8042	12.8079	12.8216	12.7848	12.7915	12.7324	12.6813	12.7419	12.8035	12.7958	12.7755	12.8733	12.9138	12.8627	12.8422	12.8503	12.7771	12.8064	12.8034	12.7551
1772701_at	12.1802	12.2277	12.362	12.2435	12.338	12.3349	12.2962	12.2719	12.2994	12.2621	12.1635	12.2119	12.3108	12.3733	12.2717	12.1811	12.4126	12.3624	12.1537	12.3184	12.1448	12.1646	12.0391	12.178
1772703_at	10.7699	10.6942	10.7153	10.7506	10.7421	10.7606	10.7846	10.7239	10.7234	10.7755	10.748	10.7469	10.768	10.7677	10.7426	10.6614	10.6279	10.8019	10.8218	10.7084	10.8	10.9031	10.8253	10.6996
1772706_at	10.0824	9.93807	9.95512	9.97156	9.94769	9.98107	9.87888	9.96238	9.92789	9.87719	9.86155	9.92594	9.9625	9.88146	9.77404	9.94029	9.84722	9.91496	9.90804	10.0719	9.90751	9.93767	9.99437	9.89884
1772709_at	9.80434	9.68958	9.6728	9.60312	9.67247	9.71187	9.70974	9.71368	9.62193	9.86262	9.70892	9.76673	9.64433	9.81988	9.5427	9.63585	10.0809	9.70056	9.69548	10.1343	9.88764	10.3785	9.85673	9.79025
1772710_at	9.28447	9.36638	9.41173	9.30897	9.40762	9.42917	9.43975	9.36766	9.40446	9.418	9.30595	9.42234	9.51114	9.65907	9.35378	9.28919	9.83154	9.56908	9.42953	9.91215	9.44294	9.68258	9.40721	9.49385
1772712_at	11.4739	11.531	11.6103	11.4916	11.5872	11.5992	11.525	11.4412	11.5308	11.4291	11.4466	11.4397	11.4747	11.5041	11.5376	11.6589	11.7046	11.5948	11.5659	11.5894	11.5346	11.5168	11.5423	11.6454
1772716_at	10.8565	10.846	10.8683	10.8006	10.8631	10.8427	10.7603	10.7111	10.7511	10.6755	10.6571	10.6023	10.8013	10.8992	10.7735	10.8576	11.1026	11.0049	10.722	10.9763	10.7067	10.7925	10.734	10.7393
1772718_at	13.3595	13.3594	13.4314	13.3664	13.4224	13.4128	13.4695	13.3955	13.3805	13.4318	13.2952	13.3151	13.4595	13.4657	13.4064	13.4115	13.7245	13.5266	13.3644	13.6366	13.4062	13.5581	13.4083	13.4146
1772719_at	10.4538	10.4174	10.4798	10.4659	10.4223	10.4774	10.3954	10.4099	10.4065	10.1785	10.2527	10.2745	10.5009	10.52	10.4558	10.3941	10.3633	10.5187	10.3591	10.4059	10.4122	10.3688	10.375	10.4131
1772720_at	9.27623	9.32951	9.22967	9.3005	9.2059	9.20623	9.19487	9.21002	9.23892	9.07084	9.13973	9.07482	9.23622	9.21297	9.23047	9.17185	9.19388	9.08586	9.31445	9.42866	9.28133	9.16929	9.05676	9.03944
1772723_at	10.5674	10.516	10.5663	10.5514	10.6035	10.5912	10.418	10.4114	10.4912	10.3226	10.3721	10.3911	10.4965	10.5191	10.5351	10.3981	10.1644	10.4067	10.417	10.2234	10.46	10.4355	10.6065	10.5002
1772726_at	11.3259	11.3413	11.1026	11.2265	11.065	10.9818	11.3655	11.3028	11.2629	11.2701	11.0975	11.1062	11.1829	11.2277	11.2265	10.7342	10.9351	10.7958	11.1379	11.3551	11.1589	10.9549	10.719	10.708
1772729_at	10.1224	10.1994	10.2779	10.2216	10.2024	10.2887	10.2648	10.21	10.237	10.1283	10.0501	10.0954	10.269	10.2735	10.2239	10.1405	10.2645	10.2576	10.1038	10.4817	10.1896	9.9757	10.0892	10.0497
1772730_at	5.53106	5.74084	5.60942	5.59069	5.58118	5.61424	5.50945	5.72605	5.69874	5.22375	5.54434	5.47242	5.37741	5.42446	5.60139	5.73923	5.04274	5.65414	5.59277	4.96436	5.69886	5.22731	5.49453	5.41713
1772731_at	9.43006	9.49125	9.39437	9.51123	9.48038	9.48783	9.4938	9.42836	9.41686	9.40084	9.53475	9.45835	9.38933	9.44277	9.45613	9.48132	9.40022	9.42959	9.40385	9.37314	9.35897	9.25207	9.28105	9.23816
1772733_at	9.00505	9.13136	9.08598	9.03874	9.11916	9.09766	9.10498	9.05364	9.10337	9.01587	8.92136	9.08091	8.98097	8.94442	9.10624	9.07969	8.67947	8.79878	9.01511	8.71064	8.85794	8.77124	8.97844	9.00456
1772734_at	13.5891	13.4965	13.4318	13.4805	13.5065	13.4736	13.5666	13.5875	13.4852	13.6062	13.6139	13.5264	13.5687	13.6042	13.5037	13.5384	13.6537	13.5923	13.5699	13.6276	13.6569	13.6567	13.5947	13.5703
1772736_at	10.6176	10.5784	10.4678	10.5102	10.512	10.5793	10.4958	10.5981	10.5398	10.4609	10.5795	10.7207	10.4433	10.4295	10.4726	10.2953	10.1933	10.3324	10.6783	10.589	10.5065	10.681	10.6506	10.6502
1772737_s_at	12.1713	12.1279	11.983	11.8617	11.8814	11.8694	12.066	12.1896	12.1729	11.835	12.1443	11.9236	11.9582	11.8662	12.1186	11.9182	11.4047	11.4408	12.2011	11.6074	12.0066	11.4622	11.8937	11.8443
1772738_at	9.77857	9.89431	9.7462	9.75813	9.70295	9.7394	9.7101	9.83138	9.89408	9.44104	9.5735	9.56726	9.6768	9.66046	9.76723	9.67278	9.42509	9.59713	9.47999	9.35825	9.40335	9.08461	9.32156	9.19554
1772741_at	10.3442	10.3599	10.3087	10.3084	10.283	10.131	10.0909	10.2749	10.3551	10.1446	10.3691	10.1623	10.0897	10.0721	10.3053	10.1825	9.65582	9.92335	10.2319	9.68866	10.2166	10.1611	10.3816	10.1023
1772742_at	14.67	14.6728	14.677	14.6781	14.6795	14.673	14.6777	14.6474	14.6543	14.6378	14.6397	14.6274	14.6887	14.6984	14.6805	14.6412	14.6727	14.6542	14.6395	14.6619	14.6425	14.6705	14.6272	14.6051
1772743_at	9.22462	9.08715	9.3111	9.12131	9.14936	9.33413	9.30494	9.21143	9.18465	9.23684	8.96114	9.11771	9.21987	9.29064	9.06728	9.01919	9.27569	9.25873	9.27607	9.53751	9.24836	9.36773	9.02925	9.22222
1772744_at	12.9236	13.0122	13.0308	12.9688	13.0328	13.0224	12.9416	12.942	13.0108	12.9124	12.9025	12.9371	12.9654	12.9888	12.9611	13.0038	12.8771	13.0177	12.9178	12.8735	12.963	12.849	12.9829	12.9935
1772748_at	12.8638	12.7543	12.5576	12.6222	12.6318	12.6655	12.7666	12.7768	12.6915	12.7141	12.7582	12.6989	12.7193	12.7527	12.7365	12.7237	12.8723	12.6525	12.5797	12.7819	12.9589	12.9547	12.7902	12.7742
1772749_at	10.4107	10.3467	10.333	10.3442	10.2948	10.2645	10.2467	10.3099	10.295	10.3719	10.3508	10.3399	10.2663	10.2723	10.3023	10.3294	10.2998	10.3014	10.2813	10.2989	10.3177	10.3111	10.2599	10.164
1772750_at	12.3054	12.326	12.4365	12.3785	12.4344	12.4525	12.4495	12.3725	12.3722	12.5209	12.3829	12.495	12.4776	12.4706	12.3582	12.2979	12.4966	12.5468	12.3643	12.3692	12.3214	12.3757	12.2359	12.3252
1772751_at	4.53429	4.51358	4.40174	4.46173	4.54816	4.4424	4.66932	4.59909	4.59243	4.59318	4.40463	4.50714	4.6887	4.7397	4.59742	4.34287	4.51352	4.41022	4.63014	4.87171	4.54582	4.58749	4.60227	4.48228
1772752_at	11.7422	11.7958	11.8016	11.772	11.7847	11.858	11.7625	11.7828	11.8076	11.5781	11.6926	11.7608	11.8299	11.785	11.8128	11.768	11.6966	11.8554	11.8586	11.6615	11.7733	11.7798	11.7822	11.8789
1772753_at	6.01741	6.50734	6.17749	6.13869	6.00933	5.89419	5.93483	6.02185	5.94948	6.16442	6.37948	6.09911	6.10428	5.95868	6.19883	5.78718	5.90482	5.86339	6.40023	6.04961	6.2798	6.1129	6.15658	6.20291
1772755_at	11.4938	11.5272	11.5482	11.5665	11.6344	11.6761	11.6341	11.5875	11.6132	11.7051	11.6143	11.7321	11.6525	11.6565	11.5874	11.7016	11.8298	11.8207	11.5805	11.6758	11.504	11.6353	11.526	11.6225
1772756_at	11.041	11.0288	10.6987	11.1066	10.7547	10.7998	10.9725	11.2013	11.0879	10.7913	10.8849	10.8691	10.9452	10.7944	10.9273	10.9555	10.6215	10.917	11.0463	10.9449	11.1459	10.435	10.4471	10.4697
1772763_at	9.49819	9.50096	9.61235	9.51848	9.52813	9.62785	9.66759	9.53824	9.57121	9.85588	9.72664	9.71152	9.67413	9.71601	9.59274	9.48817	10.1033	9.84089	9.62027	10.079	9.55374	9.92108	9.68755	9.70541
1772766_at	4.77394	4.89321	5.02529	4.66745	4.83674	4.92164	4.79504	4.779	4.83934	4.71692	4.81921	4.86696	4.79789	4.87351	4.91667	4.76068	5.01095	4.83899	4.85559	5.09836	4.91331	4.86125	4.75613	4.9376
1772772_at	11.7021	11.6969	11.6096	11.6251	11.6175	11.7501	11.5443	11.6442	11.7329	11.4716	11.7922	11.7796	11.6138	11.5492	11.7504	11.6717	11.5346	11.5924	11.8089	11.4831	11.6774	11.6217	11.8013	11.8702
1772774_at	10.8996	10.9103	10.9803	10.8757	10.9158	10.9711	10.8652	10.9005	10.8632	10.7827	10.8418	10.8463	10.9961	10.8702	10.818	10.8473	10.8123	10.8837	10.8641	10.7853	10.8347	10.7412	10.8642	10.8738
1772778_at	12.031	11.9333	11.9953	11.953	11.8512	11.962	12.0696	12.057	11.919	12.5393	12.4355	12.4638	11.911	11.9832	11.8695	12.3144	12.5867	12.377	11.9344	12.1743	11.9807	12.2736	11.9289	11.9261
1772779_at	10.5564	10.4634	10.4945	10.4668	10.4948	10.5091	10.51	10.508	10.4591	10.6063	10.5101	10.5594	10.5236	10.5958	10.4528	10.5458	10.646	10.516	10.46	10.5154	10.5364	10.7679	10.6142	10.5236
1772780_at	11.8275	11.8468	11.8275	11.8637	11.8714	11.8663	11.9673	11.8675	11.8471	11.8607	11.8031	11.8536	11.9927	12.0326	11.9388	11.9083	12.2281	11.993	11.8866	12.1674	11.8833	11.9701	11.7999	11.8745
1772781_at	10.8839	10.8625	10.7016	10.8216	10.7737	10.7317	10.7046	10.761	10.8088	10.5527	10.617	10.6056	10.8423	10.7139	10.8466	10.7432	10.1248	10.5247	10.7652	10.1249	10.6633	10.5515	10.7747	10.6414
1772783_at	11.372	11.3695	11.3748	11.4702	11.5053	11.4842	11.4716	11.4848	11.3912	11.3777	11.301	11.2822	11.5326	11.6043	11.5005	11.4647	11.8212	11.6146	11.4366	11.6523	11.5541	11.6399	11.546	11.5574
1772785_at	9.11306	9.03379	9.06335	9.13371	9.03751	9.27329	9.31442	9.22349	9.12201	9.64238	9.31807	9.38849	9.17963	9.21399	8.8389	9.45154	10.1698	9.9901	9.23414	10.0005	9.31504	9.55982	9.02441	9.18011
1772786_at	11.664	11.6654	11.6284	11.5823	11.6901	11.6934	11.6274	11.5937	11.66	11.7314	11.7191	11.7074	11.6738	11.6964	11.5773	11.7446	12.0295	11.8067	11.6727	11.9947	11.6615	11.7654	11.5895	11.5711
1772790_at	11.4376	11.4126	11.4186	11.4759	11.4583	11.5111	11.498	11.4744	11.4736	11.5865	11.5401	11.5231	11.4986	11.5071	11.4296	11.3856	11.5636	11.5173	11.5357	11.6775	11.5445	11.4525	11.1895	11.2475
1772791_at	12.2937	12.3653	12.4087	12.3267	12.434	12.4989	12.3134	12.3373	12.5006	12.3961	12.7794	12.7257	12.418	12.3248	12.5715	12.6206	12.444	12.6595	12.6645	12.2739	12.6125	12.4158	12.6995	12.8414
1772792_at	11.6092	11.6534	11.7214	11.661	11.6957	11.6825	11.6721	11.6144	11.7102	11.5858	11.5604	11.4917	11.7198	11.704	11.7263	11.7255	11.5741	11.6839	11.6353	11.5273	11.5401	11.3674	11.5831	11.6505
1772793_at	11.5527	11.6458	11.6887	11.6176	11.7306	11.7297	11.6207	11.6179	11.6991	11.5403	11.6418	11.6666	11.6263	11.6414	11.687	11.4711	11.4201	11.4444	11.6996	11.5117	11.6012	11.5397	11.665	11.7434
1772795_at	12.4443	12.2877	12.2548	12.2821	12.2479	12.3235	12.3081	12.3996	12.2045	12.3354	12.2732	12.2876	12.3138	12.4315	12.2245	12.2357	12.6677	12.3054	12.1369	12.6935	12.3113	12.5381	12.2135	12.2554
1772796_at	9.82257	9.79947	9.75572	9.83616	9.87261	9.84959	9.77642	9.83056	9.83053	9.70352	9.70026	9.70596	9.77827	9.81914	9.87957	9.79419	9.48626	9.57957	9.68428	9.49429	9.73424	9.52329	9.70863	9.59144
1772797_at	11.0355	10.9925	11.1103	11.0061	10.9632	10.9879	11.0393	10.8687	10.945	10.9246	10.7416	10.7383	11.086	11.0539	11.0074	11.0508	10.9763	11.0087	11.0118	10.8875	11.0613	11.1177	11.0815	11.0012
1772802_at	10.5329	10.4952	10.4584	10.3797	10.4316	10.4227	10.4801	10.364	10.3514	10.3722	10.3199	10.4417	10.4611	10.4281	10.4526	10.4561	10.539	10.4682	10.5932	10.4505	10.3817	10.505	10.4534	10.3486
1772804_at	11.069	11.0179	10.8166	10.911	10.854	10.9219	10.6962	10.8463	10.8253	10.591	10.9544	10.8617	10.741	10.766	10.933	10.8868	10.6398	10.7985	10.8905	10.6093	10.8645	10.8551	10.8745	10.7894
1772805_at	11.8667	11.8169	11.8555	11.8321	11.8339	11.7866	11.8993	11.8314	11.8075	11.7831	11.7328	11.687	11.8778	11.927	11.9053	11.7465	11.9276	11.8128	11.8406	11.9739	11.8317	11.8847	11.7525	11.8137
1772806_at	10.2035	10.2772	10.3104	10.3091	10.2948	10.3006	10.2249	10.2295	10.3414	10.248	10.268	10.3444	10.2952	10.2226	10.3017	10.3531	10.0563	10.097	10.2522	10.1056	10.2193	9.99114	10.2518	10.1954
1772807_at	4.95385	4.67651	4.68621	4.74763	4.58562	4.6151	4.59799	4.75614	4.67362	4.70487	4.85369	4.66067	4.57204	4.53904	4.67091	4.63998	4.67596	4.6422	4.73565	4.75433	4.75255	4.97162	4.6307	4.69921
1772809_at	12.5693	12.5568	12.6128	12.5652	12.5452	12.5905	12.6331	12.5395	12.5528	12.6072	12.4731	12.5298	12.6565	12.676	12.4832	12.6236	12.8739	12.7185	12.5174	12.8627	12.5294	12.7229	12.5687	12.6503
1772810_at	9.8805	9.89861	9.95279	9.81789	9.91609	9.99604	9.98596	9.94165	10.0021	9.7626	9.80913	9.77395	10.0237	9.91477	9.98011	9.91247	9.92989	9.90971	9.97517	10.0739	9.99176	9.90541	9.99732	10.1114
1772812_at	12.185	12.1527	12.2825	12.1408	12.2099	12.2053	12.3296	12.198	12.168	12.3889	12.2618	12.2459	12.2793	12.3018	12.2072	12.146	12.4914	12.3523	12.2942	12.5465	12.2544	12.3131	12.1819	12.2404
1772813_at	13.1845	13.2725	12.931	13.1788	12.9477	12.8987	13.0675	13.0841	13.1334	12.8728	12.9686	12.9543	13.1732	13.3004	13.3196	12.6089	12.5495	12.5555	13.4136	13.4444	13.3571	12.6106	12.9199	12.8961
1772816_at	8.90579	8.97967	9.0434	8.97873	9.01931	8.94751	9.04455	8.8809	8.91184	9.01993	8.86697	8.91799	9.01636	9.0381	9.01187	8.93328	9.09163	8.94383	9.01193	9.22331	9.05252	9.14322	9.01561	9.05541
1772817_at	13.0966	12.9919	12.8976	13.0435	12.8978	12.8499	12.7471	12.864	12.876	12.4936	12.8236	12.7972	12.8583	12.7949	13.0426	13.0291	12.2368	12.5703	12.746	11.9704	12.6922	12.2917	12.8595	12.7518
1772819_at	9.69815	9.69359	9.74974	9.67568	9.75675	9.84619	9.89245	9.68922	9.73491	9.8023	9.5467	9.68476	9.83757	9.8456	9.69744	9.5487	9.78839	9.77749	9.86485	10.1127	9.80001	9.8547	9.64415	9.74537
1772820_at	10.6272	10.7312	10.7029	10.6992	10.6913	10.6374	10.5377	10.5865	10.6875	10.6042	10.7247	10.5954	10.5837	10.4906	10.63	10.7251	10.249	10.4819	10.4632	9.88979	10.4435	10.3288	10.6242	10.4982
1772821_at	10.8333	10.8036	10.8858	10.8017	10.8129	10.7773	10.9501	10.8167	10.7417	10.9366	10.7388	10.7213	10.9217	10.9318	10.7506	10.8374	11.1835	10.9085	10.9422	11.4002	10.9548	11.0755	10.877	10.8809
1772824_at	9.72717	9.84059	9.82797	9.80809	9.83414	9.71819	9.75878	9.76342	9.73483	9.81056	9.79912	9.86406	9.6647	9.63029	9.93682	10.0088	9.56836	9.61073	9.76582	9.50058	9.67403	9.56958	9.87226	9.78969
1772826_at	8.69064	8.59308	8.61235	8.63979	8.64644	8.6456	8.5507	8.62855	8.69935	8.57659	8.52441	8.55092	8.61995	8.61695	8.56822	8.53041	8.47686	8.5686	8.52609	8.49353	8.68233	8.76144	8.78439	8.72
1772827_at	10.8853	10.8596	10.8214	11.0119	10.803	10.831	10.6743	10.733	10.8253	10.6957	10.8039	10.7316	10.7786	10.7337	10.8647	10.9341	10.5482	10.7368	10.7446	10.5736	10.7729	10.6362	10.8262	10.734
1772828_at	9.39192	9.40767	9.16251	9.34951	9.17095	9.16596	9.22086	9.21913	9.34422	8.9095	8.92249	8.76965	9.37818	9.28201	9.36459	9.38709	8.44897	8.9765	9.22525	8.1964	9.25481	9.04808	9.47406	8.92237
1772830_at	11.2847	11.3491	11.4502	11.387	11.4629	11.4983	11.5781	11.4677	11.4631	11.5427	11.4339	11.3867	11.6086	11.6432	11.506	11.4719	11.818	11.6169	11.5087	11.9297	11.5247	11.6582	11.5287	11.5895
1772831_at	9.14447	9.25625	9.23099	9.25238	9.2659	9.35235	9.21745	9.28234	9.28985	9.2181	9.32759	9.23876	9.20034	9.223	9.21517	9.44181	9.28554	9.55431	9.20568	9.23409	9.22487	8.8559	9.04146	9.21754
1772832_at	12.9251	12.9597	12.9905	12.9372	12.9429	12.9326	12.9671	12.946	12.9314	12.8641	12.7383	12.857	13.0277	12.9667	12.9744	12.9447	12.9002	12.9567	12.9324	12.9142	12.8672	12.9084	12.8936	12.9332
1772833_at	10.6345	10.5971	10.6853	10.4962	10.6655	10.5461	10.6641	10.5653	10.6688	10.6495	10.5777	10.5172	10.6938	10.6346	10.5929	10.7303	10.8739	10.6365	10.7928	11.1514	10.8181	10.961	10.8244	10.9232
1772837_at	11.8101	11.7645	11.6347	11.7432	11.6254	11.6092	11.7139	11.7307	11.7492	11.6145	11.6906	11.6912	11.705	11.552	11.7436	11.8406	11.1875	11.7378	11.8841	11.1205	11.761	11.6535	11.8308	11.7919
1772838_at	12.5282	12.5225	12.2944	12.5006	12.2818	12.2558	12.6552	12.6791	12.6098	12.7206	12.6907	12.653	12.4601	12.4028	12.4359	12.1693	11.9443	12.1755	12.6385	12.3084	12.5845	12.3142	12.2503	12.165
1772839_at	9.84904	9.70643	9.7353	9.75227	9.7897	9.84691	9.82581	9.74091	9.76282	9.82725	9.66947	9.76573	9.79992	9.90679	9.75977	9.56601	9.9856	9.79446	9.76523	10.2081	9.95309	10.157	9.79254	9.70156
1772846_at	11.3384	11.3505	11.4541	11.3289	11.4193	11.4675	11.4912	11.4131	11.4219	11.4745	11.3783	11.4097	11.5405	11.5445	11.3889	11.3385	11.7323	11.5554	11.3405	11.8915	11.4187	11.4555	11.3758	11.5159
1772847_at	11.47	11.3503	11.2668	11.2689	11.1765	11.0335	11.2089	11.2807	11.3673	10.7915	10.9445	10.9121	11.2811	11.0833	11.3645	11.3905	10.2485	10.8353	11.1906	9.99079	11.1315	10.6963	11.3323	11.0324
1772848_at	8.94805	8.97769	8.87549	8.97471	8.90243	8.94495	8.80975	8.95548	8.87914	9.15654	9.17365	9.21572	8.67717	8.73274	8.74486	9.12267	8.93218	8.94813	8.88611	9.05623	8.77156	8.63926	8.87837	8.71482
1772850_at	11.5391	11.5148	11.4128	11.476	11.3942	11.3691	11.5788	11.5397	11.4519	11.5237	11.3976	11.4687	11.4887	11.4459	11.3924	11.3289	11.3625	11.3787	11.5664	11.4903	11.4505	11.4032	11.172	11.1851
1772852_at	9.05635	9.03563	8.97109	8.97333	8.99173	9.02983	9.09121	9.0198	9.03743	9.10743	8.97827	9.05285	8.8873	8.92736	8.9069	8.86203	8.74391	8.94446	9.00142	8.95077	8.95333	9.08661	8.92096	8.85382
1772853_at	7.70193	7.65182	8.43018	7.90838	8.439	8.64282	7.84299	7.77628	7.77473	8.58909	8.30577	8.42674	8.0728	7.96253	7.85165	8.43925	8.81284	8.94569	8.00487	8.65933	7.92738	8.7901	8.41486	8.63098
1772854_at	9.84188	9.86092	9.97642	9.85139	9.89102	9.93786	9.99578	9.88841	9.89947	9.92703	9.74171	9.76279	10.0692	10.0566	9.84379	9.67732	9.92255	9.91319	9.87874	10.1595	9.91435	9.98718	9.81158	9.78736
1772855_at	9.08258	9.04117	9.18469	9.16704	9.22012	9.16516	9.21571	9.15944	9.11955	9.20307	8.97042	9.1159	9.23804	9.37113	9.09176	8.98465	9.44827	9.20759	9.22424	9.64196	9.16981	9.43014	8.92225	9.08458
1772856_at	10.4035	10.4558	10.3829	10.4791	10.3741	10.3572	10.2778	10.3722	10.5385	10.0809	10.3961	10.3061	10.3124	10.311	10.5732	10.4071	9.55023	10.1489	10.406	9.74771	10.2376	9.52548	10.3025	10.3428
1772857_at	14.3748	14.3881	14.3741	14.3861	14.3803	14.3692	14.4027	14.3709	14.3773	14.401	14.3687	14.3992	14.4308	14.3939	14.3587	14.3311	14.4812	14.3848	14.3667	14.4905	14.4034	14.4591	14.3866	14.3913
1772863_at	8.31136	8.34339	8.50605	8.46564	8.46422	8.6344	8.62433	8.47405	8.5328	8.83538	8.54927	8.55146	8.44957	8.488	8.38408	8.35698	9.00675	8.67442	8.48158	9.21703	8.46397	8.87597	8.4352	8.55518
1772864_at	11.1411	11.155	11.2292	11.2254	11.2187	11.1502	11.2668	11.206	11.2611	11.3494	11.2777	11.2984	11.2805	11.1793	11.317	11.5018	11.2915	11.3638	11.2821	10.9661	11.163	11.2167	11.3054	11.2474
1772865_at	9.17729	9.17488	9.19542	9.13767	9.17298	9.2547	9.26485	9.11878	9.12271	9.14296	8.98162	9.09245	9.27576	9.28454	9.12717	8.98754	9.57023	9.1597	9.29376	9.6169	9.21827	9.42926	9.05314	9.14709
1772868_at	10.5079	10.5693	10.5631	10.4784	10.5063	10.592	10.5668	10.5736	10.556	10.4596	10.4083	10.478	10.5691	10.5896	10.5253	10.4239	10.6785	10.6068	10.5758	10.8136	10.648	10.6372	10.4999	10.5596
1772870_at	11.1987	11.1902	11.2841	11.183	11.2178	11.3177	11.2315	11.1162	11.1361	11.1732	11.0201	11.1318	11.2479	11.2521	11.1183	11.0803	11.3761	11.252	11.2308	11.4585	11.2687	11.5355	11.3133	11.3779
1772871_at	10.663	10.6647	10.8284	10.6652	10.7453	10.7526	10.8434	10.6895	10.7014	10.7823	10.64	10.7186	10.791	10.8052	10.7017	10.6334	10.9846	10.8284	10.7977	11.1793	10.7148	10.9424	10.7281	10.8603
1772873_at	8.30837	8.3425	8.45147	8.45683	8.44885	8.51654	8.45842	8.43528	8.37387	8.51905	8.45552	8.58847	8.4563	8.45932	8.33557	8.45198	8.80371	8.70663	8.5346	8.79462	8.39369	8.65638	8.33518	8.46601
1772874_at	8.94289	9.08581	8.80255	9.02236	8.94194	8.86485	8.89312	9.08239	8.96951	8.84517	9.11671	9.03145	8.93274	8.91293	9.24783	9.06007	8.7895	8.76339	9.11535	8.46546	8.94086	8.73705	8.95948	8.92869
1772875_at	13.368	13.3504	13.3066	13.398	13.3562	13.2905	13.2443	13.3492	13.3607	13.1429	13.3812	13.2213	13.3033	13.3092	13.4708	13.3624	13.1301	13.1101	13.27	13.2549	13.3645	13.0668	13.3449	13.232
1772876_at	12.6593	12.7276	12.7086	12.6757	12.7158	12.7505	12.6364	12.6958	12.8111	12.4418	12.8099	12.7136	12.741	12.6761	12.8995	12.7783	12.3233	12.6815	12.804	12.2644	12.7809	12.3206	12.8632	12.8924
1772880_at	10.0585	9.73769	10.0315	9.9095	9.97253	10.0679	10.1671	10.1254	9.94948	10.4215	10.0247	10.1162	9.76064	9.72289	9.39645	10.2672	10.8504	10.5508	9.74109	10.5567	9.8675	10.5746	10.0866	10.2967
1772882_at	14.3196	14.3392	14.3835	14.3634	14.3827	14.3673	14.4047	14.3915	14.381	14.3661	14.2997	14.2839	14.4039	14.3867	14.354	14.3677	14.4251	14.3467	14.3342	14.4893	14.3522	14.3926	14.3745	14.4016
1772883_at	5.25664	5.31476	5.13198	5.06159	5.07498	4.99784	5.1836	5.11317	5.13781	4.87586	5.29689	5.03176	5.00485	4.94745	5.35429	5.24845	4.66346	4.89349	5.6293	4.87318	5.02197	4.8167	5.2658	5.25344
1772884_at	9.23057	9.31256	9.42415	9.36318	9.41296	9.37576	9.25261	9.24733	9.35593	9.34979	9.55524	9.42616	9.27179	9.19542	9.31757	9.53598	9.34575	9.48534	9.51536	9.18865	9.3406	9.33947	9.59378	9.57508
1772887_at	12.297	12.2934	12.1741	12.2571	12.2269	12.3106	12.0651	12.2139	12.2667	11.9858	12.432	12.3954	12.1879	12.1513	12.3911	12.2984	11.8343	12.2734	12.4436	11.7984	12.34	12.1469	12.3341	12.4138
1772888_at	12.5982	12.6291	12.6382	12.6115	12.5545	12.6098	12.6547	12.5891	12.5789	12.7772	12.6921	12.6287	12.6543	12.6539	12.5077	12.6295	12.887	12.7482	12.6315	12.9578	12.6754	12.8	12.6612	12.6553
1772890_at	13.5876	13.5876	13.5558	13.5816	13.5918	13.5532	13.5309	13.5633	13.5805	13.5959	13.7088	13.6945	13.5433	13.5587	13.6058	13.6146	13.2738	13.5293	13.6056	13.2131	13.5075	13.4377	13.6815	13.6936
1772891_at	10.9012	11.0191	11.06	10.9283	11.0988	11.0344	10.9248	10.9755	10.9868	11.0903	11.1604	11.1369	10.9113	11.0351	10.9655	10.9403	11.0662	11.0844	10.9735	10.9905	10.8971	11.0437	10.9313	11.0632
1772892_at	12.1821	12.1986	12.2271	12.2379	12.2144	12.1815	12.0447	12.1093	12.1499	11.9713	12.1091	12.0683	12.127	12.1164	12.2159	12.1419	11.9232	12.0038	12.0614	12.0293	12.1006	11.9741	12.2198	12.2122
1772893_at	9.13886	9.2891	9.25182	9.25695	9.29906	9.26072	9.33559	9.23296	9.11761	9.16228	9.20239	9.14929	9.28216	9.20949	9.25306	9.05049	9.1062	9.06584	9.22318	9.29106	9.1517	9.13104	9.16671	9.21745
1772894_at	7.55031	7.75261	7.80729	7.79603	7.84647	7.74328	7.59422	7.627	7.80401	7.47811	7.54006	7.6902	7.78176	7.63051	7.83052	7.54024	7.23405	7.34948	7.74338	7.4094	7.66972	7.45289	7.69741	7.63631
1772896_at	12.9998	13.0634	13.1367	13.0937	13.1174	13.1752	13.1701	13.1062	13.1447	13.2365	13.1755	13.1806	13.1739	13.1311	13.0724	13.1824	13.336	13.2609	13.2276	13.3715	13.2265	13.3288	13.2914	13.2954
1772901_at	11.1334	11.1749	11.258	11.2185	11.2189	11.2341	11.185	11.168	11.2446	11.0894	11.0039	11.0786	11.2162	11.2303	11.2264	11.0971	11.0939	11.1646	11.1863	11.1932	11.1673	11.0823	11.1297	11.1319
1772902_at	4.18648	4.23915	4.40691	4.07661	4.17814	4.34551	4.27637	4.32716	4.21452	4.12102	4.18635	4.27263	4.22058	4.24061	4.24946	4.23337	4.23669	4.31115	4.14905	4.44659	4.20923	4.36443	4.34054	4.30116
1772903_at	9.69783	9.67696	9.82496	9.84013	9.7517	9.79733	9.88052	9.73417	9.76336	10.0028	9.88877	9.84911	9.87379	9.95668	9.64687	9.70964	10.2044	9.93296	9.82327	10.3194	9.86449	10.1373	9.85754	9.91616
1772907_at	9.15718	9.26838	9.40139	9.17478	9.37466	9.40554	9.13389	9.15315	9.26208	9.54118	9.53304	9.46493	9.19049	9.21612	9.20031	9.63875	9.7848	9.80759	9.19226	9.34921	9.06037	9.26444	9.14948	9.29155
1772910_at	8.42614	8.2515	8.29308	8.39704	8.29427	8.47961	8.17165	8.29933	8.45157	8.22851	8.31292	8.4552	8.39517	8.27508	8.46724	8.51662	8.30963	8.62706	8.72241	8.57907	8.753	8.51543	8.46915	8.69917
1772915_at	10.4518	10.4814	10.4204	10.4305	10.358	10.4396	10.4358	10.5284	10.4816	10.5618	10.5377	10.5374	10.4924	10.4693	10.4229	10.3311	10.5837	10.5583	10.6016	10.6452	10.6054	10.5423	10.4521	10.4826
1772916_at	9.59811	9.59957	9.63802	9.62329	9.7132	9.7575	9.51584	9.55441	9.61867	9.69697	9.75187	9.73939	9.58976	9.60652	9.55085	9.43981	9.7219	9.63628	9.5365	9.67605	9.64533	9.63595	9.65536	9.48825
1772919_at	8.42663	8.47387	8.37702	8.41284	8.35928	8.3347	8.27628	8.40775	8.40669	8.28098	8.07171	8.29275	8.362	8.20985	8.36353	8.41424	8.17973	8.43147	8.4348	8.31991	8.56276	8.48935	8.35987	8.20161
1772920_at	10.7347	10.6914	10.7733	10.7206	10.8193	10.8569	10.9026	10.8323	10.7834	10.9578	10.862	10.844	10.8592	10.9156	10.708	10.8851	11.4278	11.1287	10.9344	11.4253	10.9171	11.1451	10.8277	10.8693
1772921_at	10.0667	10.1314	10.1721	10.1736	10.1215	10.1613	10.1318	10.131	10.1198	10.1335	10.0812	10.116	10.0973	10.137	10.0995	10.1137	10.0717	10.0587	10.1622	10.2974	10.0556	10.0468	9.95907	10.0636
1772923_at	11.4828	11.4763	11.5214	11.4672	11.4957	11.4335	11.53	11.5033	11.4476	11.4978	11.4146	11.4106	11.5811	11.4884	11.5324	11.5399	11.2963	11.4647	11.5088	11.3246	11.4033	11.4101	11.4334	11.3991
1772925_at	9.06555	9.07842	9.18095	9.081	9.17969	9.17045	9.18106	9.12367	9.21561	9.16039	9.04063	9.06609	9.29027	9.19655	9.0512	9.11412	9.47412	9.33671	9.03806	9.46135	9.09524	9.3005	9.29237	9.32596
1772928_at	9.99239	9.95017	9.82196	10.0007	9.89078	9.9254	9.9203	9.98738	9.87865	9.99338	10.0196	10.0204	9.85455	9.91749	9.90156	9.92067	9.88864	9.72309	9.99994	10.2145	9.97838	10.0199	9.85847	9.91989
1772930_at	11.7223	11.6508	11.6786	11.7283	11.7146	11.6716	11.809	11.726	11.6746	11.8057	11.6844	11.6235	11.7875	11.7996	11.7215	11.8839	12.1566	11.9045	11.5433	11.9127	11.7835	11.8726	11.7534	11.7407
1772933_at	11.051	10.9857	11.0441	11.0049	11.069	11.1024	11.1582	11.0466	10.9111	11.4394	11.2915	11.2943	11.1583	11.1343	10.9895	11.1814	11.6018	11.2926	11.0995	11.4948	11.1454	11.7217	11.4635	11.5259
1772934_at	12.3422	12.3314	12.2833	12.3086	12.3036	12.3118	12.2627	12.2896	12.2992	12.5431	12.5309	12.516	12.2862	12.2632	12.2773	12.4227	12.4826	12.4095	12.3851	12.3008	12.3852	12.4405	12.3457	12.3308
1772935_at	6.86858	6.95181	6.60882	6.89111	6.66261	6.54764	6.06865	6.75004	7.0651	5.96644	7.34346	7.10859	6.05321	5.80599	7.32811	7.15191	5.31303	6.26739	7.08864	4.78252	6.60054	5.52624	7.10738	6.76553
1772939_at	12.6801	12.6611	12.7407	12.6999	12.6724	12.684	12.7674	12.6486	12.651	12.6839	12.4864	12.4805	12.7706	12.8008	12.6603	12.581	13.0568	12.8013	12.6664	13.0767	12.6957	12.8301	12.6436	12.6963
1772940_at	11.6557	11.6295	11.6661	11.5872	11.6	11.624	11.6845	11.5756	11.5124	11.5919	11.3835	11.5273	11.6736	11.6787	11.5524	11.4855	11.7306	11.5676	11.6118	11.8765	11.6071	11.7474	11.5959	11.6127
1772942_at	9.93771	9.80259	9.89472	9.82652	9.83767	9.85868	9.86607	9.82548	9.81402	9.84353	9.74226	9.83986	9.97361	9.94833	9.78494	9.86884	10.0089	10.0296	9.9229	9.8223	9.80386	9.83955	9.84865	9.8759
1772944_at	5.8367	5.81417	5.69711	5.92987	6.04371	5.97686	5.89902	5.89318	5.79153	5.92743	6.03643	5.98794	5.82715	6.11877	6.03894	5.90638	5.88971	6.09201	5.99031	5.87842	5.89613	5.98353	6.05527	6.20199
1772945_at	11.4194	11.341	11.238	11.2888	11.2725	11.3281	11.2902	11.3447	11.4018	11.3704	11.3889	11.3327	11.238	11.255	11.2505	11.3447	11.2948	11.2395	11.4284	11.2979	11.4911	11.5806	11.5121	11.4454
1772946_at	11.7264	11.7698	11.8188	11.796	11.8205	11.8587	11.8131	11.785	11.7681	11.9044	11.8149	11.8297	11.802	11.8629	11.8125	11.8275	12.0295	11.9009	11.8184	11.9392	11.8074	11.9156	11.7092	11.8533
1772947_at	14.2482	14.2539	14.2219	14.2399	14.2399	14.2173	14.2478	14.2921	14.1984	14.2537	14.2688	14.1992	14.24	14.2818	14.2863	14.2319	14.3616	14.253	14.2244	14.3118	14.3069	14.2886	14.2344	14.1936
1772948_at	11.1061	11.1244	11.1805	11.1924	11.1374	11.1352	11.2295	11.1109	11.0763	11.0033	11.0087	10.9743	11.3106	11.2457	11.2007	11.0809	11.2351	11.1375	11.0536	11.3343	11.1615	11.1494	11.2395	11.1486
1772949_at	5.45077	5.38466	5.34558	5.40575	5.76594	5.52523	5.37638	5.51031	5.43422	5.60916	5.51771	5.71873	5.57713	5.33609	5.65969	5.35185	5.23072	5.25271	5.71414	5.36696	5.53618	5.85501	5.67169	5.90547
1772950_at	10.2199	10.2397	9.95827	10.1599	10.0035	9.77352	9.70995	10.0353	10.2086	9.53359	10.1261	9.82033	9.76688	9.54973	10.2346	10.1968	8.47055	9.21325	10.0789	8.21029	9.8334	9.16924	10.1641	9.7932
1772952_at	10.9877	11.0559	11.1062	11.0575	11.1329	11.1237	11.1658	11.1065	11.0814	11.1556	11.05	11.122	11.1923	11.1847	11.1463	11.1406	11.3248	11.1886	11.094	11.1417	11.0534	11.1898	11.0738	11.0552
1772955_at	11.304	11.3097	11.3134	11.3086	11.302	11.3317	11.3007	11.3137	11.3364	11.2801	11.2962	11.366	11.233	11.2161	11.2548	11.1991	11.15	11.2338	11.3913	11.3296	11.3759	11.4089	11.3099	11.2971
1772958_at	8.99628	9.04229	9.21729	9.129	9.1105	9.14034	9.22418	9.13571	9.15248	9.56765	9.57064	9.38966	9.10358	9.09034	9.025	9.17826	9.10901	9.10494	8.96205	9.14335	8.87391	9.25125	9.06846	9.24025
1772959_at	9.86678	9.99355	9.88817	9.99048	9.95064	10.0093	9.59079	9.85507	10.089	9.13885	9.76937	9.65287	9.84277	9.82976	10.0761	9.90057	9.41861	9.88252	9.94838	9.35474	9.80937	9.28024	9.79229	9.97209
1772962_at	8.73202	8.74748	8.76244	8.69426	8.80406	8.77807	8.6418	8.8026	8.72218	8.96093	8.91068	9.00672	8.7488	8.724	8.63541	8.76323	8.41464	8.73388	8.8649	8.32462	8.50174	8.83162	8.63431	8.69887
1772963_at	10.4462	10.497	10.5176	10.5063	10.572	10.6312	10.5284	10.4709	10.5094	10.5272	10.5436	10.5293	10.5024	10.5134	10.4141	10.511	10.5189	10.5192	10.5124	10.69	10.5249	10.5636	10.4563	10.5209
1772965_at	10.3526	10.5391	10.3381	10.4615	10.4426	10.3561	10.2715	10.3407	10.3858	10.3183	10.447	10.4379	10.1805	10.3305	10.507	10.2153	9.88922	10.0221	10.4645	10.0717	10.366	10.0769	10.2762	10.1855
1772967_at	9.54065	9.46562	9.53502	9.41342	9.51748	9.53196	9.49268	9.41456	9.40864	9.55285	9.22305	9.38372	9.63235	9.57511	9.4701	9.5697	9.69485	9.5008	9.45319	9.77158	9.57905	9.60967	9.58705	9.43187
1772968_at	10.3714	10.3953	10.4456	10.3829	10.4429	10.3718	10.3111	10.3641	10.4	10.2606	10.3358	10.3001	10.3214	10.3479	10.4749	10.4517	10.122	10.2602	10.4563	10.2744	10.4461	10.284	10.5719	10.4207
1772969_at	9.6884	9.7831	9.66611	9.76433	9.74466	9.64389	9.73086	9.80854	9.7339	9.76783	9.85881	9.8318	9.71081	9.69422	9.76564	9.81505	9.68468	9.69039	9.82821	9.76571	9.75583	9.7499	9.75248	9.77191
1772970_at	10.8048	10.8047	10.8025	10.8208	10.8959	10.8856	10.8568	10.9091	10.8628	11.0751	10.9966	11.0525	10.8812	10.8738	10.8827	10.9954	11.0658	11.0611	10.8133	10.8244	10.9118	11.2678	11.2103	11.248
1772972_at	10.7261	10.7895	10.6184	10.7413	10.6643	10.6031	10.5777	10.7116	10.7008	10.561	10.6791	10.5431	10.4603	10.3637	10.7544	10.8921	9.74255	10.1392	10.5736	9.37208	10.5446	9.93682	10.7733	10.3378
1772973_at	9.06328	8.99417	9.0604	8.97594	8.97305	9.06564	9.11149	9.10147	9.02852	9.29823	9.07168	9.07889	8.98179	9.03847	8.7532	8.98319	9.39181	9.18254	9.05092	9.46023	8.98695	9.1052	8.85191	8.93541
1772974_at	9.26274	9.32806	9.41475	9.33158	9.41808	9.47251	9.62094	9.48776	9.48073	9.72007	9.64349	9.6011	9.49588	9.51814	9.40679	9.55693	9.81151	9.74705	9.57104	9.88473	9.56342	9.51047	9.30819	9.45269
1772975_at	14.799	14.824	14.8238	14.8055	14.8143	14.8087	14.8273	14.8274	14.8118	14.7964	14.7941	14.7994	14.8164	14.8278	14.8273	14.8201	14.8417	14.8268	14.8323	14.8129	14.8193	14.8608	14.8106	14.8337
1772976_at	12.5281	12.5204	12.5769	12.5084	12.5301	12.5766	12.5909	12.4659	12.4817	12.56	12.4063	12.4326	12.5657	12.6111	12.4681	12.3907	12.6999	12.4996	12.5527	12.9012	12.5754	12.7153	12.4844	12.4896
1772977_at	9.67113	9.76925	9.81606	9.81464	9.86887	9.87706	9.79833	9.77455	9.76397	9.92143	9.87337	9.80248	9.74287	9.74426	9.67727	9.60899	9.92494	9.86559	9.67466	9.84823	9.69994	9.85986	9.70108	9.7762
1772978_at	10.1948	10.3557	10.3892	10.2892	10.3091	10.3913	10.426	10.3051	10.4261	10.1978	10.1397	10.1652	10.387	10.3602	10.3762	10.2933	10.3792	10.3807	10.3212	10.4903	10.2516	10.1232	10.2456	10.2167
1772981_at	10.2913	10.1097	10.2685	10.1744	10.2096	10.2335	10.3339	10.2004	10.1623	10.2128	10.0909	10.0801	10.2658	10.3018	10.2261	10.3231	10.252	10.2316	10.082	10.2883	10.2248	10.4505	10.3783	10.2745
1772983_at	8.23889	8.13582	8.25404	8.16441	8.17448	8.12368	8.35693	8.41518	8.23669	8.46107	8.23468	8.32966	8.21845	8.25574	8.11794	7.92239	8.37132	8.13324	7.85833	8.20936	8.10906	8.16811	7.82841	8.0648
1772985_at	9.59541	9.68916	9.58727	9.63368	9.63083	9.59801	9.42347	9.52076	9.56143	9.43407	9.56792	9.52662	9.47499	9.48511	9.54892	9.46002	9.27794	9.37316	9.71824	9.72185	9.51867	9.36647	9.44371	9.38189
1772986_at	10.1559	10.1019	10.0652	10.0236	10.0178	9.90181	10.0739	10.1148	10.0048	10.164	10.0132	10.106	10.0046	10.0761	10.0157	10.1327	9.90798	10.0238	10.0412	9.83034	9.99352	10.2704	10.1316	10.055
1772992_s_at	10.2655	10.3876	10.0073	10.3852	10.0274	10.0318	10.2834	10.3718	10.4096	9.68617	9.6627	9.72773	10.3581	10.356	10.3342	9.94416	10.0752	9.9546	10.3222	10.4605	10.5193	9.73425	9.8263	9.75635
1772995_at	10.1602	10.1815	10.0264	10.1443	10.0476	10.0516	9.98789	10.0754	10.1303	10.0664	10.1992	10.0735	10.0427	10.0198	10.0414	10.0508	9.76606	9.88693	10.063	9.54312	10.0752	9.93525	10.0782	9.9203
1772997_at	11.2567	11.315	11.3736	11.2833	11.3421	11.3968	11.2503	11.2865	11.2474	11.5622	11.4715	11.433	11.3816	11.3793	11.3597	11.5617	11.7887	11.5938	11.3122	11.4151	11.3689	11.5769	11.5417	11.4468
1772998_at	5.47425	5.44823	5.40219	5.41812	5.39258	5.5121	5.62264	5.40352	5.3786	5.43432	5.35873	5.41924	5.68452	5.59449	5.44531	5.38551	5.82245	5.62939	5.56243	5.99833	5.43821	5.93644	5.50768	5.53985
1772999_at	14.1373	14.1667	14.2218	14.1411	14.1902	14.183	14.1651	14.1553	14.1868	14.0843	14.1274	14.1338	14.2108	14.1746	14.183	14.2335	14.1744	14.2062	14.232	14.2266	14.1862	14.0815	14.1524	14.164
1773001_at	9.12699	9.17772	9.12291	9.12573	9.09764	9.10563	9.09383	9.0352	8.97426	8.98424	9.02499	9.14663	9.01083	9.04013	9.18396	9.03209	8.35817	8.91544	9.06943	8.79874	8.96934	8.86508	9.02514	8.95707
1773002_at	11.8849	11.9189	11.8027	11.903	11.8471	11.8312	11.7427	11.801	11.9151	11.8504	11.9771	11.978	11.8186	11.7754	11.9084	11.8274	11.5437	11.797	11.8883	11.4487	11.8569	11.7003	11.9145	11.7892
1773003_at	9.26178	9.1458	9.07749	9.1452	9.19807	9.13618	9.23326	9.37382	9.21457	9.07207	9.10921	9.12721	9.30659	9.271	9.33832	9.10476	9.30649	9.1408	9.19899	9.39433	9.24459	9.28275	9.25818	9.36162
1773010_at	9.38424	9.42101	9.52625	9.42381	9.50122	9.6059	9.49889	9.46879	9.48419	9.6067	9.59324	9.64772	9.55767	9.52295	9.44515	9.52252	9.84456	9.65039	9.41391	9.89647	9.40599	9.50761	9.37336	9.38605
1773015_at	9.13773	9.16841	9.25782	9.15714	9.22499	9.25557	9.07615	9.13264	9.25285	9.05396	9.1553	9.18468	9.14662	9.17128	9.22732	9.22208	9.18541	9.17779	9.15233	9.25276	9.20244	9.08073	9.19744	9.22372
1773019_at	13.892	13.8399	13.8837	13.8288	13.8979	13.8828	13.8165	13.8128	13.8041	13.9462	13.9585	13.9374	13.8092	13.867	13.8916	13.9155	13.9286	13.8311	13.7845	13.8952	13.9575	14.0916	14.0897	13.9258
1773020_at	11.3762	11.4302	11.3344	11.3097	11.3589	11.414	11.3841	11.4168	11.554	11.0851	11.3678	11.3708	11.3556	11.3088	11.4351	11.4455	11.5323	11.5066	11.4735	11.4942	11.457	11.0378	11.2639	11.3221
1773022_at	11.4327	11.3593	11.4597	11.4664	11.4427	11.4519	11.4585	11.4185	11.3889	11.5456	11.499	11.4614	11.4531	11.4222	11.4001	11.4289	11.5343	11.4214	11.4769	11.6126	11.4658	11.5729	11.4519	11.4682
1773023_at	10.0427	9.96305	9.8731	9.89601	9.93671	9.98802	10.0238	10.0381	9.94177	10.1483	10.0046	10.0273	9.96075	10.0593	9.94857	9.93543	10.2135	9.99294	9.98553	10.5098	10.0899	10.2193	10.0023	9.82865
1773028_at	10.0673	10.1044	9.63866	9.82563	9.78524	9.88204	9.44011	9.77588	10.0899	9.10807	10.3889	10.1297	9.52128	9.37073	10.4304	9.95462	9.08574	9.59753	10.5434	8.81841	10.0798	9.29293	10.1946	10.361
1773030_at	10.382	10.4694	10.5382	10.4587	10.6146	10.5642	10.4175	10.4067	10.526	10.2869	10.3983	10.4187	10.3865	10.4369	10.5347	10.3857	10.2508	10.2428	10.6895	10.5416	10.5641	10.4373	10.7229	10.6993
1773034_at	9.24272	9.15903	9.10209	9.01086	9.18108	9.24397	8.96372	8.97088	9.14179	8.9663	9.47872	9.44043	8.99272	8.90041	9.33748	9.56574	9.07671	9.40762	9.58589	8.77499	9.20459	9.16977	9.51941	9.8213
1773035_at	13.1919	13.2159	13.2713	13.2017	13.2248	13.2178	13.282	13.2202	13.2335	13.1965	13.1385	13.1589	13.2646	13.2577	13.267	13.2479	13.4001	13.2824	13.192	13.2859	13.2039	13.2795	13.2488	13.2411
1773043_at	10.1471	10.1523	10.1418	10.1531	10.2544	10.212	10.2287	10.1553	10.1576	10.2846	10.2099	10.3155	10.2524	10.2441	10.1492	10.0123	10.2191	10.2075	10.2311	10.303	10.1961	10.2844	10.099	10.1643
1773044_at	9.92641	9.98026	10.0954	9.95816	10.0887	10.229	9.99649	9.99557	10.155	9.81491	10.1696	10.0739	10.1141	10.0344	10.2992	10.1168	10.0313	10.1872	10.2078	10.101	10.0896	9.87469	10.2008	10.4549
1773046_at	5.22944	5.42156	5.18021	5.12013	5.31054	5.22105	5.36947	5.31766	5.19291	5.13671	5.31825	5.37893	5.38953	5.43402	5.22055	5.38019	5.71367	5.68371	5.35721	5.62854	5.34869	5.4577	5.35596	5.35424
1773047_at	7.73614	7.67285	7.59392	7.58444	7.56081	7.60961	7.86543	7.83551	7.66969	7.92137	7.8112	7.83406	7.73082	7.63203	7.61271	7.84154	7.6039	7.69017	7.59898	7.47842	7.87048	8.05997	7.92716	7.86536
1773050_at	12.2658	12.2936	12.24	12.3203	12.3691	12.3861	12.2956	12.3331	12.3433	12.4465	12.5387	12.556	12.3611	12.3045	12.3115	12.3607	11.9896	12.3131	12.3133	11.9671	12.3283	12.2645	12.5346	12.5968
1773052_at	10.675	10.6788	10.7356	10.7057	10.7799	10.8025	10.8386	10.7033	10.7173	10.8905	10.7077	10.7725	10.8661	10.9863	10.6989	10.5561	11.1706	10.8865	10.6993	11.2891	10.7785	11.0086	10.6484	10.727
1773053_at	11.1955	11.2106	11.034	11.1683	11.0628	11.0325	10.8989	11.1068	11.196	10.5488	11.2341	11.0463	10.8996	10.8206	11.3059	11.0654	10.1124	10.7242	11.3829	10.3119	11.0726	10.5155	11.1772	11.3091
1773055_at	13.5488	13.5451	13.5108	13.4726	13.5084	13.5372	13.518	13.4896	13.5107	13.6169	13.6077	13.5383	13.5389	13.6097	13.5223	13.5389	13.6936	13.4815	13.5065	13.7102	13.6172	13.6525	13.5747	13.4882
1773056_at	11.5566	11.6788	11.6968	11.5978	11.7167	11.7331	11.5545	11.5974	11.6589	11.3008	11.5004	11.5314	11.5355	11.533	11.7017	11.5413	11.1988	11.4649	11.7158	11.2105	11.5905	11.3075	11.5914	11.6117
1773057_at	10.9221	10.872	10.9474	10.7822	10.8973	10.8585	10.9497	10.8814	10.8135	10.8462	10.7136	10.7646	10.961	10.8878	10.8427	10.7764	10.7191	10.7742	10.8006	11.0006	10.8464	10.9251	10.878	10.9057
1773058_at	10.2825	10.2733	10.3594	10.2903	10.2839	10.2959	10.2875	10.2026	10.1856	10.362	10.2114	10.2372	10.2362	10.3267	10.1834	10.1346	10.5918	10.3535	10.2802	10.6571	10.3016	10.473	10.1105	10.2189
1773059_at	9.84237	9.83823	9.90308	9.81453	9.85787	9.84039	10.0428	9.97281	9.90898	10.1163	10.0142	10.0083	9.98177	10.0116	9.76001	9.90698	10.3326	9.96108	9.91944	10.1824	9.9393	10.0385	9.76912	9.88576
1773060_at	10.3373	10.381	10.2761	10.3293	10.3228	10.3461	10.354	10.3684	10.3624	10.3793	10.2462	10.2833	10.4411	10.4212	10.3362	10.218	10.4549	10.3923	10.4656	10.6047	10.4532	10.4645	10.2924	10.2528
1773061_s_at	12.5071	12.6003	12.1938	12.4798	12.2066	12.1372	12.3583	12.4374	12.485	12.1071	12.2879	12.2008	12.4804	12.5947	12.7314	11.941	11.5458	11.8459	12.8065	12.4518	12.7354	11.7785	12.2488	12.2327
1773062_at	11.5636	11.6265	11.648	11.5972	11.628	11.7267	11.6518	11.6585	11.6687	11.6497	11.5999	11.6331	11.6307	11.6801	11.626	11.6322	11.8448	11.7301	11.5459	11.7297	11.5445	11.5229	11.4954	11.5331
1773063_at	11.4513	11.3897	11.4063	11.4467	11.368	11.3368	11.5236	11.4829	11.3815	11.5714	11.4459	11.4194	11.4426	11.4848	11.4586	11.57	11.7477	11.6112	11.4181	11.6991	11.4791	11.6645	11.5256	11.5066
1773065_at	10.9733	10.9407	10.9546	11.0039	11.0485	11.1392	11.104	11.0888	10.9877	11.1305	10.9993	11.0011	11.033	11.0433	10.9597	10.918	11.1358	11.1438	11.0566	11.3234	11.034	11.1282	10.9653	11.0406
1773066_at	11.0849	11.1932	11.2554	11.2067	11.1861	11.2225	11.1954	11.1212	11.1604	11.1362	11.0865	11.1406	11.1301	11.1363	11.2	11.0354	11.0834	11.0465	11.233	11.3219	11.1855	11.1124	11.0529	11.1079
1773071_at	7.99242	7.64097	7.17351	7.6048	7.41034	7.40772	7.55721	7.89636	7.74844	7.7742	7.87425	7.67225	7.64218	7.93003	7.78154	7.77085	8.05676	7.37039	7.28063	7.42251	8.05533	8.01892	7.81786	7.93423
1773073_at	9.29085	9.2359	9.28881	9.29911	9.32764	9.36798	9.34389	9.27739	9.27365	9.25526	9.19459	9.24889	9.32165	9.36093	9.1656	9.32984	9.65354	9.52183	9.37532	9.81917	9.43154	9.34501	9.13441	9.29714
1773075_at	12.0576	12.1126	12.0854	12.1004	12.0581	11.9943	12.2168	12.0971	12.1214	12.2101	12.0462	12.006	12.2433	12.2519	12.1507	12.0024	12.2253	12.0747	12.0414	12.3182	12.0351	12.0499	11.9445	11.9574
1773078_at	11.7545	11.7219	11.7472	11.7496	11.7825	11.8035	11.7509	11.7385	11.7364	11.7237	11.7336	11.7835	11.7649	11.8017	11.7481	11.7804	11.9204	11.8422	11.7878	11.7272	11.6929	11.7813	11.6246	11.7079
1773085_at	9.29925	9.43156	9.4917	9.37643	9.46604	9.51844	9.61217	9.43781	9.47943	9.54937	9.4277	9.47067	9.55922	9.51639	9.41816	9.3255	9.61647	9.60174	9.55885	9.78849	9.51226	9.51347	9.33019	9.48447
1773086_at	11.3835	11.3128	11.2714	11.3883	11.2969	11.2482	11.2941	11.251	11.2318	11.1383	11.1393	11.2215	11.3453	11.3464	11.3198	11.301	11.0444	11.1186	11.2447	11.1402	11.3038	11.3202	11.378	11.2662
1773088_at	12.5765	12.533	12.6124	12.5133	12.551	12.5492	12.5893	12.4575	12.4515	12.4412	12.3412	12.3094	12.6688	12.5849	12.4838	12.4476	12.6447	12.5504	12.3861	12.6443	12.4095	12.5641	12.468	12.5431
1773089_at	13.6897	13.723	13.6542	13.6896	13.6306	13.6291	13.6603	13.6187	13.6657	13.2887	13.3703	13.4565	13.6237	13.5745	13.7038	13.39	13.1398	13.4111	13.5605	13.396	13.5498	13.2294	13.3999	13.3429
1773091_at	14.4972	14.4998	14.4645	14.4346	14.4751	14.4435	14.4724	14.4897	14.4468	14.4748	14.458	14.4123	14.5	14.4783	14.4645	14.4696	14.5761	14.4547	14.427	14.4864	14.4814	14.5163	14.4773	14.4724
1773092_at	10.4295	10.5051	10.4514	10.4759	10.5055	10.3376	10.2226	10.3719	10.448	10.2107	10.495	10.3607	10.1001	10.1287	10.4875	10.4486	9.88254	10.0421	10.3959	9.87488	10.247	9.98403	10.398	10.1889
1773093_at	11.1101	11.1348	11.2479	11.1271	11.2084	11.2103	11.1874	11.1253	11.1782	11.1029	11.0411	11.1289	11.2238	11.2389	11.1333	11.1411	11.3225	11.2934	11.0745	11.2798	11.1229	11.1668	11.0518	11.1364
1773094_at	10.5735	10.5774	10.5906	10.5451	10.6006	10.5299	10.6069	10.6417	10.5854	10.6324	10.4743	10.558	10.6445	10.596	10.5919	10.6247	10.4349	10.594	10.6539	10.3677	10.5393	10.5535	10.7248	10.6375
1773096_at	6.15568	6.30277	6.22076	6.2402	6.30998	6.32966	6.40924	6.3341	6.13649	6.38021	6.33244	6.49711	6.36843	6.37719	6.54292	6.2054	6.57547	6.63682	6.25158	6.72919	6.52131	6.20708	6.09258	6.30411
1773097_at	11.6142	11.6382	11.5626	11.6298	11.5897	11.5891	11.8219	11.7291	11.6633	11.9749	11.7945	11.7883	11.783	11.7995	11.6611	11.7	12.1296	11.8379	11.7134	12.1402	11.7207	11.8166	11.4451	11.5146
1773099_at	11.7698	11.7499	11.8404	11.7848	11.7451	11.7368	11.7391	11.6321	11.6907	11.5216	11.4777	11.4552	11.8342	11.805	11.7292	11.6627	11.666	11.7331	11.6159	11.7938	11.6459	11.5495	11.6885	11.6406
1773101_at	11.3935	11.4001	11.3286	11.3801	11.3428	11.4036	11.3925	11.4068	11.4304	11.3753	11.4255	11.5033	11.4237	11.3286	11.4513	11.4084	11.0832	11.4036	11.4755	11.0546	11.4273	11.2847	11.4577	11.4748
1773102_at	10.7219	10.7335	10.6469	10.6417	10.6014	10.5882	10.5496	10.6035	10.6456	10.5058	10.5528	10.5504	10.5992	10.5464	10.695	10.5486	10.4666	10.4647	10.7746	10.4617	10.5522	10.5757	10.6433	10.5868
1773104_s_at	10.9167	11.273	11.0504	11.135	11.2079	10.8954	11.4393	11.4859	11.1779	11.1733	11.2269	11.1037	10.9999	10.857	10.9403	11.0718	10.7905	10.742	11.002	10.8957	11.1321	11.192	11.3686	11.1268
1773105_at	12.506	12.5247	12.4872	12.5561	12.5078	12.5288	12.486	12.5145	12.5186	12.4932	12.4559	12.5226	12.5444	12.4731	12.6297	12.6729	12.3142	12.5835	12.6574	12.0783	12.5028	12.4012	12.5759	12.4603
1773106_at	10.3987	10.3572	10.3382	10.3019	10.2801	10.238	10.2886	10.344	10.2594	10.5142	10.341	10.477	10.3145	10.3632	10.2499	10.4145	10.5624	10.3727	10.2545	10.3513	10.377	10.4432	10.271	10.1613
1773107_at	13.672	13.677	13.7118	13.6509	13.696	13.6754	13.6988	13.6788	13.6876	13.7476	13.6738	13.7301	13.7029	13.7353	13.6644	13.7425	13.8687	13.7753	13.6499	13.8071	13.6619	13.7403	13.6909	13.6833
1773109_at	11.5112	11.6558	11.5954	11.6519	11.6228	11.5624	11.3731	11.4417	11.5112	11.1962	11.2945	11.3036	11.4764	11.5622	11.7308	11.4537	11.2944	11.442	11.2925	10.9881	11.2886	11.3421	11.4231	11.2464
1773110_at	12.1007	12.0588	12.0298	12.0308	12.0646	12.1272	12.0365	11.9943	12.0206	12.0717	12.0599	12.0304	12.0346	12.0216	11.9458	11.9802	12.1714	12.0771	12.2536	12.3062	12.2401	12.3486	12.1789	12.1327
1773112_at	11.3349	11.3809	11.4127	11.27	11.4388	11.3767	11.2672	11.2837	11.3789	11.125	11.1599	11.1347	11.2799	11.2796	11.3956	11.2609	10.9896	10.9871	11.4257	11.139	11.3109	11.0168	11.2951	11.3004
1773117_at	11.9233	11.921	12.0855	11.9979	12.0619	12.1071	12.0103	11.9349	11.9988	12.0636	12.028	11.9876	12.0789	12.1092	12.0241	12.0018	12.2355	12.1234	11.837	12.0535	11.9044	11.9759	11.9307	11.9464
1773118_at	9.9196	9.82628	9.96058	9.98282	9.91914	9.92734	9.85872	9.87539	9.91126	9.79988	9.7698	9.81544	9.99562	10.0206	9.98948	9.98474	9.97731	9.90075	9.90751	9.89158	10.006	9.90059	9.98771	9.9734
1773120_at	12.0696	12.136	12.1038	12.1349	12.096	12.0092	12.155	12.1129	12.1691	12.0624	12.0588	12.085	12.1788	12.168	12.1525	11.8962	11.8047	11.9698	12.1026	11.8773	12.073	11.9296	11.8334	11.9072
1773122_at	11.6745	11.729	11.7982	11.7426	11.7975	11.8293	11.7109	11.7109	11.7669	11.5904	11.7137	11.7248	11.7559	11.7305	11.8136	11.7881	11.5687	11.803	11.7138	11.5738	11.6747	11.5916	11.8288	11.8177
1773123_at	11.6583	11.6993	11.7617	11.7605	11.7517	11.8234	11.7566	11.7236	11.7388	11.7219	11.6607	11.6634	11.7988	11.8433	11.742	11.667	11.8229	11.7569	11.7582	11.9295	11.7868	11.8347	11.6646	11.7865
1773124_at	10.0514	9.93772	10.1294	9.95851	10.0684	10.1397	10.1904	9.92799	9.97826	10.1658	9.97896	10.0302	10.1324	10.1578	9.87179	9.80755	10.4788	10.1902	10.1681	10.6804	10.1842	10.4859	10.1503	10.2388
1773125_at	10.4424	10.4215	10.4414	10.4698	10.4736	10.3997	10.2687	10.2888	10.4161	10.2819	10.453	10.4286	10.3498	10.4101	10.4141	10.276	10.1416	10.2581	10.3431	10.1882	10.3262	10.2972	10.4059	10.3808
1773126_at	8.89193	8.91312	8.83785	8.94078	8.92152	8.84129	8.93514	8.90827	8.89835	8.91667	8.8455	9.05284	8.91628	8.87475	8.79065	8.70877	8.89485	8.81258	8.9223	9.2786	8.96922	9.19272	8.88027	8.96621
1773127_at	10.3571	10.3909	10.3849	10.5298	10.4196	10.3906	10.4454	10.4694	10.4256	10.5698	10.4089	10.4884	10.435	10.4433	10.4148	10.3717	10.4485	10.4248	10.5271	10.6826	10.4582	10.5094	10.3408	10.3819
1773128_at	11.8921	11.8191	11.8589	11.7239	11.84	11.8471	11.9054	11.8577	11.7847	11.8843	11.8466	11.8719	11.92	11.8226	11.7611	11.8484	11.8403	11.8818	11.9176	11.7574	11.8322	11.9452	11.8572	11.8654
1773129_at	9.3463	9.33195	9.37508	9.40343	9.33501	9.41262	9.31083	9.30873	9.31417	9.21621	9.279	9.17681	9.37279	9.45802	9.44834	9.30705	9.41021	9.36595	9.28502	9.59089	9.37815	9.24132	9.24367	9.14356
1773132_at	10.712	10.7292	10.7504	10.7413	10.7242	10.7857	10.779	10.7748	10.7073	10.6693	10.6948	10.5904	10.8243	10.8355	10.7603	10.6546	10.9518	10.7535	10.8141	11.0803	10.8209	10.9145	10.7607	10.7618
1773134_at	12.1696	12.138	12.1101	12.0438	12.039	12.0167	12.181	12.0724	12.083	12.0119	11.922	11.9962	12.1399	12.0938	12.0789	12.1151	11.9813	11.9783	12.0912	12.1163	12.0268	11.9445	12.0059	11.957
1773135_at	10.7141	10.8259	10.5143	10.9288	10.6045	10.556	10.7795	10.7372	10.767	10.2836	10.1992	10.3171	10.7538	10.8089	10.8915	10.3846	10.2761	10.3754	10.5762	10.5241	10.4404	9.97844	9.91784	9.9686
1773136_at	11.1023	11.1621	11.3086	11.2896	11.2879	11.2501	11.2745	11.2169	11.2205	11.4369	11.2968	11.3337	11.2836	11.2741	11.2363	11.2775	11.5288	11.2581	11.2739	11.6315	11.271	11.3448	11.1647	11.2752
1773138_at	10.9588	10.8878	10.906	10.8768	10.872	10.8796	10.8487	10.843	10.7976	10.7299	10.7115	10.801	10.8633	10.9353	10.8708	10.8416	10.712	10.7485	10.753	10.8935	10.8474	10.7774	10.8701	10.8692
1773139_at	12.4968	12.5169	12.5382	12.5207	12.5192	12.5474	12.6087	12.5207	12.5693	12.453	12.4155	12.4136	12.597	12.5991	12.5422	12.4797	12.6395	12.6685	12.3705	12.5907	12.4758	12.4569	12.4809	12.5152
1773140_s_at	12.4513	12.4664	12.6585	12.4914	12.5834	12.616	12.6378	12.5591	12.5183	12.6674	12.5653	12.5807	12.5655	12.5414	12.4378	12.6467	12.8758	12.7903	12.4888	12.7561	12.5652	12.7791	12.6796	12.7665
1773141_at	12.0664	12.0862	12.1903	12.0535	12.1854	12.1636	12.2272	12.157	12.1391	12.2667	12.131	12.1974	12.2481	12.2202	12.0861	12.173	12.4086	12.2601	12.2233	12.3296	12.1224	12.3346	12.115	12.2089
[truncated: 3,926 more rows]

## Sheet: Filtered.normalized_data
Row.names	134_A_0D.CEL	134_B_0D.CEL	134_C_0D.CEL	134_A_5D.CEL	134_B_5D.CEL	134_C_5D.CEL	135_A_0D.CEL	135_B_0D.CEL	135_C_0D.CEL	135_A_5D.CEL	135_B_5D.CEL	135_C_5D.CEL	136_A_0D.CEL	136_B_0D.CEL	136_C_0D.CEL	136_A_5D.CEL	136_B_5D.CEL	136_C_5D.CEL	137_A_0D.CEL	137_B_0D.CEL	137_C_0D.CEL	137_A_5D.CEL	137_B_5D.CEL	137_C_5D.CEL	Chromosome	gene_name	systematic_name	feature_description	start	stop
[truncated: 3,988 more rows]

[truncated: 4 more sheets: Ctrl_5DOX-Ctrl_0DOX, ppGpp_5DOX-ppGpp_0DOX, cdiAMP_5DOX-cdiAMP_0DOX, cdiGMP_5DOX-cdiGMP_0DOX]
