# Supplementary material for: Bacterial Signaling Nucleotides Inhibit Yeast Cell Growth by Impacting Mitochondrial and Other Specifically Eukaryotic Functions
Source: mBio. 2017 Jul 25;8(4):e01047-17. doi: 10.1128/mBio.01047-17 (PMC5527313; doi:10.1128/mBio.01047-17)
Supplement: DATA SET S5 [file mbo004173404sd5.xlsx]

## Sheet: ppGpp.SigUp.GOBP
GOBPID	Pvalue	OddsRatio	ExpCount	Count	Size	Term	Genes
GO:0009628	6.3101e-05	5.33028	2.23684	10	119	response to abiotic stimulus	YER150W YGR088W YOL052C-A YPL230W YBR072W YJL144W YCR021C YDR258C YDR074W YMR175W
GO:0006098	0.000334701	32.5013	0.150376	3	8	pentose-phosphate shunt	YGR248W YBR117C YGR043C
GO:0019682	0.000334701	32.5013	0.150376	3	8	glyceraldehyde-3-phosphate metabolic process	YGR248W YBR117C YGR043C
GO:0010035	0.000375544	9.53333	0.639098	5	34	response to inorganic substance	YOR031W YOL052C-A YJL144W YCR021C YMR175W
GO:0034605	0.000375544	9.53333	0.639098	5	34	cellular response to heat	YOL052C-A YBR072W YCR021C YDR258C YDR074W
GO:0009408	0.000813129	7.88762	0.75188	5	40	response to heat	YOL052C-A YBR072W YCR021C YDR258C YDR074W
GO:0006739	0.00124525	18.039	0.225564	3	12	NADP metabolic process	YGR248W YBR117C YGR043C
GO:0051156	0.00124525	18.039	0.225564	3	12	glucose 6-phosphate metabolic process	YGR248W YBR117C YGR043C
GO:0009266	0.00155119	6.72358	0.864662	5	46	response to temperature stimulus	YOL052C-A YBR072W YCR021C YDR258C YDR074W
GO:0071214	0.00171061	6.5619	0.883459	5	47	cellular response to abiotic stimulus	YGR088W YPL230W YJL144W YCR021C YMR175W
GO:0006979	0.00261936	4.82609	1.40977	6	75	response to oxidative stress	YGR088W YOL052C-A YCR021C YGR043C YIL101C YKL026C
GO:0009414	0.00336367	35.6667	0.093985	2	5	response to water deprivation	YJL144W YMR175W
GO:0042631	0.00336367	35.6667	0.093985	2	5	cellular response to water deprivation	YJL144W YMR175W
GO:1901700	0.00373423	5.39216	1.05263	5	56	response to oxygen-containing compound	YGR088W YOL052C-A YJL144W YCR021C YMR175W
GO:0000302	0.00425803	10.8078	0.338346	3	18	response to reactive oxygen species	YGR088W YOL052C-A YCR021C
GO:0022904	0.00425803	10.8078	0.338346	3	18	respiratory electron transport chain	YLR164W YEL039C YIL111W
GO:0042773	0.00425803	10.8078	0.338346	3	18	ATP synthesis coupled electron transport	YLR164W YEL039C YIL111W
GO:0042775	0.00425803	10.8078	0.338346	3	18	mitochondrial ATP synthesis coupled electron transport	YLR164W YEL039C YIL111W
GO:0007264	0.00468444	5.08889	1.10902	5	59	small GTPase mediated signal transduction	YHR022C YBL060W YOR134W YNL093W YOR185C
GO:1901701	0.00477291	6.60766	0.695489	4	37	cellular response to oxygen-containing compound	YOL052C-A YJL144W YCR021C YMR175W
GO:0019693	0.00490348	4.20493	1.59774	6	85	ribose phosphate metabolic process	YGR248W YBR117C YLR164W YEL039C YGR043C YIL111W
GO:0006123	0.00498409	26.7436	0.112782	2	6	mitochondrial electron transport, cytochrome c to oxygen	YEL039C YIL111W
GO:0009415	0.00498409	26.7436	0.112782	2	6	response to water	YJL144W YMR175W
GO:0071462	0.00498409	26.7436	0.112782	2	6	cellular response to water stimulus	YJL144W YMR175W
GO:0006119	0.00498853	10.1299	0.357143	3	19	oxidative phosphorylation	YLR164W YEL039C YIL111W
GO:0022900	0.00498853	10.1299	0.357143	3	19	electron transport chain	YLR164W YEL039C YIL111W
GO:0045333	0.00503627	4.99515	1.12782	5	60	cellular respiration	YLR164W YMR056C YEL039C YIL111W YMR118C
GO:0070301	0.0068929	21.3897	0.131579	2	7	cellular response to hydrogen peroxide	YOL052C-A YCR021C
GO:0015980	0.00758975	3.81081	1.74812	6	93	energy derivation by oxidation of organic compounds	YLR164W YMR056C YEL039C YIL111W YER067W YMR118C
GO:0034599	0.00804199	4.42366	1.2594	5	67	cellular response to oxidative stress	YOL052C-A YCR021C YGR043C YIL101C YKL026C
GO:0030437	0.00882941	3.68108	1.80451	6	96	ascospore formation	YNL194C YDR273W YHR139C YLR343W YDL222C YER096W
GO:0048468	0.00882941	3.68108	1.80451	6	96	cell development	YNL194C YDR273W YHR139C YLR343W YDL222C YER096W

## Sheet: ppGpp.SigUp.GOMF
GOMFID	Pvalue	OddsRatio	ExpCount	Count	Size	Term	Genes
GO:0016744	0.00103418	107.051	0.056391	2	3	transferase activity, transferring aldehyde or ketonic groups	YBR117C YGR043C

## Sheet: ppGpp.SigUp.GOCC
GOCCID	Pvalue	OddsRatio	ExpCount	Count	Size	Term	Genes
GO:0005886	0.000180053	3.14488	6.52256	17	347	plasma membrane	YDL223C YML128C YOL084W YNL194C YCR021C YBL060W YOR161C YBR054W YHR096C YBL029C-A YAR033W YLR343W YER067W YGR122W YDL222C YNL093W YBR296C
GO:0071944	0.00023903	2.75363	9.3797	21	499	cell periphery	YDL223C YER150W YML128C YOL084W YNL194C YDL024C YCR021C YBL060W YOR161C YBR054W YHR096C YBL029C-A YHR139C YAR033W YLR343W YER067W YGR122W YDR034W-B YDL222C YNL093W YBR296C
GO:0070469	0.000543251	12.8762	0.394737	4	21	respiratory chain	YLR164W YEL039C YIL111W YMR118C
GO:0098803	0.00425803	10.8078	0.338346	3	18	respiratory chain complex	YLR164W YIL111W YMR118C
GO:0045273	0.00498409	26.7436	0.112782	2	6	respiratory chain complex II	YLR164W YMR118C
GO:0045281	0.00498409	26.7436	0.112782	2	6	succinate dehydrogenase complex	YLR164W YMR118C
GO:0016020	0.00568959	1.82467	27.6316	39	1470	membrane	YDL223C YER150W YML128C YOL084W YIL029C YNL194C YDR273W YCR021C YLR164W YBL060W YOR161C YER053C-A YBR054W YHR096C YPR061C YBL029C-A YBR005W YMR056C YAR033W YGR236C YLR343W YEL039C YIL111W YER067W YGR122W YDR034W-B YDL222C YGR110W YER096W YER039C-A YKL026C YMR118C YBL078C YNL093W YBR296C YOR185C YBL095W YLR297W YJL108C

## Sheet: ppGpp.SigDown.GOBP
GOBPID	Pvalue	OddsRatio	ExpCount	Count	Size	Term	Genes
GO:0009112	0.000269842	29.7247	0.131579	3	20	nucleobase metabolic process	YIR029W YEL021W YKR080W
GO:0015891	0.00114064	54.1282	0.0526316	2	8	siderophore transport	YHL040C YOR382W
GO:0015688	0.00146057	46.3846	0.0592105	2	9	iron chelate transport	YHL040C YOR382W
GO:0046112	0.0018183	40.5769	0.0657895	2	10	nucleobase biosynthetic process	YEL021W YKR080W
GO:0006144	0.00264521	32.4462	0.0789474	2	12	purine nucleobase metabolic process	YIR029W YKR080W
GO:1901678	0.00264521	32.4462	0.0789474	2	12	iron coordination entity transport	YHL040C YOR382W
GO:0055072	0.00300867	11.96	0.296053	3	45	iron ion homeostasis	YHL040C YOR382W YLR136C
GO:0044281	0.00650802	3.24197	3.60526	9	548	small molecule metabolic process	YJL153C YJR078W YIR029W YEL021W YKR080W YBR092C YGR177C YPR002W YEL070W
GO:0000025	0.00657895	#NUM!	0.00657895	1	1	maltose catabolic process	YBR299W
GO:0006059	0.00657895	#NUM!	0.00657895	1	1	hexitol metabolic process	YEL070W
GO:0015719	0.00657895	#NUM!	0.00657895	1	1	allantoate transport	YJR152W
GO:0019594	0.00657895	#NUM!	0.00657895	1	1	mannitol metabolic process	YEL070W
GO:0034207	0.00657895	#NUM!	0.00657895	1	1	steroid acetylation	YGR177C
GO:0034209	0.00657895	#NUM!	0.00657895	1	1	sterol acetylation	YGR177C
GO:0051881	0.00657895	#NUM!	0.00657895	1	1	regulation of mitochondrial membrane potential	YJL102W
GO:0055076	0.00884778	7.93333	0.434211	3	66	transition metal ion homeostasis	YHL040C YOR382W YLR136C
GO:0019751	0.00888963	16.1846	0.144737	2	22	polyol metabolic process	YJL153C YEL070W
GO:0009165	0.009222	7.8075	0.440789	3	67	nucleotide biosynthetic process	YJR078W YEL021W YKR080W
GO:1901293	0.00999813	7.56727	0.453947	3	69	nucleoside phosphate biosynthetic process	YJR078W YEL021W YKR080W

## Sheet: ppGpp.SigDown.GOMF
GOMFID	Pvalue	OddsRatio	ExpCount	Count	Size	Term	Genes
GO:0004037	0.00657895	#NUM!	0.00657895	1	1	allantoicase activity	YIR029W
GO:0004487	0.00657895	#NUM!	0.00657895	1	1	methylenetetrahydrofolate dehydrogenase (NAD+) activity	YKR080W
GO:0004512	0.00657895	#NUM!	0.00657895	1	1	inositol-3-phosphate synthase activity	YJL153C
GO:0004558	0.00657895	#NUM!	0.00657895	1	1	alpha-1,4-glucosidase activity	YBR299W
GO:0004590	0.00657895	#NUM!	0.00657895	1	1	orotidine-5'-phosphate decarboxylase activity	YEL021W
GO:0015124	0.00657895	#NUM!	0.00657895	1	1	allantoate transmembrane transporter activity	YJR152W
GO:0032450	0.00657895	#NUM!	0.00657895	1	1	maltose alpha-glucosidase activity	YBR299W
GO:0033754	0.00657895	#NUM!	0.00657895	1	1	indoleamine 2,3-dioxygenase activity	YJR078W
GO:0033934	0.00657895	#NUM!	0.00657895	1	1	glucan 1,4-alpha-maltotriohydrolase activity	YBR299W
GO:0047547	0.00657895	#NUM!	0.00657895	1	1	2-methylcitrate dehydratase activity	YPR002W

## Sheet: ppGpp.SigDown.GOCC
GOCCID	Pvalue	OddsRatio	ExpCount	Count	Size	Term

## Sheet: cdiAMP.SigUp.GOBP
GOBPID	Pvalue	OddsRatio	ExpCount	Count	Size	Term	Genes
GO:0008615	0.00107622	74.9286	0.0545113	2	4	pyridoxine biosynthetic process	YMR096W YMR095C
GO:0006817	0.00177798	49.9405	0.0681391	2	5	phosphate ion transport	YBR296C YML123C
GO:0008614	0.00177798	49.9405	0.0681391	2	5	pyridoxine metabolic process	YMR096W YMR095C
GO:0042819	0.00177798	49.9405	0.0681391	2	5	vitamin B6 biosynthetic process	YMR096W YMR095C
GO:0006081	0.00179073	8.81058	0.531485	4	39	cellular aldehyde metabolic process	YMR096W YGR043C YNR034W YMR095C
GO:0022413	0.00197669	4.43573	1.8125	7	133	reproductive process in single-celled organism	YOR338W YNL279W YCL027W YLR343W YNL194C YLR054C YHR139C
GO:0042816	0.00264364	37.4464	0.0817669	2	6	vitamin B6 metabolic process	YMR096W YMR095C
GO:0006098	0.00484891	24.9524	0.109023	2	8	pentose-phosphate shunt	YGR043C YNR034W
GO:0019682	0.00484891	24.9524	0.109023	2	8	glyceraldehyde-3-phosphate metabolic process	YGR043C YNR034W
GO:0042822	0.00484891	24.9524	0.109023	2	8	pyridoxal phosphate metabolic process	YMR096W YMR095C
GO:0042823	0.00484891	24.9524	0.109023	2	8	pyridoxal phosphate biosynthetic process	YMR096W YMR095C
GO:0046184	0.00484891	24.9524	0.109023	2	8	aldehyde biosynthetic process	YMR096W YMR095C
GO:0061025	0.00591734	6.14519	0.735902	4	54	membrane fusion	YNL279W YDL234C YBL078C YOR036W
GO:0009228	0.00617991	21.3827	0.12265	2	9	thiamine biosynthetic process	YMR096W YMR095C
GO:0042724	0.00617991	21.3827	0.12265	2	9	thiamine-containing compound biosynthetic process	YMR096W YMR095C
GO:0072524	0.00673525	5.90598	0.763158	4	56	pyridine-containing compound metabolic process	YMR096W YGR043C YNR034W YMR095C
GO:0006772	0.00765754	18.7054	0.136278	2	10	thiamine metabolic process	YMR096W YMR095C
GO:0032505	0.00900458	3.29248	2.38487	7	175	reproduction of a single-celled organism	YOR338W YNL279W YCL027W YLR343W YNL194C YLR054C YHR139C
GO:0000755	0.0092777	16.623	0.149906	2	11	cytogamy	YNL279W YCL027W
GO:0042723	0.0092777	16.623	0.149906	2	11	thiamine-containing compound metabolic process	YMR096W YMR095C
GO:0030437	0.0093771	4.25772	1.30827	5	96	ascospore formation	YOR338W YLR343W YNL194C YLR054C YHR139C
GO:0048468	0.0093771	4.25772	1.30827	5	96	cell development	YOR338W YLR343W YNL194C YLR054C YHR139C
GO:0005975	0.00992766	2.96409	3.039	8	223	carbohydrate metabolic process	YIL107C YLR343W YFL053W YGR043C YNR034W YGL156W YNR059W YMR085W

## Sheet: cdiAMP.SigUp.GOMF
GOMFID	Pvalue	OddsRatio	ExpCount	Count	Size	Term	Genes
GO:0004359	0.000542869	149.893	0.0408835	2	3	glutaminase activity	YMR096W YMR095C
GO:0005315	0.00107622	74.9286	0.0545113	2	4	inorganic phosphate transmembrane transporter activity	YBR296C YML123C
GO:0016843	0.00107622	74.9286	0.0545113	2	4	amine-lyase activity	YMR096W YMR095C
GO:0036381	0.00107622	74.9286	0.0545113	2	4	pyridoxal 5'-phosphate synthase (glutamine hydrolysing) activity	YMR096W YMR095C
GO:0016840	0.00617991	21.3827	0.12265	2	9	carbon-nitrogen lyase activity	YMR096W YMR095C
GO:0015294	0.00765754	18.7054	0.136278	2	10	solute:cation symporter activity	YBR296C YML123C

## Sheet: cdiAMP.SigUp.GOCC
GOCCID	Pvalue	OddsRatio	ExpCount	Count	Size	Term	Genes
GO:1903600	0.000182558	#NUM!	0.0272556	2	2	glutaminase complex	YMR096W YMR095C

## Sheet: cdiAMP.SigDown.GOBP
GOBPID	Pvalue	OddsRatio	ExpCount	Count	Size	Term	Genes
GO:0015891	0.000414663	94.0667	0.0319549	2	8	siderophore transport	YHL040C YOR382W
GO:0015688	0.000531885	80.6095	0.0359492	2	9	iron chelate transport	YHL040C YOR382W
GO:1901678	0.000968269	56.3867	0.0479323	2	12	iron coordination entity transport	YHL040C YOR382W
GO:0010107	0.00399436	#NUM!	0.00399436	1	1	potassium ion import	YIL121W
GO:0034207	0.00399436	#NUM!	0.00399436	1	1	steroid acetylation	YGR177C
GO:0034209	0.00399436	#NUM!	0.00399436	1	1	sterol acetylation	YGR177C
GO:0051881	0.00399436	#NUM!	0.00399436	1	1	regulation of mitochondrial membrane potential	YJL102W
GO:0042391	0.0079737	264.875	0.00798872	1	2	regulation of membrane potential	YJL102W
GO:0060003	0.0079737	264.875	0.00798872	1	2	copper ion export	YIL121W
GO:1900619	0.0079737	264.875	0.00798872	1	2	acetate ester metabolic process	YGR177C
GO:1901089	0.0079737	264.875	0.00798872	1	2	acetate ester metabolic process involved in fermentation	YGR177C

[truncated: 8 more sheets: cdiAMP.SigDown.GOMF, cdiAMP.SigDown.GOCC, cdiGMP.SigUp.GOBP, cdiGMP.SigUp.GOMF, cdiGMP.SigUp.GOCC, cdiGMP.SigDown.GOBP, cdiGMP.SigDown.GOMF, cdiGMP.SigDown.GOCC]
