# Supplementary material for: Bacterial Signaling Nucleotides Inhibit Yeast Cell Growth by Impacting Mitochondrial and Other Specifically Eukaryotic Functions
Source: mBio. 2017 Jul 25;8(4):e01047-17. doi: 10.1128/mBio.01047-17 (PMC5527313; doi:10.1128/mBio.01047-17)
Supplement: DATA SET S7 [file mbo004173404sd7.xlsx]

## Sheet: ppGpp_sigUP
Transcription_Factor	Proportion_in_query	Proportion_in_population	P.val	Target_genes
Pdr1p	0.6125	0.0341	0	MST28 YBL029C-A ATG8 YBL095W YRO2 HSP26 ICS2 PHO89 HSP30 DIA3 FMP45 HBT1 YDR034W-B FMP16 TPS2 HSP78 CYC7 RGI1 YER079W SPI1 PKP2 YGL117W NQM1 CTT1 SOL4 YHR022C RTC3 HXT5 SPS100 YIL077C XBP1 SDP1 YJL107C GPX1 YLR297W MSC1 AAC1 ALD3 YNL194C YNL195C DDR2 PHM7 BAG7 PNS1 DCS2 GSP2 GRE1 USV1 ICY2
Msn2p	0.925	0.0217	0	YBL029C-A ATG8 RCR1 YRO2 HSP26 YBR085C-A TKL2 ICS2 PHO89 HSP30 DIA3 FMP45 HBT1 YDR034W-B FMP16 TPS2 HSP78 DON1 CYC7 YER039C-A YER053C-A RGI1 YER079W SHC1 SPI1 TMT1 PKP2 YGL117W NQM1 CTT1 CLD1 YGR122W YGR201C SPG1 SOL4 YHR022C RTC3 HXT5 SPS100 YIL029C YIL077C XBP1 COX5b SDP1 YJL107C PRM10 YJL144W GPX1 SHH4 YLR297W GAS2 NMD4 MSC1 AAC1 YMR090W SHH3 ALD3 PAI3 SIP18 YMR181C YPT53 YNL194C YNL195C DDR2 …
Msn4p	0.85	0.0265	0	YBL029C-A ATG8 RCR1 YRO2 HSP26 YBR085C-A TKL2 ICS2 PHO89 HSP30 DIA3 FMP45 HBT1 YDR034W-B FMP16 TPS2 HSP78 DON1 CYC7 YER039C-A YER053C-A RGI1 YER079W SHC1 SPI1 NQM1 CTT1 CLD1 YGR122W YGR201C SPG1 SOL4 YHR022C RTC3 HXT5 SPS100 YIL077C XBP1 COX5b SDP1 YJL107C PRM10 YJL144W GPX1 SHH4 YLR297W MSC1 AAC1 YMR090W SHH3 ALD3 PAI3 SIP18 YMR181C YPT53 YNL194C YNL195C DDR2 PHM7 CRS5 BAG7 PNS1 DCS2 GRE1 USV1 I…
Cin5p	0.75	0.0275	0	YBL029C-A ATG8 RCR1 YRO2 HSP26 YBR085C-A TKL2 ICS2 PHO89 HSP30 DIA3 FMP45 YDR034W-B FMP16 TPS2 CYC7 YER053C-A RGI1 SHC1 SPI1 PKP2 YGL117W NQM1 CTT1 YGR122W YGR201C SPG1 SOL4 YHR022C RTC3 HXT5 SPS100 YIL029C YIL077C XBP1 SDP1 YJL107C PRM10 YJL144W GPX1 SHH4 YLR297W GAS2 MSC1 YMR090W SHH3 ALD3 PAI3 SIP18 YPT53 YNL194C DDR2 PHM7 BAG7 PNS1 DCS2 GSP2 GRE1 JID1 SUE1
Sok2p	0.8125	0.0288	0	YBL029C-A ATG8 YBL095W RCR1 YRO2 HSP26 YBR085C-A ICS2 PHO89 HSP30 DIA3 FMP45 HBT1 YDL241W YDR034W-B FMP16 TPS2 HSP78 DON1 CYC7 YER053C-A RGI1 YER079W SHC1 SPI1 TMT1 NQM1 CTT1 YGR122W YGR201C SPG1 SOL4 YHR022C RTC3 HXT5 SPS100 YIL029C YIL077C XBP1 SDP1 YJL107C GPX1 SHH4 YLR297W MSC1 AAC1 YMR090W SHH3 ALD3 PAI3 SIP18 YMR181C YNL194C YNL195C DDR2 PHM7 CRS5 BAG7 PNS1 DCS2 GSP2 GRE1 USV1 ICY2 JID1
Rlm1p	0.5375	0.0605	0	ATG8 RCR1 HSP26 YBR085C-A TKL2 ICS2 DIA3 FMP45 HBT1 YDR034W-B FMP16 TPS2 CYC7 RGI1 YER079W SPI1 YGL117W NQM1 CTT1 SOL4 RTC3 HXT5 SPS100 COX5b SDP1 YJL107C PRM10 MSC1 YMR090W SHH3 ALD3 PAI3 SIP18 YPT53 YNL194C YNL195C DDR2 PHM7 BAG7 PNS1 DCS2 GRE1 USV1
Swi5p	0.7	0.0288	0	ATG8 YRO2 HSP26 TKL2 ICS2 PHO89 HSP30 DIA3 FMP45 HBT1 YDR034W-B FMP16 TPS2 HSP78 CYC7 YER053C-A RGI1 YER079W SHC1 SPI1 TMT1 PKP2 YGL117W NQM1 CTT1 YGR201C SPG1 SOL4 YHR022C RTC3 HXT5 SPS100 XBP1 COX5b YJL144W SHH4 GAS2 MSC1 YMR090W ALD3 PAI3 SIP18 YPT53 YNL194C YNL195C DDR2 PHM7 CRS5 BAG7 PNS1 DCS2 GRE1 USV1 ICY2 JID1 SUE1
Gis1p	0.4875	0.1051	0	HSP26 TKL2 PHO89 FMP45 HBT1 YDL241W YDR034W-B FMP16 CYC7 SHC1 SPI1 NQM1 CTT1 YGR201C SPG1 SOL4 YHR022C RTC3 SPS100 XBP1 COX5b SDP1 YJL144W GPX1 SHH4 MSC1 SHH3 ALD3 PAI3 SIP18 YMR181C YNL195C PHM7 PNS1 DCS2 GSP2 GRE1 USV1 SUE1
Gat4p	0.2625	0.0963	1e-15	HSP26 TKL2 PHO89 HSP30 YDL241W YDR034W-B SHC1 SPI1 CTT1 SOL4 RTC3 HXT5 SPS100 SHH3 ALD3 PAI3 DDR2 PHM7 PNS1 DCS2 SUE1
Sko1p	0.475	0.0411	7e-15	YBL029C-A YRO2 HSP26 YBR085C-A TKL2 ICS2 HSP30 FMP45 TPS2 CYC7 YER053C-A SPI1 NQM1 CTT1 YGR122W SOL4 YHR022C RTC3 HXT5 SPS100 XBP1 YJL107C PRM10 YLR297W GAS2 MSC1 YMR090W ALD3 PAI3 SIP18 YNL194C DDR2 PHM7 PNS1 DCS2 GRE1 USV1 ICY2
Bas1p	0.7875	0.0229	4.4e-14	YBL029C-A ATG8 RCR1 YRO2 HSP26 YBR085C-A TKL2 ICS2 PHO89 DIA3 FMP45 HBT1 YDL241W TPS2 HSP78 DON1 CYC7 YER053C-A YER079W SHC1 SPI1 TMT1 PKP2 YGL117W NQM1 CTT1 CLD1 YGR201C SPG1 SOL4 YHR022C RTC3 HXT5 SPS100 YIL077C XBP1 SDP1 YJL107C PRM10 GPX1 YLR297W GAS2 NMD4 MSC1 AAC1 YMR090W SHH3 ALD3 YMR181C YMR230W-A YPT53 YNL194C YNL195C DDR2 PHM7 BAG7 DCS2 GSP2 GRE1 USV1 ICY2 JID1 SUE1
Pdr3p	0.5	0.034	7.4e-13	MST28 ATG8 YRO2 HSP26 PHO89 HSP30 DIA3 FMP45 HBT1 YDR034W-B FMP16 TPS2 CYC7 RGI1 SPI1 TMT1 PKP2 YGL117W CTT1 SOL4 YHR022C RTC3 HXT5 YIL077C XBP1 SDP1 YJL107C GPX1 YLR297W GAS2 MSC1 ALD3 PAI3 YNL194C DDR2 PHM7 BAG7 DCS2 GRE1 ICY2
Hot1p	0.15	0.1558	1.777e-12	HSP26 DIA3 TPS2 SPI1 NQM1 CTT1 RTC3 SPS100 YJL107C PHM7 PNS1 GRE1
Adr1p	0.4125	0.0399	2.111e-12	RCR1 YRO2 TKL2 PHO89 HSP30 DIA3 FMP45 HBT1 YDR034W-B FMP16 HSP78 RGI1 SPI1 NQM1 SPG1 SOL4 RTC3 HXT5 SPS100 YJL107C MSC1 AAC1 ALD3 YMR181C YNL194C YNL195C DDR2 PHM7 BAG7 PNS1 USV1 ICY2 SUE1
Mig3p	0.5875	0.0282	2.429e-12	YEL1 ATG8 RCR1 YRO2 HSP26 YBR085C-A TKL2 PHO89 HSP30 DIA3 FMP45 HBT1 YDL241W YDR034W-B FMP16 HSP78 YER039C-A RGI1 YER079W SHC1 SPI1 NQM1 CTT1 CLD1 SPS100 XBP1 COX5b SDP1 YJL107C YJL144W SHH4 YLR297W GAS2 NMD4 MSC1 YMR090W PAI3 SIP18 YMR181C YPT53 YNL194C YNL195C PHM7 DCS2 GSP2 USV1 SUE1
Oaf1p	0.425	0.0382	3.209e-12	YBL095W RCR1 YRO2 HSP26 TKL2 ICS2 PHO89 DIA3 HBT1 YDR034W-B NQM1 CTT1 YGR201C SOL4 RTC3 HXT5 SPS100 SDP1 YJL107C SHH4 MSC1 SHH3 ALD3 PAI3 SIP18 YMR181C YNL194C YNL195C DDR2 PHM7 CRS5 GRE1 ICY2 SUE1
Gcn4p	0.7875	0.021	3.93e-12	YBL029C-A YRO2 HSP26 YBR085C-A TKL2 PHO89 HSP30 DIA3 FMP45 HBT1 YDL241W YDR034W-B FMP16 TPS2 HSP78 DON1 CYC7 YER039C-A YER053C-A RGI1 SHC1 SPI1 TMT1 PKP2 YGL117W NQM1 CTT1 CLD1 YGR122W YGR201C SOL4 YHR022C RTC3 HXT5 SPS100 XBP1 SDP1 YJL107C PRM10 YJL144W GPX1 GAS2 NMD4 MSC1 YMR090W ALD3 PAI3 SIP18 YMR230W-A YNL194C YNL195C DDR2 PHM7 CRS5 BAG7 PNS1 DCS2 GSP2 GRE1 USV1 ICY2 JID1 SUE1
Rpn4p	0.5875	0.0264	3.133e-11	YBL029C-A YRO2 HSP26 TKL2 PHO89 HSP30 DIA3 FMP45 HBT1 YDL241W YDR034W-B FMP16 TPS2 HSP78 CYC7 RGI1 SPI1 TMT1 PKP2 YGL117W NQM1 CTT1 YGR201C SPG1 SOL4 RTC3 HXT5 SPS100 XBP1 COX5b YJL144W GPX1 YLR297W MSC1 YMR090W ALD3 YMR181C YNL194C YNL195C DDR2 PHM7 CRS5 PNS1 DCS2 GSP2 USV1 JID1
Zap1p	0.5375	0.0281	5.1675e-11	MST28 ATG8 YRO2 HSP26 TKL2 ICS2 PHO89 HSP30 YDL241W FMP16 TPS2 HSP78 CYC7 RGI1 YER079W SPI1 TMT1 YGL117W NQM1 CTT1 SOL4 YHR022C RTC3 HXT5 XBP1 COX5b YJL144W GPX1 YLR297W MSC1 YMR090W ALD3 PAI3 YMR181C YPT53 YNL194C YNL195C PHM7 CRS5 BAG7 DCS2 USV1 ICY2
Mig1p	0.2875	0.0512	5.4138e-11	HSP26 ICS2 PHO89 HSP30 FMP45 YDR034W-B FMP16 YER079W SPI1 NQM1 CTT1 SOL4 YHR022C RTC3 HXT5 MSC1 ALD3 YNL194C YNL195C DDR2 PHM7 DCS2 SUE1
Hsf1p	0.55	0.0255	7.95601e-10	ATG8 RCR1 YRO2 HSP26 YBR085C-A TKL2 ICS2 PHO89 HSP30 FMP45 HBT1 YDR034W-B FMP16 HSP78 DON1 CYC7 RGI1 YER079W SHC1 SPI1 TMT1 NQM1 CTT1 SOL4 RTC3 HXT5 SDP1 PRM10 YJL144W GPX1 SHH4 MSC1 YMR090W ALD3 PAI3 YMR181C DDR2 BAG7 PNS1 DCS2 GRE1 USV1 ICY2 JID1
Skn7p	0.3875	0.0336	1.12653e-09	YBL029C-A YRO2 HSP26 YBR085C-A ICS2 HSP30 DIA3 YDL241W TPS2 HSP78 DON1 YER053C-A YER079W SPI1 NQM1 CTT1 SOL4 XBP1 SDP1 YJL107C YJL144W YLR297W GAS2 AAC1 PAI3 DDR2 PHM7 PNS1 USV1 ICY2 SUE1
Ace2p	0.9375	0.0157	1.39694e-09	MST28 YBL029C-A YEL1 ATG8 YBL095W RCR1 YRO2 HSP26 TKL2 ICS2 PHO89 HSP30 DIA3 FMP45 HBT1 YDL241W YDR034W-B FMP16 TPS2 HSP78 DON1 CYC7 YER053C-A RGI1 YER079W SHC1 SPI1 TMT1 PKP2 YGL117W NQM1 CTT1 CLD1 YGR122W YGR201C SPG1 SOL4 RTC3 HXT5 SPS100 YIL029C YIL077C XBP1 COX5b SDP1 YJL107C YJL144W GPX1 SHH4 YLR297W GAS2 NMD4 MSC1 AAC1 YMR090W SHH3 ALD3 PAI3 SIP18 YMR181C YPT53 YNL194C YNL195C DDR2 PHM7 CR…
Nrg1p	0.325	0.0361	7.49161e-09	YBL029C-A RCR1 ICS2 PHO89 FMP16 CYC7 SHC1 CTT1 CLD1 SOL4 YHR022C XBP1 SDP1 YJL107C PRM10 GAS2 AAC1 YMR181C YPT53 YNL195C PHM7 PNS1 GSP2 USV1 JID1 SUE1
YER184C	0.175	0.0667	8.54972e-09	YRO2 HSP30 TPS2 RGI1 YER079W SPI1 CLD1 SOL4 YJL144W GPX1 YLR297W GAS2 MSC1 YMR181C
Fhl1p	0.4375	0.0282	8.72459e-09	RCR1 YBR085C-A TKL2 ICS2 FMP45 HBT1 YDR034W-B FMP16 CYC7 SPI1 YGL117W CTT1 SOL4 YHR022C RTC3 SPS100 XBP1 COX5b PRM10 GPX1 GAS2 MSC1 AAC1 ALD3 PAI3 YMR181C YMR230W-A PHM7 PNS1 DCS2 GSP2 GRE1 USV1 ICY2 JID1
Aft1p	0.4625	0.0267	1.22876e-08	ATG8 YRO2 HSP26 YBR085C-A TKL2 PHO89 HSP30 DIA3 FMP45 HBT1 YDR034W-B HSP78 CYC7 RGI1 TMT1 YGL117W NQM1 SOL4 HXT5 SPS100 YJL144W GPX1 GAS2 MSC1 AAC1 ALD3 PAI3 SIP18 YMR181C YNL194C PHM7 BAG7 DCS2 GSP2 GRE1 USV1 ICY2
Yap6p	0.375	0.0308	1.99199e-08	YBL029C-A RCR1 YRO2 HSP26 YBR085C-A TKL2 ICS2 PHO89 HSP30 HBT1 HSP78 YER039C-A YER053C-A YGL117W NQM1 CTT1 SOL4 YHR022C XBP1 YLR297W MSC1 YMR090W ALD3 SIP18 YNL194C DDR2 PHM7 USV1 ICY2 JID1
Swi4p	0.3875	0.0291	4.35523e-08	MST28 YBL029C-A RCR1 YRO2 HSP26 PHO89 HSP30 HBT1 YDL241W RGI1 YER079W SHC1 SPI1 TMT1 CLD1 SOL4 RTC3 XBP1 YJL107C YJL144W GPX1 YLR297W GAS2 MSC1 ALD3 YMR181C DDR2 PNS1 USV1 ICY2 SUE1
Spt23p	0.525	0.023	7.43245e-08	ATG8 RCR1 HSP26 PHO89 HSP30 DIA3 HBT1 YDL241W FMP16 TPS2 HSP78 YER079W SPI1 NQM1 CTT1 CLD1 YGR122W RTC3 HXT5 SPS100 YIL077C XBP1 SDP1 YJL107C PRM10 YJL144W YLR297W MSC1 AAC1 YMR090W SHH3 ALD3 YMR181C YPT53 YNL194C YNL195C DDR2 PHM7 BAG7 DCS2 GRE1 USV1
Yap5p	0.3375	0.0309	1.13772e-07	YRO2 HSP26 TKL2 HSP30 HBT1 SHC1 YGL117W NQM1 CTT1 SOL4 RTC3 XBP1 SDP1 YJL107C YJL144W YLR297W NMD4 MSC1 AAC1 YMR090W ALD3 PAI3 SIP18 YNL194C YNL195C DDR2 JID1
Pho2p	0.375	0.0279	1.98727e-07	YBL029C-A RCR1 YRO2 YBR085C-A PHO89 YDL241W FMP16 CYC7 SHC1 SPI1 TMT1 YGL117W NQM1 CTT1 SOL4 RTC3 YIL077C COX5b GPX1 YLR297W GAS2 MSC1 AAC1 PAI3 SIP18 YMR181C DDR2 DCS2 GSP2 SUE1
Upc2p	0.1875	0.0478	3.0066e-07	YBL095W YRO2 HSP26 ICS2 CYC7 SPI1 TMT1 YGR201C SOL4 YLR297W YNL194C YNL195C PNS1 DCS2 SUE1
Wtm2p	0.1375	0.0655	3.10321e-07	YRO2 HSP30 TPS2 RGI1 SPI1 SOL4 GPX1 YLR297W MSC1 YMR181C USV1
Sfp1p	0.85	0.0157	6.25753e-07	MST28 YEL1 ATG8 YBL095W RCR1 YRO2 HSP26 TKL2 ICS2 PHO89 HSP30 DIA3 FMP45 HBT1 YDL241W YDR034W-B FMP16 TPS2 HSP78 CYC7 RGI1 YER079W SHC1 SPI1 TMT1 PKP2 YGL117W NQM1 CTT1 CLD1 SPG1 SOL4 YHR022C RTC3 HXT5 YIL029C YIL077C XBP1 COX5b SDP1 PRM10 YJL144W GPX1 SHH4 GAS2 NMD4 MSC1 AAC1 YMR090W SHH3 ALD3 PAI3 SIP18 YMR181C YPT53 YNL194C YNL195C DDR2 PHM7 CRS5 BAG7 PNS1 DCS2 GRE1 USV1 ICY2 JID1 SUE1
Cad1p	0.3	0.0302	9.89574e-07	YBL029C-A HSP26 TKL2 ICS2 PHO89 FMP45 HBT1 YDR034W-B YGL117W NQM1 CTT1 YGR122W YGR201C SPG1 SOL4 HXT5 GAS2 MSC1 YMR090W ALD3 SIP18 DDR2 BAG7 DCS2
Rgm1p	0.2	0.0405	1.32184e-06	MST28 YRO2 HSP30 TPS2 RGI1 SPI1 TMT1 SOL4 GPX1 YLR297W GAS2 MSC1 ALD3 YMR181C DDR2 USV1
Gcr2p	0.4	0.0245	1.56619e-06	YRO2 HSP26 TKL2 ICS2 PHO89 DIA3 YDL241W TPS2 HSP78 YER053C-A RGI1 SPI1 TMT1 CTT1 CLD1 SPG1 SOL4 YHR022C HXT5 COX5b YJL107C PRM10 GPX1 YLR297W NMD4 AAC1 YMR181C YMR230W-A DDR2 PNS1 ICY2 JID1
Hap4p	0.3125	0.0284	1.92861e-06	YEL1 RCR1 YRO2 HSP26 ICS2 HSP30 FMP45 YDL241W FMP16 HSP78 YER039C-A SPI1 YGL117W RTC3 SPS100 COX5b YJL144W ALD3 PAI3 BAG7 PNS1 DCS2 GRE1 USV1 JID1
Yap1p	0.6625	0.0179	2.46025e-06	MST28 ATG8 RCR1 YRO2 HSP26 YBR085C-A TKL2 PHO89 HSP30 FMP45 HBT1 YDL241W YDR034W-B FMP16 TPS2 HSP78 YER039C-A YER053C-A RGI1 YER079W SHC1 SPI1 TMT1 YGL117W NQM1 CTT1 SPG1 SOL4 YHR022C RTC3 HXT5 YIL029C COX5b YJL107C PRM10 YJL144W GPX1 SHH4 YLR297W MSC1 YMR090W ALD3 SIP18 YNL194C YNL195C DDR2 PHM7 CRS5 PNS1 DCS2 GRE1 ICY2 JID1
Tec1p	0.775	0.0162	2.76086e-06	YBL029C-A YEL1 RCR1 YRO2 HSP26 TKL2 ICS2 PHO89 HSP30 DIA3 FMP45 HBT1 YDL241W FMP16 DON1 CYC7 YER053C-A RGI1 SHC1 SPI1 TMT1 PKP2 NQM1 CTT1 CLD1 YGR122W SPG1 SOL4 YHR022C RTC3 HXT5 SPS100 YIL029C YIL077C XBP1 SDP1 YJL107C PRM10 YJL144W GPX1 SHH4 YLR297W GAS2 NMD4 MSC1 YMR090W SHH3 ALD3 PAI3 SIP18 YPT53 YNL194C YNL195C DDR2 PHM7 CRS5 BAG7 PNS1 GRE1 USV1 ICY2 SUE1
Rox1p	0.3125	0.0278	2.89458e-06	MST28 YRO2 HSP26 PHO89 YDR034W-B CYC7 YER079W SHC1 SPI1 NQM1 CTT1 SPG1 HXT5 XBP1 COX5b YJL144W YLR297W MSC1 YMR181C YNL195C DDR2 PHM7 PNS1 GRE1 USV1
YER130C	0.125	0.0575	3.37334e-06	YRO2 HSP30 TPS2 RGI1 SPI1 TMT1 SOL4 RTC3 YLR297W YMR181C
Mot3p	0.2375	0.0324	4.92308e-06	YRO2 HSP26 TKL2 ICS2 HSP30 YDL241W FMP16 SOL4 YHR022C SPS100 COX5b GAS2 AAC1 SIP18 PHM7 PNS1 DCS2 GRE1 SUE1
Ssn2p	0.1625	0.0421	7.28922e-06	TPS2 RGI1 YER079W SPI1 TMT1 CTT1 CLD1 GPX1 YLR297W MSC1 YMR090W DDR2 GRE1
Crz1p	0.2125	0.034	7.84351e-06	MST28 RCR1 HSP26 PHO89 YDL241W YDR034W-B TPS2 SPI1 CLD1 HXT5 SPS100 XBP1 YJL144W YPT53 PHM7 BAG7 DCS2
Haa1p	0.25	0.03	9.57319e-06	ATG8 YRO2 HSP26 HSP30 YDR034W-B TPS2 RGI1 YER079W SPI1 CTT1 SOL4 RTC3 SPS100 GPX1 YLR297W GAS2 MSC1 DDR2 PHM7 GRE1
Mga2p	0.3375	0.0244	1.4166e-05	YEL1 TKL2 YDL241W YDR034W-B TPS2 RGI1 YER079W SPI1 CTT1 CLD1 YGR122W SOL4 RTC3 HXT5 SPS100 XBP1 PRM10 YJL144W GPX1 MSC1 YMR090W ALD3 YPT53 YNL195C DDR2 PHM7 GRE1
Ixr1p	0.45	0.0208	1.52338e-05	YBL029C-A RCR1 TKL2 ICS2 PHO89 FMP16 TPS2 HSP78 CYC7 SPI1 TMT1 PKP2 YGL117W NQM1 CTT1 YGR122W YGR201C SPG1 SOL4 HXT5 SPS100 COX5b SHH4 GAS2 MSC1 AAC1 YMR090W SHH3 ALD3 PAI3 SIP18 DDR2 PHM7 CRS5 GSP2 GRE1
Cup2p	0.225	0.0311	1.54499e-05	MST28 YRO2 HSP30 YDR034W-B TPS2 RGI1 YER079W SPI1 TMT1 YGR122W SOL4 GPX1 YLR297W MSC1 YMR181C DDR2 CRS5 USV1
Arr1p	0.425	0.0212	1.85574e-05	YBL029C-A YBL095W YRO2 TKL2 PHO89 DIA3 FMP45 HBT1 YDL241W FMP16 TPS2 RGI1 YGL117W NQM1 YGR201C SPG1 SOL4 YHR022C RTC3 HXT5 SPS100 COX5b SDP1 MSC1 AAC1 SHH3 YMR181C YNL194C PHM7 CRS5 PNS1 DCS2 GRE1 USV1
Cst6p	0.6	0.0178	1.85746e-05	MST28 YEL1 ATG8 RCR1 YRO2 HSP26 TKL2 PHO89 FMP45 HBT1 YDL241W YDR034W-B FMP16 TPS2 RGI1 YER079W SPI1 PKP2 NQM1 CTT1 CLD1 YGR122W YGR201C SOL4 RTC3 HXT5 SPS100 YIL029C YIL077C XBP1 COX5b YJL107C GPX1 SHH4 GAS2 MSC1 AAC1 YMR090W SHH3 ALD3 SIP18 YNL195C DDR2 PHM7 DCS2 GRE1 USV1 ICY2
Nrg2p	0.1625	0.0376	2.63208e-05	CYC7 SHC1 CTT1 CLD1 XBP1 SDP1 GAS2 YMR181C YPT53 YNL195C PNS1 GSP2 SUE1
Xbp1p	0.25	0.0279	2.84041e-05	YBL095W RCR1 HSP26 HSP30 YDL241W YDR034W-B FMP16 SHC1 SPI1 CTT1 SOL4 RTC3 HXT5 COX5b YJL144W NMD4 SHH3 DDR2 PHM7 SUE1
Rds1p	0.1375	0.0423	2.95177e-05	YRO2 HSP26 HSP30 TPS2 SPI1 YIL077C COX5b GPX1 YLR297W YMR181C USV1
Flo8p	0.225	0.0291	3.95794e-05	YBL029C-A YRO2 PHO89 HSP30 YDL241W TPS2 CYC7 RGI1 YER079W SPI1 YGR122W SOL4 YJL144W GPX1 YLR297W AAC1 YMR181C DDR2
Sut1p	0.175	0.0336	5.17626e-05	YRO2 HSP26 YDL241W YDR034W-B HSP78 SHC1 SPI1 CLD1 RTC3 COX5b GPX1 YLR297W AAC1 PHM7
Ume6p	0.275	0.0252	5.82533e-05	ATG8 HSP26 PHO89 YDL241W YDR034W-B FMP16 NQM1 CLD1 SOL4 YIL077C XBP1 COX5b SHH4 YLR297W GAS2 AAC1 YNL194C YNL195C DDR2 PHM7 ICY2 SUE1
Ino4p	0.2625	0.0252	8.57971e-05	ATG8 HSP26 YBR085C-A PHO89 HSP30 YDL241W DON1 SPI1 YGL117W NQM1 CTT1 SOL4 RTC3 HXT5 XBP1 PRM10 PAI3 DDR2 DCS2 GSP2 ICY2
YPR196W	0.1	0.0479	9.83753e-05	YRO2 HSP26 HSP30 TPS2 SPI1 TMT1 YLR297W YMR181C
YPR015C	0.0875	0.0507	0.000148327	HSP26 YDR034W-B TPS2 CYC7 ALD3 BAG7 USV1
Mga1p	0.225	0.0256	0.000224081	HSP26 YDL241W FMP16 SPI1 NQM1 CTT1 SOL4 YHR022C RTC3 XBP1 YJL107C YJL144W SHH4 YLR297W PAI3 YNL194C YNL195C DDR2
Hap1p	0.1375	0.0335	0.000273376	PHO89 CYC7 CTT1 CLD1 SOL4 HXT5 MSC1 AAC1 DDR2 DCS2 SUE1
Cbf1p	0.375	0.0197	0.000304075	RCR1 YRO2 HSP26 HSP30 HBT1 YDL241W TPS2 CYC7 YER053C-A RGI1 YER079W SPI1 TMT1 PKP2 CLD1 YGR201C SPG1 SOL4 SPS100 YLR297W MSC1 YMR090W ALD3 SIP18 DDR2 CRS5 BAG7 GRE1 USV1 ICY2
Kar4p	0.25	0.0233	0.000398733	ICS2 HSP30 FMP45 HBT1 HSP78 YER079W SHC1 NQM1 RTC3 XBP1 YJL107C PRM10 YJL144W YLR297W GAS2 SHH3 SIP18 YMR181C YNL194C BAG7
Hel2p	0.1	0.0394	0.000427561	YRO2 HSP26 HSP30 TPS2 RGI1 SPI1 YLR297W YMR181C
Fkh1p	0.2375	0.0235	0.000469728	HSP26 ICS2 HSP30 TPS2 HSP78 RGI1 TMT1 YGL117W CTT1 YGR201C RTC3 YIL077C YJL144W MSC1 PAI3 YMR181C YPT53 DCS2 ICY2
Rme1p	0.15	0.0288	0.000684473	MST28 RCR1 HSP26 PHO89 YER079W SPI1 CTT1 HXT5 PHM7 PNS1 GRE1 ICY2
Rpi1p	0.0875	0.0405	0.000687519	YRO2 HSP30 TPS2 SPI1 GPX1 YLR297W YMR181C
Hst4p	0.075	0.0448	0.000736326	TKL2 PHO89 YDR034W-B YER039C-A PKP2 YGL117W
Abf1p	0.55	0.0157	0.0017884	MST28 YEL1 ATG8 YRO2 HSP26 YBR085C-A TKL2 ICS2 HSP30 DIA3 FMP45 YDR034W-B FMP16 HSP78 CYC7 YER079W SHC1 SPI1 YGL117W NQM1 YGR122W SOL4 YHR022C RTC3 SPS100 YIL077C SDP1 YJL107C PRM10 GPX1 SHH4 GAS2 NMD4 MSC1 AAC1 YMR090W SHH3 ALD3 PAI3 YNL194C DDR2 GSP2 USV1 JID1
Mac1p	0.15	0.0258	0.00190287	YRO2 PHO89 HSP30 TPS2 RGI1 SPI1 TMT1 CTT1 SDP1 YLR297W GAS2 YMR181C
Ric1p	0.1875	0.0231	0.00202061	PHO89 YDL241W YDR034W-B TMT1 CLD1 RTC3 HXT5 GPX1 MSC1 YMR090W ALD3 YMR181C YPT53 DDR2 GRE1
YPR022C	0.0625	0.0413	0.00232687	YRO2 HSP30 SPI1 YLR297W YMR181C
YFL052W	0.05	0.0471	0.00259858	YRO2 GPX1 YLR297W YMR181C
Cac2p	0.1875	0.0223	0.00292934	ICS2 PHO89 YDL241W RGI1 SPI1 CTT1 RTC3 COX5b GPX1 YLR297W GAS2 MSC1 YMR090W ALD3 YMR181C
Ino2p	0.1375	0.0255	0.00298155	HSP26 HSP30 YDL241W YDR034W-B SHC1 SPI1 CTT1 SOL4 RTC3 DDR2 DCS2
Yhp1p	0.3	0.0186	0.00300486	YRO2 HSP26 PHO89 HSP30 FMP45 YDL241W YDR034W-B TPS2 RGI1 SHC1 YGL117W CTT1 SOL4 RTC3 HXT5 COX5b YJL144W GPX1 YLR297W MSC1 ALD3 YMR181C YNL195C ICY2
Cat8p	0.0875	0.0314	0.00346001	PHO89 FMP45 DON1 SPG1 HXT5 GAS2 YNL194C
Rsc1p	0.1875	0.0218	0.00365468	RCR1 YRO2 HSP30 YDL241W YDR034W-B SPI1 YHR022C RTC3 XBP1 YLR297W MSC1 AAC1 DDR2 GRE1 ICY2
Mbp1p	0.1875	0.0217	0.00387153	HSP26 HSP30 YDR034W-B YER079W SPI1 NQM1 CLD1 SOL4 HXT5 YJL107C YLR297W MSC1 ALD3 DDR2 DCS2
Gat3p	0.1375	0.0247	0.00394124	HSP26 TKL2 YDL241W YDR034W-B RGI1 SOL4 HXT5 XBP1 GPX1 DDR2 PHM7
Arg80p	0.125	0.0253	0.00448186	YRO2 HSP30 TPS2 RGI1 SPI1 SOL4 YJL144W YLR297W GAS2 YMR181C
Pdr8p	0.0375	0.05	0.00451799	PHO89 TMT1 CTT1
Yrm1p	0.5	0.0154	0.00523897	YEL1 YBL095W RCR1 HSP26 YBR085C-A ICS2 PHO89 DIA3 FMP16 TPS2 RGI1 YER079W SPI1 TMT1 PKP2 NQM1 CTT1 YGR122W SPG1 YHR022C SPS100 YIL077C XBP1 COX5b YJL144W GPX1 SHH4 YLR297W NMD4 MSC1 ALD3 SIP18 YMR181C YPT53 DDR2 CRS5 BAG7 PNS1 DCS2 JID1
Ecm22p	0.15	0.0228	0.00552866	ATG8 YRO2 HSP26 ICS2 PHO89 PKP2 SPS100 COX5b SHH4 YLR297W GAS2 SUE1
Arg81p	0.1125	0.0258	0.00552867	HSP26 PHO89 YDR034W-B TMT1 YGL117W AAC1 SHH3 PAI3 PNS1
Met31p	0.125	0.0246	0.00560714	HSP26 PHO89 HSP30 YDL241W SPI1 RTC3 NMD4 SIP18 PHM7 ICY2
Yox1p	0.3125	0.0175	0.0059713	YRO2 HSP26 PHO89 HSP30 TPS2 SHC1 SPI1 YGL117W NQM1 CTT1 CLD1 SOL4 RTC3 HXT5 COX5b YJL144W YLR297W NMD4 MSC1 YMR090W YMR181C PHM7 BAG7 ICY2 SUE1
Sip3p	0.0375	0.0462	0.00601271	RCR1 YDL241W CLD1
Mcm1p	0.35	0.0168	0.00680561	YBL095W RCR1 YRO2 TKL2 ICS2 PHO89 HSP30 TPS2 HSP78 DON1 RGI1 YER079W SPI1 YGL117W SOL4 YHR022C RTC3 SPS100 YIL077C PRM10 YLR297W GAS2 MSC1 YMR090W YMR181C DDR2 USV1 JID1
Hmo1p	0.2375	0.0188	0.00715266	YBL029C-A YRO2 YBR085C-A TKL2 ICS2 FMP45 HBT1 TPS2 YER053C-A RTC3 XBP1 GAS2 AAC1 YMR181C PHM7 PNS1 USV1 ICY2 SUE1
Smk1p	0.05	0.0348	0.0093623	YRO2 HSP30 YLR297W YMR181C
Pho4p	0.3	0.0171	0.00977117	MST28 HSP26 TKL2 PHO89 HSP30 YDL241W TPS2 RGI1 YER079W SPI1 PKP2 YGL117W CTT1 SOL4 RTC3 SPS100 XBP1 SDP1 ALD3 PHM7 CRS5 DCS2 USV1 ICY2
Mds3p	0.025	0.05	0.0100868	PHO89 COX5b
Ste12p	0.6625	0.0138	0.0106471	YBL029C-A YEL1 YRO2 HSP26 YBR085C-A TKL2 ICS2 PHO89 HSP30 DIA3 HBT1 YDL241W YDR034W-B FMP16 HSP78 DON1 CYC7 YER053C-A RGI1 YER079W SPI1 PKP2 YGL117W NQM1 CTT1 CLD1 YGR122W SPG1 SOL4 YHR022C RTC3 HXT5 SPS100 YIL029C XBP1 SDP1 YJL107C PRM10 YJL144W GPX1 SHH4 YLR297W AAC1 SHH3 PAI3 SIP18 YPT53 YNL194C YNL195C DDR2 PNS1 GRE1 ICY2
Rfx1p	0.175	0.0199	0.0109117	RCR1 PHO89 YDR034W-B CYC7 SPI1 NQM1 YGR201C SPG1 RTC3 PRM10 YJL144W SHH3 ALD3 DDR2
Srb8p	0.15	0.021	0.0109369	ICS2 SPI1 CTT1 SOL4 SPS100 YLR297W MSC1 YMR090W ALD3 YNL195C DDR2 GRE1
Stp4p	0.0625	0.0284	0.0140879	YRO2 HSP30 SPI1 YLR297W YMR181C
Gzf3p	0.0875	0.0243	0.0153339	HSP26 YDL241W SPI1 RTC3 YJL107C YLR297W SUE1
War1p	0.0375	0.0345	0.0164197	YLR297W YMR090W ALD3
Gcr1p	0.325	0.016	0.0176805	RCR1 YRO2 TKL2 PHO89 HSP30 DIA3 FMP45 HBT1 HSP78 RGI1 YER079W SPI1 YGL117W NQM1 CTT1 SOL4 XBP1 MSC1 AAC1 YMR090W ALD3 PAI3 YMR181C DDR2 DCS2 JID1
Oaf3p	0.1125	0.0216	0.0177739	ATG8 ICS2 SOL4 RTC3 HXT5 PRM10 YLR297W SIP18 YMR181C
Kss1p	0.0625	0.0269	0.0180548	YRO2 HSP30 YLR297W GAS2 YMR181C
Aft2p	0.125	0.0206	0.0196386	YBL095W HSP26 PHO89 YER079W SPI1 XBP1 GPX1 AAC1 YNL194C SUE1
Arg82p	0.05	0.0282	0.0216344	YBL029C-A PHO89 SIP18 JID1
Mig2p	0.0875	0.0228	0.0216788	ICS2 PHO89 FMP45 YDL241W YGL117W NQM1 USV1
Phd1p	0.175	0.0183	0.0218044	MST28 YBL029C-A ICS2 PHO89 DIA3 CYC7 SPI1 SOL4 YIL077C XBP1 GAS2 DDR2 PNS1 USV1
Ash1p	0.55	0.0138	0.0265311	MST28 YBL029C-A YEL1 RCR1 YRO2 HSP26 ICS2 PHO89 HSP30 DIA3 YDL241W TPS2 CYC7 YER053C-A RGI1 YER079W SPI1 CTT1 CLD1 YGR122W SOL4 YHR022C RTC3 HXT5 SPS100 YIL029C COX5b SDP1 YJL107C GPX1 YLR297W MSC1 AAC1 YMR090W SHH3 ALD3 PAI3 SIP18 DDR2 BAG7 PNS1 DCS2 GSP2 ICY2
Bye1p	0.05	0.0267	0.0266597	YRO2 HSP30 YLR297W YMR181C
Rsc30p	0.0375	0.0294	0.0276427	ATG8 COX5b DCS2
Tbs1p	0.0375	0.0294	0.0276427	TMT1 YNL195C PHM7
YKL222C	0.025	0.0333	0.0297746	PHO89 YLR297W
Jhd1p	0.0375	0.0286	0.0303245	YRO2 YLR297W YMR181C
Put3p	0.15	0.0182	0.0313416	DIA3 SPI1 SDP1 YJL144W GAS2 AAC1 ALD3 YMR181C YPT53 PNS1 ICY2 SUE1
Set2p	0.0875	0.0211	0.0321255	YBL095W YDL241W XBP1 YMR090W ALD3 YNL195C DDR2
Dot6p	0.05	0.0252	0.0331444	ICS2 SHH4 YLR297W SIP18
Bdf2p	0.1	0.0202	0.0331975	TKL2 SPI1 CTT1 RTC3 YLR297W MSC1 ALD3 USV1
Mss11p	0.1375	0.0182	0.0372803	ATG8 PHO89 FMP45 YDL241W CYC7 YER079W TMT1 PRM10 YNL194C BAG7 DCS2
Stb2p	0.0625	0.0223	0.0400066	YRO2 HSP30 YLR297W YMR181C JID1
Smp1p	0.075	0.0211	0.0402439	YBL095W ICS2 PHO89 YHR022C YIL029C BAG7
Mal13p	0.025	0.029	0.0424461	PHO89 YLR297W
YLR278C	0.1	0.0188	0.0485764	YRO2 HSP30 TPS2 SPI1 SOL4 YLR297W YMR181C USV1
Rif2p	0.025	0.0274	0.0488184	RTC3 COX5b
Mot2p	0.0375	0.0242	0.0508034	YRO2 TMT1 YLR297W
Rsf2p	0.1	0.0185	0.0535417	HSP30 CLD1 SPS100 YIL029C SHH4 SHH3 ALD3 GRE1
Stb5p	0.225	0.0155	0.0550549	YRO2 ICS2 HSP78 CYC7 YER079W YGL117W CTT1 SPG1 RTC3 YJL144W GAS2 AAC1 PAI3 YMR181C PNS1 DCS2 GSP2 USV1
Stb3p	0.0125	0.0294	0.0557653	PHO89
Reb1p	0.2	0.0158	0.0564407	MST28 RCR1 YRO2 YER039C-A SPI1 SPS100 SDP1 PRM10 YLR297W MSC1 YMR090W ALD3 PAI3 DDR2 GRE1 JID1
Vms1p	0.05	0.0216	0.0570705	YRO2 HSP30 YLR297W YMR181C
Esc2p	0.1375	0.0169	0.0600477	YDR034W-B YHR022C RTC3 GAS2 MSC1 YMR090W ALD3 SIP18 YNL195C DDR2 GRE1
Opi1p	0.0875	0.0185	0.0624373	HSP26 HSP30 HBT1 YER079W SPI1 HXT5 DCS2
Rap1p	0.5	0.0133	0.0634066	YBL029C-A YEL1 RCR1 HSP26 TKL2 ICS2 PHO89 HSP30 YDL241W FMP16 HSP78 DON1 CYC7 YER053C-A RGI1 YGL117W NQM1 CTT1 SOL4 HXT5 SPS100 XBP1 YJL107C PRM10 GPX1 SHH4 GAS2 MSC1 ALD3 PAI3 YMR181C YMR230W-A DDR2 PHM7 PNS1 GRE1 USV1 ICY2 JID1 SUE1
Spt2p	0.0875	0.0181	0.0679959	YRO2 PHO89 HSP30 SPI1 YLR297W AAC1 YMR181C
Tod6p	0.025	0.0238	0.0685847	YRO2 YLR297W
Rsc2p	0.15	0.0162	0.0696465	MST28 YBL095W ICS2 YER079W PKP2 CLD1 XBP1 YLR297W YMR090W YNL194C DDR2 ICY2
Mbf1p	0.05	0.0202	0.0719954	YRO2 HSP30 YLR297W YMR181C
Sfl1p	0.0375	0.0214	0.0727231	HSP30 FMP45 SPI1
Gal3p	0.025	0.0227	0.0765484	YLR297W YMR181C
Rts2p	0.0125	0.0244	0.0775402	NMD4
Rco1p	0.1	0.0171	0.0799849	MST28 TKL2 DIA3 CTT1 YLR297W YMR090W ALD3 YMR181C
Ask10p	0.0375	0.0203	0.0852348	PHO89 TPS2 GAS2
Snf1p	0.0625	0.0184	0.0854394	PHO89 YER079W HXT5 YLR297W YMR181C
Met32p	0.1125	0.0164	0.087578	HSP26 TKL2 PHO89 RGI1 YGL117W DDR2 CRS5 GRE1 ICY2
Fkh2p	0.1375	0.0158	0.0900562	YBL029C-A ATG8 YRO2 ICS2 HSP30 CYC7 RGI1 YER079W YGL117W PAI3 DCS2
Hcm1p	0.0875	0.0165	0.103433	HBT1 FMP16 COX5b YJL107C YLR297W YPT53 BAG7
Srb5p	0.0125	0.0204	0.105076	PHO89
Stp2p	0.125	0.0156	0.105254	HSP26 ICS2 YDR034W-B SPI1 RTC3 HXT5 XBP1 YJL144W YLR297W PHM7
Ifh1p	0.1	0.0161	0.106294	YBR085C-A TKL2 ICS2 HSP30 YDR034W-B YGL117W XBP1 GAS2
Hat1p	0.0125	0.0196	0.112326	TKL2
Tbf1p	0.1	0.0158	0.113315	YBL029C-A YRO2 ICS2 YDL241W YER053C-A HXT5 YLR297W GSP2
Gsm1p	0.0375	0.0178	0.12265	DIA3 TMT1 YGR201C
YNR063W	0.0125	0.0185	0.123437	YLR297W
Leu3p	0.125	0.015	0.125201	ICS2 DON1 CTT1 SDP1 YLR297W GAS2 DDR2 PHM7 PNS1 ICY2
Sps18p	0.0625	0.0165	0.125625	YEL1 YBL095W YHR022C SPS100 COX5b
Msi1p	0.05	0.0169	0.126599	TMT1 YLR297W GAS2 YMR181C
Sir1p	0.0625	0.0163	0.131398	ICS2 PHO89 YLR297W GAS2 DCS2
Not3p	0.05	0.0167	0.131563	TMT1 SPS100 PHM7 ICY2
Met4p	0.2625	0.0136	0.135445	YRO2 TKL2 PHO89 HSP30 FMP16 TPS2 SPI1 TMT1 YGL117W NQM1 SOL4 RTC3 HXT5 MSC1 ALD3 YMR181C DDR2 CRS5 DCS2 GRE1 ICY2
Hms2p	0.025	0.0175	0.137048	PHO89 YLR297W
Pop2p	0.0375	0.0168	0.142586	YRO2 PHM7 DCS2
Hac1p	0.1	0.015	0.146283	RCR1 YRO2 PHO89 TPS2 CYC7 COX5b YMR090W DDR2
Rim101p	0.1375	0.0143	0.154283	YRO2 HSP26 ICS2 PHO89 HSP30 YDL241W SHC1 YIL029C DDR2 BAG7 JID1
Asg1p	0.05	0.0156	0.161311	PHO89 CLD1 YLR297W ICY2
Pho23p	0.025	0.0159	0.169173	PHO89 YMR090W
Yap3p	0.0625	0.015	0.171915	YJL144W GPX1 GAS2 ALD3 YNL195C
Hda1p	0.075	0.0147	0.173403	PHO89 YDL241W TMT1 YGR122W YHR022C YLR297W
Rds2p	0.1	0.0143	0.178444	PHO89 HSP30 SPI1 HXT5 GAS2 DDR2 PHM7 USV1
Ngg1p	0.0125	0.0145	0.18226	PHO89
Azf1p	0.0375	0.0152	0.183674	TKL2 PHO89 DCS2
Usv1p	0.025	0.015	0.188847	YEL1 CYC7
Rgt1p	0.0875	0.0141	0.19391	RTC3 HXT5 XBP1 YJL144W GAS2 AAC1 PHM7
Fzf1p	0.0375	0.0148	0.195094	YRO2 CTT1 YLR297W
Tho2p	0.0125	0.0137	0.198602	YLR297W
Tup1p	0.4125	0.0124	0.205396	MST28 ATG8 YBL095W RCR1 ICS2 PHO89 HSP78 RGI1 SPI1 TMT1 YGR122W SOL4 YHR022C RTC3 SPS100 XBP1 SDP1 YJL144W GPX1 GAS2 MSC1 YMR090W ALD3 PAI3 SIP18 YNL194C YNL195C DDR2 BAG7 DCS2 USV1 ICY2 SUE1
Sin4p	0.35	0.0125	0.207139	MST28 RCR1 TKL2 PHO89 DIA3 YDL241W TPS2 CYC7 SPI1 TMT1 PKP2 CLD1 YGR122W SOL4 YHR022C YIL029C YIL077C SDP1 YJL107C PRM10 GPX1 SHH4 YMR090W PAI3 YNL194C YNL195C DDR2 JID1
Sif2p	0.075	0.0139	0.212573	HSP30 SPI1 TMT1 YLR297W ALD3 YMR181C
Rif1p	0.0625	0.014	0.215225	YRO2 PHO89 SHC1 PKP2 YLR297W
Swi3p	0.2875	0.0126	0.218862	MST28 RCR1 YRO2 TKL2 PHO89 YDL241W YDR034W-B YGL117W CLD1 YGR122W SOL4 YHR022C XBP1 COX5b GAS2 MSC1 AAC1 YMR090W DDR2 GSP2 USV1 ICY2 JID1
Dal81p	0.0625	0.0136	0.235416	RCR1 HSP26 YDL241W HSP78 AAC1
Hst3p	0.025	0.0132	0.241798	GAS2 YNL195C
Met28p	0.0375	0.0131	0.257621	YJL107C YLR297W ICY2
Sin3p	0.275	0.0123	0.260974	MST28 YBL095W RCR1 PHO89 YDL241W YDR034W-B YER039C-A YER079W CLD1 SDP1 YJL107C SHH4 GAS2 MSC1 YMR090W SHH3 YMR181C YNL195C PHM7 CRS5 GRE1 JID1
Nsi1p	0.0125	0.0114	0.26106	PHO89
Stb6p	0.0125	0.0112	0.265255	PHO89
Dat1p	0.0375	0.0128	0.272633	YBL095W PHO89 YMR181C
Uga3p	0.05	0.0126	0.285738	RCR1 HSP26 YDL241W GAS2
Stp1p	0.1125	0.0126	0.286023	MST28 RCR1 PHO89 HSP30 YDL241W YER079W HXT5 YJL144W ICY2
Sip4p	0.0375	0.0124	0.290341	YRO2 COX5b YLR297W
Hir1p	0.05	0.0125	0.292352	YRO2 HSP26 YLR297W YMR181C
Rpd3p	0.0125	0.0102	0.302964	GAS2
Sut2p	0.025	0.0115	0.312401	YLR297W YMR181C
Dot5p	0.0125	0.0094	0.336229	PHO89
YGR067C	0.025	0.0109	0.340351	MST28 RCR1
Swi6p	0.1125	0.0119	0.342079	ICS2 PHO89 TPS2 YER079W CLD1 YIL077C YLR297W NMD4 CRS5
Isw1p	0.0625	0.0117	0.35165	HBT1 CTT1 GAS2 YMR090W YNL195C
Wtm1p	0.025	0.0106	0.355866	RTC3 YMR181C
Caf4p	0.025	0.0106	0.358965	CYC7 YJL144W
Nut1p	0.0375	0.0112	0.359806	ICS2 TMT1 YLR297W
Spt10p	0.2625	0.0117	0.361685	MST28 RCR1 ICS2 PHO89 YDL241W YDR034W-B CTT1 RTC3 SPS100 XBP1 YJL107C YLR297W GAS2 MSC1 YMR090W ALD3 SIP18 YMR181C YNL195C DDR2 GRE1
Cse2p	0.1125	0.0116	0.376414	ICS2 YDL241W TMT1 CTT1 SOL4 MSC1 DDR2 CRS5 GRE1
Cdc73p	0.1125	0.0114	0.396912	MST28 YDL241W YHR022C YJL144W GPX1 AAC1 YMR090W ALD3 YNL195C
Pip2p	0.1875	0.0115	0.399023	RCR1 HSP26 TKL2 ICS2 PHO89 HSP30 HBT1 TPS2 CTT1 HXT5 XBP1 SDP1 GAS2 ALD3 GRE1
Aca1p	0.0375	0.0105	0.40115	YJL144W GAS2 ALD3
Ime1p	0.0125	0.0082	0.40122	YLR297W
Pib2p	0.05	0.0108	0.40739	PHO89 YER039C-A CLD1 GAS2
Stb1p	0.05	0.0106	0.418713	PHO89 YDR034W-B FMP16 NQM1
Yrr1p	0.1	0.0111	0.42058	YBL095W YRO2 HSP26 PHO89 YGR122W YLR297W YMR181C YNL195C
Nnf2p	0.0375	0.0101	0.434456	YRO2 HSP30 YLR297W
Tda9p	0.025	0.0093	0.435439	PHO89 YDL241W
Sas4p	0.0125	0.0076	0.436507	YLR297W
Cha4p	0.025	0.0092	0.444425	YRO2 RGI1
Urc2p	0.0375	0.0099	0.444617	HSP30 YJL144W YLR297W
Hap3p	0.0375	0.0099	0.447149	TMT1 SOL4 YLR297W
Snt2p	0.0125	0.0074	0.451837	YLR297W
Eds1p	0.0125	0.0074	0.455634	ICS2
Rlf2p	0.1125	0.0107	0.47763	PHO89 SHC1 CTT1 SPG1 SOL4 YHR022C SPS100 GAS2 YMR090W
Tos8p	0.05	0.0098	0.487947	YRO2 HBT1 YER079W YLR297W
Snf2p	0.2875	0.0111	0.488186	MST28 ATG8 RCR1 YRO2 PHO89 YDL241W YDR034W-B YER079W SHC1 CLD1 SOL4 YJL107C YJL144W GPX1 SHH4 GAS2 MSC1 AAC1 YMR090W SHH3 DDR2 ICY2 JID1
Rtg3p	0.0875	0.0104	0.488663	RCR1 HSP26 HSP30 YDL241W NQM1 YJL144W GAS2
Rdr1p	0.025	0.0085	0.494246	YLR297W DCS2
Otu1p	0.0375	0.0091	0.509191	HSP30 SDP1 YLR297W
Sir2p	0.2	0.0107	0.525026	ICS2 HSP30 YDL241W CYC7 YER039C-A SHC1 SPI1 TMT1 NQM1 SOL4 YLR297W GAS2 YMR181C USV1 ICY2 JID1
Mth1p	0.0375	0.0087	0.551963	YRO2 HSP30 YLR297W
Hms1p	0.125	0.0101	0.573822	HSP26 PHO89 HSP30 YDL241W TPS2 SHC1 YIL077C GAS2 NMD4 ICY2
Hal9p	0.025	0.0074	0.59703	PHO89 PHM7
Snf11p	0.0125	0.0056	0.597384	PHO89
Rtg1p	0.025	0.0072	0.609533	PHO89 TMT1
Plm2p	0.0125	0.0054	0.62167	HSP26
Ndt80p	0.0625	0.0088	0.626135	HBT1 TMT1 SPS100 PRM10 GAS2
Msn1p	0.025	0.007	0.631397	YBL029C-A CTT1
Ppr1p	0.0125	0.0052	0.641998	YEL1
Sir3p	0.1	0.0093	0.649784	ICS2 CLD1 SPG1 YIL029C SHH4 YLR297W GAS2 CRS5
Ert1p	0.0125	0.005	0.661472	YER079W
Dal80p	0.0125	0.005	0.66688	PHO89
Tos4p	0.0125	0.005	0.669559	YER039C-A
Hir2p	0.025	0.0066	0.6704	DIA3 TMT1
Rtt107p	0.05	0.0079	0.687073	YJL144W GAS2 YNL195C PHM7
Gln3p	0.1375	0.0093	0.69785	ICS2 YDR034W-B TMT1 YHR022C SDP1 YJL144W SHH4 GAS2 YMR181C YNL194C YNL195C
Gat1p	0.0125	0.0047	0.700378	XBP1
Sum1p	0.0625	0.0081	0.703031	RCR1 PHO89 DON1 GAS2 ALD3
Tis11p	0.025	0.0063	0.704337	GAS2 ALD3
Snf5p	0.1625	0.0095	0.705623	YRO2 TKL2 PHO89 YER079W CLD1 YGR122W SPG1 HXT5 GAS2 AAC1 USV1 ICY2 JID1
Sas5p	0.025	0.0062	0.70839	YBL095W YMR181C
Sds3p	0.0625	0.008	0.717989	ICS2 PHO89 YDL241W YLR297W GAS2
Aro80p	0.0375	0.007	0.719223	SPS100 SDP1 GAS2
Hst1p	0.0125	0.0044	0.733331	DON1
Pgd1p	0.0375	0.0068	0.745986	PHO89 XBP1 GAS2
Met18p	0.0125	0.0041	0.7632	PHO89
Rph1p	0.0375	0.0065	0.775251	YLR297W YMR181C GRE1
Sef1p	0.0125	0.004	0.78275	ICY2
Hat2p	0.0375	0.0062	0.808431	GAS2 AAC1 YMR181C
Uls1p	0.0625	0.0071	0.813935	COX5b GAS2 SIP18 YMR181C YPT53
Srb2p	0.075	0.0074	0.820381	HSP26 YDL241W YHR022C XBP1 PAI3 DCS2
Dal82p	0.075	0.0074	0.824367	HSP26 FMP45 YDR034W-B DON1 TMT1 YLR297W
Gts1p	0.0375	0.006	0.829488	TPS2 NQM1 SDP1
Hir3p	0.025	0.0049	0.843052	YLR297W YMR181C
Mal33p	0.05	0.0063	0.858357	PHO89 YDL241W PKP2 XBP1
Yap7p	0.05	0.006	0.882715	TPS2 YLR297W GAS2 DCS2
Spt3p	0.1125	0.0073	0.906971	YRO2 PHO89 DON1 HXT5 SDP1 YJL144W GAS2 YMR181C USV1
Spt20p	0.2	0.0083	0.913478	MST28 YBL095W RCR1 YRO2 TKL2 PHO89 TPS2 HSP78 SHC1 CLD1 YGR122W HXT5 YJL107C GAS2 AAC1 YNL194C
Zds1p	0.0125	0.0026	0.938263	GAS2
Spt4p	0.125	0.007	0.947186	YDL241W TMT1 CLD1 SOL4 YHR022C COX5b GPX1 YNL195C BAG7 ICY2
Snf6p	0.275	0.0083	0.956219	MST28 ATG8 RCR1 YRO2 TKL2 PHO89 DIA3 FMP45 TPS2 CTT1 YGR122W HXT5 YJL144W GPX1 SHH4 GAS2 AAC1 YNL194C GSP2 GRE1 ICY2 JID1
Hap5p	0.0125	0.0022	0.965604	GAS2
Rtf1p	0.0125	0.0022	0.967626	YNL194C
Sas3p	0.0875	0.0059	0.967809	YBL095W PHO89 YER079W GAS2 AAC1 ALD3 ICY2
Taf14p	0.05	0.0044	0.981771	PHO89 GAS2 YNL195C DDR2
Thi2p	0.0375	0.0038	0.983959	YER079W GAS2 ALD3
Gal11p	0.0375	0.0036	0.989153	CTT1 YGR201C GAS2
Hfi1p	0.1	0.0055	0.989439	RCR1 YRO2 PHO89 SPI1 HXT5 YJL107C AAC1 DDR2
Hap2p	0.1125	0.0056	0.99331	MST28 RCR1 YER079W SPI1 YGR122W SOL4 YLR297W YMR181C DDR2
Gal4p	0.05	0.0033	0.998901	TPS2 SDP1 GAS2 ALD3
Cup9p	0.0375	0.0028	0.999009	SOL4 SPS100 GAS2
Tye7p	0.0375	0.0024	0.999804	CYC7 ALD3 JID1
Isw2p	0.0125	0.0008	0.999994	ALD3

## Sheet: ppGpp_sigDOWN
Transcription_Factor	Proportion_in_query	Proportion_in_population	P.val	Target_genes
Bas1p	0.8929	0.0091	2.83953e-09	SEO1 PHO3 SMP1 MAL32 HBN1 URA3 DSF1 RIM4 ARN1 MIP6 MEF2 INO1 YJR061W BNA2 DAL5 MTD1 TIS11 PLB2 FIT2 YOR389W LEE1 YPL088W YPL277C YPL278C PDH1
Cin5p	0.75	0.0096	2.32141e-07	SEO1 PHO3 SMP1 MAL32 HBN1 URA3 DSF1 ATF2 ARN1 MIP6 HXT4 MEF2 YJR061W MTD1 PLB2 FIT2 YOR389W LEE1 YPL277C YPL278C PDH1
Rim101p	0.4643	0.0169	2.63965e-07	SEO1 SMP1 DSF1 ARN1 INO1 YJR061W TIS11 PLB2 FIT2 YOR389W YPL088W YPL277C YPL278C
Opi1p	0.3214	0.0237	9.2192e-07	ATF2 ARN1 HXT4 INO1 YJR061W MTD1 TIS11 FIT2 PDH1
Upc2p	0.2857	0.0255	1.89403e-06	URA3 DSF1 ATF2 INO1 FIT2 YOR389W YPL088W YPL278C
Sut1p	0.3214	0.0216	2.21126e-06	PHO3 MAL32 URA3 DAL2 MEF2 INO1 FIT2 YPL277C PDH1
Ecm22p	0.3571	0.019	2.23581e-06	PHO3 MAL32 URA3 ATF2 MIP6 MEF2 INO1 DAL5 FIT2 YPL088W
Sok2p	0.7143	0.0089	3.15367e-06	MAL32 URA3 DSF1 ATF2 RIM4 ARN1 HXT4 DAL2 MEF2 INO1 YJR061W BNA2 DAL5 PLB2 FIT2 YOR389W LEE1 YPL277C YPL278C PDH1
Zap1p	0.5714	0.0105	7.90174e-06	PHO3 SMP1 MAL32 URA3 ATF2 ARN1 MIP6 HXT4 INO1 YJR061W MTD1 TIS11 YOR389W LEE1 YPL088W PDH1
Tec1p	0.8929	0.0065	8.42019e-06	SEO1 PHO3 SMP1 MAL32 URA3 ATF2 RIM4 ARN1 MIP6 HXT4 DAL2 MEF2 INO1 YJR061W BNA2 DAL5 TIS11 PLB2 FIT2 YOR389W LEE1 YPL088W YPL277C YPL278C PDH1
Cyc8p	0.0357	0.5	1.49991e-05	HXT4
Yox1p	0.5357	0.0105	1.70431e-05	SEO1 PHO3 MAL32 RIM4 ARN1 HXT4 DAL2 YJR061W PLB2 YOR389W LEE1 YPL088W YPL277C YPL278C PDH1
Gcn4p	0.7857	0.0073	1.7044e-05	SEO1 PHO3 SMP1 MAL32 ATF2 ARN1 MIP6 HXT4 DAL2 MEF2 INO1 YJR061W BNA2 DAL5 MTD1 TIS11 PLB2 FIT2 YOR389W YPL088W YPL277C YPL278C
Rap1p	0.7857	0.0073	1.73839e-05	SEO1 PHO3 SMP1 MAL32 URA3 ATF2 ARN1 MIP6 HXT4 INO1 BNA2 DAL5 MTD1 TIS11 PLB2 FIT2 YOR389W LEE1 YPL088W YPL277C YPL278C PDH1
Sfp1p	0.9286	0.006	1.83552e-05	SEO1 PHO3 SMP1 MAL32 URA3 DSF1 ATF2 RIM4 ARN1 MIP6 HXT4 DAL2 MEF2 INO1 YJR061W DAL5 MTD1 TIS11 PLB2 FIT2 YOR389W LEE1 YPL088W YPL277C YPL278C PDH1
Put3p	0.3571	0.0152	1.96492e-05	PHO3 URA3 DSF1 ARN1 HXT4 INO1 TIS11 PLB2 FIT2 PDH1
Msi1p	0.2143	0.0254	2.67182e-05	INO1 YJR061W BNA2 MTD1 TIS11 YOR389W
Mig1p	0.2857	0.0178	3.49433e-05	PHO3 MAL32 DSF1 ATF2 HXT4 INO1 PLB2 FIT2
Yrm1p	0.7143	0.0077	4.06942e-05	SEO1 MAL32 ATF2 RIM4 MIP6 HXT4 DAL2 MEF2 INO1 YJR061W BNA2 DAL5 MTD1 TIS11 PLB2 FIT2 YPL088W YPL277C YPL278C PDH1
Aft1p	0.5	0.0101	5.97725e-05	PHO3 SMP1 MAL32 URA3 ARN1 HXT4 INO1 YJR061W BNA2 TIS11 FIT2 YPL088W YPL277C PDH1
Aft2p	0.2857	0.0165	6.52973e-05	PHO3 URA3 DSF1 ARN1 BNA2 TIS11 PLB2 FIT2
Stb1p	0.25	0.0186	6.99775e-05	PHO3 ARN1 MIP6 YJR061W TIS11 FIT2 YOR389W
Rtg1p	0.2143	0.0217	7.4554e-05	URA3 HXT4 INO1 TIS11 LEE1 PDH1
Ste12p	0.8571	0.0062	8.05503e-05	SEO1 SMP1 MAL32 HBN1 URA3 DSF1 RIM4 ARN1 MIP6 HXT4 DAL2 MEF2 INO1 YJR061W BNA2 DAL5 MTD1 TIS11 PLB2 YOR389W LEE1 YPL088W YPL277C PDH1
Spt23p	0.5714	0.0088	9.41196e-05	PHO3 SMP1 URA3 ATF2 RIM4 ARN1 MIP6 INO1 BNA2 DAL5 MTD1 TIS11 PLB2 FIT2 LEE1 YPL088W
Mig2p	0.2143	0.0195	0.000142484	PHO3 MAL32 DSF1 HXT4 FIT2 LEE1
Gcr2p	0.4643	0.0099	0.000146036	SEO1 PHO3 ATF2 MIP6 MEF2 INO1 YJR061W BNA2 DAL5 MTD1 PLB2 FIT2 LEE1
Hms1p	0.3929	0.0111	0.000183239	SEO1 PHO3 SMP1 MAL32 URA3 INO1 DAL5 PLB2 FIT2 YPL088W PDH1
Mga1p	0.3214	0.0128	0.000212443	URA3 DSF1 RIM4 HXT4 INO1 PLB2 YOR389W YPL088W YPL278C
Gln3p	0.4286	0.0102	0.000220655	SEO1 PHO3 ATF2 DAL2 MEF2 INO1 DAL5 TIS11 PLB2 FIT2 YOR389W LEE1
Cup2p	0.2857	0.0138	0.00024885	PHO3 DSF1 HXT4 INO1 TIS11 PLB2 YPL088W PDH1
Ume6p	0.3571	0.0115	0.000265633	RIM4 DAL2 MEF2 INO1 TIS11 PLB2 YOR389W LEE1 YPL088W PDH1
Rpn4p	0.5357	0.0084	0.000298059	PHO3 SMP1 HBN1 DSF1 RIM4 ARN1 HXT4 INO1 YJR061W MTD1 TIS11 PLB2 FIT2 LEE1 YPL278C
Pho4p	0.4643	0.0092	0.000325154	PHO3 MAL32 URA3 DSF1 MEF2 INO1 BNA2 TIS11 PLB2 FIT2 YOR389W LEE1 YPL088W
Rox1p	0.3571	0.0111	0.000351967	PHO3 DSF1 ARN1 INO1 PLB2 FIT2 YOR389W YPL277C YPL278C PDH1
Yap1p	0.7143	0.0068	0.000352734	SEO1 PHO3 SMP1 MAL32 HBN1 RIM4 ARN1 HXT4 DAL2 INO1 BNA2 DAL5 MTD1 PLB2 FIT2 YOR389W YPL088W YPL277C YPL278C PDH1
Pho2p	0.3929	0.0102	0.000393192	SEO1 PHO3 URA3 BNA2 DAL5 MTD1 FIT2 YOR389W YPL088W YPL278C PDH1
Gis1p	0.2143	0.0162	0.000457692	MEF2 DAL5 YOR389W YPL277C YPL278C PDH1
Crz1p	0.25	0.014	0.000504303	PHO3 URA3 HXT4 INO1 BNA2 TIS11 PLB2
Msn4p	0.6429	0.007	0.000626156	SEO1 PHO3 SMP1 MAL32 URA3 DSF1 ATF2 RIM4 ARN1 HXT4 INO1 MTD1 TIS11 PLB2 FIT2 YOR389W LEE1 PDH1
Cac2p	0.2857	0.0119	0.00076524	URA3 RIM4 INO1 MTD1 PLB2 YOR389W YPL088W YPL278C
Hsf1p	0.5	0.0081	0.00079836	SEO1 PHO3 ATF2 RIM4 ARN1 MEF2 INO1 MTD1 PLB2 FIT2 YOR389W LEE1 YPL278C PDH1
Hda1p	0.2143	0.0147	0.000798946	PHO3 PLB2 YOR389W LEE1 YPL277C YPL278C
Srb5p	0.0714	0.0408	0.000896431	TIS11 FIT2
Pdr3p	0.3929	0.0093	0.000919349	SEO1 HBN1 URA3 ARN1 HXT4 INO1 YJR061W TIS11 FIT2 LEE1 YPL088W
Dal80p	0.1429	0.0199	0.000999665	PHO3 SMP1 DAL2 DAL5
Rlm1p	0.2857	0.0113	0.00115284	PHO3 DSF1 MIP6 DAL5 PLB2 FIT2 LEE1 YPL088W
Arr1p	0.4643	0.0081	0.00130245	SMP1 DSF1 ARN1 MIP6 HXT4 MEF2 INO1 MTD1 TIS11 PLB2 FIT2 LEE1 PDH1
Tda9p	0.1429	0.0187	0.001324	ATF2 TIS11 PLB2 FIT2
Mot3p	0.25	0.0119	0.00144304	PHO3 MAL32 URA3 DSF1 HXT4 INO1 PDH1
Rsc2p	0.2857	0.0108	0.00155019	SEO1 ATF2 HXT4 BNA2 TIS11 FIT2 YOR389W YPL278C
Sas4p	0.1071	0.0229	0.00160744	YOR389W YPL277C YPL278C
Mig3p	0.4643	0.0078	0.00199999	PHO3 MAL32 HBN1 DSF1 RIM4 ARN1 INO1 TIS11 PLB2 FIT2 LEE1 YPL088W YPL278C
Yhp1p	0.3929	0.0085	0.00206785	SEO1 PHO3 ARN1 HXT4 PLB2 YOR389W LEE1 YPL088W YPL277C YPL278C PDH1
Ask10p	0.1071	0.0203	0.00251435	PHO3 TIS11 FIT2
Srb2p	0.2857	0.0099	0.00284842	ATF2 RIM4 MIP6 HXT4 BNA2 TIS11 FIT2 YOR389W
Swi5p	0.5	0.0072	0.0029534	SEO1 PHO3 URA3 DSF1 MIP6 HXT4 MEF2 DAL5 PLB2 FIT2 YOR389W LEE1 YPL088W PDH1
Msn2p	0.7143	0.0059	0.00339158	SEO1 PHO3 SMP1 MAL32 URA3 DSF1 ATF2 RIM4 ARN1 MIP6 HXT4 INO1 BNA2 MTD1 TIS11 PLB2 FIT2 YOR389W LEE1 PDH1
Rlf2p	0.2857	0.0095	0.00372173	SMP1 INO1 MTD1 PLB2 YOR389W YPL088W YPL278C PDH1
Mbp1p	0.25	0.0101	0.00411093	PHO3 MAL32 INO1 TIS11 PLB2 FIT2 PDH1
Hir3p	0.1786	0.0123	0.00427561	PHO3 ATF2 TIS11 FIT2 YOR389W
Rfx1p	0.25	0.01	0.00457244	PHO3 URA3 DSF1 ARN1 PLB2 FIT2 PDH1
Pdc2p	0.0357	0.0385	0.00459753	PHO3
Gzf3p	0.1429	0.0139	0.00483482	PHO3 DAL2 DAL5 TIS11
Rme1p	0.1786	0.012	0.00487794	PHO3 MAL32 INO1 DAL5 PLB2
Hap4p	0.2857	0.0091	0.00514131	SEO1 ARN1 MIP6 HXT4 DAL2 INO1 BNA2 PLB2
Yrr1p	0.25	0.0097	0.00520539	SEO1 INO1 DAL5 TIS11 PLB2 YPL088W PDH1
Pdr1p	0.3929	0.0076	0.00542818	SEO1 HBN1 URA3 HXT4 INO1 YJR061W TIS11 FIT2 YPL088W YPL278C PDH1
Swi4p	0.3214	0.0084	0.00558479	PHO3 MAL32 RIM4 DAL5 PLB2 FIT2 YOR389W LEE1 YPL088W
Rsf2p	0.1786	0.0115	0.00593044	MAL32 RIM4 ARN1 INO1 FIT2
Hap5p	0.1786	0.0112	0.00691647	INO1 BNA2 TIS11 PLB2 FIT2
Mbf1p	0.1071	0.0152	0.00710829	MTD1 YOR389W LEE1
Tos4p	0.1071	0.0149	0.00762207	URA3 YJR061W TIS11
Hel2p	0.1071	0.0148	0.00775427	TIS11 FIT2 YPL088W
Stb3p	0.0357	0.0294	0.00778318	FIT2
Flo8p	0.2143	0.0097	0.00856794	PHO3 URA3 RIM4 ARN1 INO1 PLB2
Gat4p	0.1071	0.0138	0.00992321	PHO3 MEF2 INO1
Stb5p	0.3214	0.0077	0.0102683	RIM4 ARN1 HXT4 INO1 MTD1 PLB2 FIT2 LEE1 PDH1
Hat2p	0.1786	0.0103	0.0103979	DSF1 HXT4 INO1 YJR061W PLB2
Ric1p	0.2143	0.0093	0.0110219	PHO3 TIS11 PLB2 YOR389W LEE1 YPL088W
Rts2p	0.0357	0.0244	0.0111848	MEF2
Snf5p	0.3571	0.0073	0.0114357	SEO1 PHO3 SMP1 ATF2 RIM4 HXT4 BNA2 MTD1 PLB2 LEE1
Met28p	0.1071	0.0131	0.0117443	SEO1 FIT2 LEE1
Ime1p	0.0714	0.0164	0.0118558	INO1 PDH1
Hmo1p	0.2857	0.0079	0.0125608	SMP1 ATF2 RIM4 INO1 BNA2 TIS11 FIT2 LEE1
Dat1p	0.1071	0.0128	0.0128235	PLB2 YOR389W YPL278C
Rtg3p	0.2143	0.0089	0.0132305	ARN1 DAL2 INO1 TIS11 FIT2 LEE1
Spt2p	0.1429	0.0104	0.0161393	PHO3 MTD1 LEE1 YPL088W
Zds1p	0.1429	0.0103	0.0164737	SEO1 URA3 YJR061W PLB2
YPR015C	0.0714	0.0145	0.016502	INO1 PDH1
Hfi1p	0.3571	0.0069	0.0166054	SEO1 PHO3 ATF2 HXT4 BNA2 PLB2 FIT2 YOR389W LEE1 PDH1
Sfl1p	0.0714	0.0143	0.0171454	TIS11 FIT2
Mcm1p	0.3929	0.0066	0.0183267	PHO3 ATF2 MIP6 HXT4 TIS11 PLB2 FIT2 YOR389W YPL088W YPL277C YPL278C
Xbp1p	0.2143	0.0084	0.0184693	SEO1 SMP1 MAL32 INO1 YPL088W PDH1
Oaf1p	0.25	0.0079	0.0185137	SEO1 SMP1 URA3 INO1 MTD1 LEE1 YPL088W
Taf14p	0.25	0.0077	0.020704	PHO3 URA3 HXT4 INO1 TIS11 PLB2 FIT2
Mga2p	0.2857	0.0072	0.0221851	PHO3 ATF2 INO1 MTD1 TIS11 PLB2 LEE1 YPL088W
Hcm1p	0.1429	0.0094	0.0233152	ARN1 DAL2 FIT2 YPL277C
Ace2p	0.8214	0.0048	0.0242855	SEO1 PHO3 SMP1 MAL32 HBN1 URA3 DSF1 ATF2 RIM4 HXT4 DAL2 MEF2 INO1 DAL5 MTD1 TIS11 PLB2 FIT2 YOR389W LEE1 YPL088W YPL277C PDH1
Ino2p	0.1429	0.0093	0.0248339	PHO3 HXT4 INO1 PLB2
Phd1p	0.2143	0.0079	0.0253912	SMP1 DSF1 RIM4 ARN1 TIS11 FIT2
Sip3p	0.0357	0.0154	0.0267708	ARN1
YJL206C	0.0714	0.0116	0.029361	INO1 YPL277C
Ngg1p	0.0357	0.0145	0.0299045	ATF2
Mal13p	0.0357	0.0145	0.0299045	TIS11
Cdc73p	0.2143	0.0076	0.0299224	ATF2 MEF2 TIS11 FIT2 YOR389W YPL278C
Thi2p	0.2143	0.0075	0.0316143	PHO3 ARN1 MIP6 INO1 PLB2 FIT2
Mac1p	0.1429	0.0086	0.033132	ARN1 TIS11 FIT2 PDH1
Tho2p	0.0357	0.0137	0.0331778	TIS11
Rif2p	0.0357	0.0137	0.0331778	YOR389W
Sas5p	0.1071	0.0093	0.0356354	YOR389W YPL277C YPL278C
Adr1p	0.2143	0.0073	0.0375159	URA3 ATF2 MTD1 TIS11 YOR389W PDH1
Ppr1p	0.0714	0.0104	0.0388363	URA3 MTD1
Rgt1p	0.1429	0.0081	0.0420845	URA3 DSF1 HXT4 PLB2
Tye7p	0.2857	0.0065	0.0425565	SEO1 SMP1 URA3 DSF1 INO1 PLB2 FIT2 PDH1
Ifh1p	0.1429	0.008	0.0427089	SMP1 HXT4 BNA2 PLB2
Fhl1p	0.2857	0.0064	0.0433416	SMP1 ATF2 RIM4 HXT4 INO1 BNA2 PLB2 YOR389W
YFL052W	0.0357	0.0118	0.0437879	TIS11
Gal3p	0.0357	0.0114	0.0466154	TIS11
Nsi1p	0.0357	0.0114	0.0466154	PDH1
Gat1p	0.0714	0.0093	0.0508651	DAL2 DAL5
Hac1p	0.1429	0.0075	0.0553038	PHO3 SMP1 HXT4 INO1
Rpd3p	0.0357	0.0102	0.0565082	URA3
Stp1p	0.1786	0.007	0.0568634	ARN1 INO1 TIS11 FIT2 YPL088W
Hst1p	0.0714	0.0088	0.0593704	MIP6 BNA2
Tup1p	0.5	0.0053	0.0602472	PHO3 SMP1 URA3 ATF2 RIM4 ARN1 HXT4 MTD1 PLB2 FIT2 YOR389W LEE1 YPL277C YPL278C
Met32p	0.1429	0.0073	0.0605915	SEO1 RIM4 BNA2 LEE1
Rsc30p	0.0357	0.0098	0.0606564	INO1
Skn7p	0.2143	0.0065	0.0619835	PHO3 URA3 INO1 BNA2 PLB2 YPL088W
Sko1p	0.2143	0.0065	0.0628907	PHO3 HBN1 DSF1 ATF2 HXT4 DAL5
Jhd1p	0.0357	0.0095	0.0638353	PLB2
Met4p	0.3214	0.0058	0.0652118	SEO1 PHO3 RIM4 ARN1 INO1 TIS11 PLB2 FIT2 LEE1
Rds2p	0.1429	0.0071	0.0653534	URA3 RIM4 FIT2 LEE1
Rgm1p	0.1071	0.0076	0.0671786	URA3 HXT4 YPL088W
Ndt80p	0.1429	0.007	0.0682291	URA3 ATF2 BNA2 PLB2
Met31p	0.1071	0.0074	0.0733512	SEO1 ATF2 INO1
Hms2p	0.0357	0.0088	0.0737031	PDH1
Swi3p	0.3571	0.0055	0.0790825	SEO1 PHO3 ATF2 HXT4 BNA2 MTD1 YOR389W LEE1 YPL277C YPL278C
YPR022C	0.0357	0.0083	0.0816999	YPL088W
Mss11p	0.1429	0.0066	0.0846249	DSF1 ARN1 HXT4 DAL5
Isw1p	0.1071	0.007	0.0848448	SEO1 PHO3 YOR389W
Gcr1p	0.3214	0.0055	0.0875145	PHO3 MAL32 URA3 HXT4 BNA2 PLB2 LEE1 YPL278C PDH1
Nut1p	0.0714	0.0074	0.0878617	PHO3 YOR389W
Isw2p	0.25	0.0058	0.0880356	SEO1 PHO3 URA3 RIM4 FIT2 YOR389W YPL278C
Sum1p	0.1429	0.0065	0.0893987	SEO1 INO1 BNA2 TIS11
Snf1p	0.0714	0.0074	0.0901443	ATF2 YPL278C
Dal82p	0.1786	0.0062	0.0925276	PHO3 URA3 DSF1 DAL2 PLB2
Spt3p	0.25	0.0057	0.0972391	PHO3 URA3 ATF2 DAL2 MTD1 PLB2 PDH1
Rtf1p	0.1071	0.0066	0.0996448	ATF2 TIS11 PLB2
Mal33p	0.1429	0.0063	0.101441	HXT4 MTD1 TIS11 FIT2
Ada2p	0.0357	0.0072	0.103411	FIT2
Arg82p	0.0357	0.007	0.107175	BNA2
Hir2p	0.0714	0.0066	0.115175	PHO3 LEE1
Leu3p	0.1429	0.006	0.115401	SMP1 DAL2 FIT2 PDH1
Bye1p	0.0357	0.0067	0.117392	TIS11
Cbf1p	0.2857	0.0053	0.126803	INO1 YJR061W DAL5 MTD1 TIS11 PLB2 LEE1 YPL088W
Rsc1p	0.1429	0.0058	0.127932	ATF2 PLB2 YPL088W PDH1
Tis11p	0.0714	0.0063	0.129052	URA3 FIT2
Ash1p	0.5357	0.0047	0.132698	PHO3 MAL32 URA3 DSF1 ATF2 RIM4 ARN1 HXT4 INO1 DAL5 MTD1 PLB2 FIT2 YOR389W YPL088W
YPR196W	0.0357	0.006	0.139881	MTD1
Sin3p	0.3214	0.0051	0.140804	SMP1 RIM4 INO1 MTD1 TIS11 PLB2 FIT2 LEE1 PDH1
Wtm2p	0.0357	0.006	0.141234	MTD1
Gsm1p	0.0357	0.0059	0.142589	PLB2
Spt10p	0.3214	0.005	0.145269	RIM4 INO1 PLB2 YOR389W LEE1 YPL088W YPL277C YPL278C PDH1
Snf11p	0.0357	0.0056	0.153535	PHO3
Pop2p	0.0357	0.0056	0.156298	LEE1
Vms1p	0.0357	0.0054	0.164648	MTD1
Kss1p	0.0357	0.0054	0.166048	YPL088W
Hap2p	0.2857	0.005	0.166171	DSF1 ATF2 DAL2 BNA2 TIS11 PLB2 YPL088W PDH1
Dal81p	0.0714	0.0054	0.175985	DAL2 DAL5
Yap6p	0.1786	0.0051	0.177271	MAL32 DSF1 RIM4 HXT4 MTD1
Pib2p	0.0714	0.0054	0.17796	TIS11 PLB2
Ert1p	0.0357	0.005	0.184442	ATF2
Cad1p	0.1429	0.005	0.197405	ARN1 MTD1 LEE1 PDH1
Reb1p	0.1786	0.0049	0.200858	PHO3 URA3 MIP6 YPL088W PDH1
Oaf3p	0.0714	0.0048	0.223984	BNA2 FIT2
Ino4p	0.1429	0.0048	0.22501	DSF1 ATF2 HXT4 INO1
Cst6p	0.4286	0.0045	0.230617	SEO1 PHO3 MAL32 ATF2 INO1 BNA2 MTD1 PLB2 YOR389W LEE1 YPL277C YPL278C
Rdr1p	0.0357	0.0043	0.235279	MTD1
Aro80p	0.0714	0.0047	0.236687	URA3 MIP6
Not3p	0.0357	0.0042	0.242643	MAL32
Stp2p	0.1071	0.0047	0.244807	INO1 PLB2 FIT2
Met18p	0.0357	0.0041	0.247068	LEE1
Cup9p	0.1786	0.0046	0.248785	PHO3 URA3 DSF1 PLB2 FIT2
Pgd1p	0.0714	0.0045	0.253843	TIS11 FIT2
Yap5p	0.1429	0.0046	0.256939	SEO1 PHO3 INO1 MTD1
Sef1p	0.0357	0.004	0.261848	LEE1
Asg1p	0.0357	0.0039	0.267769	LEE1
Rph1p	0.0714	0.0043	0.274482	TIS11 LEE1
Aca1p	0.0357	0.0035	0.31068	MEF2
Gts1p	0.0714	0.004	0.319673	SEO1 PDH1
Rtt107p	0.0714	0.0039	0.324111	INO1 PLB2
Spt4p	0.2143	0.0042	0.326883	ATF2 MTD1 PLB2 LEE1 YPL088W PDH1
Nnf2p	0.0357	0.0034	0.329822	PLB2
Urc2p	0.0357	0.0033	0.335691	MTD1
Hap3p	0.0357	0.0033	0.337156	BNA2
Gal4p	0.1786	0.0041	0.341746	SEO1 PHO3 URA3 PLB2 FIT2
Sir1p	0.0357	0.0033	0.343009	PDH1
Uga3p	0.0357	0.0032	0.357581	DAL2
Cse2p	0.1071	0.0039	0.366807	RIM4 YOR389W YPL277C
Sir2p	0.2143	0.004	0.372564	SMP1 DSF1 YJR061W LEE1 YPL088W PDH1
Otu1p	0.0357	0.003	0.373495	MTD1
Yap3p	0.0357	0.003	0.380684	YOR389W
Srb8p	0.0714	0.0035	0.39508	FIT2 YPL088W
Fkh1p	0.1071	0.0037	0.395896	URA3 PLB2 LEE1
Mth1p	0.0357	0.0029	0.399231	MTD1
Pip2p	0.1786	0.0038	0.412633	URA3 INO1 DAL5 PLB2 FIT2
Rif1p	0.0357	0.0028	0.416147	MTD1
Sds3p	0.0714	0.0032	0.452819	YPL088W PDH1
Snf6p	0.3571	0.0038	0.479458	SEO1 PHO3 ATF2 RIM4 BNA2 MTD1 PLB2 FIT2 LEE1 YPL278C
Esc2p	0.0714	0.0031	0.481523	URA3 PLB2
Tos8p	0.0357	0.0025	0.482822	ARN1
Yap7p	0.0714	0.003	0.497207	PLB2 FIT2
Haa1p	0.0714	0.003	0.497207	YPL088W PDH1
YLR278C	0.0357	0.0024	0.506222	MTD1
Sif2p	0.0357	0.0023	0.51515	PDH1
Fkh2p	0.0714	0.0029	0.528945	PHO3 RIM4
Uls1p	0.0714	0.0029	0.530959	PLB2 FIT2
Gat3p	0.0357	0.0022	0.532708	INO1
Sin4p	0.2857	0.0036	0.538911	PHO3 SMP1 ATF2 RIM4 BNA2 PLB2 FIT2 LEE1
Nrg1p	0.0714	0.0028	0.550863	URA3 DSF1
Rco1p	0.0357	0.0021	0.56067	PLB2
Swi6p	0.0714	0.0027	0.583653	SMP1 PLB2
Tbf1p	0.0357	0.002	0.602158	MTD1
Gal11p	0.0714	0.0024	0.660976	PHO3 PLB2
Spt20p	0.2143	0.0031	0.676355	PHO3 ATF2 HXT4 PLB2 FIT2 LEE1
Kar4p	0.0714	0.0023	0.67653	SEO1 BNA2
Sir3p	0.0714	0.0023	0.678941	SMP1 PDH1
Sas3p	0.1071	0.0025	0.709534	ATF2 PLB2 PDH1
Ixr1p	0.1786	0.0029	0.712159	SMP1 HXT4 DAL2 PLB2 LEE1
Abf1p	0.3214	0.0032	0.727128	PHO3 SMP1 MAL32 RIM4 ARN1 MIP6 HXT4 INO1 BNA2
Snf2p	0.2143	0.0029	0.756225	PHO3 ATF2 HXT4 MTD1 PLB2 LEE1

## Sheet: cdiAMP_sigUP
Transcription_Factor	Proportion_in_query	Proportion_in_population	P.val	Target_genes
Mig3p	0.7241	0.0252	0	ATG8 YBR056W-A YBR284W PHO89 FUS1 YCR007C HSP30 GYP7 FMP16 SPI1 AMS1 NQM1 SPL2 SPS100 YJL144W ANB1 JLP1 GAS2 PUN1 CAT2 PHO84 YMR090W SNZ1 YMR181C DIA1 YPT53 YNL194C YNL234W PRM1 MNT4 YOL014W CMK2 PHM7 PEP12 DCS2 GSP2 RCN2 YOR338W YOR385W PET20 CSR2 SUE1
Bas1p	0.8966	0.0189	0	ATG8 YBR284W YBR285W PHO89 FUS1 YCR007C GYP7 CYC7 SER3 SPI1 DAK2 AMS1 CUP2 NQM1 SPG1 SPL2 SPS100 PFK26 ANB1 JLP1 OSW2 REX3 GAS2 PUN1 CAT2 PHO84 YMR085W YMR090W SNO1 SNZ1 YMR181C YMR230W-A DIA1 YPT53 YNL194C YNL234W PRM1 SOL1 YOL014W CMK2 PHM7 YOL162W PEP12 DCS2 GSP2 RCN2 YOR338W PET20 GRE1 CSR2 JID1 SUE1
Crz1p	0.5172	0.06	0	YBR284W PHO89 YCR007C GYP7 SPI1 AMS1 CUP2 SPS100 YJL144W JLP1 OSW2 REX3 PUN1 PHO84 YMR085W SNO1 SNZ1 DIA1 YPT53 MNT4 YOL014W CMK2 PHM7 YOL162W PEP12 DCS2 RCN2 YOR338W YOR385W CSR2
Gis1p	0.3621	0.0566	3.4e-14	YBR285W PHO89 FMP16 CYC7 SPI1 NQM1 SPG1 SPS100 YJL144W ANB1 JLP1 CAT2 YMR181C DIA1 YNL234W PRM1 PHM7 DCS2 GSP2 GRE1 SUE1
Spt23p	0.6897	0.0219	7.69e-13	ATG8 YBR284W PHO89 YCR007C HSP30 GYP7 FMP16 SER3 SPI1 AMS1 CUP2 NQM1 SPS100 PFK26 YJL144W OSW2 REX3 PUN1 PHO84 YMR085W YMR090W SNO1 SNZ1 YMR181C DIA1 YPT53 YNL194C YNL234W MNT4 CMK2 PHM7 YOL162W PEP12 DCS2 RCN2 YOR338W YOR385W PET20 GRE1 CSR2
Sok2p	0.7586	0.0195	7.73e-13	ATG8 YBR056W-A YBR284W YBR285W PHO89 FUS1 YCR007C HSP30 GYP7 FMP16 CYC7 SER3 SPI1 DAK2 AMS1 CUP2 NQM1 SPG1 SPL2 SPS100 PFK26 OSW2 PUN1 CAT2 PHO84 YMR085W YMR090W YMR181C DIA1 YNL194C YNL234W PRM1 YOL014W CMK2 PHM7 PEP12 DCS2 GSP2 RCN2 YOR338W YOR385W GRE1 CSR2 JID1
Msn4p	0.7931	0.0179	2.536e-12	ATG8 YBR284W YBR285W PHO89 FUS1 YCR007C HSP30 FMP16 CYC7 SPI1 DAK2 CUP2 NQM1 SPG1 SPL2 SPS100 PFK26 YJL144W ANB1 REX3 PUN1 CAT2 PHO84 YMR085W YMR090W SNO1 SNZ1 YMR181C DIA1 YPT53 YNL194C YNL234W PRM1 SOL1 YOL014W CMK2 PHM7 YOL162W DCS2 RCN2 YOR338W YOR385W GRE1 CSR2 JID1 SUE1
Msn2p	0.8793	0.015	2.0978e-11	ATG8 YBR284W YBR285W PHO89 FUS1 YCR007C HSP30 FMP16 CYC7 SER3 SPI1 DAK2 AMS1 CUP2 NQM1 SPG1 SPL2 SPS100 PFK26 YJL144W ANB1 JLP1 REX3 GAS2 PUN1 CAT2 PHO84 YMR085W YMR090W SNO1 SNZ1 YMR181C DIA1 YPT53 YNL194C YNL234W PRM1 SOL1 YOL014W CMK2 PHM7 YOL162W PEP12 DCS2 RCN2 YOR385W PET20 GRE1 CSR2 JID1 SUE1
Aft1p	0.5517	0.0231	2.85689e-10	ATG8 YBR056W-A YBR284W PHO89 HSP30 GYP7 CYC7 AMS1 NQM1 SPS100 YJL144W OSW2 REX3 GAS2 PUN1 CAT2 YMR085W SNO1 SNZ1 YMR181C YNL194C PRM1 YOL014W CMK2 PHM7 YOL162W DCS2 GSP2 RCN2 YOR385W GRE1 CSR2
Rpn4p	0.6207	0.0202	4.8912e-10	YBR284W YBR285W PHO89 FUS1 YCR007C HSP30 GYP7 FMP16 CYC7 SPI1 AMS1 NQM1 SPG1 SPL2 SPS100 PFK26 YJL144W ANB1 JLP1 PUN1 PHO84 YMR090W SNO1 SNZ1 YMR181C YNL194C YNL234W PRM1 SOL1 CMK2 PHM7 PEP12 DCS2 GSP2 YOR338W JID1
Hsf1p	0.6034	0.0203	9.74313e-10	ATG8 YBR284W YBR285W PHO89 FUS1 YCR007C HSP30 FMP16 CYC7 SPI1 DAK2 AMS1 CUP2 NQM1 SPL2 PFK26 YJL144W JLP1 OSW2 CAT2 PHO84 YMR085W YMR090W YMR181C DIA1 YNL234W SOL1 YOL014W YOL162W PEP12 DCS2 YOR338W GRE1 CSR2 JID1
Gcn4p	0.7931	0.0154	1.34971e-09	YBR056W-A YBR284W YBR285W PHO89 FUS1 YCR007C HSP30 GYP7 FMP16 CYC7 SER3 SPI1 DAK2 AMS1 CUP2 NQM1 SPL2 SPS100 YJL144W JLP1 OSW2 REX3 GAS2 PUN1 CAT2 PHO84 YMR090W SNO1 SNZ1 YMR230W-A DIA1 YNL194C PRM1 SOL1 YOL014W CMK2 PHM7 YOL162W DCS2 GSP2 RCN2 YOR338W YOR385W GRE1 JID1 SUE1
Ric1p	0.3621	0.0324	2.25885e-09	PHO89 YCR007C CUP2 PFK26 ANB1 OSW2 REX3 PUN1 YMR090W SNO1 SNZ1 YMR181C YPT53 SOL1 MNT4 YOL162W RCN2 YOR338W PET20 GRE1 CSR2
Nrg1p	0.3793	0.0306	2.75542e-09	PHO89 FUS1 FMP16 CYC7 CUP2 GAS2 PUN1 PHO84 SNO1 SNZ1 YMR181C DIA1 YPT53 YNL234W PRM1 MNT4 CMK2 PHM7 GSP2 RCN2 JID1 SUE1
Zap1p	0.5517	0.0209	4.27983e-09	ATG8 YBR284W YBR285W PHO89 HSP30 GYP7 FMP16 CYC7 SPI1 DAK2 AMS1 NQM1 PFK26 YJL144W ANB1 JLP1 OSW2 YMR090W YMR181C YPT53 YNL194C YNL234W YOL014W CMK2 PHM7 YOL162W PEP12 DCS2 RCN2 YOR385W PET20 CSR2
Rlm1p	0.3621	0.0295	1.28561e-08	ATG8 FUS1 GYP7 FMP16 CYC7 SPI1 AMS1 NQM1 SPS100 PFK26 PUN1 PHO84 YMR090W YPT53 YNL194C PRM1 CMK2 PHM7 PEP12 DCS2 GRE1
Gat4p	0.2069	0.055	1.40308e-08	YBR285W PHO89 HSP30 SPI1 SPS100 CAT2 YMR085W YNL234W YOL014W PHM7 DCS2 SUE1
Swi5p	0.6034	0.018	3.07055e-08	ATG8 YBR285W PHO89 FUS1 HSP30 GYP7 FMP16 CYC7 SER3 SPI1 DAK2 NQM1 SPG1 SPL2 SPS100 YJL144W ANB1 OSW2 GAS2 PUN1 CAT2 YMR090W SNO1 SNZ1 DIA1 YPT53 YNL194C PRM1 CMK2 PHM7 DCS2 YOR385W GRE1 JID1 SUE1
Nrg2p	0.2414	0.0405	6.7339e-08	FUS1 CYC7 GAS2 PHO84 SNO1 SNZ1 YMR181C DIA1 YPT53 YNL234W PRM1 MNT4 GSP2 SUE1
Sum1p	0.3103	0.0293	1.8671e-07	PHO89 CUP2 SPL2 ANB1 OSW2 GAS2 PUN1 SNO1 SNZ1 DIA1 PRM1 SOL1 MNT4 YOL014W CMK2 YOL162W RCN2 YOR385W
Mig1p	0.2586	0.0334	3.38954e-07	PHO89 FUS1 HSP30 FMP16 SPI1 NQM1 SPL2 REX3 YMR085W YNL194C YNL234W PHM7 DCS2 CSR2 SUE1
Sfp1p	0.8793	0.0118	1.13264e-06	ATG8 YBR056W-A YBR285W PHO89 FUS1 HSP30 GYP7 FMP16 CYC7 SER3 SPI1 DAK2 AMS1 CUP2 NQM1 SPG1 SPL2 PFK26 YJL144W ANB1 JLP1 REX3 GAS2 PUN1 CAT2 PHO84 YMR085W YMR090W SNO1 SNZ1 YMR181C DIA1 YPT53 YNL194C YNL234W PRM1 SOL1 MNT4 YOL014W CMK2 PHM7 YOL162W PEP12 DCS2 RCN2 YOR338W PET20 GRE1 CSR2 JID1 SUE1
Mga2p	0.3966	0.0208	2.02634e-06	SPI1 CUP2 SPL2 SPS100 PFK26 YJL144W REX3 PUN1 PHO84 YMR090W SNZ1 YPT53 YNL234W SOL1 MNT4 PHM7 YOL162W PEP12 RCN2 YOR338W PET20 GRE1 CSR2
Hot1p	0.1034	0.0779	2.58271e-06	SPI1 NQM1 SPS100 PHO84 PHM7 GRE1
Rme1p	0.2241	0.0312	4.25687e-06	YBR285W PHO89 FUS1 GYP7 SPI1 OSW2 REX3 CAT2 DIA1 PRM1 CMK2 PHM7 GRE1
Fhl1p	0.4138	0.0193	4.34484e-06	YBR285W FMP16 CYC7 SPI1 CUP2 SPL2 SPS100 JLP1 GAS2 PUN1 SNO1 SNZ1 YMR181C YMR230W-A DIA1 PHM7 YOL162W PEP12 DCS2 GSP2 RCN2 YOR338W GRE1 JID1
Pdr3p	0.3966	0.0195	6.15048e-06	ATG8 PHO89 HSP30 FMP16 CYC7 SPI1 DAK2 AMS1 SPL2 PFK26 GAS2 PHO84 SNO1 SNZ1 YNL194C SOL1 YOL014W PHM7 PEP12 DCS2 RCN2 YOR385W GRE1
Tec1p	0.7931	0.012	1.27791e-05	YBR284W YBR285W PHO89 FUS1 YCR007C HSP30 GYP7 FMP16 CYC7 SER3 SPI1 DAK2 AMS1 CUP2 NQM1 SPG1 SPL2 SPS100 YJL144W ANB1 JLP1 OSW2 GAS2 PUN1 CAT2 PHO84 YMR090W SNO1 SNZ1 DIA1 YPT53 YNL194C PRM1 SOL1 MNT4 YOL014W CMK2 PHM7 YOL162W PEP12 RCN2 YOR338W YOR385W GRE1 CSR2 SUE1
Pdr1p	0.431	0.0174	1.91501e-05	ATG8 PHO89 HSP30 FMP16 CYC7 SPI1 DAK2 AMS1 NQM1 SPL2 SPS100 PHO84 SNO1 SNZ1 DIA1 YNL194C YOL014W CMK2 PHM7 PEP12 DCS2 GSP2 RCN2 YOR385W GRE1
Rsc1p	0.2759	0.0233	2.06711e-05	FUS1 HSP30 GYP7 SPI1 OSW2 REX3 PUN1 DIA1 MNT4 YOL014W CMK2 PEP12 RCN2 YOR385W PET20 GRE1
Kar4p	0.3103	0.0209	2.9076e-05	FUS1 YCR007C HSP30 AMS1 NQM1 SPL2 YJL144W GAS2 PUN1 CAT2 PHO84 YMR085W SNO1 YMR181C YNL194C PRM1 YOL162W RCN2
Ume6p	0.3103	0.0206	3.53805e-05	ATG8 YBR284W PHO89 FMP16 NQM1 SPL2 PFK26 OSW2 GAS2 PUN1 CAT2 SNO1 SNZ1 YNL194C PHM7 YOR338W CSR2 SUE1
Cad1p	0.2931	0.0214	3.61291e-05	YBR285W PHO89 DAK2 AMS1 NQM1 SPG1 SPL2 ANB1 GAS2 PHO84 YMR090W SNZ1 PRM1 SOL1 MNT4 PEP12 DCS2
YER184C	0.1379	0.0381	4.41401e-05	HSP30 GYP7 SPI1 SPL2 YJL144W GAS2 YMR181C CMK2
Mot3p	0.2414	0.0239	4.91386e-05	FUS1 HSP30 FMP16 SPL2 SPS100 ANB1 OSW2 GAS2 YNL234W PRM1 PHM7 DCS2 GRE1 SUE1
Yox1p	0.4138	0.0168	5.47901e-05	YBR285W PHO89 FUS1 HSP30 GYP7 SPI1 NQM1 SPL2 PFK26 YJL144W OSW2 PUN1 PHO84 YMR090W SNO1 YMR181C DIA1 YNL234W PRM1 SOL1 PHM7 YOR338W YOR385W SUE1
Rox1p	0.3103	0.02	5.51226e-05	YBR285W PHO89 FUS1 CYC7 SER3 SPI1 NQM1 SPG1 SPL2 YJL144W ANB1 YMR181C YNL234W PRM1 CMK2 PHM7 YOR338W GRE1
Pho2p	0.3448	0.0186	6.08918e-05	PHO89 FMP16 CYC7 SER3 SPI1 NQM1 SPL2 OSW2 GAS2 PUN1 PHO84 SNO1 YMR181C PRM1 YOL162W PEP12 DCS2 GSP2 YOR338W SUE1
Rtg3p	0.2586	0.0224	6.13135e-05	FUS1 HSP30 CUP2 NQM1 YJL144W REX3 GAS2 PUN1 PHO84 DIA1 YOL014W CMK2 PEP12 RCN2 YOR385W
Gcr1p	0.4483	0.016	6.14747e-05	PHO89 YCR007C HSP30 SER3 SPI1 DAK2 AMS1 NQM1 SPL2 PFK26 ANB1 PUN1 YMR085W YMR090W SNO1 SNZ1 YMR181C DIA1 PRM1 YOL014W CMK2 DCS2 RCN2 YOR338W YOR385W JID1
Rpi1p	0.1207	0.0405	7.16508e-05	HSP30 GYP7 SPI1 PUN1 YMR181C SOL1 YOR385W
Cin5p	0.5345	0.0142	8.8002e-05	ATG8 YBR285W PHO89 FUS1 HSP30 GYP7 FMP16 CYC7 SPI1 NQM1 SPG1 SPL2 SPS100 YJL144W ANB1 JLP1 GAS2 PHO84 YMR090W YPT53 YNL194C YNL234W PRM1 YOL014W PHM7 DCS2 GSP2 YOR385W GRE1 JID1 SUE1
YGR067C	0.1207	0.0383	0.000106398	CUP2 DIA1 YOL014W CMK2 PEP12 RCN2 YOR385W
Aft2p	0.2069	0.0247	0.000112276	PHO89 YCR007C SER3 SPI1 CUP2 SPL2 DIA1 YNL194C CMK2 YOL162W RCN2 SUE1
Oaf1p	0.2931	0.0191	0.000165532	PHO89 CUP2 NQM1 SPL2 SPS100 ANB1 OSW2 CAT2 YMR181C DIA1 YNL194C SOL1 CMK2 PHM7 RCN2 GRE1 SUE1
Sip3p	0.069	0.0615	0.000173434	DIA1 CMK2 RCN2 YOR385W
Upc2p	0.1552	0.0287	0.000195035	CYC7 SPI1 AMS1 ANB1 YNL194C YNL234W PRM1 DCS2 SUE1
Adr1p	0.2759	0.0193	0.000217042	PHO89 HSP30 FMP16 SPI1 NQM1 SPG1 SPL2 SPS100 PFK26 CAT2 YMR181C YNL194C SOL1 PHM7 RCN2 SUE1
Rgm1p	0.1724	0.0253	0.000292241	HSP30 GYP7 SPI1 GAS2 YMR181C DIA1 CMK2 YOL162W RCN2 YOR338W
Rfx1p	0.2414	0.0199	0.000380623	PHO89 FUS1 CYC7 SPI1 CUP2 NQM1 SPG1 SPL2 YJL144W CAT2 DIA1 YNL234W SOL1 RCN2
YPR022C	0.0862	0.0413	0.000424732	HSP30 GYP7 SPI1 PUN1 YMR181C
Xbp1p	0.2414	0.0196	0.000463871	FUS1 YCR007C HSP30 FMP16 SPI1 YJL144W CAT2 SNO1 SNZ1 SOL1 YOL014W PHM7 YOR338W SUE1
Stp2p	0.2241	0.0202	0.00050955	FUS1 GYP7 SPI1 SPL2 YJL144W JLP1 PHO84 SNO1 SNZ1 YNL234W PRM1 MNT4 PHM7
Pho23p	0.0862	0.0397	0.000527444	PHO89 SPL2 REX3 YMR090W YNL234W
Yap1p	0.6207	0.0122	0.00053545	ATG8 YBR284W YBR285W PHO89 FUS1 HSP30 FMP16 SPI1 DAK2 AMS1 NQM1 SPG1 SPL2 YJL144W ANB1 REX3 PUN1 PHO84 YMR090W SNZ1 DIA1 YNL194C YNL234W PRM1 SOL1 YOL014W CMK2 PHM7 PEP12 DCS2 RCN2 YOR338W YOR385W GRE1 CSR2 JID1
Swi4p	0.3103	0.0169	0.000538297	PHO89 FUS1 YCR007C HSP30 GYP7 SPI1 AMS1 SPL2 YJL144W OSW2 GAS2 PUN1 YMR181C PRM1 PEP12 YOR338W YOR385W SUE1
Sif2p	0.1724	0.0231	0.000627644	YCR007C HSP30 GYP7 SPI1 PUN1 YMR181C DIA1 PRM1 YOL014W YOR385W
Kss1p	0.1034	0.0323	0.000734929	HSP30 GAS2 PUN1 YMR181C PEP12 YOR385W
Ssn2p	0.1379	0.0259	0.000807276	SER3 SPI1 DAK2 ANB1 PHO84 YMR090W YNL234W GRE1
Uga3p	0.1379	0.0252	0.000968756	CUP2 GAS2 PUN1 DIA1 YOL014W CMK2 RCN2 YOR385W
Flo8p	0.2069	0.0194	0.00116268	PHO89 HSP30 GYP7 CYC7 SPI1 SPL2 YJL144W ANB1 JLP1 YMR181C CMK2 YOL162W
Hpc2p	0.0172	0.1429	0.00134162	PHO84
Stp1p	0.2241	0.0181	0.00150114	PHO89 HSP30 CUP2 SPL2 YJL144W PHO84 YMR085W DIA1 YOL014W CMK2 RCN2 YOR385W PET20
Sin3p	0.4138	0.0135	0.00200039	PHO89 FUS1 SER3 PFK26 GAS2 CAT2 PHO84 YMR085W YMR090W SNO1 SNZ1 YMR181C DIA1 SOL1 MNT4 YOL014W CMK2 PHM7 RCN2 YOR338W YOR385W GRE1 CSR2 JID1
Spt10p	0.4138	0.0134	0.0021925	PHO89 SER3 CUP2 SPL2 SPS100 ANB1 GAS2 CAT2 PHO84 YMR090W SNO1 SNZ1 YMR181C DIA1 PRM1 SOL1 YOL014W CMK2 YOL162W RCN2 YOR338W YOR385W GRE1 CSR2
Reb1p	0.2759	0.0158	0.00227434	SPI1 CUP2 SPS100 ANB1 REX3 PUN1 YMR085W YMR090W DIA1 SOL1 YOL014W CMK2 YOR385W GRE1 CSR2 JID1
Sko1p	0.2586	0.0162	0.00232961	FUS1 YCR007C HSP30 CYC7 SPI1 NQM1 SPL2 SPS100 GAS2 YMR090W YNL194C SOL1 PHM7 DCS2 GRE1
Wtm2p	0.0862	0.0298	0.00234697	HSP30 GYP7 SPI1 PUN1 YMR181C
Hst1p	0.1034	0.0263	0.00239397	FUS1 SPL2 OSW2 SNZ1 PRM1 YOL162W
Ace2p	0.8276	0.0101	0.00246969	ATG8 YBR284W YBR285W PHO89 YCR007C HSP30 GYP7 FMP16 CYC7 SER3 SPI1 DAK2 NQM1 SPG1 SPL2 SPS100 YJL144W ANB1 JLP1 OSW2 REX3 GAS2 PUN1 CAT2 PHO84 YMR090W SNO1 SNZ1 YMR181C DIA1 YPT53 YNL194C YNL234W PRM1 SOL1 YOL014W CMK2 PHM7 DCS2 GSP2 RCN2 YOR338W YOR385W PET20 GRE1 CSR2 JID1 SUE1
Stb3p	0.0345	0.0588	0.0025867	PHO89 SPL2
YER130C	0.0862	0.0287	0.00279875	HSP30 GYP7 SPI1 SPL2 YMR181C
Msi1p	0.1034	0.0254	0.00290659	FUS1 GAS2 CAT2 YMR181C PRM1 YOL162W
Cbf1p	0.3621	0.0138	0.00301245	HSP30 GYP7 CYC7 SER3 SPI1 SPG1 SPL2 SPS100 PFK26 ANB1 PUN1 CAT2 PHO84 YMR090W MNT4 CMK2 YOL162W PEP12 RCN2 YOR385W GRE1
Hap4p	0.2414	0.0159	0.0038537	YBR285W FUS1 HSP30 FMP16 SPI1 DAK2 SPS100 YJL144W PRM1 YOL014W DCS2 RCN2 GRE1 JID1
Rap1p	0.5862	0.0113	0.00395636	YBR056W-A PHO89 FUS1 YCR007C HSP30 FMP16 CYC7 SER3 CUP2 NQM1 SPL2 SPS100 ANB1 JLP1 REX3 GAS2 PUN1 PHO84 SNZ1 YMR181C YMR230W-A DIA1 YNL234W YOL014W CMK2 PHM7 PEP12 YOR338W YOR385W PET20 GRE1 CSR2 JID1 SUE1
Mac1p	0.1552	0.0194	0.00399065	PHO89 FUS1 HSP30 GYP7 SPI1 GAS2 SNO1 SNZ1 YMR181C
Mcm1p	0.3793	0.0132	0.00436462	PHO89 HSP30 SPI1 SPS100 PFK26 ANB1 REX3 GAS2 PUN1 PHO84 YMR090W YMR181C DIA1 YNL234W SOL1 YOL014W PEP12 RCN2 YOR338W YOR385W PET20 JID1
Met31p	0.1379	0.0197	0.00532202	PHO89 HSP30 SPI1 JLP1 PHO84 PHM7 YOL162W YOR338W
Skn7p	0.2414	0.0152	0.00593334	FUS1 YCR007C HSP30 SPI1 DAK2 NQM1 YJL144W GAS2 PUN1 CAT2 YNL234W YOL014W PHM7 SUE1
Hel2p	0.0862	0.0246	0.00595872	HSP30 GYP7 SPI1 YMR181C YOR338W
Pho4p	0.3276	0.0135	0.0061159	PHO89 FUS1 HSP30 GYP7 SER3 SPI1 SPL2 SPS100 PHO84 SNO1 SNZ1 YNL234W YOL014W CMK2 PHM7 DCS2 RCN2 PET20 CSR2
Rgt1p	0.1552	0.0181	0.00628759	YJL144W GAS2 DIA1 YNL234W PRM1 CMK2 PHM7 YOR338W CSR2
Rlf2p	0.2241	0.0155	0.0064994	PHO89 FUS1 SPG1 SPS100 ANB1 GAS2 CAT2 PHO84 YMR090W SNO1 PRM1 YOL162W YOR338W
Haa1p	0.1897	0.0165	0.00671287	ATG8 HSP30 GYP7 SPI1 SPL2 SPS100 ANB1 GAS2 YOL014W PHM7 GRE1
Ask10p	0.069	0.027	0.00693865	PHO89 SPL2 GAS2 SOL1
Cac2p	0.1897	0.0164	0.00711864	PHO89 FUS1 SPI1 ANB1 GAS2 CAT2 PHO84 YMR090W SNZ1 YMR181C PRM1
Srb5p	0.0345	0.0408	0.0073044	PHO89 SPL2
Ino2p	0.1379	0.0186	0.00769052	FUS1 HSP30 GYP7 SPI1 AMS1 SPL2 PHO84 DCS2
Gzf3p	0.1034	0.0208	0.00857461	FUS1 SPI1 AMS1 SPL2 SNO1 SUE1
Cat8p	0.0862	0.0224	0.00930175	PHO89 SPG1 GAS2 CAT2 YNL194C
Mga1p	0.1897	0.0156	0.0100915	YBR056W-A FUS1 FMP16 SPI1 NQM1 SPL2 YJL144W REX3 YNL194C YNL234W PRM1
Opi1p	0.1207	0.0185	0.0112711	FUS1 HSP30 SPI1 AMS1 PHO84 SOL1 DCS2
Fkh1p	0.2069	0.0149	0.0116997	HSP30 SER3 AMS1 SPL2 YJL144W PUN1 PHO84 YMR085W SNZ1 YMR181C YPT53 DCS2
Dat1p	0.0862	0.0213	0.0118596	PHO89 FUS1 SPL2 YMR181C SOL1
Spt2p	0.1207	0.0181	0.0124986	PHO89 HSP30 SER3 SPI1 YMR181C PET20 CSR2
Pdr8p	0.0345	0.0333	0.0127366	PHO89 DAK2
Gcr2p	0.2931	0.013	0.0138522	YBR284W PHO89 SPI1 DAK2 AMS1 SPG1 SPL2 PFK26 ANB1 OSW2 PUN1 CAT2 YMR181C YMR230W-A SOL1 YOL162W JID1
Stp4p	0.069	0.0227	0.0140398	HSP30 SPI1 PUN1 YMR181C
Smk1p	0.0517	0.0261	0.0141586	HSP30 YMR181C SOL1
Bdf2p	0.1207	0.0177	0.0144209	FUS1 SPI1 ANB1 SNZ1 PRM1 YOL014W YOL162W
Ixr1p	0.3621	0.0121	0.0147895	YBR284W PHO89 YCR007C FMP16 CYC7 SER3 SPI1 NQM1 SPG1 SPL2 SPS100 JLP1 GAS2 YMR090W YNL234W PRM1 YOL014W PHM7 GSP2 YOR338W GRE1
Ino4p	0.2069	0.0144	0.0148882	ATG8 PHO89 FUS1 HSP30 SPI1 AMS1 NQM1 SPL2 OSW2 REX3 DCS2 GSP2
Put3p	0.1724	0.0152	0.0160445	FUS1 SPI1 SPL2 YJL144W GAS2 YMR181C YPT53 PRM1 RCN2 SUE1
Hap1p	0.1034	0.0183	0.0167082	PHO89 CYC7 AMS1 ANB1 DCS2 SUE1
Vms1p	0.069	0.0216	0.0170941	YCR007C HSP30 YMR181C YOR338W
Mal13p	0.0345	0.029	0.0185219	PHO89 SPL2
Rtt107p	0.1379	0.0157	0.0209578	FUS1 YJL144W GAS2 PHO84 PRM1 SOL1 PHM7 CSR2
Abf1p	0.5172	0.0107	0.0220694	ATG8 YBR284W FUS1 HSP30 FMP16 CYC7 SPI1 AMS1 NQM1 SPL2 SPS100 ANB1 JLP1 GAS2 PUN1 YMR085W YMR090W DIA1 YNL194C YNL234W SOL1 YOL014W CMK2 PEP12 GSP2 RCN2 YOR338W YOR385W PET20 JID1
Azf1p	0.069	0.0202	0.0222441	PHO89 DCS2 YOR338W PET20
Mbf1p	0.069	0.0202	0.0222441	HSP30 PUN1 YMR181C SOL1
Usv1p	0.0517	0.0226	0.0229077	CYC7 SPL2 YMR085W
Hst4p	0.0517	0.0224	0.0234719	PHO89 DAK2 JLP1
Arr1p	0.3276	0.0119	0.0251763	YBR284W PHO89 FUS1 FMP16 SER3 AMS1 NQM1 SPG1 SPL2 SPS100 JLP1 PHO84 YMR181C YNL194C SOL1 CMK2 PHM7 DCS2 GRE1
Yrm1p	0.4828	0.0107	0.0256013	YBR285W PHO89 FMP16 SER3 SPI1 AMS1 NQM1 SPG1 SPL2 SPS100 PFK26 YJL144W REX3 PUN1 CAT2 PHO84 YMR181C DIA1 YPT53 YNL234W MNT4 CMK2 YOL162W PEP12 DCS2 YOR338W YOR385W JID1
Ecm22p	0.1379	0.0152	0.0256319	ATG8 PHO89 SPS100 ANB1 GAS2 YNL234W PET20 SUE1
Sfl1p	0.0517	0.0214	0.0270356	HSP30 SPI1 YOR338W
Arg82p	0.0517	0.0211	0.0282921	PHO89 SPL2 JID1
Hog1p	0.069	0.019	0.0283184	CUP2 SPL2 PRM1 SOL1
Dal81p	0.1034	0.0163	0.0296479	SER3 DIA1 YOL014W CMK2 RCN2 YOR385W
Tda9p	0.069	0.0187	0.0298566	PHO89 FUS1 SPL2 YOR338W
Rph1p	0.1207	0.0151	0.0332792	SPL2 PFK26 SNZ1 YMR181C SOL1 RCN2 GRE1
War1p	0.0345	0.023	0.0338185	SPL2 YMR090W
Nsi1p	0.0345	0.0227	0.0348138	PHO89 SPL2
Stb2p	0.069	0.0179	0.0353642	HSP30 OSW2 YMR181C JID1
Stb6p	0.0345	0.0225	0.0358243	PHO89 SPL2
Rds2p	0.1379	0.0143	0.0367924	PHO89 FUS1 HSP30 SPI1 SPL2 GAS2 PRM1 PHM7
Swi6p	0.1724	0.0133	0.0393226	PHO89 GYP7 SER3 PFK26 OSW2 REX3 CAT2 PRM1 PEP12 YOR338W
Mds3p	0.0172	0.025	0.0419592	PHO89
Rpd3p	0.0345	0.0204	0.0455938	GAS2 PRM1
Hda1p	0.1034	0.0147	0.0466214	PHO89 CUP2 SPL2 MNT4 RCN2 YOR338W
YPR196W	0.0517	0.018	0.0469472	HSP30 SPI1 YMR181C
Sir2p	0.2931	0.0114	0.0476085	FUS1 HSP30 CYC7 SPI1 AMS1 CUP2 NQM1 SPL2 ANB1 REX3 GAS2 CAT2 SNO1 YMR181C YOL014W PET20 JID1
Yhp1p	0.2586	0.0117	0.0491711	PHO89 FUS1 HSP30 SPL2 YJL144W PUN1 PHO84 YMR181C DIA1 YNL234W PRM1 SOL1 YOR338W YOR385W PET20
Rsc30p	0.0345	0.0196	0.0503196	ATG8 DCS2
Tbs1p	0.0345	0.0196	0.0503196	SPL2 PHM7
Sut1p	0.1034	0.0144	0.0519594	SPI1 DAK2 ANB1 YNL234W PHM7 CSR2
Dot5p	0.0345	0.0189	0.055276	PHO89 SPL2
Hcm1p	0.1034	0.0142	0.0559202	FMP16 AMS1 SPL2 YPT53 MNT4 YOL014W
Pop2p	0.0517	0.0168	0.0578573	YNL234W PHM7 DCS2
Rds1p	0.069	0.0154	0.0601993	HSP30 GYP7 SPI1 YMR181C
Met4p	0.2931	0.011	0.0646448	PHO89 HSP30 FMP16 SER3 SPI1 NQM1 SPL2 JLP1 PUN1 PHO84 SNZ1 YMR181C SOL1 YOL162W DCS2 RCN2 GRE1
Hms2p	0.0345	0.0175	0.0658625	PHO89 SPL2
Wtm1p	0.0517	0.016	0.0668647	SPL2 YMR181C PEP12
Cst6p	0.4655	0.01	0.0694302	ATG8 YBR284W YBR285W PHO89 FUS1 FMP16 SPI1 AMS1 NQM1 SPL2 SPS100 PFK26 ANB1 GAS2 PHO84 YMR090W SNO1 SNZ1 DIA1 YOL014W PHM7 DCS2 YOR338W YOR385W PET20 GRE1 CSR2
Ppr1p	0.0517	0.0156	0.0710915	SPL2 DIA1 RCN2
YNR063W	0.0172	0.0185	0.0716365	SPL2
Rtg1p	0.069	0.0144	0.0747026	PHO89 FUS1 SPL2 PHO84
Met32p	0.1207	0.0128	0.0762202	PHO89 SPL2 JLP1 PHO84 SOL1 YOL162W GRE1
Dal80p	0.0517	0.0149	0.0810958	PHO89 SPL2 YNL234W
Aca1p	0.069	0.014	0.0821401	FUS1 YJL144W GAS2 PRM1
YKL222C	0.0172	0.0167	0.0859336	PHO89
Yap5p	0.1724	0.0114	0.0936109	HSP30 NQM1 SPL2 YJL144W YMR090W SNZ1 YNL194C MNT4 YOR385W JID1
Zds1p	0.0862	0.0129	0.0953036	FUS1 SPL2 OSW2 GAS2 PRM1
Cup2p	0.1207	0.0121	0.09607	HSP30 SPI1 AMS1 SPL2 YMR181C RCN2 YOR338W
Urc2p	0.069	0.0132	0.0992196	HSP30 YJL144W OSW2 PUN1
Arg80p	0.0862	0.0127	0.101691	HSP30 SPI1 YJL144W GAS2 YMR181C
Hms1p	0.1897	0.0111	0.102701	YBR285W PHO89 FUS1 HSP30 SPL2 PFK26 JLP1 OSW2 GAS2 PHO84 PRM1
Mig2p	0.069	0.013	0.104566	YBR285W PHO89 NQM1 PFK26
Sir1p	0.069	0.013	0.104566	PHO89 GAS2 CAT2 DCS2
Ngg1p	0.0172	0.0145	0.108807	PHO89
Fkh2p	0.1379	0.0115	0.111507	ATG8 HSP30 CYC7 SPL2 REX3 YNL234W DCS2 PET20
Hfi1p	0.2586	0.0104	0.114705	PHO89 SER3 SPI1 SPL2 PFK26 ANB1 PUN1 CAT2 PHO84 SNO1 SNZ1 DIA1 YOL014W RCN2 YOR385W
Met28p	0.0517	0.0131	0.116385	SPL2 JLP1 PHO84
Mss11p	0.1207	0.0116	0.117032	ATG8 PHO89 CYC7 PUN1 YNL194C MNT4 DCS2
Tis11p	0.069	0.0125	0.117975	FUS1 SPL2 GAS2 PRM1
Rif2p	0.0172	0.0137	0.119443	SPL2
Tho2p	0.0172	0.0137	0.119443	SPL2
Sas5p	0.069	0.0125	0.120288	REX3 PHO84 YMR181C PET20
Oaf3p	0.0862	0.012	0.122193	ATG8 SER3 CAT2 YMR181C YOR338W
Bye1p	0.0345	0.0133	0.123491	HSP30 YMR181C
Not3p	0.0517	0.0126	0.130408	SPS100 ANB1 PHM7
Sds3p	0.1207	0.0112	0.134068	PHO89 FUS1 AMS1 SPL2 ANB1 GAS2 CAT2
Yap3p	0.069	0.012	0.134616	FUS1 SPL2 YJL144W GAS2
Met18p	0.0517	0.0124	0.13475	PHO89 YNL234W RCN2
Aro80p	0.0862	0.0117	0.134782	FUS1 SPL2 SPS100 GAS2 PRM1
Dot6p	0.0345	0.0126	0.140091	FUS1 YMR085W
Rsf2p	0.0862	0.0115	0.140209	YBR285W HSP30 SPS100 YNL234W GRE1
Stb5p	0.2069	0.0103	0.142519	FUS1 CYC7 DAK2 SPG1 YJL144W GAS2 PHO84 YMR181C PRM1 DCS2 GSP2 RCN2
Ste12p	0.6034	0.0091	0.142752	YBR056W-A PHO89 FUS1 YCR007C HSP30 GYP7 FMP16 CYC7 SER3 SPI1 DAK2 AMS1 CUP2 NQM1 SPG1 SPL2 SPS100 YJL144W ANB1 JLP1 OSW2 REX3 PUN1 CAT2 PHO84 SNZ1 YPT53 YNL194C PRM1 MNT4 YOL014W YOL162W YOR385W GRE1 CSR2
YFL052W	0.0172	0.0118	0.152746	YMR181C
Asg1p	0.0517	0.0117	0.155782	PHO89 SPL2 YNL234W
Ssn3p	0.0172	0.0115	0.158467	YCR007C
Gal3p	0.0172	0.0114	0.161342	YMR181C
Yap6p	0.1724	0.0103	0.164438	PHO89 HSP30 SER3 NQM1 SPL2 YMR090W YNL194C SOL1 PHM7 JID1
Pip2p	0.2241	0.01	0.166637	PHO89 FUS1 HSP30 SPL2 GAS2 PUN1 CAT2 PHO84 YMR085W PRM1 CMK2 YOR338W GRE1
Sut2p	0.0345	0.0115	0.169313	YMR181C YOR338W
Snf11p	0.0345	0.0113	0.175364	PHO89 CAT2
Pog1p	0.0172	0.0106	0.178791	YBR284W
Hal9p	0.0517	0.011	0.181244	PHO89 YNL234W PHM7
Cdc73p	0.1379	0.0101	0.190026	FUS1 SER3 YJL144W REX3 PHO84 YMR090W PRM1 SOL1
Stb1p	0.069	0.0106	0.191752	PHO89 FMP16 NQM1 PHO84
Plm2p	0.0345	0.0108	0.191793	YBR285W SPL2
Caf4p	0.0345	0.0106	0.200156	CYC7 YJL144W
Smp1p	0.0517	0.0106	0.201217	PHO89 SPL2 YOL014W
Hat2p	0.0862	0.0103	0.204973	FUS1 GAS2 YMR181C PRM1 SOL1
Jhd1p	0.0172	0.0095	0.211465	YMR181C
Ifh1p	0.0862	0.01	0.219391	HSP30 SPL2 GAS2 PUN1 SNZ1
Tup1p	0.4138	0.009	0.223898	ATG8 YBR285W PHO89 FUS1 SPI1 DAK2 SPS100 PFK26 YJL144W ANB1 GAS2 PUN1 YMR085W YMR090W DIA1 YNL194C MNT4 YOL014W CMK2 YOL162W DCS2 YOR385W CSR2 SUE1
Nnf2p	0.0517	0.0101	0.225334	HSP30 PUN1 PHO84
Gts1p	0.0862	0.0099	0.227405	DAK2 AMS1 NQM1 SPL2 ANB1
Hir2p	0.0517	0.0099	0.234133	SPL2 PHO84 MNT4
Gln3p	0.1897	0.0093	0.247979	FUS1 YJL144W OSW2 GAS2 PHO84 YMR085W SNZ1 YMR181C YNL194C PRM1 YOR338W
Gat1p	0.0345	0.0093	0.254173	SPL2 OSW2
YLR278C	0.069	0.0094	0.265601	HSP30 SPI1 PUN1 YMR181C
Isw1p	0.069	0.0093	0.270345	FUS1 OSW2 GAS2 YMR090W
Phd1p	0.1207	0.0092	0.281581	PHO89 FUS1 CYC7 SPI1 GAS2 PRM1 RCN2
Set2p	0.0517	0.0091	0.284835	YMR090W SNZ1 YNL234W
Rim101p	0.1207	0.0091	0.291383	PHO89 FUS1 HSP30 SPL2 PHO84 YOL014W JID1
Spt3p	0.1897	0.0089	0.29691	PHO89 SER3 SPL2 YJL144W GAS2 PUN1 CAT2 PHO84 YMR181C PRM1 PEP12
Rdr1p	0.0345	0.0085	0.29883	PHO84 DCS2
Yap7p	0.1034	0.009	0.301	FUS1 GYP7 SPL2 GAS2 PRM1 DCS2
Eds1p	0.0172	0.0074	0.305513	RCN2
YPR015C	0.0172	0.0072	0.311572	CYC7
Ada2p	0.0172	0.0072	0.314598	SPL2
Arg81p	0.0517	0.0086	0.318339	PHO89 SPL2 JLP1
Taf14p	0.1379	0.0088	0.321638	PHO89 FUS1 SER3 GAS2 PHO84 SNZ1 PRM1 YOR338W
Srb8p	0.0862	0.0087	0.323968	SPI1 SPS100 YMR090W YNL234W GRE1
Snf5p	0.2069	0.0087	0.324327	PHO89 SER3 SPG1 SPL2 GAS2 DIA1 YNL234W SOL1 YOL014W YOR385W PET20 JID1
Hap2p	0.2414	0.0087	0.331174	YCR007C SPI1 CUP2 SPL2 ANB1 PUN1 YMR085W SNO1 YMR181C DIA1 MNT4 YOL014W RCN2 PET20
Srb2p	0.1207	0.0087	0.33782	SER3 ANB1 SOL1 YOL014W YOL162W DCS2 YOR385W
Sef1p	0.0345	0.0079	0.339463	SPL2 YMR085W
Uls1p	0.1034	0.0086	0.345746	YBR284W ANB1 GAS2 PHO84 YMR181C YPT53
Hst3p	0.0172	0.0066	0.350664	GAS2
Yrr1p	0.1034	0.0084	0.370578	PHO89 SER3 CAT2 SNO1 SNZ1 YMR181C
Nut1p	0.0345	0.0074	0.377787	SPL2 YNL234W
Snf1p	0.0345	0.0074	0.384517	PHO89 YMR181C
YJL206C	0.0172	0.0058	0.412171	SPL2
Swi3p	0.2586	0.0082	0.416212	YBR284W PHO89 SER3 SPL2 GAS2 PUN1 PHO84 YMR090W SNZ1 DIA1 YOL014W GSP2 RCN2 YOR385W JID1
Esc2p	0.0862	0.0077	0.443922	SPL2 GAS2 PHO84 YMR090W GRE1
Ash1p	0.4483	0.0082	0.450098	PHO89 FUS1 YCR007C HSP30 GYP7 CYC7 SER3 SPI1 DAK2 SPL2 SPS100 JLP1 REX3 PUN1 YMR090W SNO1 SNZ1 PRM1 SOL1 PEP12 DCS2 GSP2 RCN2 YOR385W PET20 CSR2
Hap3p	0.0345	0.0066	0.452944	YBR284W SPL2
Sps18p	0.0345	0.0066	0.452944	SPL2 SPS100
Ert1p	0.0172	0.005	0.486951	CSR2
Hir1p	0.0345	0.0062	0.489241	YMR181C PRM1
Pgd1p	0.0517	0.0068	0.495303	PHO89 SPL2 GAS2
Gat3p	0.0517	0.0067	0.498887	YMR085W PHM7 YOL162W
Ndt80p	0.069	0.007	0.49967	SPS100 ANB1 GAS2 PHO84
Hap5p	0.0517	0.0067	0.500675	FUS1 GAS2 CAT2
Dal82p	0.1034	0.0074	0.500679	GYP7 SPL2 ANB1 PHO84 PRM1 CMK2
Mbp1p	0.0862	0.0072	0.501695	FUS1 HSP30 SPI1 NQM1 DCS2
Otu1p	0.0345	0.0061	0.505939	HSP30 SER3
Rtf1p	0.0517	0.0066	0.511352	SER3 YNL194C SOL1
Cha4p	0.0172	0.0046	0.533529	SER3
Snf2p	0.2759	0.0077	0.54976	ATG8 PHO89 SER3 SPL2 PFK26 YJL144W ANB1 GAS2 PUN1 PHO84 YMR090W DIA1 PRM1 YOL014W YOR385W JID1
Rif1p	0.0345	0.0056	0.56603	PHO89 AMS1
Sir3p	0.1034	0.007	0.568442	FUS1 SPG1 SPL2 ANB1 GAS2 YNL234W
Rsc2p	0.0862	0.0067	0.57279	SPL2 YMR090W YNL194C PRM1 YOR385W
Pib2p	0.0345	0.0054	0.59071	PHO89 GAS2
Tbf1p	0.0517	0.0059	0.59935	OSW2 GSP2 CSR2
Dig1p	0.0345	0.0053	0.599969	FUS1 RCN2
Mal33p	0.069	0.0063	0.607711	PHO89 SPL2 SNZ1 YNL234W
Hac1p	0.0517	0.0056	0.645809	PHO89 CYC7 YMR090W
Thi2p	0.0862	0.0063	0.647773	FUS1 SPL2 GAS2 PHO84 PRM1
Hir3p	0.0345	0.0049	0.651018	YMR181C PRM1
Tos8p	0.0345	0.0049	0.654368	PFK26 YNL234W
Msn1p	0.0172	0.0035	0.684854	SPL2
Gal11p	0.0862	0.0059	0.699075	FUS1 SPL2 GAS2 PHO84 PRM1
Hmo1p	0.1034	0.0059	0.737116	GAS2 PUN1 PHO84 YMR181C PHM7 SUE1
Rco1p	0.0345	0.0043	0.747209	YMR090W YMR181C
Spt20p	0.2241	0.0067	0.750287	PHO89 FUS1 YCR007C SER3 SPL2 ANB1 GAS2 PUN1 PHO84 DIA1 YNL194C YOL014W YOR385W
Sas3p	0.1207	0.0059	0.773087	PHO89 CUP2 SPL2 ANB1 GAS2 CAT2 YMR085W
Mth1p	0.0172	0.0029	0.782211	HSP30
Leu3p	0.0517	0.0045	0.805492	SPL2 GAS2 PHM7
Gal4p	0.1034	0.0049	0.888008	FUS1 SPL2 GAS2 PHO84 PRM1 SOL1
Cse2p	0.0517	0.0039	0.891613	PHO84 SOL1 GRE1
Cup9p	0.0862	0.0046	0.896542	SPL2 SPS100 GAS2 PHO84 PRM1
Tye7p	0.1034	0.0049	0.899957	FUS1 CYC7 SPL2 CAT2 PRM1 JID1
Sin4p	0.2241	0.0058	0.913307	PHO89 CYC7 SPI1 JLP1 PHO84 YMR085W YMR090W DIA1 YNL194C YNL234W MNT4 YOR385W JID1
Snf6p	0.2759	0.0061	0.918522	ATG8 PHO89 SPL2 YJL144W GAS2 PUN1 PHO84 YMR085W DIA1 YNL194C YOL162W GSP2 YOR385W GRE1 CSR2 JID1
Isw2p	0.069	0.0033	0.97782	FUS1 SPL2 PHO84 PRM1
Spt4p	0.069	0.0028	0.995019	SER3 SPL2 OSW2 SNZ1

## Sheet: cdiAMP_sigDOWN
Transcription_Factor	Proportion_in_query	Proportion_in_population	P.val	Target_genes
Sut1p	0.4706	0.0192	1.2181e-07	TIP1 PHO3 HSP31 YIL169C DAL2 MEF2 HPF1 FIT2
Swi4p	0.6471	0.0103	3.72516e-07	TIP1 PHO3 RIM4 YHL026C QDR2 YIL169C PLB2 HPF1 FIT2 LEE1 YPL088W
Sok2p	0.8235	0.0062	2.20269e-06	TIP1 HSP31 ATF2 RIM4 YHL026C ARN1 QDR2 YIL169C DAL2 MEF2 PLB2 HPF1 FIT2 LEE1
Bas1p	0.8824	0.0054	2.78085e-06	TIP1 PHO3 HSP31 COS12 RIM4 YHL026C ARN1 QDR2 YIL169C MEF2 PLB2 HPF1 FIT2 LEE1 YPL088W
Pho4p	0.6471	0.0078	7.98061e-06	TIP1 PHO3 COS12 QDR2 YIL169C MEF2 PLB2 HPF1 FIT2 LEE1 YPL088W
Gcn4p	0.8824	0.005	1.00355e-05	TIP1 PHO3 HSP31 COS12 ATF2 YHL026C ARN1 QDR2 YIL169C DAL2 MEF2 PLB2 HPF1 FIT2 YPL088W
Hfi1p	0.6471	0.0076	1.06776e-05	TIP1 PHO3 COS12 ATF2 YHL026C QDR2 YIL169C PLB2 HPF1 FIT2 LEE1
Ecm22p	0.4118	0.0133	1.14958e-05	TIP1 PHO3 ATF2 YIL169C MEF2 FIT2 YPL088W
Opi1p	0.3529	0.0158	1.42634e-05	HSP31 ATF2 ARN1 YIL169C HPF1 FIT2
Spt23p	0.7059	0.0066	1.69351e-05	TIP1 PHO3 HSP31 ATF2 RIM4 ARN1 QDR2 YIL169C PLB2 FIT2 LEE1 YPL088W
Rim101p	0.4706	0.0104	2.17616e-05	TIP1 HSP31 ARN1 QDR2 PLB2 HPF1 FIT2 YPL088W
Yhp1p	0.5882	0.0078	2.82268e-05	TIP1 PHO3 HSP31 YHL026C ARN1 YIL169C PLB2 HPF1 LEE1 YPL088W
Rsf2p	0.3529	0.0139	3.40407e-05	COS12 RIM4 ARN1 QDR2 HPF1 FIT2
Mig1p	0.3529	0.0134	4.30609e-05	TIP1 PHO3 HSP31 ATF2 PLB2 FIT2
Mig3p	0.6471	0.0066	5.09069e-05	TIP1 PHO3 HSP31 COS12 RIM4 ARN1 PLB2 HPF1 FIT2 LEE1 YPL088W
Upc2p	0.2941	0.0159	5.83619e-05	HSP31 ATF2 YHL026C FIT2 YPL088W
Ume6p	0.4706	0.0092	5.91568e-05	RIM4 QDR2 DAL2 MEF2 PLB2 HPF1 LEE1 YPL088W
Hsf1p	0.6471	0.0064	7.2759e-05	TIP1 PHO3 ATF2 RIM4 YHL026C ARN1 QDR2 MEF2 PLB2 FIT2 LEE1
Rox1p	0.4706	0.0089	7.62687e-05	TIP1 PHO3 HSP31 ARN1 YIL169C PLB2 HPF1 FIT2
Yox1p	0.5882	0.007	7.80085e-05	TIP1 PHO3 HSP31 RIM4 YHL026C ARN1 DAL2 PLB2 LEE1 YPL088W
Sko1p	0.4706	0.0086	9.49707e-05	TIP1 PHO3 HSP31 COS12 ATF2 QDR2 YIL169C HPF1
Sin3p	0.6471	0.0062	0.000101981	TIP1 HSP31 COS12 RIM4 YHL026C QDR2 YIL169C PLB2 HPF1 FIT2 LEE1
Rpn4p	0.6471	0.0062	0.000102586	TIP1 PHO3 RIM4 YHL026C ARN1 QDR2 YIL169C PLB2 HPF1 FIT2 LEE1
Rlm1p	0.4118	0.0098	0.000103849	TIP1 PHO3 COS12 PLB2 FIT2 LEE1 YPL088W
Tda9p	0.2353	0.0187	0.000109248	TIP1 ATF2 PLB2 FIT2
Gat4p	0.2353	0.0183	0.000119266	TIP1 PHO3 HSP31 MEF2
Cin5p	0.7059	0.0055	0.000132194	TIP1 PHO3 HSP31 COS12 ATF2 ARN1 YIL169C MEF2 PLB2 HPF1 FIT2 LEE1
Spt2p	0.2941	0.013	0.000184086	PHO3 YIL169C HPF1 LEE1 YPL088W
Hmo1p	0.4706	0.0079	0.000190743	COS12 ATF2 RIM4 YHL026C YIL169C HPF1 FIT2 LEE1
Cdc73p	0.4118	0.0089	0.000217829	TIP1 ATF2 QDR2 YIL169C MEF2 HPF1 FIT2
Sfp1p	0.9412	0.0037	0.00022496	TIP1 PHO3 HSP31 COS12 ATF2 RIM4 ARN1 QDR2 YIL169C DAL2 MEF2 PLB2 HPF1 FIT2 LEE1 YPL088W
Gcr2p	0.5294	0.0069	0.000239704	TIP1 PHO3 COS12 ATF2 QDR2 MEF2 PLB2 FIT2 LEE1
Swi5p	0.6471	0.0057	0.000253266	TIP1 PHO3 HSP31 COS12 YIL169C MEF2 PLB2 HPF1 FIT2 LEE1 YPL088W
YPR015C	0.1765	0.0217	0.000267126	TIP1 HSP31 HPF1
Rme1p	0.2941	0.012	0.000277523	PHO3 YHL026C YIL169C PLB2 HPF1
Pho2p	0.4706	0.0074	0.000310884	TIP1 PHO3 HSP31 QDR2 YIL169C HPF1 FIT2 YPL088W
Flo8p	0.3529	0.0097	0.000327393	PHO3 RIM4 ARN1 QDR2 YIL169C PLB2
Cup9p	0.4706	0.0074	0.00033411	TIP1 PHO3 COS12 YHL026C YIL169C PLB2 HPF1 FIT2
Mcm1p	0.5882	0.006	0.000348168	TIP1 PHO3 HSP31 ATF2 YHL026C YIL169C PLB2 HPF1 FIT2 YPL088W
Pdr8p	0.1176	0.0333	0.000358661	TIP1 QDR2
Snf5p	0.5294	0.0066	0.000363796	TIP1 PHO3 ATF2 RIM4 QDR2 YIL169C PLB2 HPF1 LEE1
Aft1p	0.5294	0.0065	0.000391901	TIP1 PHO3 COS12 ARN1 QDR2 YIL169C HPF1 FIT2 YPL088W
Tec1p	0.8824	0.0039	0.000405375	TIP1 PHO3 COS12 ATF2 RIM4 YHL026C ARN1 YIL169C DAL2 MEF2 PLB2 HPF1 FIT2 LEE1 YPL088W
Ric1p	0.3529	0.0093	0.000439212	TIP1 PHO3 QDR2 PLB2 LEE1 YPL088W
Put3p	0.3529	0.0091	0.000482729	TIP1 PHO3 ARN1 PLB2 HPF1 FIT2
Yap7p	0.3529	0.009	0.00052483	TIP1 HSP31 YIL169C PLB2 HPF1 FIT2
Stb5p	0.4706	0.0069	0.00056734	TIP1 HSP31 COS12 RIM4 ARN1 PLB2 FIT2 LEE1
Gln3p	0.4706	0.0068	0.000638207	TIP1 PHO3 ATF2 DAL2 MEF2 PLB2 FIT2 LEE1
Msn4p	0.7059	0.0047	0.000824421	TIP1 PHO3 HSP31 COS12 ATF2 RIM4 ARN1 QDR2 PLB2 HPF1 FIT2 LEE1
Kss1p	0.1765	0.0161	0.000830544	YIL169C HPF1 YPL088W
Zap1p	0.5294	0.0059	0.000908967	PHO3 HSP31 COS12 ATF2 ARN1 YIL169C HPF1 LEE1 YPL088W
Yrm1p	0.7059	0.0046	0.000977579	TIP1 ATF2 RIM4 YHL026C QDR2 YIL169C DAL2 MEF2 PLB2 HPF1 FIT2 YPL088W
Sin4p	0.6471	0.0049	0.00103566	TIP1 PHO3 HSP31 ATF2 RIM4 QDR2 YIL169C PLB2 HPF1 FIT2 LEE1
Hms1p	0.4118	0.007	0.00107034	TIP1 PHO3 YIL169C PLB2 HPF1 FIT2 YPL088W
Phd1p	0.3529	0.0079	0.00118865	TIP1 RIM4 YHL026C ARN1 YIL169C FIT2
Ndt80p	0.2941	0.0088	0.00146939	TIP1 COS12 ATF2 YHL026C PLB2
Rpd3p	0.1176	0.0204	0.00150684	TIP1 YIL169C
Thi2p	0.3529	0.0075	0.00155438	TIP1 PHO3 COS12 ARN1 PLB2 FIT2
Srb2p	0.3529	0.0074	0.00167389	TIP1 ATF2 RIM4 YHL026C QDR2 FIT2
Pdc2p	0.0588	0.0385	0.00169556	PHO3
Mot3p	0.2941	0.0085	0.00172909	TIP1 PHO3 COS12 QDR2 HPF1
Hir3p	0.2353	0.0099	0.00205821	PHO3 ATF2 YIL169C FIT2
Mga2p	0.4118	0.0063	0.00221465	TIP1 PHO3 ATF2 QDR2 PLB2 LEE1 YPL088W
Sds3p	0.2941	0.008	0.00241312	TIP1 QDR2 YIL169C HPF1 YPL088W
YPR022C	0.1176	0.0165	0.00275743	HPF1 YPL088W
Hap4p	0.3529	0.0068	0.0027851	HSP31 COS12 YHL026C ARN1 DAL2 PLB2
Stb3p	0.0588	0.0294	0.00289404	FIT2
Nut1p	0.1765	0.0112	0.00324487	TIP1 PHO3 HPF1
Pdr3p	0.4118	0.0059	0.00331008	HSP31 ARN1 YIL169C HPF1 FIT2 LEE1 YPL088W
Rtf1p	0.2353	0.0088	0.00336878	ATF2 QDR2 YIL169C PLB2
Ste12p	0.8235	0.0036	0.00339399	TIP1 HSP31 COS12 RIM4 YHL026C ARN1 QDR2 YIL169C DAL2 MEF2 PLB2 HPF1 LEE1 YPL088W
Rtg3p	0.2941	0.0075	0.00346845	COS12 ARN1 DAL2 FIT2 LEE1
Cac2p	0.2941	0.0074	0.00349475	TIP1 HSP31 RIM4 PLB2 YPL088W
Rsc1p	0.2941	0.0073	0.00390774	COS12 ATF2 QDR2 PLB2 YPL088W
Rco1p	0.2353	0.0085	0.00391765	TIP1 YIL169C PLB2 HPF1
Msn2p	0.7647	0.0038	0.00398227	TIP1 PHO3 HSP31 COS12 ATF2 RIM4 ARN1 QDR2 YIL169C PLB2 HPF1 FIT2 LEE1
Gzf3p	0.1765	0.0104	0.00415076	PHO3 HSP31 DAL2
Sfl1p	0.1176	0.0143	0.00416658	HSP31 FIT2
Rts2p	0.0588	0.0244	0.00418872	MEF2
Rfx1p	0.2941	0.0071	0.00438811	PHO3 ARN1 PLB2 HPF1 FIT2
Spt3p	0.4118	0.0057	0.0044	PHO3 COS12 ATF2 QDR2 YIL169C DAL2 PLB2
Rap1p	0.7059	0.004	0.00441249	TIP1 PHO3 COS12 ATF2 ARN1 QDR2 YIL169C PLB2 HPF1 FIT2 LEE1 YPL088W
Aft2p	0.2353	0.0082	0.00456953	PHO3 ARN1 PLB2 FIT2
Ask10p	0.1176	0.0135	0.00487012	PHO3 FIT2
Yap6p	0.3529	0.0062	0.00499428	TIP1 HSP31 RIM4 QDR2 YIL169C HPF1
Mig2p	0.1765	0.0098	0.00521662	PHO3 FIT2 LEE1
Sir1p	0.1765	0.0098	0.00521662	QDR2 YIL169C HPF1
Snf6p	0.6471	0.0042	0.00532499	TIP1 PHO3 HSP31 ATF2 RIM4 QDR2 YIL169C PLB2 HPF1 FIT2 LEE1
Tup1p	0.6471	0.0041	0.00571864	TIP1 PHO3 HSP31 COS12 ATF2 RIM4 ARN1 QDR2 PLB2 FIT2 LEE1
Srb5p	0.0588	0.0204	0.00594007	FIT2
Dot6p	0.1176	0.0126	0.00594947	YIL169C HPF1
Spt20p	0.5294	0.0046	0.00610795	TIP1 PHO3 COS12 ATF2 YHL026C QDR2 PLB2 FIT2 LEE1
Set2p	0.1765	0.0091	0.00681136	TIP1 YIL169C HPF1
Snf11p	0.1176	0.0113	0.00800678	TIP1 PHO3
Ash1p	0.7059	0.0038	0.00836797	TIP1 PHO3 HSP31 COS12 ATF2 RIM4 ARN1 YIL169C PLB2 HPF1 FIT2 YPL088W
Rds2p	0.2353	0.0071	0.00841238	TIP1 RIM4 FIT2 LEE1
Cup2p	0.2353	0.0069	0.00953028	PHO3 QDR2 PLB2 YPL088W
Gis1p	0.1765	0.0081	0.0101472	TIP1 HSP31 MEF2
Sip3p	0.0588	0.0154	0.0102728	ARN1
Ixr1p	0.4706	0.0046	0.0104031	TIP1 YHL026C QDR2 YIL169C DAL2 PLB2 HPF1 LEE1
Stb1p	0.1765	0.008	0.010628	PHO3 ARN1 FIT2
Ace2p	0.8824	0.0031	0.01086	TIP1 PHO3 HSP31 COS12 ATF2 RIM4 QDR2 YIL169C DAL2 MEF2 PLB2 HPF1 FIT2 LEE1 YPL088W
Mbf1p	0.1176	0.0101	0.0108842	HPF1 LEE1
Dal80p	0.1176	0.01	0.0113386	PHO3 DAL2
Ngg1p	0.0588	0.0145	0.0115217	ATF2
Hel2p	0.1176	0.0099	0.0116475	FIT2 YPL088W
Spt10p	0.4706	0.0045	0.0131571	COS12 RIM4 QDR2 YIL169C PLB2 HPF1 LEE1 YPL088W
Hda1p	0.1765	0.0074	0.013947	PHO3 PLB2 LEE1
Oaf1p	0.2941	0.0056	0.0139604	TIP1 HSP31 QDR2 LEE1 YPL088W
Stp2p	0.2353	0.0062	0.0147781	TIP1 PLB2 HPF1 FIT2
Cat8p	0.1176	0.009	0.0150093	TIP1 YIL169C
Yap1p	0.6471	0.0037	0.0152609	PHO3 HSP31 COS12 RIM4 ARN1 YIL169C DAL2 PLB2 HPF1 FIT2 YPL088W
Taf14p	0.2941	0.0055	0.0153415	TIP1 PHO3 QDR2 PLB2 FIT2
Esc2p	0.2353	0.0061	0.0156355	TIP1 COS12 YIL169C PLB2
Hcm1p	0.1765	0.0071	0.0160242	ARN1 DAL2 FIT2
Met28p	0.1176	0.0087	0.0161155	FIT2 LEE1
Isw1p	0.1765	0.007	0.0165403	TIP1 PHO3 COS12
Gal4p	0.3529	0.0049	0.016639	TIP1 PHO3 YIL169C PLB2 HPF1 FIT2
Leu3p	0.2353	0.006	0.0169337	QDR2 DAL2 HPF1 FIT2
Ino2p	0.1765	0.007	0.0169344	PHO3 PLB2 HPF1
YFL052W	0.0588	0.0118	0.0171441	HPF1
Met4p	0.4118	0.0045	0.0182486	PHO3 HSP31 RIM4 ARN1 PLB2 FIT2 LEE1
Hap5p	0.1765	0.0067	0.0191381	TIP1 PLB2 FIT2
Mbp1p	0.2353	0.0058	0.0197486	PHO3 HSP31 PLB2 FIT2
Fkh2p	0.2353	0.0057	0.0205577	PHO3 RIM4 YIL169C HPF1
Mga1p	0.2353	0.0057	0.0211492	HSP31 RIM4 PLB2 YPL088W
Arr1p	0.4118	0.0044	0.0222455	TIP1 ARN1 MEF2 PLB2 HPF1 FIT2 LEE1
Stp1p	0.2353	0.0056	0.0228665	ARN1 QDR2 FIT2 YPL088W
Tbs1p	0.0588	0.0098	0.0241547	TIP1
Snf1p	0.1176	0.0074	0.0253899	ATF2 HPF1
Jhd1p	0.0588	0.0095	0.0254965	PLB2
Aca1p	0.1176	0.007	0.0286641	TIP1 MEF2
Hms2p	0.0588	0.0088	0.0297014	TIP1
Hir2p	0.1176	0.0066	0.0335596	PHO3 LEE1
Ssn2p	0.1176	0.0065	0.0352846	TIP1 COS12
Fkh1p	0.2353	0.005	0.0361723	TIP1 QDR2 PLB2 LEE1
Met32p	0.1765	0.0055	0.0374578	RIM4 QDR2 LEE1
Tis11p	0.1176	0.0063	0.0382629	TIP1 FIT2
Hir1p	0.1176	0.0062	0.0385678	YIL169C HPF1
Sas5p	0.1176	0.0062	0.038874	YIL169C HPF1
Adr1p	0.2353	0.0048	0.0396892	TIP1 ATF2 YIL169C HPF1
Hap1p	0.1176	0.0061	0.0410532	TIP1 HSP31
Otu1p	0.1176	0.0061	0.0410532	YHL026C HPF1
Gal11p	0.2353	0.0048	0.0422772	TIP1 PHO3 YIL169C PLB2
Yap3p	0.1176	0.006	0.0426482	TIP1 COS12
Ada2p	0.0588	0.0072	0.0427098	FIT2
Sir3p	0.2353	0.0046	0.0465573	COS12 QDR2 YIL169C HPF1
Nrg2p	0.1176	0.0058	0.0469437	TIP1 HPF1
Sir2p	0.3529	0.004	0.0479643	COS12 QDR2 YIL169C HPF1 LEE1 YPL088W
Hst3p	0.0588	0.0066	0.049595	TIP1
Isw2p	0.2941	0.0042	0.0540053	TIP1 PHO3 RIM4 YIL169C FIT2
Pib2p	0.1176	0.0054	0.0558007	PLB2 HPF1
Skn7p	0.2353	0.0043	0.0593474	PHO3 PLB2 HPF1 YPL088W
Tye7p	0.2941	0.004	0.0605023	TIP1 YIL169C PLB2 HPF1 FIT2
Gsm1p	0.0588	0.0059	0.0606294	PLB2
Fhl1p	0.2941	0.004	0.0613225	ATF2 RIM4 YHL026C PLB2 HPF1
Zds1p	0.1176	0.0052	0.0622633	TIP1 PLB2
YJL206C	0.0588	0.0058	0.062546	COS12
Stp4p	0.0588	0.0057	0.0651345	HPF1
Pop2p	0.0588	0.0056	0.0671	LEE1
Oaf3p	0.1176	0.0048	0.0736611	TIP1 FIT2
Pip2p	0.2941	0.0038	0.0756554	TIP1 YIL169C PLB2 HPF1 FIT2
Azf1p	0.0588	0.0051	0.0800063	HPF1
Ert1p	0.0588	0.005	0.0807065	ATF2
Tos4p	0.0588	0.005	0.0828192	TIP1
Xbp1p	0.1765	0.0042	0.0844593	TIP1 HSP31 YPL088W
Yrr1p	0.1765	0.0042	0.0851511	PLB2 HPF1 YPL088W
Gat1p	0.0588	0.0047	0.0914438	DAL2
Snf2p	0.4118	0.0034	0.0929621	TIP1 PHO3 ATF2 QDR2 YIL169C PLB2 LEE1
Mac1p	0.1176	0.0043	0.0957544	ARN1 FIT2
Swi6p	0.1765	0.004	0.0981088	TIP1 YIL169C PLB2
Rdr1p	0.0588	0.0043	0.106393	HPF1
Hat2p	0.1176	0.0041	0.106509	TIP1 PLB2
Dat1p	0.0588	0.0043	0.107158	PLB2
Msi1p	0.0588	0.0042	0.107925	COS12
Not3p	0.0588	0.0042	0.110234	TIP1
Rgt1p	0.1176	0.004	0.111049	TIP1 PLB2
Sip4p	0.0588	0.0041	0.112558	TIP1
Met18p	0.0588	0.0041	0.112558	LEE1
Crz1p	0.1176	0.004	0.113092	PHO3 PLB2
Cad1p	0.1765	0.0038	0.113602	HSP31 ARN1 LEE1
Rtt107p	0.1176	0.0039	0.117225	YIL169C PLB2
Swi3p	0.3529	0.0033	0.119359	TIP1 PHO3 HSP31 ATF2 QDR2 LEE1
Sef1p	0.0588	0.004	0.120399	LEE1
Dal82p	0.1765	0.0037	0.120938	PHO3 DAL2 PLB2
Asg1p	0.0588	0.0039	0.123575	LEE1
Rlf2p	0.1765	0.0036	0.132782	TIP1 PLB2 YPL088W
Hal9p	0.0588	0.0037	0.136494	QDR2
Cbf1p	0.2941	0.0033	0.137442	TIP1 COS12 PLB2 LEE1 YPL088W
Rtg1p	0.0588	0.0036	0.140597	LEE1
Yap5p	0.1765	0.0034	0.147844	PHO3 HSP31 HPF1
Msn1p	0.0588	0.0035	0.148054	TIP1
Srb8p	0.1176	0.0035	0.15236	FIT2 YPL088W
Cst6p	0.4706	0.003	0.152897	TIP1 PHO3 HSP31 ATF2 QDR2 PLB2 HPF1 LEE1
Nnf2p	0.0588	0.0034	0.158133	PLB2
Urc2p	0.0588	0.0033	0.161525	YIL169C
Mss11p	0.1176	0.0033	0.171768	TIP1 ARN1
Uga3p	0.0588	0.0032	0.174373	DAL2
Gcr1p	0.2941	0.0031	0.17559	TIP1 PHO3 QDR2 PLB2 LEE1
Abf1p	0.4706	0.0028	0.188959	TIP1 PHO3 RIM4 YHL026C ARN1 QDR2 YIL169C HPF1
Mal33p	0.1176	0.0031	0.192552	QDR2 FIT2
Mth1p	0.0588	0.0029	0.19971	HPF1
Arg81p	0.0588	0.0029	0.202362	YHL026C
Reb1p	0.1765	0.003	0.216269	PHO3 QDR2 YPL088W
Dal81p	0.0588	0.0027	0.220169	DAL2
Uls1p	0.1176	0.0029	0.231512	PLB2 FIT2
Rgm1p	0.0588	0.0025	0.243568	YPL088W
Nrg1p	0.1176	0.0028	0.244671	TIP1 HPF1
Spt4p	0.2353	0.0028	0.245432	ATF2 PLB2 LEE1 YPL088W
Met31p	0.0588	0.0025	0.254436	ATF2
Tos8p	0.0588	0.0025	0.254436	ARN1
Rsc2p	0.1176	0.0027	0.258654	ATF2 FIT2
YLR278C	0.0588	0.0024	0.270786	TIP1
Aro80p	0.0588	0.0023	0.273515	TIP1
Cse2p	0.1176	0.0026	0.282274	TIP1 RIM4
Pgd1p	0.0588	0.0023	0.288079	FIT2
Gat3p	0.0588	0.0022	0.2899	HSP31
Rph1p	0.0588	0.0022	0.305372	LEE1
Ino4p	0.1176	0.0024	0.320656	ATF2 HPF1
Ifh1p	0.0588	0.002	0.337119	PLB2
Hap2p	0.2353	0.0025	0.339856	ATF2 DAL2 PLB2 YPL088W
Kar4p	0.1176	0.0023	0.340011	TIP1 QDR2
Tbf1p	0.0588	0.002	0.343438	COS12
Hac1p	0.0588	0.0019	0.37036	PHO3
Pdr1p	0.1765	0.0021	0.461791	HSP31 FIT2 YPL088W
Haa1p	0.0588	0.0015	0.483836	YPL088W
Sas3p	0.1176	0.0017	0.556479	ATF2 PLB2

## Sheet: cdiGMP_sigUP
Transcription_Factor	Proportion_in_query	Proportion_in_population	P.val	Target_genes
Mcm1p	0.6471	0.0066	5.12331e-05	ICS2 MTC4 RRP1 DON1 YGL007C-A RNR3 HUG1 YNL234W ARE2 DIP5 THP3
Upc2p	0.2941	0.0159	5.83619e-05	ICS2 RRP1 RNR3 YNL234W DIP5
Gat4p	0.2353	0.0183	0.000119266	YDL241W RNR3 NCE103 YNL234W
Gis1p	0.2941	0.0135	0.00014792	YDL241W RNR3 HUG1 YNL234W THP3
Fkh1p	0.4118	0.0087	0.000255369	ICS2 MTC4 RRP1 DSE1 YGL007C-A NCE103 DIP5
YPR015C	0.1765	0.0217	0.000267126	DSE1 RNR3 NCE103
Bas1p	0.7647	0.0047	0.00030622	ICS2 MTC4 YDL241W RRP1 DON1 DSE1 YGL007C-A RNR3 HUG1 NCE103 YNL234W ARE2 DIP5
Rox1p	0.4118	0.0078	0.000546284	DSE1 RNR3 HUG1 NCE103 YNL234W ARE2 DIP5
Rfx1p	0.3529	0.0085	0.000724083	DSE1 RNR3 HUG1 YNL234W ARE2 THP3
Nrg1p	0.3529	0.0083	0.000837365	ICS2 HUG1 NCE103 YNL234W ARE2 DIP5
Rap1p	0.7647	0.0043	0.000857074	YEL1 ICS2 MTC4 YDL241W DON1 YGL007C-A RNR3 HUG1 NCE103 YNL234W ARE2 DIP5 THP3
Nrg2p	0.2353	0.0116	0.00101612	HUG1 NCE103 YNL234W ARE2
Mot3p	0.2941	0.0085	0.00172909	ICS2 YDL241W HUG1 NCE103 YNL234W
Ino2p	0.2353	0.0093	0.00270901	YDL241W DSE1 HUG1 DIP5
Gat3p	0.2353	0.009	0.00314732	YDL241W RNR3 NCE103 ARE2
Mig1p	0.2353	0.0089	0.00324088	ICS2 RNR3 NCE103 YNL234W
Zap1p	0.4706	0.0052	0.00437124	ICS2 MTC4 YDL241W DSE1 RNR3 NCE103 YNL234W ARE2
Uga3p	0.1765	0.0095	0.00584618	YDL241W RNR3 DIP5
Yhp1p	0.4118	0.0054	0.00587425	YDL241W DSE1 RNR3 NCE103 YNL234W ARE2 DIP5
Hpa2p	0.0588	0.0169	0.00852186	DIP5
Srb8p	0.2353	0.007	0.0091244	ICS2 HUG1 YNL234W ARE2
Hsf1p	0.4706	0.0046	0.0101592	ICS2 DON1 DSE1 YGL007C-A RNR3 NCE103 YNL234W DIP5
Sip3p	0.0588	0.0154	0.0102728	YDL241W
Tho2p	0.0588	0.0137	0.0128345	DSE1
Hap4p	0.2941	0.0057	0.0132333	YEL1 ICS2 YDL241W DSE1 NCE103
Tda9p	0.1176	0.0093	0.013435	YDL241W NCE103
Hda1p	0.1765	0.0074	0.013947	YDL241W RRP1 HUG1
Hot1p	0.0588	0.013	0.0142099	NCE103
Gln3p	0.3529	0.0051	0.0143592	ICS2 RRP1 DSE1 RNR3 HUG1 DIP5
Spt23p	0.4706	0.0044	0.0149244	MTC4 YDL241W DSE1 RNR3 NCE103 YNL234W ARE2 DIP5
Cin5p	0.5294	0.0041	0.0149703	ICS2 MTC4 RRP1 DSE1 YGL007C-A YIL029C NCE103 YNL234W DIP5
Rme1p	0.1765	0.0072	0.0150233	RNR3 NCE103 DIP5
Sut1p	0.1765	0.0072	0.0151462	YDL241W RNR3 YNL234W
Taf14p	0.2941	0.0055	0.0153415	RRP1 DSE1 RNR3 HUG1 DIP5
Ste12p	0.7647	0.0034	0.0157884	YEL1 ICS2 MTC4 YDL241W DON1 DSE1 YGL007C-A YIL029C RNR3 NCE103 YOR072W-B DIP5 THP3
Skn7p	0.2941	0.0054	0.0163985	ICS2 YDL241W DON1 HUG1 YNL234W
Msn2p	0.7059	0.0035	0.0165125	ICS2 RRP1 DON1 DSE1 YIL029C RNR3 HUG1 NCE103 YNL234W ARE2 YOR072W-B DIP5
Sko1p	0.2941	0.0054	0.0166497	ICS2 YGL007C-A NCE103 ARE2 DIP5
YFL052W	0.0588	0.0118	0.0171441	ARE2
Msi1p	0.1176	0.0085	0.0174637	DSE1 HUG1
Yrm1p	0.5882	0.0038	0.0175487	YEL1 ICS2 RRP1 DSE1 RNR3 HUG1 NCE103 YNL234W ARE2 DIP5
Rtg3p	0.2353	0.006	0.0175571	YDL241W HUG1 NCE103 DIP5
Hap5p	0.1765	0.0067	0.0191381	DSE1 RNR3 HUG1
Sok2p	0.5294	0.004	0.0191825	ICS2 MTC4 YDL241W DON1 YGL007C-A YIL029C RNR3 YNL234W DIP5
Fkh2p	0.2353	0.0057	0.0205577	ICS2 DSE1 YGL007C-A YNL234W
Xbp1p	0.2353	0.0056	0.0227408	YDL241W RNR3 NCE103 THP3
Yrr1p	0.2353	0.0056	0.0229926	DSE1 HUG1 NCE103 ARE2
Tbs1p	0.0588	0.0098	0.0241547	HUG1
Nut1p	0.1176	0.0074	0.0246655	ICS2 YNL234W
Jhd1p	0.0588	0.0095	0.0254965	ARE2
Mig3p	0.4118	0.0042	0.0282968	YEL1 YDL241W RNR3 HUG1 YNL234W ARE2 DIP5
Smp1p	0.1176	0.007	0.0284045	ICS2 YIL029C
Tbf1p	0.1765	0.0059	0.0286234	ICS2 YDL241W HUG1
Phd1p	0.2353	0.0052	0.0291643	ICS2 YGL007C-A YOR072W-B DIP5
Smk1p	0.0588	0.0087	0.0301848	ARE2
Snf5p	0.3529	0.0044	0.0316529	RRP1 DSE1 NCE103 YNL234W DIP5 THP3
Swi4p	0.2941	0.0047	0.0319635	YDL241W DSE1 YGL007C-A RNR3 ARE2
Ecm22p	0.1765	0.0057	0.0326592	ICS2 MTC4 YNL234W
Aft1p	0.3529	0.0043	0.0330743	RRP1 DSE1 RNR3 HUG1 NCE103 DIP5
Cad1p	0.2353	0.005	0.0339986	ICS2 DSE1 RNR3 NCE103
Mig2p	0.1176	0.0065	0.0347045	ICS2 YDL241W
Pho23p	0.0588	0.0079	0.0357103	YNL234W
Mga2p	0.2941	0.0045	0.0376076	YEL1 YDL241W NCE103 YNL234W ARE2
Yox1p	0.3529	0.0042	0.038541	DSE1 RNR3 NCE103 YNL234W ARE2 DIP5
Usv1p	0.0588	0.0075	0.039418	YEL1
Hst4p	0.0588	0.0075	0.0399595	RNR3
Eds1p	0.0588	0.0074	0.041051	ICS2
Hap1p	0.1176	0.0061	0.0410532	RNR3 ARE2
Set2p	0.1176	0.006	0.0420064	YDL241W YNL234W
Swi3p	0.4118	0.0038	0.0461144	YDL241W RRP1 DSE1 RNR3 HUG1 NCE103 DIP5
Yap1p	0.5882	0.0034	0.047256	YDL241W DSE1 YGL007C-A YIL029C RNR3 HUG1 NCE103 YNL234W ARE2 YOR072W-B
Tec1p	0.7059	0.0031	0.0483784	YEL1 ICS2 MTC4 YDL241W DON1 DSE1 YGL007C-A YIL029C NCE103 ARE2 DIP5 THP3
Ace2p	0.8235	0.0029	0.0487192	YEL1 ICS2 YDL241W RRP1 DON1 DSE1 YGL007C-A YIL029C RNR3 HUG1 YNL234W ARE2 DIP5 THP3
Bye1p	0.0588	0.0067	0.0490063	ARE2
Hst3p	0.0588	0.0066	0.049595	HUG1
Flo8p	0.1765	0.0049	0.0542772	YDL241W YGL007C-A ARE2
Dot6p	0.0588	0.0063	0.0543982	ICS2
Dal81p	0.1176	0.0054	0.0550636	YDL241W DIP5
Sfp1p	0.7647	0.003	0.0552712	YEL1 ICS2 MTC4 YDL241W RRP1 DSE1 YIL029C RNR3 HUG1 NCE103 YNL234W ARE2 DIP5
YPR196W	0.0588	0.006	0.0593636	ARE2
Wtm2p	0.0588	0.006	0.0599953	ARE2
Stp2p	0.1765	0.0047	0.0612772	ICS2 YNL234W DIP5
Ric1p	0.1765	0.0046	0.0627351	YDL241W NCE103 ARE2
Rpi1p	0.0588	0.0058	0.0631896	ARE2
YER130C	0.0588	0.0057	0.0638356	ARE2
Esc2p	0.1765	0.0046	0.0639152	RRP1 DSE1 HUG1
Stp4p	0.0588	0.0057	0.0651345	ARE2
Pop2p	0.0588	0.0056	0.0671	YNL234W
Met31p	0.1176	0.0049	0.069897	YDL241W NCE103
Tos8p	0.1176	0.0049	0.069897	YNL234W ARE2
Cac2p	0.1765	0.0045	0.0700004	ICS2 YDL241W HUG1
Vms1p	0.0588	0.0054	0.0710917	ARE2
Plm2p	0.0588	0.0054	0.0710917	THP3
Kss1p	0.0588	0.0054	0.0717647	ARE2
Oaf3p	0.1176	0.0048	0.0736611	ICS2 ARE2
Ppr1p	0.0588	0.0052	0.0758478	YEL1
YLR278C	0.1176	0.0047	0.0775186	RRP1 ARE2
Azf1p	0.0588	0.0051	0.0800063	RNR3
Mbf1p	0.0588	0.0051	0.0800063	ARE2
Mga1p	0.1765	0.0043	0.0800353	YDL241W NCE103 YNL234W
Sif2p	0.1176	0.0046	0.0805825	DSE1 NCE103
Rsf2p	0.1176	0.0046	0.0810247	YIL029C YNL234W
Ash1p	0.5882	0.0031	0.0810798	YEL1 ICS2 MTC4 YDL241W RRP1 YIL029C RNR3 HUG1 ARE2 DIP5
Dal80p	0.0588	0.005	0.082113	YNL234W
Hel2p	0.0588	0.0049	0.0835273	ARE2
YER184C	0.0588	0.0048	0.0885387	ARE2
Gat1p	0.0588	0.0047	0.0914438	DIP5
Rsc2p	0.1765	0.004	0.09332	ICS2 MTC4 THP3
Cat8p	0.0588	0.0045	0.0980862	DON1
Swi6p	0.1765	0.004	0.0981088	ICS2 MTC4 DSE1
Pho4p	0.2941	0.0036	0.101463	YDL241W YNL234W ARE2 DIP5 THP3
Pho2p	0.2353	0.0037	0.101623	YDL241W YGL007C-A HUG1 NCE103
Hst1p	0.0588	0.0044	0.101837	DON1
Rim101p	0.1765	0.0039	0.104555	ICS2 YDL241W YIL029C
Cse2p	0.1765	0.0039	0.10649	ICS2 YDL241W RRP1
Rpn4p	0.3529	0.0034	0.108938	YDL241W DSE1 HUG1 NCE103 YNL234W ARE2
Not3p	0.0588	0.0042	0.110234	DSE1
Hfi1p	0.2941	0.0035	0.112471	DSE1 HUG1 NCE103 ARE2 DIP5
Met18p	0.0588	0.0041	0.112558	YNL234W
Crz1p	0.1176	0.004	0.113092	YDL241W NCE103
Rtt107p	0.1176	0.0039	0.117225	DSE1 HUG1
Msn4p	0.4706	0.0031	0.117853	ICS2 DON1 RNR3 HUG1 NCE103 YNL234W ARE2 DIP5
Asg1p	0.0588	0.0039	0.123575	YNL234W
Gcn4p	0.5294	0.003	0.126297	MTC4 YDL241W RRP1 DON1 DSE1 RNR3 NCE103 DIP5 THP3
Rds1p	0.0588	0.0038	0.126774	ARE2
Adr1p	0.1765	0.0036	0.127218	RNR3 NCE103 DIP5
Ino4p	0.1765	0.0036	0.129345	YDL241W DON1 YGL007C-A
Hal9p	0.0588	0.0037	0.136494	YNL234W
Met32p	0.1176	0.0036	0.139329	RNR3 NCE103
Rtg1p	0.0588	0.0036	0.140597	DIP5
Kar4p	0.1765	0.0035	0.141554	ICS2 RNR3 DIP5
Sir3p	0.1765	0.0035	0.142891	ICS2 YIL029C YNL234W
Tup1p	0.4706	0.003	0.1429	ICS2 MTC4 RRP1 RNR3 HUG1 NCE103 ARE2 DIP5
Rds2p	0.1176	0.0036	0.146074	YGL007C-A DIP5
Ume6p	0.1765	0.0034	0.146938	YDL241W ARE2 DIP5
Yap5p	0.1765	0.0034	0.147844	DSE1 RNR3 DIP5
Gzf3p	0.0588	0.0035	0.149724	YDL241W
Cup2p	0.1176	0.0035	0.155828	DSE1 DIP5
Nnf2p	0.0588	0.0034	0.158133	ARE2
Urc2p	0.0588	0.0033	0.161525	ARE2
Sps18p	0.0588	0.0033	0.162375	YEL1
Hir2p	0.0588	0.0033	0.162375	HUG1
Arr1p	0.2941	0.0031	0.164777	YDL241W DSE1 RNR3 NCE103 ARE2
Sir1p	0.0588	0.0033	0.165785	ICS2
Ssn2p	0.0588	0.0032	0.167496	YNL234W
Mss11p	0.1176	0.0033	0.171768	YDL241W NCE103
Hir1p	0.0588	0.0031	0.176965	ARE2
Sum1p	0.1176	0.0033	0.177803	DON1 DSE1
Sds3p	0.1176	0.0032	0.183904	ICS2 YDL241W
Abf1p	0.4706	0.0028	0.188959	YEL1 ICS2 RRP1 DSE1 NCE103 YNL234W DIP5 THP3
Pip2p	0.2353	0.0031	0.18933	ICS2 RRP1 RNR3 NCE103
Gcr2p	0.2353	0.0031	0.190201	ICS2 YDL241W NCE103 ARE2
Mal33p	0.1176	0.0031	0.192552	YDL241W YNL234W
Yap6p	0.1765	0.0031	0.196576	ICS2 YGL007C-A DIP5
Arg81p	0.0588	0.0029	0.202362	DIP5
Hms1p	0.1765	0.003	0.205821	YDL241W RNR3 NCE103
Leu3p	0.1176	0.003	0.20892	ICS2 DON1
Yap7p	0.1176	0.003	0.210195	MTC4 ARE2
Hmo1p	0.1765	0.003	0.21469	ICS2 YGL007C-A DIP5
Mbp1p	0.1176	0.0029	0.225647	DSE1 HUG1
Opi1p	0.0588	0.0026	0.22914	ARE2
Spt2p	0.0588	0.0026	0.235443	ARE2
Spt10p	0.2941	0.0028	0.242301	ICS2 YDL241W RNR3 HUG1 NCE103
Stp1p	0.1176	0.0028	0.242687	YDL241W DIP5
Rgm1p	0.0588	0.0025	0.243568	ARE2
Arg80p	0.0588	0.0025	0.243568	DIP5
Hir3p	0.0588	0.0025	0.252622	HUG1
Hcm1p	0.0588	0.0024	0.269877	THP3
Cbf1p	0.2353	0.0026	0.292607	YDL241W RRP1 DSE1 NCE103
Cst6p	0.4118	0.0026	0.295666	YEL1 MTC4 YDL241W RRP1 DSE1 YIL029C NCE103
Rtf1p	0.0588	0.0022	0.296272	DSE1
Thi2p	0.1176	0.0025	0.297283	RRP1 DSE1
Stb5p	0.1765	0.0026	0.29884	ICS2 ARE2 DIP5
Srb2p	0.1176	0.0025	0.304138	YDL241W RNR3
Spt20p	0.2941	0.0026	0.308219	RRP1 DSE1 HUG1 NCE103 DIP5
Hat2p	0.0588	0.0021	0.327164	HUG1
Rgt1p	0.0588	0.002	0.335311	YNL234W
Ifh1p	0.0588	0.002	0.337119	ICS2
Spt3p	0.1765	0.0024	0.338479	DON1 HUG1 ARE2
Fhl1p	0.1765	0.0024	0.34496	ICS2 YGL007C-A NCE103
Oaf1p	0.1176	0.0022	0.36149	ICS2 DIP5
Hac1p	0.0588	0.0019	0.37036	NCE103
Snf2p	0.2941	0.0024	0.378576	MTC4 YDL241W RRP1 DSE1 NCE103
Ixr1p	0.2353	0.0023	0.402914	ICS2 RNR3 YNL234W DIP5
Sin3p	0.2353	0.0022	0.429892	YDL241W NCE103 ARE2 DIP5
Sin4p	0.2941	0.0022	0.454662	MTC4 YDL241W DSE1 YIL029C YNL234W
Spt4p	0.1765	0.0021	0.455902	YDL241W DSE1 HUG1
Pdr1p	0.1765	0.0021	0.461791	ICS2 NCE103 DIP5
Put3p	0.0588	0.0015	0.476427	NCE103
Cup9p	0.1176	0.0018	0.493616	RRP1 RNR3
Sir2p	0.1765	0.002	0.493933	ICS2 YDL241W DSE1
Rsc1p	0.0588	0.0015	0.500101	YDL241W
Uls1p	0.0588	0.0014	0.51052	RRP1
Swi5p	0.2353	0.0021	0.516633	ICS2 RRP1 DSE1 DIP5
Rlm1p	0.0588	0.0014	0.519241	ICS2
Pdr3p	0.1176	0.0017	0.552738	NCE103 ARE2
Isw2p	0.1176	0.0017	0.569454	RRP1 HUG1
Gcr1p	0.1765	0.0018	0.571313	HUG1 NCE103 DIP5
Cdc73p	0.0588	0.0013	0.578418	YDL241W
Tye7p	0.1176	0.0016	0.58945	RRP1 DSE1
Dal82p	0.0588	0.0012	0.594943	DON1
Rlf2p	0.0588	0.0012	0.614475	HUG1
Met4p	0.1176	0.0013	0.750998	NCE103 DIP5
Hap2p	0.1176	0.0012	0.778653	DSE1 DIP5
Gal4p	0.0588	0.0008	0.814009	RNR3
Snf6p	0.1765	0.0011	0.926488	RRP1 DSE1 NCE103

## Sheet: cdiGMP_sigDOWN
Transcription_Factor	Proportion_in_query	Proportion_in_population	P.val	Target_genes
Cin5p	0.7755	0.0174	1.957e-12	BAP2 PHO3 SMP1 COS111 PCA1 MAL32 HBN1 TSA2 HSP31 DSF1 YER158C SNZ3 RIM8 COS12 ASK10 YGR153W ATF2 ARN1 HXT4 IML2 YJR061W JLP1 YLR040C YLR297W TMA10 ISF1 YSN1 HPF1 HMS1 BAG7 GAC1 FIT2 YOR389W LEE1 FLC1 YPL277C YPL278C HAL1
Zap1p	0.6327	0.0203	4.7272e-11	BAP2 PHO3 SMP1 MAL32 TSA2 HSP31 YER158C RIM8 COS12 ASK10 ECL1 ATF2 ARN1 HXT4 CRG1 IML2 YJR061W JLP1 OSW2 YLR297W TMA10 ISF1 HPF1 RGS2 BAG7 GAC1 YOR389W LEE1 YPL088W FLC1 HAL1
Bas1p	0.7959	0.0142	9.02754e-10	KIN3 BAP2 PHO3 SMP1 MAL32 HBN1 TSA2 HSP31 DSF1 YER158C SNZ3 RIM8 COS12 ASK10 ECL1 ARN1 CRG1 IML2 YJR061W BNA2 JEN1 JLP1 YLR040C OSW2 YLR297W TMA10 YSN1 YOL047C HPF1 RGS2 BAG7 FIT2 YOR389W LEE1 YPL088W FLC1 YPL277C YPL278C HAL1
Gcn4p	0.8163	0.0134	2.44574e-09	KIN3 BAP2 PHO3 SMP1 COS111 MAL32 TSA2 HSP31 YER158C SNZ3 RIM8 COS12 ASK10 ECL1 ATF2 ARN1 HXT4 CRG1 YJR061W BNA2 JEN1 JLP1 YLR040C OSW2 TMA10 ISF1 YSN1 YOL047C HPF1 HMS1 RGS2 BAG7 GAC1 FIT2 YOR389W YPL088W FLC1 YPL277C YPL278C HAL1
Sok2p	0.6939	0.0151	1.27175e-08	KIN3 BAP2 COS111 PCA1 MAL32 TSA2 HSP31 DSF1 YER158C SNZ3 RIM8 ECL1 YGR153W ATF2 ARN1 HXT4 IML2 YJR061W BNA2 JEN1 OSW2 YLR297W TMA10 ISF1 HPF1 HMS1 RGS2 BAG7 GAC1 FIT2 YOR389W LEE1 YPL277C YPL278C
Rlm1p	0.3878	0.0267	1.35398e-08	PHO3 COS111 PCA1 DSF1 YER158C COS12 ASK10 ECL1 TRS65 CRG1 YLR040C TMA10 YSN1 BAG7 FIT2 LEE1 YPL088W FLC1 HAL1
Aft1p	0.5306	0.0188	3.0927e-08	PHO3 SMP1 PCA1 MAL32 TSA2 YER158C SNZ3 COS12 ECL1 YGR153W ARN1 HXT4 CRG1 YJR061W BNA2 JEN1 OSW2 ISF1 YSN1 HPF1 RGS2 BAG7 GAC1 FIT2 YPL088W YPL277C
Spt23p	0.6122	0.0164	3.17017e-08	BAP2 PHO3 SMP1 COS111 PCA1 TSA2 HSP31 YEL076C-A YER158C RIM8 ECL1 TRS65 ATF2 ARN1 CRG1 IML2 BNA2 OSW2 YLR297W TMA10 YSN1 YOL047C HMS1 RGS2 BAG7 GAC1 FIT2 LEE1 YPL088W FLC1
Mig3p	0.5714	0.0168	8.61249e-08	KIN3 BAP2 PHO3 COS111 MAL32 HBN1 TSA2 HSP31 DSF1 YER158C COS12 ASK10 ECL1 ARN1 JEN1 JLP1 YLR040C YLR297W TMA10 ISF1 HPF1 GAC1 FIT2 LEE1 YPL088W FLC1 YPL278C HAL1
Mig2p	0.2449	0.0391	9.23453e-08	PHO3 MAL32 DSF1 HXT4 JEN1 TMA10 ISF1 RGS2 GAC1 FIT2 LEE1 HAL1
Sko1p	0.4082	0.0216	2.19376e-07	KIN3 PHO3 HBN1 TSA2 HSP31 DSF1 YER158C RIM8 COS12 ECL1 ATF2 HXT4 YLR297W TMA10 HPF1 HMS1 RGS2 GAC1 FLC1 HAL1
Yhp1p	0.4694	0.0179	7.75125e-07	KIN3 PHO3 HSP31 YEL076C-A ECL1 ARN1 HXT4 CRG1 IML2 YLR040C YLR297W ISF1 YSN1 YOL047C HPF1 HMS1 RGS2 YOR389W LEE1 YPL088W FLC1 YPL277C YPL278C
Upc2p	0.2245	0.035	9.58288e-07	TSA2 HSP31 DSF1 ECL1 ATF2 YLR297W HMS1 FIT2 YOR389W YPL088W YPL278C
Skn7p	0.3878	0.0206	1.04371e-06	BAP2 PHO3 TSA2 YER158C SNZ3 ASK10 ECL1 CRG1 BNA2 YLR040C YLR297W TMA10 ISF1 HPF1 HMS1 RGS2 YPL088W FLC1 HAL1
Mig1p	0.2653	0.029	1.16317e-06	PHO3 MAL32 HSP31 DSF1 ECL1 ATF2 HXT4 JEN1 TMA10 ISF1 YSN1 RGS2 FIT2
Yox1p	0.4898	0.0168	1.30754e-06	KIN3 PHO3 MAL32 HSP31 YEL076C-A ECL1 ARN1 HXT4 CRG1 IML2 YJR061W YLR040C OSW2 YLR297W YSN1 HMS1 RGS2 BAG7 YOR389W LEE1 YPL088W FLC1 YPL277C YPL278C
Phd1p	0.3469	0.0223	1.37536e-06	BAP2 SMP1 DSF1 YEL076C-A YER158C ASK10 ECL1 ARN1 CRG1 YLR040C TMA10 ISF1 YOL047C HMS1 RGS2 GAC1 FIT2
Mga1p	0.3265	0.0228	2.16186e-06	KIN3 BAP2 COS111 HSP31 DSF1 YER158C ECL1 HXT4 YLR297W ISF1 HMS1 RGS2 GAC1 YOR389W YPL088W YPL278C
Swi4p	0.4082	0.0187	2.46277e-06	PHO3 MAL32 TSA2 YER158C SNZ3 ECL1 YGR153W YLR040C OSW2 YLR297W TMA10 YOL047C HPF1 GAC1 FIT2 YOR389W LEE1 YPL088W FLC1 HAL1
Pho2p	0.4082	0.0186	2.78662e-06	KIN3 PHO3 TSA2 HSP31 SNZ3 YGR153W CRG1 BNA2 YLR040C OSW2 YLR297W TMA10 YOL047C HPF1 HMS1 FIT2 YOR389W YPL088W FLC1 YPL278C
Pdr3p	0.4286	0.0178	2.96237e-06	KIN3 PCA1 HBN1 HSP31 RIM8 ECL1 ARN1 HXT4 CRG1 IML2 YJR061W YLR040C YLR297W TMA10 YSN1 HPF1 BAG7 GAC1 FIT2 LEE1 YPL088W
Sut1p	0.2449	0.0288	3.0893e-06	PHO3 COS111 MAL32 HSP31 SNZ3 JEN1 YLR297W TMA10 HPF1 HMS1 FIT2 YPL277C
Rim101p	0.3265	0.0208	7.69447e-06	SMP1 TSA2 HSP31 DSF1 SNZ3 RIM8 ARN1 CRG1 YJR061W HPF1 BAG7 FIT2 YOR389W YPL088W YPL277C YPL278C
Tec1p	0.8163	0.0105	1.0113e-05	BAP2 PHO3 SMP1 MAL32 TSA2 YER158C SNZ3 RIM8 COS12 ECL1 YGR153W TRS65 ATF2 ARN1 HXT4 CRG1 IML2 YJR061W BNA2 JLP1 YLR040C OSW2 YLR297W TMA10 ISF1 YSN1 YOL047C HPF1 HMS1 RGS2 BAG7 GAC1 FIT2 YOR389W LEE1 YPL088W FLC1 YPL277C YPL278C HAL1
Yap6p	0.3673	0.0185	1.1116e-05	BAP2 COS111 MAL32 HSP31 DSF1 YER158C ASK10 ECL1 HXT4 JEN1 YLR297W TMA10 ISF1 HPF1 HMS1 RGS2 GAC1 FLC1
Gat4p	0.1633	0.0367	1.45042e-05	PHO3 TSA2 HSP31 RIM8 JEN1 TMA10 ISF1 HMS1
Msn2p	0.7551	0.0108	2.18076e-05	KIN3 BAP2 PHO3 SMP1 MAL32 TSA2 HSP31 DSF1 YEL076C-A YER158C SNZ3 RIM8 COS12 ASK10 ECL1 ATF2 ARN1 HXT4 CRG1 IML2 BNA2 JEN1 JLP1 YLR297W TMA10 ISF1 YSN1 YOL047C HPF1 HMS1 RGS2 BAG7 GAC1 FIT2 YOR389W LEE1 FLC1
Sas4p	0.1224	0.0458	2.79361e-05	SNZ3 YLR297W YSN1 YOR389W YPL277C YPL278C
Cyc8p	0.0204	0.5	4.6664e-05	HXT4
Rox1p	0.3265	0.0178	5.95438e-05	PHO3 TSA2 HSP31 DSF1 ECL1 ARN1 YLR040C YLR297W TMA10 HPF1 HMS1 GAC1 FIT2 YOR389W YPL277C YPL278C
Ric1p	0.2653	0.0201	7.94854e-05	KIN3 PHO3 YER158C SNZ3 CRG1 YLR040C OSW2 TMA10 YOL047C YOR389W LEE1 YPL088W FLC1
Rpn4p	0.4898	0.0135	8.18633e-05	BAP2 PHO3 SMP1 COS111 HBN1 TSA2 DSF1 YER158C ARN1 HXT4 IML2 YJR061W JEN1 JLP1 YLR040C YLR297W ISF1 HPF1 RGS2 GAC1 FIT2 LEE1 FLC1 YPL278C
Rap1p	0.6735	0.011	0.000105518	BAP2 PHO3 SMP1 COS111 PCA1 MAL32 YEL076C-A YER158C RIM8 COS12 ASK10 YGR153W ATF2 ARN1 HXT4 CRG1 IML2 BNA2 JLP1 YLR040C TMA10 HPF1 HMS1 RGS2 GAC1 FIT2 YOR389W LEE1 YPL088W FLC1 YPL277C YPL278C HAL1
Cac2p	0.2653	0.0193	0.000118016	KIN3 TSA2 HSP31 SNZ3 YLR297W TMA10 ISF1 HMS1 RGS2 YOR389W YPL088W FLC1 YPL278C
Swi5p	0.5102	0.0129	0.000120585	KIN3 BAP2 PHO3 TSA2 HSP31 DSF1 YER158C COS12 ASK10 ECL1 HXT4 JEN1 YLR040C OSW2 TMA10 ISF1 HPF1 BAG7 GAC1 FIT2 YOR389W LEE1 YPL088W FLC1 HAL1
Hap4p	0.3061	0.017	0.000171435	TSA2 HSP31 YER158C SNZ3 COS12 TRS65 ARN1 HXT4 BNA2 YLR040C TMA10 ISF1 HMS1 BAG7 FLC1
Gis1p	0.1837	0.0243	0.000176901	BAP2 TSA2 HSP31 CRG1 JEN1 JLP1 YOR389W YPL277C YPL278C
Ste12p	0.7755	0.0099	0.000193491	BAP2 SMP1 COS111 MAL32 HBN1 HSP31 DSF1 YER158C SNZ3 RIM8 COS12 ASK10 ECL1 YGR153W TRS65 ARN1 HXT4 CRG1 YJR061W BNA2 JEN1 JLP1 YLR040C OSW2 YLR297W TMA10 ISF1 YOL047C HPF1 HMS1 RGS2 GAC1 YOR389W LEE1 YPL088W FLC1 YPL277C HAL1
Flo8p	0.2449	0.0194	0.000200834	BAP2 PHO3 YER158C ARN1 JEN1 JLP1 YLR040C YLR297W TMA10 HMS1 RGS2 GAC1
Gcr2p	0.3878	0.0145	0.000212022	KIN3 PHO3 COS111 YER158C SNZ3 COS12 ASK10 ECL1 ATF2 YJR061W BNA2 OSW2 YLR297W ISF1 HMS1 RGS2 GAC1 FIT2 LEE1
Ace2p	0.8776	0.009	0.000231268	KIN3 BAP2 PHO3 SMP1 COS111 PCA1 MAL32 HBN1 TSA2 HSP31 DSF1 YER158C SNZ3 RIM8 COS12 ASK10 ECL1 TRS65 ATF2 HXT4 CRG1 IML2 JEN1 JLP1 YLR040C OSW2 YLR297W TMA10 ISF1 YSN1 YOL047C HPF1 HMS1 RGS2 BAG7 GAC1 FIT2 YOR389W LEE1 YPL088W FLC1 YPL277C HAL1
Hmo1p	0.3265	0.0158	0.000253773	BAP2 SMP1 COS111 RIM8 COS12 ECL1 ATF2 BNA2 TMA10 HPF1 HMS1 RGS2 GAC1 FIT2 LEE1 FLC1
Msn4p	0.5918	0.0113	0.000293474	KIN3 BAP2 PHO3 SMP1 MAL32 TSA2 HSP31 DSF1 YER158C SNZ3 COS12 ECL1 ATF2 ARN1 HXT4 IML2 YLR297W TMA10 ISF1 YSN1 YOL047C HPF1 HMS1 RGS2 BAG7 GAC1 FIT2 YOR389W LEE1
Mbf1p	0.1224	0.0303	0.000375136	YLR297W YOL047C HPF1 HMS1 YOR389W LEE1
Cup2p	0.2245	0.019	0.000422843	PHO3 DSF1 YER158C HXT4 JEN1 YLR297W TMA10 ISF1 YOL047C YPL088W FLC1
Mot3p	0.2245	0.0188	0.000479488	PHO3 MAL32 DSF1 COS12 HXT4 JEN1 OSW2 TMA10 ISF1 HPF1 HMS1
Sfp1p	0.8163	0.0092	0.000526204	BAP2 PHO3 SMP1 PCA1 MAL32 TSA2 HSP31 DSF1 YER158C SNZ3 RIM8 COS12 ECL1 TRS65 ATF2 ARN1 HXT4 CRG1 IML2 YJR061W JEN1 JLP1 YLR040C TMA10 ISF1 YSN1 YOL047C HPF1 HMS1 RGS2 BAG7 GAC1 FIT2 YOR389W LEE1 YPL088W FLC1 YPL277C YPL278C HAL1
Pdr1p	0.3878	0.0132	0.000778805	BAP2 COS111 PCA1 HBN1 HSP31 RIM8 ECL1 HXT4 CRG1 IML2 YJR061W YLR297W TMA10 ISF1 BAG7 GAC1 FIT2 YPL088W YPL278C
Opi1p	0.1633	0.0211	0.000980109	TSA2 HSP31 ATF2 ARN1 HXT4 YJR061W HPF1 FIT2
Fhl1p	0.3469	0.0137	0.000997791	SMP1 PCA1 RIM8 ECL1 ATF2 HXT4 CRG1 BNA2 JLP1 YLR040C TMA10 HPF1 HMS1 RGS2 GAC1 YOR389W FLC1
Msi1p	0.1224	0.0254	0.00106955	KIN3 COS12 YJR061W BNA2 YLR297W YOR389W
Hsf1p	0.4286	0.0122	0.00124795	BAP2 PHO3 TSA2 SNZ3 ECL1 YGR153W ATF2 ARN1 CRG1 IML2 JLP1 OSW2 TMA10 ISF1 YOL047C HMS1 BAG7 FIT2 YOR389W LEE1 YPL278C
YPR022C	0.0816	0.0331	0.00138595	PCA1 YLR297W HPF1 YPL088W
Rtg3p	0.2245	0.0164	0.00159912	KIN3 BAP2 YER158C COS12 ECL1 ARN1 JEN1 TMA10 RGS2 FIT2 LEE1
Hda1p	0.1633	0.0197	0.00161918	PHO3 YLR040C YLR297W HMS1 YOR389W LEE1 YPL277C YPL278C
Kss1p	0.102	0.0269	0.00163419	ECL1 YLR297W ISF1 HPF1 YPL088W
Crz1p	0.1837	0.018	0.00184989	PHO3 COS111 HXT4 BNA2 JLP1 OSW2 TMA10 BAG7 FLC1
Hot1p	0.0612	0.039	0.00187225	ISF1 GAC1 FLC1
Rme1p	0.1633	0.0192	0.00188457	PHO3 MAL32 ECL1 JEN1 OSW2 YOL047C HPF1 HMS1
Mcm1p	0.4082	0.012	0.00209168	KIN3 PHO3 HSP31 YER158C SNZ3 ECL1 ATF2 HXT4 IML2 YLR040C YLR297W TMA10 ISF1 HPF1 FIT2 YOR389W YPL088W FLC1 YPL277C YPL278C
YPR015C	0.0816	0.029	0.00247565	HSP31 HPF1 HMS1 BAG7
Srb2p	0.2449	0.0149	0.0025729	TSA2 SNZ3 ECL1 YGR153W ATF2 HXT4 BNA2 YLR040C YOL047C HMS1 FIT2 YOR389W
Tod6p	0.0612	0.0357	0.00257684	ECL1 YLR297W YOL047C
Ecm22p	0.1837	0.0171	0.00269432	PHO3 MAL32 TSA2 RIM8 ATF2 YLR297W HMS1 FIT2 YPL088W
Ash1p	0.6327	0.0097	0.0031091	KIN3 PHO3 COS111 MAL32 TSA2 HSP31 DSF1 YER158C SNZ3 COS12 ECL1 YGR153W TRS65 ATF2 ARN1 HXT4 CRG1 JLP1 YLR040C YLR297W TMA10 YSN1 HPF1 HMS1 BAG7 GAC1 FIT2 YOR389W YPL088W FLC1 HAL1
Stb1p	0.1429	0.0186	0.00383153	BAP2 PHO3 ARN1 YJR061W JEN1 FIT2 YOR389W
Tup1p	0.551	0.0102	0.0038928	KIN3 BAP2 PHO3 SMP1 HSP31 YER158C SNZ3 RIM8 COS12 ECL1 TRS65 ATF2 ARN1 HXT4 YLR040C TMA10 YSN1 HMS1 BAG7 GAC1 FIT2 YOR389W LEE1 FLC1 YPL277C YPL278C HAL1
Spt2p	0.1429	0.0181	0.0044942	KIN3 PHO3 YLR297W HPF1 LEE1 YPL088W FLC1
Rpd3p	0.0612	0.0306	0.00449566	SNZ3 YLR040C ISF1
Dot6p	0.0816	0.0252	0.00455584	KIN3 ECL1 YLR297W HPF1
Met28p	0.102	0.0218	0.00462058	JLP1 YLR297W TMA10 FIT2 LEE1
Aft2p	0.1633	0.0165	0.00536417	PHO3 DSF1 SNZ3 ECL1 ARN1 BNA2 TMA10 FIT2
YPR196W	0.0816	0.024	0.00560567	KIN3 ECL1 YLR297W YOL047C
Oaf1p	0.2449	0.0135	0.00604168	KIN3 BAP2 SMP1 PCA1 HSP31 RIM8 ECL1 OSW2 TMA10 GAC1 LEE1 YPL088W
Sas5p	0.1224	0.0187	0.00604788	SNZ3 ASK10 HPF1 YOR389W YPL277C YPL278C
Rsc1p	0.2041	0.0146	0.00609932	BAP2 YER158C COS12 ECL1 ATF2 CRG1 YLR040C OSW2 YLR297W YPL088W
Cad1p	0.2245	0.0139	0.00648374	COS111 PCA1 HSP31 YER158C ARN1 TMA10 ISF1 YSN1 BAG7 LEE1 HAL1
YER130C	0.0816	0.023	0.00665623	YER158C YLR297W TMA10 ISF1
Mss11p	0.1837	0.0149	0.0073084	BAP2 DSF1 RIM8 ARN1 HXT4 YLR040C ISF1 HMS1 BAG7
Arr1p	0.3673	0.0112	0.00754353	BAP2 SMP1 COS111 TSA2 DSF1 SNZ3 TRS65 ARN1 HXT4 IML2 JEN1 JLP1 ISF1 HPF1 GAC1 FIT2 LEE1 FLC1
Adr1p	0.2245	0.0133	0.00893367	BAP2 YEL076C-A ASK10 ATF2 JEN1 TMA10 HPF1 HMS1 BAG7 GAC1 YOR389W
Sds3p	0.1837	0.0144	0.00913307	SNZ3 ECL1 YGR153W JEN1 YLR040C YLR297W HPF1 GAC1 YPL088W
Yap1p	0.5714	0.0095	0.0098718	KIN3 PHO3 SMP1 PCA1 MAL32 HBN1 TSA2 HSP31 YER158C SNZ3 RIM8 COS12 ECL1 ARN1 HXT4 CRG1 BNA2 JEN1 YLR297W TMA10 HPF1 RGS2 FIT2 YOR389W YPL088W FLC1 YPL277C YPL278C
Nut1p	0.102	0.0186	0.00995704	PHO3 COS111 YLR297W HPF1 YOR389W
Stp2p	0.1837	0.014	0.0110618	KIN3 BAP2 PCA1 SNZ3 CRG1 JLP1 YLR297W HPF1 FIT2
Ngg1p	0.0408	0.029	0.0117643	PCA1 ATF2
Mal13p	0.0408	0.029	0.0117643	YLR297W YSN1
Hel2p	0.0816	0.0197	0.0125004	YLR297W YOL047C FIT2 YPL088W
Rds2p	0.1633	0.0143	0.0132998	JEN1 YLR040C ISF1 YOL047C HMS1 GAC1 FIT2 LEE1
Yap5p	0.2245	0.0126	0.0136337	PHO3 COS111 HSP31 YEL076C-A SNZ3 ASK10 JEN1 YLR297W HPF1 RGS2 GAC1
Pdc2p	0.0204	0.0385	0.0136456	PHO3
Yap7p	0.1837	0.0135	0.0141051	BAP2 HSP31 YLR040C YLR297W ISF1 YOL047C HPF1 FIT2 FLC1
YER184C	0.0816	0.019	0.0143112	YER158C YLR297W TMA10 YOL047C
Mga2p	0.2653	0.0117	0.0148595	KIN3 PHO3 TSA2 SNZ3 ECL1 ATF2 CRG1 TMA10 YSN1 YOL047C LEE1 YPL088W FLC1
Tda9p	0.0816	0.0187	0.0154219	KIN3 ECL1 ATF2 FIT2
Hap3p	0.102	0.0165	0.017152	TSA2 BNA2 JEN1 YLR297W YSN1
Mbp1p	0.1837	0.013	0.0177485	PHO3 MAL32 HSP31 YER158C ASK10 YGR153W CRG1 YLR297W FIT2
Rgm1p	0.1224	0.0152	0.0177606	YER158C HXT4 YLR297W TMA10 ISF1 YPL088W
Ask10p	0.0612	0.0203	0.0185857	PHO3 TRS65 FIT2
Snf5p	0.3061	0.0109	0.0186327	KIN3 BAP2 PHO3 SMP1 TSA2 ASK10 TRS65 ATF2 HXT4 BNA2 YLR040C YOL047C HPF1 LEE1 FLC1
Ssn2p	0.102	0.0162	0.0187199	YER158C COS12 ECL1 YLR297W YOL047C
Hst1p	0.0816	0.0175	0.0197639	BNA2 YLR040C OSW2 YOL047C
Hir3p	0.1224	0.0148	0.0201058	PHO3 ECL1 ATF2 YLR297W FIT2 YOR389W
YFL052W	0.0408	0.0235	0.0205413	YLR297W HPF1
Stb5p	0.2653	0.0112	0.0221117	BAP2 HSP31 COS12 ECL1 YGR153W ARN1 HXT4 YLR040C ISF1 RGS2 GAC1 FIT2 LEE1
Stb3p	0.0204	0.0294	0.0227455	FIT2
Oaf3p	0.1224	0.0144	0.02293	BAP2 ECL1 BNA2 YLR297W TMA10 FIT2
Pho4p	0.3061	0.0107	0.0230438	PHO3 MAL32 DSF1 YER158C COS12 IML2 BNA2 ISF1 HPF1 GAC1 FIT2 YOR389W LEE1 YPL088W FLC1
Nrg1p	0.1837	0.0125	0.0230466	DSF1 SNZ3 RIM8 TMA10 ISF1 YSN1 HPF1 HMS1 GAC1
Spt10p	0.3673	0.01	0.0251435	KIN3 TSA2 SNZ3 COS12 YGR153W CRG1 YLR040C YLR297W TMA10 YOL047C HPF1 HMS1 YOR389W LEE1 YPL088W YPL277C YPL278C HAL1
Hcm1p	0.1224	0.0142	0.0251513	TRS65 ARN1 YLR297W BAG7 FIT2 YPL277C
Ino2p	0.1224	0.0139	0.0272142	PHO3 HXT4 IML2 TMA10 HPF1 HMS1
Rsc2p	0.1837	0.0121	0.0275562	ATF2 HXT4 BNA2 YLR040C YLR297W TMA10 FIT2 YOR389W YPL278C
Wtm2p	0.0612	0.0179	0.028064	BAP2 YLR297W ISF1
Swi3p	0.3673	0.0099	0.0293326	BAP2 PHO3 TSA2 HSP31 SNZ3 ECL1 YGR153W ATF2 HXT4 BNA2 YLR040C TMA10 YOL047C YOR389W LEE1 YPL277C YPL278C HAL1
Sir3p	0.2041	0.0116	0.0303064	KIN3 SMP1 SNZ3 COS12 ECL1 YGR153W YLR040C YLR297W HPF1 GAC1
Mth1p	0.102	0.0145	0.0306166	KIN3 YLR297W HPF1 HMS1 HAL1
Gat3p	0.1224	0.0135	0.0320229	HSP31 YEL076C-A JEN1 TMA10 ISF1 YOL047C
Hap5p	0.1224	0.0134	0.0323628	TSA2 BNA2 JEN1 YLR040C ISF1 FIT2
Stp4p	0.0612	0.017	0.032537	YLR297W ISF1 HPF1
Rds1p	0.0816	0.0154	0.0325399	KIN3 RIM8 YLR297W YOL047C
Tbs1p	0.0408	0.0196	0.0329277	JEN1 YOL047C
Put3p	0.1633	0.0122	0.0338595	PHO3 DSF1 ARN1 HXT4 YLR040C ISF1 HPF1 FIT2
Hms1p	0.2245	0.0111	0.0341204	PHO3 SMP1 MAL32 CRG1 JLP1 YLR040C OSW2 HPF1 FIT2 YPL088W FLC1
Leu3p	0.1633	0.012	0.0359152	BAP2 SMP1 ECL1 CRG1 YLR297W HPF1 GAC1 FIT2
Haa1p	0.1633	0.012	0.0365183	YER158C ECL1 YLR297W TMA10 ISF1 YSN1 RGS2 YPL088W
Snf1p	0.0816	0.0147	0.0384203	ATF2 YLR297W HPF1 YPL278C
Ndt80p	0.1429	0.0123	0.0388994	BAP2 COS12 TRS65 ATF2 BNA2 JEN1 YSN1
Srb5p	0.0204	0.0204	0.0446726	FIT2
Smp1p	0.0816	0.0141	0.0449205	PCA1 YSN1 BAG7 GAC1
Gzf3p	0.0816	0.0139	0.0472268	PHO3 HSP31 TRS65 YLR297W
Hat2p	0.1224	0.0123	0.0480321	DSF1 HXT4 YJR061W YLR040C ISF1 HMS1
Rfx1p	0.1633	0.0114	0.0486162	BAP2 PHO3 DSF1 ECL1 ARN1 HPF1 HMS1 FIT2
Ime1p	0.0408	0.0164	0.0514934	YLR297W YSN1
YNR063W	0.0204	0.0185	0.0531969	YLR297W
Mot2p	0.0408	0.0161	0.05358	YLR297W FLC1
Pho23p	0.0408	0.0159	0.0557072	YSN1 YOL047C
Sir1p	0.0816	0.013	0.0591448	ECL1 YGR153W YLR297W HPF1
Met31p	0.102	0.0123	0.0595519	ECL1 ATF2 JLP1 TMA10 GAC1
Cup9p	0.2245	0.0101	0.0611733	BAP2 PHO3 DSF1 COS12 YLR040C ISF1 HPF1 HMS1 GAC1 FIT2 FLC1
YKL222C	0.0204	0.0167	0.064119	YLR297W
Kar4p	0.1837	0.0105	0.0657571	ECL1 BNA2 YLR040C YLR297W TMA10 YOL047C RGS2 BAG7 HAL1
YLR278C	0.102	0.0118	0.0704721	KIN3 YER158C YLR297W ISF1 HMS1
Ume6p	0.1837	0.0103	0.0709389	TSA2 SNZ3 ECL1 OSW2 YLR297W HPF1 YOR389W LEE1 YPL088W
Sfl1p	0.0408	0.0143	0.0717055	HSP31 FIT2
Isw1p	0.102	0.0117	0.0724	PHO3 COS12 YLR040C OSW2 YOR389W
Hac1p	0.1224	0.0112	0.0724842	PHO3 SMP1 TSA2 SNZ3 HXT4 JEN1
Sip3p	0.0204	0.0154	0.0737466	ARN1
Rsf2p	0.102	0.0115	0.0756815	MAL32 COS12 ARN1 HPF1 FIT2
Rdr1p	0.0612	0.0128	0.0769438	ECL1 YLR297W HPF1
Dat1p	0.0612	0.0128	0.0778916	ECL1 YOR389W YPL278C
Cbf1p	0.2857	0.0092	0.0854921	KIN3 YEL076C-A YER158C COS12 ECL1 CRG1 YJR061W YLR297W TMA10 HMS1 BAG7 LEE1 YPL088W FLC1
Hst3p	0.0408	0.0132	0.0855726	TSA2 YLR040C
Nrg2p	0.0816	0.0116	0.0885946	RIM8 TMA10 ISF1 HPF1
Tho2p	0.0204	0.0137	0.0900362	YLR297W
Rif2p	0.0204	0.0137	0.0900362	YOR389W
Yrm1p	0.449	0.0084	0.0906422	COS111 PCA1 MAL32 YER158C SNZ3 RIM8 ECL1 ATF2 HXT4 YJR061W BNA2 JEN1 YLR297W ISF1 HPF1 BAG7 FIT2 YPL088W FLC1 YPL277C YPL278C HAL1
Rph1p	0.102	0.0108	0.0971579	SNZ3 ECL1 YLR297W YOL047C LEE1
Mac1p	0.102	0.0108	0.0986976	PCA1 ARN1 YLR297W YOL047C FIT2
Asg1p	0.0612	0.0117	0.0991451	YLR297W YOL047C LEE1
Gln3p	0.2245	0.0093	0.10176	KIN3 PHO3 YGR153W ATF2 YLR040C OSW2 TMA10 HMS1 FIT2 YOR389W LEE1
Hfi1p	0.2653	0.009	0.106856	BAP2 PHO3 SNZ3 COS12 ATF2 HXT4 CRG1 BNA2 YLR040C HPF1 FIT2 YOR389W LEE1
Ino4p	0.1633	0.0096	0.113059	DSF1 TRS65 ATF2 HXT4 IML2 OSW2 TMA10 HPF1
YJL206C	0.0408	0.0116	0.114922	COS12 YPL277C
Rpi1p	0.0408	0.0116	0.116406	YLR297W ISF1
Sut2p	0.0408	0.0115	0.117898	ECL1 YLR297W
War1p	0.0204	0.0115	0.120747	YLR297W
Rtg1p	0.0612	0.0108	0.122849	HXT4 RGS2 LEE1
Gal3p	0.0204	0.0114	0.123032	YLR297W
Rgt1p	0.102	0.0101	0.124241	DSF1 HXT4 JEN1 YLR040C ISF1
Ifh1p	0.102	0.01	0.125995	SMP1 ECL1 HXT4 BNA2 YLR040C
Sir2p	0.2653	0.0087	0.131689	SMP1 DSF1 SNZ3 COS12 ECL1 TRS65 YJR061W YLR040C YLR297W HPF1 GAC1 LEE1 YPL088W
Arg80p	0.0816	0.0101	0.134704	YER158C YLR297W TMA10 ISF1
Caf4p	0.0408	0.0106	0.141115	KIN3 HAL1
Ppr1p	0.0408	0.0104	0.145936	KIN3 ECL1
Tos8p	0.0816	0.0098	0.147419	RIM8 ARN1 YLR297W HMS1
Urc2p	0.0612	0.0099	0.15395	OSW2 YLR297W HMS1
Hir2p	0.0612	0.0099	0.155254	PHO3 ECL1 LEE1
Rsc30p	0.0204	0.0098	0.156042	TMA10
Dal80p	0.0408	0.01	0.160724	PHO3 SMP1
Jhd1p	0.0204	0.0095	0.163328	YLR297W
Met4p	0.2653	0.0084	0.163383	PHO3 TSA2 HSP31 ECL1 ARN1 IML2 JLP1 TMA10 ISF1 HMS1 RGS2 FIT2 LEE1
Fzf1p	0.0408	0.0099	0.164072	COS111 YLR297W
Dot5p	0.0204	0.0094	0.165771	YSN1
Taf14p	0.1633	0.0088	0.167738	KIN3 PHO3 SNZ3 YGR153W HXT4 YLR040C ISF1 FIT2
Cdc73p	0.1429	0.0089	0.171566	ATF2 CRG1 YLR040C HPF1 FIT2 YOR389W YPL278C
Met32p	0.102	0.0091	0.174757	ECL1 BNA2 JLP1 HMS1 LEE1
Sif2p	0.0816	0.0093	0.175515	YER158C YLR297W ISF1 YOL047C
Hir1p	0.0612	0.0094	0.178052	ECL1 YLR297W HPF1
Thi2p	0.1429	0.0088	0.179304	PHO3 SNZ3 COS12 ARN1 YLR040C FIT2 FLC1
Abf1p	0.449	0.0078	0.181323	BAP2 PHO3 SMP1 PCA1 MAL32 YEL076C-A YER158C SNZ3 RIM8 ECL1 ARN1 HXT4 CRG1 BNA2 JEN1 JLP1 YLR040C TMA10 HPF1 HMS1 RGS2 HAL1
Hms2p	0.0204	0.0088	0.185538	YLR297W
Smk1p	0.0204	0.0087	0.188034	YLR297W
Cha4p	0.0408	0.0092	0.188087	KIN3 ASK10
Set2p	0.0612	0.0091	0.193397	KIN3 YLR040C HPF1
Cst6p	0.4286	0.0078	0.194967	KIN3 BAP2 PHO3 MAL32 TSA2 HSP31 RIM8 ATF2 CRG1 BNA2 YLR040C TMA10 YOL047C HPF1 HMS1 GAC1 YOR389W LEE1 YPL277C YPL278C HAL1
Ixr1p	0.2857	0.0081	0.19539	SMP1 TSA2 YER158C YGR153W HXT4 IML2 JLP1 TMA10 ISF1 YOL047C HPF1 HMS1 GAC1 LEE1
Yap3p	0.0612	0.009	0.196233	COS12 YLR040C YOR389W
Cat8p	0.0408	0.009	0.198657	JEN1 YLR040C
Srb8p	0.102	0.0087	0.199072	KIN3 ECL1 YLR297W FIT2 YPL088W
Stb2p	0.0408	0.0089	0.200434	OSW2 YLR297W
Rlf2p	0.1429	0.0083	0.217463	SMP1 SNZ3 ECL1 CRG1 YOR389W YPL088W YPL278C
Yrr1p	0.1224	0.0084	0.222284	YER158C ASK10 IML2 YLR297W HPF1 YPL088W
Not3p	0.0408	0.0084	0.227525	MAL32 CRG1
Sip4p	0.0408	0.0083	0.233033	KIN3 YLR297W
Hst4p	0.0204	0.0075	0.236201	JLP1
Snt2p	0.0204	0.0074	0.238764	YLR297W
Eds1p	0.0204	0.0074	0.241329	CRG1
Sum1p	0.102	0.0081	0.247747	SNZ3 BNA2 YLR040C OSW2 YOL047C
Ada2p	0.0204	0.0072	0.249031	FIT2
Arg82p	0.0204	0.007	0.256744	BNA2
Swi6p	0.1224	0.008	0.260529	SMP1 YER158C CRG1 OSW2 YLR297W TMA10
Tbf1p	0.0816	0.0079	0.26763	COS12 OSW2 YLR297W HAL1
Rtt107p	0.0816	0.0079	0.271661	ECL1 YLR040C TMA10 YOL047C
Bye1p	0.0204	0.0067	0.277334	YLR297W
Zds1p	0.0612	0.0077	0.278628	YJR061W YLR040C OSW2
Bdf2p	0.0612	0.0076	0.291145	TSA2 YLR297W YOL047C
Aca1p	0.0408	0.007	0.314071	YLR040C YOL047C
Dal82p	0.1224	0.0074	0.325933	PHO3 PCA1 DSF1 TRS65 YLR297W YSN1
Sin3p	0.2653	0.0073	0.337367	KIN3 SMP1 HSP31 SNZ3 COS12 TRS65 YLR040C TMA10 YSN1 YOL047C HPF1 FIT2 LEE1
Aro80p	0.0612	0.007	0.341933	SNZ3 YLR040C ISF1
Tye7p	0.1837	0.0073	0.345057	SMP1 DSF1 IML2 YLR040C ISF1 HPF1 GAC1 FIT2 FLC1
Snf11p	0.0204	0.0056	0.346392	PHO3
Pop2p	0.0204	0.0056	0.351445	LEE1
Vms1p	0.0204	0.0054	0.366527	YLR297W
Xbp1p	0.102	0.007	0.372928	SMP1 MAL32 HSP31 ISF1 YPL088W
Wtm1p	0.0204	0.0053	0.374022	YSN1
Tis11p	0.0408	0.0063	0.379063	YLR040C FIT2
Hap1p	0.0408	0.0061	0.396144	TSA2 HSP31
Otu1p	0.0408	0.0061	0.396144	YLR297W HPF1
Azf1p	0.0204	0.0051	0.398754	HPF1
Ert1p	0.0204	0.005	0.401205	ATF2
Rco1p	0.0612	0.0064	0.407536	YLR040C YLR297W HPF1
Tos4p	0.0204	0.005	0.408529	YJR061W
Arg81p	0.0408	0.0057	0.435538	YGR153W JLP1
Gat1p	0.0204	0.0047	0.437402	OSW2
Cse2p	0.102	0.0064	0.449807	SNZ3 YLR040C HMS1 YOR389W YPL277C
Rif1p	0.0408	0.0056	0.452166	YLR297W YOL047C
Gcr1p	0.2245	0.0067	0.453947	KIN3 PHO3 COS111 MAL32 TSA2 HXT4 BNA2 TMA10 HMS1 LEE1 YPL278C
Pib2p	0.0408	0.0054	0.475852	SNZ3 HPF1
Met18p	0.0204	0.0041	0.501784	LEE1
Sef1p	0.0204	0.004	0.523657	LEE1
Gal11p	0.102	0.0059	0.531208	PHO3 YLR040C ISF1 HMS1 FLC1
Fkh2p	0.0816	0.0057	0.535044	KIN3 PHO3 YSN1 HPF1
Uls1p	0.0816	0.0057	0.537691	KIN3 YLR040C ISF1 FIT2
Stp1p	0.0816	0.0056	0.559934	BAP2 ARN1 FIT2 YPL088W
Hal9p	0.0204	0.0037	0.565507	HMS1
Hap2p	0.2041	0.0062	0.574696	TSA2 DSF1 ECL1 ATF2 BNA2 JEN1 YLR040C YLR297W YSN1 YPL088W
Snf6p	0.3469	0.0064	0.579667	BAP2 PHO3 TSA2 HSP31 RIM8 YGR153W ATF2 IML2 BNA2 YLR040C TMA10 YOL047C HPF1 FIT2 LEE1 FLC1 YPL278C
Msn1p	0.0204	0.0035	0.593252	YSN1
Sin4p	0.2857	0.0063	0.602951	KIN3 BAP2 PHO3 SMP1 TSA2 HSP31 TRS65 ATF2 BNA2 JLP1 HPF1 FIT2 LEE1 FLC1
Rtf1p	0.0408	0.0044	0.6133	ATF2 YSN1
Nnf2p	0.0204	0.0034	0.616003	YLR297W
Spt3p	0.1429	0.0057	0.632229	PHO3 COS12 ECL1 ATF2 YLR040C ISF1 HAL1
Mal33p	0.0612	0.0047	0.654705	KIN3 HXT4 FIT2
Fkh1p	0.0816	0.005	0.668548	ECL1 JEN1 TMA10 LEE1
Spt4p	0.1633	0.0056	0.675892	TRS65 ATF2 OSW2 YSN1 BAG7 GAC1 LEE1 YPL088W
Gts1p	0.0408	0.004	0.686212	JEN1 YSN1
Snf2p	0.2449	0.0058	0.7161	KIN3 BAP2 PHO3 RIM8 ECL1 ATF2 HXT4 YLR040C YOL047C HMS1 LEE1 FLC1
Reb1p	0.102	0.0049	0.718709	PHO3 TSA2 YLR297W HMS1 YPL088W
Spt20p	0.2245	0.0057	0.720664	KIN3 BAP2 PHO3 COS12 ASK10 ATF2 HXT4 YLR040C FIT2 LEE1 FLC1
Dal81p	0.0204	0.0027	0.731386	BAP2
Isw2p	0.1224	0.005	0.747996	PHO3 YLR040C FIT2 YOR389W FLC1 YPL278C
Gal4p	0.1224	0.0049	0.755326	PHO3 YLR040C ISF1 HPF1 FIT2 FLC1
Pgd1p	0.0204	0.0023	0.820663	FIT2
Esc2p	0.0408	0.0031	0.840645	COS12 YLR040C
Pip2p	0.102	0.0038	0.909156	YLR040C ISF1 HPF1 FIT2 FLC1
Sas3p	0.0408	0.0017	0.992504	ATF2 YSN1

## Sheet: ppGpp_GOLDhalo
Gene_ID	UID	FD.135	S.135	limma.adj.P.Val.135	logFC.Affy135	adj.P.Val.Affy135	ORF	SGD	GENENAME	DESCRIPTION
YAL051W	1_51	-0.234484	-0.147644	1	0.104288	0.999912	YAL051W	S000000048	OAF1	Oleate-activated transcription factor; subunit of a heterodimeric complex with Pip2p, which binds to oleate-response elements (ORE) in the promoter of genes involved in beta-oxidation of fatty acids, peroxisome organization and biogenesis, activating transcription in the presence of oleate; regulates chromatin silencing at telomeres; involved in diauxic shift; OAF1 has a paralog, PIP2, that arose…
YBL005W	7_29	-0.45461	-0.0192736	1	-0.00630026	0.999912	YBL005W	S000000101	PDR3	Transcriptional activator of the pleiotropic drug resistance network; regulates expression of ATP-binding cassette (ABC) transporters through binding to cis-acting PDRE sites (PDR responsive elements); has a role in response to drugs and organic solvents; post-translationally up-regulated in cells lacking functional mitochondrial genome; involved in diauxic shift; relative distribution to nucleus…
YBR066C	11_164	-0.668071	0.0438531	1	0.197694	0.999912	YBR066C	S000000270	NRG2	Transcriptional repressor; mediates glucose repression and negatively regulates filamentous growth; activated in stochastic pulses of nuclear localization in response to low glucose
YBR083W	11_324	-0.527273	-0.0319515	1	-0.18802	0.999912	YBR083W	S000000287	TEC1	Transcription factor targeting filamentation genes and Ty1 expression; Ste12p activation of most filamentation gene promoters depends on Tec1p and Tec1p transcriptional activity is dependent on its association with Ste12p; binds to TCS elements upstream of filamentation genes, which are regulated by Tec1p/Ste12p/Dig1p complex; competes with Dig2p for binding to Ste12p/Dig1p; positive regulator of…
YCR106W	7_120	-0.114685	-0.196564	1	0.0488927	0.999912	YCR106W	S000000703	RDS1	Putative zinc cluster transcription factor; involved in conferring resistance to cycloheximide
YDL020C	12_183	-0.772338	0.455525	1	0.181202	0.999912	YDL020C	S000002178	RPN4	Transcription factor that stimulates expression of proteasome genes; Rpn4p levels are in turn regulated by the 26S proteasome in a negative feedback control mechanism; RPN4 is transcriptionally regulated by various stress responses; relative distribution to the nucleus increases upon DNA replication stress
YDR043C	10_73	-0.476675	-0.0538959	1	0.0774026	0.999912	YDR043C	S000002450	NRG1	Transcriptional repressor; recruits the Cyc8p-Tup1p complex to promoters; mediates glucose repression and negatively regulates a variety of processes including filamentous growth and alkaline pH response; activated in stochastic pulses of nuclear localization in response to low glucose
YDR146C	3_277	-0.585652	0.0519792	1	-0.0698345	0.999912	YDR146C	S000002553	SWI5	Transcription factor that recruits Mediator and Swi/Snf complexes; activates transcription of genes expressed at the M/G1 phase boundary and in G1 phase; required for expression of the HO gene controlling mating type switching; localization to nucleus occurs during G1 and appears to be regulated by phosphorylation by Cdc28p kinase; SWI5 has a paralog, ACE2, that arose from the whole genome duplic…
YDR213W	6_281	-0.402332	-0.00538717	1	0.131422	0.999912	YDR213W	S000002621	UPC2	Sterol regulatory element binding protein; induces transcription of sterol biosynthetic genes and of DAN/TIR gene products; relocates from intracellular membranes to perinuclear foci on sterol depletion; UPC2 has a paralog, ECM22, that arose from the whole genome duplication
YDR216W	6_287	-0.32683	-0.0709193	1	0.0019148	0.999912	YDR216W	S000002624	ADR1	Carbon source-responsive zinc-finger transcription factor; required for transcription of the glucose-repressed gene ADH2, of peroxisomal protein genes, and of genes required for ethanol, glycerol, and fatty acid utilization
YDR259C	8_359	-0.446587	-0.0218523	1	-0.295372	0.999912	YDR259C	S000002667	YAP6	Basic leucine zipper (bZIP) transcription factor; physically interacts with the Tup1-Cyc8 complex and recruits Tup1p to its targets; overexpression increases sodium and lithium tolerance; computational analysis suggests a role in regulation of expression of genes involved in carbohydrate metabolism; YAP6 has a paralog, CIN5, that arose from the whole genome duplication
YDR423C	3_138	-0.620614	0.048778	1	-0.0145074	0.999912	YDR423C	S000002831	CAD1	AP-1-like basic leucine zipper (bZIP) transcriptional activator; involved in stress responses, iron metabolism, and pleiotropic drug resistance; controls a set of genes involved in stabilizing proteins; binds consensus sequence TTACTAA; CAD1 has a paralog, YAP1, that arose from the whole genome duplication
YER028C	13_202	-0.718817	0.06589	1	0.184556	0.999912	YER028C	S000000830	MIG3	Transcriptional regulator; partially nonfunctional in S288C strains but has a major role in catabolite repression and ethanol response in some other strains; involved in response to toxic agents; phosphorylation by Snf1p or the Mec1p pathway inactivates Mig3p, allowing induction of damage response genesenvironment
YER111C	13_195	-0.61359	-0.179723	1	-0.106407	0.999912	YER111C	S000000913	SWI4	DNA binding component of the SBF complex (Swi4p-Swi6p); a transcriptional activator that in concert with MBF (Mbp1-Swi6p) regulates late G1-specific transcription of targets including cyclins and genes required for DNA synthesis and repair; Slt2p-independent regulator of cold growth; acetylation at two sites, K1016 and K1066, regulates interaction with Swi6p
YGL035C	7_36	1.18069	-0.655912	0.000404934	-0.112988	0.999912	YGL035C	S000003003	MIG1	Transcription factor involved in glucose repression; sequence specific DNA binding protein containing two Cys2His2 zinc finger motifs; regulated by the SNF1 kinase and the GLC7 phosphatase; regulates filamentous growth along with Mig2p in response to glucose depletion; activated in stochastic pulses of nuclear localization, shuttling between cytosol and nucleus depending on external glucose level…
YGL162W	13_101	-0.440763	-0.121333	1	-0.0496536	0.999912	YGL162W	S000003130	SUT1	Transcription factor of the Zn(II)2Cys6 family; positively regulates genes involved in sterol uptake under anaerobic conditions; involved in hypoxic gene expression; represses filamentation-inducing genes during non-starvation conditions; positively regulates mating with SUT2 by repressing expression of genes which act as mating inhibitors; relocalizes from nucleus to cytoplasm upon DNA replicati…
YGL166W	13_109	-0.633115	0.0700887	1	0.177493	0.999912	YGL166W	S000003134	CUP2	Copper-binding transcription factor; activates transcription of the metallothionein genes CUP1-1 and CUP1-2 in response to elevated copper concentrations; required for regulation of copper genes in response to DNA-damaging reagents; CUP2 has a paralog, HAA1, that arose from the whole genome duplication
YHR206W	4_40	-0.690786	0.155675	1	0.0297637	0.999912	YHR206W	S000001249	SKN7	Nuclear response regulator and transcription factor; physically interacts with the Tup1-Cyc8 complex and recruits Tup1p to its targets; part of a branched two-component signaling system; required for optimal induction of heat-shock genes in response to oxidative stress; involved in osmoregulation; relocalizes to the cytosol in response to hypoxia; SKN7 has a paralog, HMS2, that arose from the who…
YIL101C	11_350	-0.391386	-0.0984196	1	0.609212	0.00917531	YIL101C	S000001363	XBP1	Transcriptional repressor; binds promoter sequences of cyclin genes, CYS3, and SMF2; not expressed during log phase of growth, but induced by stress or starvation during mitosis, and late in meiosis; represses 15% of all yeast genes as cells transition to quiescence; important for maintaining G1 arrest and for longevity of quiescent cells; member of Swi4p/Mbp1p family; phosphorylated by Cdc28p; r…
YIR018W	8_78	-0.860631	0.321196	1	-0.172928	0.999912	YIR018W	S000001457	YAP5	Basic leucine zipper (bZIP) iron-sensing transcription factor; involved in diauxic shift; YAP5 has a paralog, YAP7, that arose from the whole genome duplication
YIR033W	8_126	-0.520355	0.0395213	1	-0.051235	0.999912	YIR033W	S000001472	MGA2	ER membrane protein involved in regulation of OLE1 transcription; inactive ER form dimerizes and one subunit is then activated by ubiquitin/proteasome-dependent processing followed by nuclear targeting; MGA2 has a paralog, SPT23, that arose from the whole genome duplication
YKL020C	5_255	-0.343397	-0.0589553	1	0.158126	0.999912	YKL020C	S000001503	SPT23	ER membrane protein involved in regulation of OLE1 transcription; inactive ER form dimerizes and one subunit is then activated by ubiquitin/proteasome-dependent processing followed by nuclear targeting; SPT23 has a paralog, MGA2, that arose from the whole genome duplication
YKL032C	5_293	2.63408	-0.697991	1.72997e-07	-0.0935044	0.999912	YKL032C	S000001515	IXR1	Transcriptional repressor that regulates hypoxic genes during normoxia; involved in the aerobic repression of genes such as COX5b, TIR1, and HEM13; binds DNA intrastrand cross-links formed by cisplatin; HMG (high mobility group box) domain containing protein which binds and bends cisplatin-modified DNA, blocking excision repair; IXR1 has a paralog, ABF2, that arose from the whole genome duplicati…
YKL062W	5_359	-0.473258	0.000780667	1	-0.0508941	0.999912	YKL062W	S000001545	MSN4	Stress-responsive transcriptional activator; activated in stochastic pulses of nuclear localization in response to various stress conditions; binds DNA at stress response elements of responsive genes, inducing gene expression; involved in diauxic shift
YKL109W	5_150	1.60247	-0.587136	9.87827e-06	-0.060605	0.999912	YKL109W	S000001592	HAP4	Transcription factor; subunit of the heme-activated, glucose-repressed Hap2p/3p/4p/5p CCAAT-binding complex, a transcriptional activator and global regulator of respiratory gene expression; provides the principal activation function of the complex; involved in diauxic shift
YKR099W	9_372	-0.644421	0.546084	1	0.132692	0.999912	YKR099W	S000001807	BAS1	Myb-related transcription factor; involved in regulating basal and induced expression of genes of the purine and histidine biosynthesis pathways; also involved in regulation of meiotic recombination at specific genes
YLR131C	4_336	-0.360688	-0.0166031	1	-0.0615782	0.999912	YLR131C	S000004121	ACE2	Transcription factor required for septum destruction after cytokinesis; phosphorylation by Cbk1p blocks nuclear exit during M/G1 transition, causing localization to daughter cell nuclei, and also increases Ace2p activity; phosphorylation by Cdc28p and Pho85p prevents nuclear import during cell cycle phases other than cytokinesis; part of RAM network that regulates cellular polarity and morphogene…
YMR016C	1_323	-0.500719	0.116574	1	-0.220454	0.999912	YMR016C	S000004618	SOK2	Nuclear protein that negatively regulates pseudohyphal differentiation; plays a regulatory role in the cyclic AMP (cAMP)-dependent protein kinase (PKA) signal transduction pathway; relocalizes to the cytosol in response to hypoxia; SOK2 has a paralog, PHD1, that arose from the whole genome duplication
YMR070W	8_238	-0.567583	0.152091	1	-0.187618	0.999912	YMR070W	S000004674	MOT3	Transcriptional repressor and activator with two C2-H2 zinc fingers; involved in repression of a subset of hypoxic genes by Rox1p, repression of several DAN/TIR genes during aerobic growth and ergosterol biosynthetic genes in response to hyperosmotic stress; contributes to recruitment of Tup1p-Cyc8p general repressor to promoters; involved in positive transcriptional regulation of CWP2 and other …
YMR172W	10_120	-0.232987	-0.21767	1	-0.0643578	0.999912	YMR172W	S000004783	HOT1	Transcription factor for glycerol biosynthetic genes; required for the transient induction of glycerol biosynthetic genes GPD1 and GPP2 in response to high osmolarity; targets Hog1p to osmostress responsive promoters; has similarity to Msn1p and Gcr1p
YMR182C	1_182	-0.699921	0.081467	1	-0.115845	0.999912	YMR182C	S000004794	RGM1	Putative zinc finger DNA binding transcription factor; contains two N-terminal C2H2 zinc fingers and C-terminal proline rich domain; overproduction impairs cell growth and induces expression of genes involved in monosaccharide catabolism and aldehyde metabolism; regulates expression of of Y' telomeric elements and subtelomeric COS genes; relocalizes to the cytosol in response to hypoxia; RGM1 has…
YNL167C	8_17	-0.428179	-0.0219734	1	-0.00184055	0.999912	YNL167C	S000005111	SKO1	Basic leucine zipper transcription factor of the ATF/CREB family; forms a complex with Tup1p and Cyc8p to both activate and repress transcription; cytosolic and nuclear protein involved in osmotic and oxidative stress responses
YOR028C	2_162	-0.306993	-0.0583656	1	0.114041	0.999912	YOR028C	S000005554	CIN5	Basic leucine zipper (bZIP) transcription factor of the yAP-1 family; physically interacts with the Tup1-Cyc8 complex and recruits Tup1p to its targets; mediates pleiotropic drug resistance and salt tolerance; nuclearly localized under oxidative stress and sequestered in the cytoplasm by Lot6p under reducing conditions; CIN5 has a paralog, YAP6, that arose from the whole genome duplication
YOR229W	5_274	-0.736276	0.22585	1	0.0133457	0.999912	YOR229W	S000005755	WTM2	Transcriptional modulator; involved in regulation of meiosis, silencing, and expression of RNR genes; involved in response to replication stress; contains WD repeats; relocalizes to the cytosol in response to hypoxia; WTM2 has a paralog, UME1, that arose from the whole genome duplication
YPL089C	6_324	-0.307542	-0.0416819	1	-0.013284	0.999912	YPL089C	S000006010	RLM1	MADS-box transcription factor; component of the protein kinase C-mediated MAP kinase pathway involved in the maintenance of cell integrity; phosphorylated and activated by the MAP-kinase Slt2p; RLM1 has a paralog, SMP1, that arose from the whole genome duplication
YPR008W	12_212	-0.488268	-0.0730503	1	0.00460746	0.999912	YPR008W	S000006212	HAA1	Transcriptional activator involved in adaptation to weak acid stress; activates transcription of TPO2, YRO2, and other genes encoding membrane stress proteins; HAA1 has a paralog, CUP2, that arose from the whole genome duplication; relocalizes from cytoplasm to nucleus upon DNA replication stress
YPR065W	9_95	-0.463785	-0.0273743	1	0.012075	0.999912	YPR065W	S000006269	ROX1	Heme-dependent repressor of hypoxic genes; mediates aerobic transcriptional repression of hypoxia induced genes such as COX5b and CYC7; repressor function regulated through decreased promoter occupancy in response to oxidative stress; contains an HMG domain that is responsible for DNA bending activity; involved in the hyperosmotic stress resistance
YPR199C	7_68	-0.575751	0.058812	1	0.191772	0.999912	YPR199C	S000006403	ARR1	Transcriptional activator of the basic leucine zipper (bZIP) family; required for transcription of genes involved in resistance to arsenic compounds

## Sheet: ppGpp_GREYhalo
Gene_ID	UID	FD.135	S.135	limma.adj.P.Val.135	logFC.Affy135	adj.P.Val.Affy135	ORF	SGD	GENENAME	DESCRIPTION
YBR083W	11_324	-0.527273	-0.0319515	1	-0.18802	0.999912	YBR083W	S000000287	TEC1	Transcription factor targeting filamentation genes and Ty1 expression; Ste12p activation of most filamentation gene promoters depends on Tec1p and Tec1p transcriptional activity is dependent on its association with Ste12p; binds to TCS elements upstream of filamentation genes, which are regulated by Tec1p/Ste12p/Dig1p complex; competes with Dig2p for binding to Ste12p/Dig1p; positive regulator of…
YBR112C	14_105	0.709726	-0.166427	0.0979099	-0.189573	0.999912	YBR112C	S000000316	CYC8	General transcriptional co-repressor; acts together with Tup1p; also acts as part of a transcriptional co-activator complex that recruits the SWI/SNF and SAGA complexes to promoters; can form the prion [OCT+]
YBR195C	3_100	-0.228614	-0.204565	1	-0.0997923	0.999912	YBR195C	S000000399	MSI1	Subunit of chromatin assembly factor I (CAF-1); chromatin assembly by CAF-1 affects multiple processes including silencing at telomeres, mating type loci, and rDNA; maintenance of kinetochore structure; deactivation of DNA damage checkpoint after DNA repair; chromatin dynamics during transcription; and repression of divergent noncoding transcription; Msi1p localizes to nucleus and cytoplasm and i…
YDR213W	6_281	-0.402332	-0.00538717	1	0.131422	0.999912	YDR213W	S000002621	UPC2	Sterol regulatory element binding protein; induces transcription of sterol biosynthetic genes and of DAN/TIR gene products; relocates from intracellular membranes to perinuclear foci on sterol depletion; UPC2 has a paralog, ECM22, that arose from the whole genome duplication
YGL035C	7_36	1.18069	-0.655912	0.000404934	-0.112988	0.999912	YGL035C	S000003003	MIG1	Transcription factor involved in glucose repression; sequence specific DNA binding protein containing two Cys2His2 zinc finger motifs; regulated by the SNF1 kinase and the GLC7 phosphatase; regulates filamentous growth along with Mig2p in response to glucose depletion; activated in stochastic pulses of nuclear localization, shuttling between cytosol and nucleus depending on external glucose level…
YGL162W	13_101	-0.440763	-0.121333	1	-0.0496536	0.999912	YGL162W	S000003130	SUT1	Transcription factor of the Zn(II)2Cys6 family; positively regulates genes involved in sterol uptake under anaerobic conditions; involved in hypoxic gene expression; represses filamentation-inducing genes during non-starvation conditions; positively regulates mating with SUT2 by repressing expression of genes which act as mating inhibitors; relocalizes from nucleus to cytoplasm upon DNA replicati…
YHL020C	4_264	-0.269424	-0.117401	1	-0.194241	0.999912	YHL020C	S000001012	OPI1	Transcriptional regulator of a variety of genes; phosphorylation by protein kinase A stimulates Opi1p function in negative regulation of phospholipid biosynthetic genes; involved in telomere maintenance; null exhibits disrupted mitochondrial metabolism and low cardiolipin content, strongly correlated with overproduction of inositol
YHL027W	4_254	3.72309	-0.789279	2.72444e-08	0.118732	0.999912	YHL027W	S000001019	RIM101	Cys2His2 zinc-finger transcriptional repressor; involved in alkaline responsive gene repression as part of adaptation to alkaline conditions; involved in cell wall assembly; required for alkaline pH-stimulated haploid invasive growth and sporulation; activated by alkaline-dependent proteolytic processing which results in removal of the C-terminal tail; similar to A. nidulans PacC
YKL015W	5_249	-0.30662	-0.0672132	1	-0.0161216	0.999912	YKL015W	S000001498	PUT3	Transcriptional activator; binds specific gene recruitment sequences and is required for DNA zip code-mediated targeting of genes to nuclear periphery; regulates proline utilization genes, constitutively binds PUT1 and PUT2 promoters as a dimer, undergoes conformational change to form active state; binds other promoters only under activating conditions; differentially phosphorylated in presence o…
YKL020C	5_255	-0.343397	-0.0589553	1	0.158126	0.999912	YKL020C	S000001503	SPT23	ER membrane protein involved in regulation of OLE1 transcription; inactive ER form dimerizes and one subunit is then activated by ubiquitin/proteasome-dependent processing followed by nuclear targeting; SPT23 has a paralog, MGA2, that arose from the whole genome duplication
YKR099W	9_372	-0.644421	0.546084	1	0.132692	0.999912	YKR099W	S000001807	BAS1	Myb-related transcription factor; involved in regulating basal and induced expression of genes of the purine and histidine biosynthesis pathways; also involved in regulation of meiotic recombination at specific genes
YLR228C	6_194	-0.726082	0.192203	1	0.0713276	0.999912	YLR228C	S000004218	ECM22	Sterol regulatory element binding protein; regulates transcription of sterol biosynthetic genes; contains Zn[2]-Cys[6] binuclear cluster; relocates from intracellular membranes to perinuclear foci on sterol depletion; ECM22 has a paralog, UPC2, that arose from the whole genome duplication
YML027W	12_153	-0.662228	0.0158505	1	-0.207313	0.999912	YML027W	S000004489	YOX1	Homeobox transcriptional repressor; binds to Mcm1p and to early cell cycle boxes (ECBs) in the promoters of cell cycle-regulated genes expressed in M/G1 phase; expression is cell cycle-regulated; phosphorylated by Cdc28p; relocalizes from nucleus to cytoplasm upon DNA replication stress; YOX1 has a paralog, YHP1, that arose from the whole genome duplication
YMR016C	1_323	-0.500719	0.116574	1	-0.220454	0.999912	YMR016C	S000004618	SOK2	Nuclear protein that negatively regulates pseudohyphal differentiation; plays a regulatory role in the cyclic AMP (cAMP)-dependent protein kinase (PKA) signal transduction pathway; relocalizes to the cytosol in response to hypoxia; SOK2 has a paralog, PHD1, that arose from the whole genome duplication
YNL309W	2_261	0.0903001	-0.332668	0.00122931	-0.0694112	0.999912	YNL309W	S000005253	STB1	Protein with role in regulation of MBF-specific transcription at Start; phosphorylated by Cln-Cdc28p kinases in vitro; unphosphorylated form binds Swi6p, which is required for Stb1p function; expression is cell-cycle regulated; STB1 has a paralog, YOL131W, that arose from the whole genome duplication
YOR028C	2_162	-0.306993	-0.0583656	1	0.114041	0.999912	YOR028C	S000005554	CIN5	Basic leucine zipper (bZIP) transcription factor of the yAP-1 family; physically interacts with the Tup1-Cyc8 complex and recruits Tup1p to its targets; mediates pleiotropic drug resistance and salt tolerance; nuclearly localized under oxidative stress and sequestered in the cytoplasm by Lot6p under reducing conditions; CIN5 has a paralog, YAP6, that arose from the whole genome duplication
YPL202C	3_55	-0.514277	8.9865e-06	1	0.127755	0.999912	YPL202C	S000006123	AFT2	Iron-regulated transcriptional activator; activates genes involved in intracellular iron use and required for iron homeostasis and resistance to oxidative stress; AFT2 has a paralog, AFT1, that arose from the whole genome duplication

## Sheet: ppGpp_REDpoint
Gene_ID	UID	FD.135	S.135	limma.adj.P.Val.135	logFC.Affy135	adj.P.Val.Affy135	ORF	SGD	GENENAME	DESCRIPTION
YDL056W	12_313	-1.13769	0.56996	0.0486235	-0.0211484	0.999912	YDL056W	S000002214	MBP1	Transcription factor; involved in regulation of cell cycle progression from G1 to S phase, forms a complex with Swi6p that binds to MluI cell cycle box regulatory element in promoters of DNA synthesis genes
YDR477W	13_154	1.37421	-0.532133	2.31513e-06	-0.119613	0.999912	YDR477W	S000002885	SNF1	AMP-activated S/T protein kinase; forms a complex with Snf4p and members of the Sip1p/Sip2p/Gal83p family; required for transcription of glucose-repressed genes, thermotolerance, sporulation, and peroxisome biogenesis; regulates nucleocytoplasmic shuttling of Hxk2p; regulates filamentous growth and acts as a non-canonical GEF, activating Arf3p during invasive growth; SUMOylation by Mms21p inhibit…
YER040W	4_101	1.19483	-0.506858	6.9397e-05	0.150503	0.999912	YER040W	S000000842	GLN3	Transcriptional activator of genes regulated by nitrogen catabolite repression; localization and activity regulated by quality of nitrogen source and Ure2p
YFR034C	7_204	0.295599	-0.338102	0.0300161	0.283294	0.999912	YFR034C	S000001930	PHO4	Basic helix-loop-helix (bHLH) transcription factor of the myc-family; activates transcription cooperatively with Pho2p in response to phosphate limitation; binding to 'CACGTG' motif is regulated by chromatin restriction, competitive binding of Cbf1p to the same DNA binding motif and cooperation with Pho2p; function is regulated by phosphorylation at multiple sites and by phosphate availability
YGL023C	15_113	-1.2523	0.525805	0.00294786	0.0278364	0.999912	YGL023C	S000002991	PIB2	Protein of unknown function; contains FYVE domain; similar to Fab1 and Vps27
YGL023C	15_114	-1.18955	0.506853	0.0314674	0.0278364	0.999912	YGL023C	S000002991	PIB2	Protein of unknown function; contains FYVE domain; similar to Fab1 and Vps27
YGL035C	7_36	1.18069	-0.655912	0.000404934	-0.112988	0.999912	YGL035C	S000003003	MIG1	Transcription factor involved in glucose repression; sequence specific DNA binding protein containing two Cys2His2 zinc finger motifs; regulated by the SNF1 kinase and the GLC7 phosphatase; regulates filamentous growth along with Mig2p in response to glucose depletion; activated in stochastic pulses of nuclear localization, shuttling between cytosol and nucleus depending on external glucose level…
YHL027W	4_254	3.72309	-0.789279	2.72444e-08	0.118732	0.999912	YHL027W	S000001019	RIM101	Cys2His2 zinc-finger transcriptional repressor; involved in alkaline responsive gene repression as part of adaptation to alkaline conditions; involved in cell wall assembly; required for alkaline pH-stimulated haploid invasive growth and sporulation; activated by alkaline-dependent proteolytic processing which results in removal of the C-terminal tail; similar to A. nidulans PacC
YHR124W	4_233	0.614181	-0.411374	0.000521036	0.240868	0.999912	YHR124W	S000001166	NDT80	Meiosis-specific transcription factor; required for exit from pachytene and for full meiotic recombination; activates middle sporulation genes; competes with Sum1p for binding to promoters containing middle sporulation elements (MSE)
YHR154W	4_323	0.750218	-0.402754	1.96335e-09	-0.10427	0.999912	YHR154W	S000001197	RTT107	Protein implicated in Mms22-dependent DNA repair during S phase; involved in recruiting the SMC5/6 complex to double-strand breaks; DNA damage induces phosphorylation by Mec1p at one or more SQ/TQ motifs; interacts with Mms22p and Slx4p; has four BRCT domains; has a role in regulation of Ty1 transposition; relative distribution to nuclear foci increases upon DNA replication stress
YJL176C	6_147	-1.78949	2.02442	0.00143511	-0.0152547	0.999912	YJL176C	S000003712	SWI3	Subunit of the SWI/SNF chromatin remodeling complex; SWI/SNF regulates transcription by remodeling chromosomes; contains SANT domain that is required for SWI/SNF assembly; is essential for displacement of histone H2A-H2B dimers during ATP-dependent remodeling; required for transcription of many genes, including ADH1, ADH2, GAL1, HO, INO1 and SUC2; relocates to the cytosol under hypoxic conditions
YKL032C	5_293	2.63408	-0.697991	1.72997e-07	-0.0935044	0.999912	YKL032C	S000001515	IXR1	Transcriptional repressor that regulates hypoxic genes during normoxia; involved in the aerobic repression of genes such as COX5b, TIR1, and HEM13; binds DNA intrastrand cross-links formed by cisplatin; HMG (high mobility group box) domain containing protein which binds and bends cisplatin-modified DNA, blocking excision repair; IXR1 has a paralog, ABF2, that arose from the whole genome duplicati…
YKL109W	5_150	1.60247	-0.587136	9.87827e-06	-0.060605	0.999912	YKL109W	S000001592	HAP4	Transcription factor; subunit of the heme-activated, glucose-repressed Hap2p/3p/4p/5p CCAAT-binding complex, a transcriptional activator and global regulator of respiratory gene expression; provides the principal activation function of the complex; involved in diauxic shift
YLR176C	5_53	2.15492	-0.706858	1.89864e-05	-0.0693431	0.999912	YLR176C	S000004166	RFX1	Major transcriptional repressor of DNA-damage-regulated genes; recruits repressors Tup1p and Cyc8p to their promoters; involved in DNA damage and replication checkpoint pathway; similar to a family of mammalian DNA binding RFX1-4 proteins
YML113W	9_154	0.60584	-0.359722	0.00256173	-0.0401635	0.999912	YML113W	S000004581	DAT1	DNA binding protein that recognizes oligo(dA).oligo(dT) tracts; Arg side chain in its N-terminal pentad Gly-Arg-Lys-Pro-Gly repeat is required for DNA-binding; relocalizes to the cytosol in response to hypoxia; not essential for viability
YMR021C	1_333	0.391042	-0.418118	0.00452067	0.196889	0.999912	YMR021C	S000004623	MAC1	Copper-sensing transcription factor; involved in regulation of genes required for high affinity copper transport; required for regulation of yeast copper genes in response to DNA-damaging agents; undergoes changes in redox state in response to changing levels of copper or MMS
YMR164C	1_130	1.4614	-0.616191	0.000222067	-0.0812798	0.999912	YMR164C	S000004774	MSS11	Transcription factor; involved in regulation of invasive growth and starch degradation; controls the activation of FLO11 and STA2 in response to nutritional signals; forms a heterodimer with Flo8p that interacts with the Swi/Snf complex during transcriptional activation of FLO1, FLO11, and STA1
YNL204C	7_322	-1.01805	0.402986	0.00152115	0.148573	0.999912	YNL204C	S000005148	SPS18	Protein of unknown function, contains a putative zinc-binding domain; expressed during sporulation; SPS18 has a paralog, GCS1, that arose from the whole genome duplication
YNL309W	2_261	0.0903001	-0.332668	0.00122931	-0.0694112	0.999912	YNL309W	S000005253	STB1	Protein with role in regulation of MBF-specific transcription at Start; phosphorylated by Cln-Cdc28p kinases in vitro; unphosphorylated form binds Swi6p, which is required for Stb1p function; expression is cell-cycle regulated; STB1 has a paralog, YOL131W, that arose from the whole genome duplication
YNL314W	2_257	-1.01442	0.431108	0.0096246	0.137087	0.999912	YNL314W	S000005258	DAL82	Positive regulator of allophanate inducible genes; binds a dodecanucleotide sequence upstream of all genes that are induced by allophanate; contains an UISALL DNA-binding, a transcriptional activation, and a coiled-coil domain
YOR304W	2_93	0.742693	-0.515104	0.0194761	-0.0554149	0.999912	YOR304W	S000005831	ISW2	ATP-dependent DNA translocase involved in chromatin remodeling; ATPase component that, with Itc1p, forms a complex required for repression of a-specific genes, INO1, and early meiotic genes during mitotic growth; the Isw2 complex exhibits basal levels of chromatin binding throughout the genome as well as target-specific chromatin interactions; targeted by Ume6p- and Sua7p-dependent DNA looping to…

## Sheet: ppGpp_BLUEpoint
Gene_ID	UID	FD.135	S.135	limma.adj.P.Val.135	logFC.Affy135	adj.P.Val.Affy135	ORF	SGD	GENENAME	DESCRIPTION
YBR182C	3_60	-0.912473	0.317385	0.72451	-0.567801	0.0351223	YBR182C	S000000386	SMP1	MADS-box transcription factor involved in osmotic stress response; SMP1 has a paralog, RLM1, that arose from the whole genome duplication
YIL101C	11_350	-0.391386	-0.0984196	1	0.609212	0.00917531	YIL101C	S000001363	XBP1	Transcriptional repressor; binds promoter sequences of cyclin genes, CYS3, and SMF2; not expressed during log phase of growth, but induced by stress or starvation during mitosis, and late in meiosis; represses 15% of all yeast genes as cells transition to quiescence; important for maintaining G1 arrest and for longevity of quiescent cells; member of Swi4p/Mbp1p family; phosphorylated by Cdc28p; r…
YLR136C	4_370	-0.615285	0.108971	1	-0.531909	0.00545699	YLR136C	S000004126	TIS11	mRNA-binding protein expressed during iron starvation; binds to a sequence element in the 3'-untranslated regions of specific mRNAs to mediate their degradation; involved in iron homeostasis; protein increases in abundance and relative distribution to the nucleus increases upon DNA replication stress; TIS11 has a paralog, CTH1, that arose from the whole genome duplication
YPL230W	2_374	-0.525375	0.0933736	1	0.808063	0.000195131	YPL230W	S000006151	USV1	Putative transcription factor containing a C2H2 zinc finger; mutation affects transcriptional regulation of genes involved in growth on non-fermentable carbon sources, response to salt stress and cell wall biosynthesis; USV1 has a paralog, RGM1, that arose from the whole genome duplication

[truncated: 26 more sheets: ppGpp_ORANGEpoint, cdiAMP_GOLDhalo, cdiAMP_GREYhalo, cdiAMP_REDpoint, cdiAMP_BLUEpoint, cdiAMP_ORANGEpoint, cdiGMP_GOLDhalo, cdiGMP_GREYhalo, cdiGMP_REDpoint, cdiGMP_BLUEpoint, cdiGMP_ORANGEpoint, ppGpp_GOLDhalo.2, ppGpp_GREYhalo.2, ppGpp_REDpoint.2, ppGpp_BLUEpoint.2, ppGpp_ORANGEpoint.2, cdiAMP_GOLDhalo.2, cdiAMP_GREYhalo.2, cdiAMP_REDpoint.2, cdiAMP_BLUEpoint.2 …]
